# Supplementary material for: Clarifying Recent Adaptive Diversification of the Chrysanthemum-Group on the Basis of an Updated Multilocus Phylogeny of Subtribe Artemisiinae (Asteraceae: Anthemideae)
Source: Front Plant Sci. 2021 May 26;12:648026. doi: 10.3389/fpls.2021.648026 (PMC8187803; doi:10.3389/fpls.2021.648026)
Supplement: Supplementary Table 1 — Species used in the present study and the sampling information. [file Table_1.XLSX]

## Sheet: S1_info. of samples
	Table S1. Species used in the present study and the sampling information
	sub Tribe	Aggregate	Genus/sub Genus	Scientific name	Abb.	Capitulum type	Ploidy	Source	Locality	Gatherer	Number of haplotype
											AGO1	BRC1	F3'H	CDS	ITS	LFY	NAM	UEP1
	Artemisiinae	Chrysanthemum group	Ajania	A. pallasiana_Mt. Taibai	Apl	Disciform	2n=2x	present study	Shaanxi, China, 33°57'N, 108°48'E	Rao GY	2	2	1	2	1	3	2	1
				A. pallasiana_Jeju isle	Apl_JJ	Disciform	2n=6x	Iwatsuki et al., 1997	Jeju isle, S. Korea, 33°28'N, 126°30'E	Shen CZ	3	2	1	3	1	2	1	3
				A. pacifica	Apa	Disciform	2n=10x	Nakata et al., 1987	Southeast isles of Japan, cultivated	Shen CZ	2	3	2	2	1	2	1	2
				A. przewalskii	Apr	Disciform	2n=2x	Liu et al., 2012	Sichuan, China, 30°25'N, 115.28'E	An YM	2	1	1	1	1	4	2	2
				A. fastigiata	Af	Disciform	2n=2x	Liu et al., 2013	Xinjiang, China, 37°22', 85°28'E	Huang Y	1	3	1	1	1	1	1	2
				A. achilleoides	Aa	Disciform	2n=2x	Liu et al., 2014	Inner mongolia, China, 41°53'N, 102°13'E	Rao GY	2	1	1	3	1	1	1	2
				A. parviflora	Apv	Disciform	2n=4x	present study	Hebei, China, 40°28'N, 115°18'N	Shen CZ	2	1	1	1	1	1	2	1
				A. fruticulosa	Afr	Disciform	2n=4x	Garcia et al., 2006	Xinjiang, China	Tan DY	1	2	1	1	1	2	2	3
				A. potaninii	Apo	Disciform	2n=6x	present study	Gansu, China, 32°56'N, 104°40'E	Rao GY	1	2	1	2	1	1	1	2
				A. tripinnatisecta	Ati	Disciform	Unknown		Sichuan, China, 32°45'N, 102°32'E	Rao GY	3	2	1	2	1	2	3	2
				A. khartensis	Akh	Disciform	2n=4x	Kondo et al., 1998	Yunnan, China, 28°21'N, 99°02'E	Huang Y & Meng SY	1	1	2	2	1	2	2	3
				A. tenuifolia	Ate	Disciform	2n=4x	Zhao, 2007	Gansu, China, 34°53'N, 102°54'E	Rao GY	3	2	1	2	1	2	1	3
				A. breviloba	Ab	Disciform	Unknown		Yunnan, China, 27°02'N, 100°12'E	Huang Y & Meng SY	2	3	2	3	1	3	2	2
				A. scharnhorstii	Asa	Disciform	Unknown		Xinjiang, China, 38°07'N, 88°49'E	Huang Y	2	1	1	1	1	2	2	3
				A. nubigena	Anb	Disciform	Unknown		Tibet, China, 30°35'N, 85°42'	Rao GY	4	1	1	2	1	1	1	3
				A. myriantha	Ay	Disciform	2n=2x	Zhao, 2007	Gansu, China, 33°45'N, 104°13'E	Rao GY & An YM	2	2	1	2	1	2	2	3
				A. trilobata	Arl	Disciform	Unknown		Xinjiang, China, 36°09'N, 81°32'E	Huang Y	1	2	2	1	1	1	1	2
				A. nitida	Ant	Disciform	Unknown		Tibet, China, 29°21'N, 94°21'E	Meng SY	2	1	1	3	1	1	1	2
				A. remotipinna	Arm	Disciform	2n=4x	present study	Shaanxi, China, 33°50'N, 108°46'E	Shen CZ	1	1	3	1	1	1	3	2
				A. shiwogiku	Ash	Disciform	2n=8x	Nakata et al., 1987	Southern Japan, cultivated	Shen CZ	3	2	2	3	1	2	1	2
				A. trifida	Htr	Disciform	2n=2x	present study	Ningxia, China, 38°56'N, 106°3'E	Wang ZM et al.	2	4	3	2	1	1	2	2
			Chrysanthemum	C. rhombifolium	Cr	Radiate	2n=2x	present study	Chongqing, China, 30°59'N, 109°59'E	Shen CZ et al.	2	2	1	1	1	2	1	1
				C. hypargyrum	Chy	Radiate	2n=4x	present study	Shaanxi, China, 33°50'N, 108°46'E	Wang ZM	4	2	2	2	1	2	2	3
				C. neo-oreastrum	Cno	Radiate	2n=4x	present study	Sichuan, China, 32°54'N, 104°9'E	Zhang CJ	2	2	3	1	1	1	1	1
				C. bizarre	Cbi	Radiate	2n=8x	present study	Hunan, China, 29°2'N, 110°28'E	Shen CZ	2	3	1	2	1	2	2	3
				C. aromaticum	Cs	Radiate	2n=2x	present study	Hubei, China, 31°27'N, 110°17'E	Shen CZ et al.	3	3	1	2	1	1	2	2
				C. potentilloides	Cp	Radiate	2n=4x	present study	Shanxi, China, 35°17'N, 111°54'E	Zhao HE	3	4	2	2	1	2	2	3
				C. lavandulifolium	Cl	Radiate	2n=2x	present study	Beijing, China, 39°59'N, 116°18'E	Liu PL	2	1	1	2	1	1	1	1
				C. nankingensis	Cn	Radiate	2n=2x	present study	Hubei, China, 32°25'N, 111°1'E	Shen CZ	2	1	1	1	1	2	1	1
				C. arisanense	Cri	Radiate	2n=2x	Liu et al., 2012	Taiwan, China	Zhang ZX	2	1	1	2	1	1	1	1
				C. dichrum	Cdi	Radiate	2n=2x	present study	Hebei, China, 37°35'N, 114°37'E	XU YN	2	2	3	2	1	1	2	2
				C. boreale	Cbo	Radiate	2n=2x	present study	Jeju isle, S. Korea, 33°22'N, 126°37'E	Shen CZ	2	1	1	2	1	1	1	1
				C. okiense	Cok	Radiate	2n=4x	present study	Tokyo, Japan	Soejima A	1	1	2	1	1	1	2	2
				C. indicum_Tokyo	Ci_XX	Radiate	2n=6x	Liu et al., 2012	Tokyo, Japan	Soejima A	2	2	2	2	1	3	3	2
				C. indicum_Mazu isle	Ci_MZ	Radiate	2n=4x	Li et al., 2014	Fujian, China, 26°9'N, 119°56'E	Li J & Rao GY	3	2	2	2	1	2	3	3
				C. indicum_Guiyang	Ci_GY	Radiate	2n=4x	Li et al., 2014	Guizhou, China, 26°38'N, 106°37'E	Li J & Rao GY	2	2	1	1	1	1	3	3
				C. vestitum	Cv	Radiate	2n=6x	present study	Hubei, China, 32°38'N, 110°45'E	Shen CZ et al.	2	2	2	2	1	3	3	4
				C. morii	Cm	Radiate	2n=8x	Kondo et al., 1999	Taiwan, China, 23°30'N, 121°18'E	Chen TC	1	1	1	3	1	2	2	2
				C. mongolicum	Cmo	Radiate	2n=2x	present study	Inner mongolia, China, 40°40'N, 109°26'E	Rao GY & Liang ZC	1	2	1	2	1	1	2	3
				C. oreastrum	Cor	Radiate	2n=2x	present study	Shanxi, China, 39°4'N, 113°34'E	Lu WX	2	2	2	2	1	1	1	2
				C. sichotensis	Csi	Radiate	2n=4x	Liu et al., 2012	Vladivostok, Russia	Gorovoy & Balysev	2	2	1	1	1	1	3	3
				C. naktongense	Cna	Radiate	2n=4x	present study	Hebei, China, 41°57'N, 117°43'E	Rao GY& Liang ZC	2	3	1	2	1	4	3	1
				C. argyrophyllum	Car	Radiate	2n=6x	present study	Henan, China, 34°25'N, 110°28'E	Rao GY	4	3	1	2	1	2	1	2
				C. chanetii	Cc	Radiate	2n=2x	present study	Beijing, China, 40°4'N, 116°4'E	Chen J & Zhang CJ	2	2	1	3	1	2	1	1
				C. maximowiczii	Cma	Radiate	2n=6x	present study	Inner mongolia, China, 43°26'N, 116°08'E	Rao GY & Liang ZC	2	2	1	3	1	2	2	2
				C. zawadskii_Korea	Cz_KOR	Radiate	2n=4x	Liu et al., 2012	Gyeongsangbukdo, S. Korea, 36°19'N, 128°25'E	Jiang CG	3	1	1	2	1	2	1	2
				C. zawadskii_Russia	Cz_RUS	Radiate	2n=4x	Liu et al., 2012	Buryatia, Russia, 51°57'N, 107°04'E	Doudkin R	1	1	1	1	1	2	4	2
				C. arcticum	Act	Radiate	2n=2x	Nakata, 1987	Hokkaido, Japan, 41°57'N, 143°13'E	Zhao HE	3	2	1	1	1	1	3	4
				C. yezoense	Cye	Radiate	2n=10x	Nishikawa et al., 1987	Ibaraki, Japan, 36°17'N, 140°16'E	Goto S	2	2	2	1	1	2	1	2
				C. ornatum	Con	Radiate	2n=6x	Hotta et al., 1996	Tokyo, Japan	Soejima A	2	2	1	1	1	2	4	3
				C. makinoi	Cmk	Radiate	2n=2x	present study	Tokyo, Japan	Soejima A	1	2	1	1	1	1	1	2
				C. occidentali-japonense	Coc	Radiate	2n=6x	Hussein & Adb El-Twab, 2007	Tokyo, Japan	Soejima A	3	1	1	2	1	2	3	2
				C. yoshinaganthum	Cyo	Radiate	2n=4x	Nakata et al., 1989	Nakagawa, Japan	Soejima A	3	1	1	1	1	3	3	2
				C. crassum	Ccr	Radiate	2n=10x	Hotta et al., 1996	Tokyo, Japan	Soejima A	4	1	1	3	1	1	3	3
			Opisthopappus	O. taihangensis	Ot	Radiate	2n=2x	present study	Henan, China, 35°26'N, 113°22'E	Wang ZM	3	1	2	2	1	1	2	2
				O. longilobus	Ol	Radiate	2n=2x	present study	Hebei, China, 37°4'N, 113°37'E	Zhao HE	2	1	2	1	1	1	1	1
			Elachanthemum	E. intricatum	Ei	Discoid	2n=2x	Liu et al., 2012	Inner mongolia, China, 41°42'N, 110°21'E	Rao GY & Liang ZC	1	1	3	1	1	2	2	1
		Artemisia group	Dracunculus	Ar. capillaris	Aca	Disciform	Unknown		Beijing, China, 40°6'N, 116°5'E	Shen CZ	2	2	3	1	1	1	2	2
				Ar. scoparia	Asc	Disciform	2n=2x	Wang, 2000	Beijing, China, 40°6'N, 116°5'E	Shen CZ	2	1	2	2	1	2	2	2
				Ar. pubescens	Apb	Disciform	2n=4x	Wang, 2000	Jeju isle, S. Korea, 33°22'N, 126°37'E	Shen CZ	1	1	1	1	1	1	1	1
				Ar. japonica	Ajp	Disciform	Unknown		Jilin, China, 41°50'N, 126°2'E	Shen CZ	3	1	3	1	1	2	1	3
				Ar. eriopoda	Aer	Disciform	Unknown		Beijing, China, 40°6'N, 116°5'E	Shen CZ	2	1	2	1	1	2	2	1
				Ar. dracunculus	Adr	Disciform	2n=4x	Wang, 2000	Ningxia, China, 38°56'N, 106°3'E	Rong YL	1	3	3	1	1	1	4	1
				F. sibiricum	Fs	Disciform	2n=2x	Valles et al., 2005	Inner mongolia, China, 42°31'N, 117°13'E	Rong YL	2	2	2	0	1	3	2	2
			Seriphidium	Seriphidium finitum	Sf	Discoid	Unknown		Inner mongolia, China, 48°48'N, 118°50'E	Zhang CJ & Meng SY	3	2	1	0	1	3	1	2
			Abisinthium	Ar. macrocephala	Amc	Disciform	Unknown		Qinghai, China	Rao GY	1	2	2	1	1	1	2	1
				Ar. frigida	Ari	Disciform	Unknown		Inner mongolia, China, 48°48'N, 118°50'E	Zhang CJ & Meng SY	2	1	2	0	1	1	1	2
				Ar. sieversiana	Asv	Disciform	2n=2x	present study	Beijing, China, 39°59'N, 116°10'E	Shen CZ	1	1	1	0	1	1	3	2
			Artemisia	Ar. argyi	Aar	Disciform	Unknown		Jiangsu, China, 32°24'N, 119°18'E	Shen CZ	2	2	1	2	1	2	4	2
				Ar. dubia	Adu	Disciform	Unknown		Beijing, China, 40°6'N, 116°5'E	Shen CZ	1	1	2	1	1	2	2	2
				Ar. lavandulifolia	Al	Disciform	2n=4x	present study	Beijing, China, 39°59'N, 116°10'E	Shen CZ	2	2	2	1	1	3	3	2
				Ar. indica	Ain	Disciform	Unknown		Shanxi, China, 37°45'N, 111°21'E	Shen CZ	3	1	1	2	1	2	1	2
				Ar. rubripes	Aru	Disciform	2n=2x	Wang, 2000	Beijing, China, 39°49'N, 115°35'E	Shen CZ	2	3	2	1	1	1	1	1
				Ar. lactiflora	Aac	Disciform	Unknown		Hubei, China, 31°4'N, 111°7'E	Shen CZ	1	1	2	0	1	1	2	2
				Ar. schmidtiana	Ach	Disciform	Unknown		Tibet, China, cultivated	Shen CZ	2	2	2	0	1	1	1	3
				Ar. stelleriana	Ast	Disciform	Unknown		Alaska,United States, cultivated	Shen CZ	1	2	1	0	1	1	2	2
			questionable "species" of uncetain phylogentic position	Ar. annua	Aan	Disciform	2n=2x	Liu et al., 2012	Beijing, China, 39°59'N, 116°10'E	Shen CZ	1	1	1	1	1	1	2	2
				Crossostephium chinense	Cch	Disciform	2n=2x	Suzuki et al., 2001	Fujian, China	Shen CZ	1	1	1	2	1	2	1	1
				Ar. gmelinii	Ag	Disciform	Unknown		Beijing, China, 39°59'N, 116°10'E	Shen CZ	1	3	3	0	1	1	3	2
				Ar. tanacetifolia	Ata	Disciform	2n=4x	Pellicer et al., 2007	Inner mongolia, China, 41°38'N, 115°57'E	Rong YL & Shen CZ	3	2	2	0	1	1	2	3
		genera unassigned to a group	Brachanthemum	B. pulvinatum	Brp	Radiate	2n=2x	Kondo et al., 1998	Gansu, China	Zhao HE	2	2	1	1	1	2	1	2
			Kaschgaria	K. brachanthemoides	Kab	Disciform	2n=2x	Valles et al., 2001	Xinjiang, China, 43°51'N, 88°06'E	Tan DY	2	1	2	1	1	1	2	2
			Nipponanthemum	N. nipponicum	Nni	Radiate	2n=2x	Valles et al., 2005	Aomori-Ibaraki, Japan, cultivated	Shen CZ	1	1	1	0	1	1	1	1
			Leucanthemella	L. serotina	Lse	Radiate	2n=2x	present study	Mid Europe, cultivated	Shen CZ	1	1	1	1	1	1	1	1
				L. linearis	Ll	Radiate	2n=2x	Iwatsuki et al., 1997	Jilin, China, 41°50'N, 126°2'E	Zhao HE	2	1	1	0	1	1	1	2
			Phaeostigma	P. salicifolia	Ps	Disciform	2n=2x	Liu et al., 2012	Qinghai, China, 35°47'N, 102°40'E	Rao GY	2	1	1	2	1	2	1	2
				P. quercifolia	Pq	Disciform	2n=2x	Zhao, 2007	Yunnan, China, 27°48'N, 99°47'E	Huang Y & Meng SY	2	1	1	2	1	2	1	1
				P. tibetica	Pt	Disciform	Unknown		Tibet, China, 29°07'N, 100°01'E	Huang Y & Meng SY	2	2	2	1	1	2	2	2
				P. purpurea	Ppu	Disciform	2n=4x	Liu et al., 2012	Tibet, China, 28°56'N, 87°25'E	Huang Y & Meng SY	2	1	1	2	1	2	1	2
				P. ramosa	Pr	Disciform	2n=2x	Kondo et al., 1992	Sichuan, China, 29°99'N, 101°88'E	Huang Y & Meng SY	2	1	1	2	1	1	1	2
			Hippolytia	H. herderi	Hh	Discoid	Unknown		Xinjiang, China, 39°31'N, 75°52'E	Shen CZ	2	2	1	0	1	2	2	2
				H. delavayi	Hd	Discoid	Unknown		Yunnan, China, 26°4'N, 102°50'E	Shen CZ et al.	2	2	1	0	1	1	2	3
				H. kaschgarica	Hk	Discoid	2n=18	Zhao, 2007	Ningxia, China, 38°56'N, 106°3'E	Wang ZM et al.	2	2	2	0	1	2	1	2
			Tanacetum (sole species)	Tanacetum tatsienense	Ttt	Radiate	2n=2x	present study	Sichuan, China, 30°58'N, 102°25'E	Zhang JQ	2	2	1	0	1	1	2	1
			Stilpnolepis	Stilpnolepis centiflora	Stc	Discoid	2n=2x	Liu et al., 2012	Inner mongolia, China, 38°03'N, 107°37'E	Rao GY & Liang ZC	1	1	1	1	1	1	1	0
	Handeliinae	——	Cancrinia	Ca. chrysocephala	Chr	Discoid	2n=2x	Kondo et al., 1995	Xinjiang, China	Rao GY	2	2	2	1	1	1	1	0
				Ca. discoidea	Cd	Discoid	Unknown		Xinjiang, China, 39°21'N, 75°59'E	Liu JY	2	1	2	0	1	2	1	0
	Santoliniae	——	Santolina	S. chamaecyparissus	Sch	Discoid	2n=2x	Bermejo & Antúnez, 1981	Western Mediterranean, cultivated	Shen CZ	2	1	2	2	1	2	2	0
	Glebionidinae	——	Argyranthemum	Arg. foeniculaceum	Arf	Radiate	2n=2x	Tatarenko et al., 2013	Macalonica, cultivated	Chen J	2	2	1	2	1	1	2	0
	Leucantheminae	——	Coleostephus	Co. multicaulis	Cmu	Radiate	2n=2x	Gupta et al., 2013	Algeria, cultivated	Wang ZM et al.	1	1	1	3	1	1	2	0
			Mauranthemum	M. paludosum	Mpa	Radiate	Unknown		Spain, cultivated	Shen CZ	1	1	2	1	1	1	1	0
	Reference:
	Bermejo, E. V., & Antúnez, C. (1981). Estudios caríológicos en especies españolas del género" Santolina" L.(" Compositae"). In Anales del Jardín Botánico de Madrid (Vol. 38, No. 1, pp. 127-144). Real Jardín Botánico.
	Gupta R.C., Bala S., Sharma S., & Kapoor M. (2013). Cytomorphological studies in some species of Chrysanthemum L.(Asteraceae). Chromosome Botany, 8, 69-74.
	Hotta M., Yamagawa N., Hirai Y., & Shiuchi T. (1996). Taxonomical notes on plants of southern Japan III. Distribution and taxonomy of the Dendranthema ornatum group around southern Kyushu. Acta Phytotax Geobot, 47, 91-104.
	Hussein M., & Abd El-Twab M. (2007). Physical mapping of the 45S rDNA on the chromosomes of Triticum turgidum and T. aestivum using fluorescence in situ hybridization for chromosome ancestors.Arab Journal of Biotechnology 10, 69-80
	Iwatsuki K., Yamazaki T., Boufford D.E., et al. (1995) Flora of Japan. III. Angiospermae Dicotyledoneae Sympetalae (b). Tokyo: Kodansha LTD, 79-97.
	Kondo K., Peng C. I., Aoyama M., & Tanaka, R. (1999). Chromosome studies in chrysanthemum flora of Taiwan 1. Dendranthema horaimontana (Masam.) SS Ying and D. morii (Hayata) Kitam. Chromosome science, 3, 49-54.
	Kondo K., Tanaka R., Ge S., et al. (1992). Cytogenetic studies on wild Chrysanthemum sensu lato in China IV. Karyomorphological characteristics of three species of Ajania. Journal of Japanese Botany 67, 324-329.
	Kondo K., Tanaka R., Hizume et al. (1995). Cytogenetic studies on wild Chrysanthemum sensu lato in China V. Chromosome study of three species of Ajania, Cancrinia maximowiczii and Dendranthema lavandulifolium in the Chrysantheminae, the Anthemideae, the Compositae in Chinese highlands. Journal of Japanese Botany 70, 85-94.
	Kondo K., Tanaka R., Hizume et al. (1998). Cytogenetic studies on wild Chrysanthemum sensu lato in China VI. Karyomorphological characters of five species of Ajania and each one species of Brachanthemum, Dendranthema, Elachanthemum, Phaeostigma and Tanacetum in highlands of Gansu, Qinghai and Sichuan provinces. Journal of Japanese Botany 73, 128-136.
	Liu P.L., Wan Q., Guo Y.P., et al. (2012). Phylogeny of the genus Chrysanthemum L.: evidence from single-copy nuclear gene and chloroplast DNA sequences. PloS ONE 7, e48970
	Nakata M. (1987). Species of wild Chrysanthemum in Japan: cytological and cytogenetical views on its entity. Acta Phytotax Geobot, 38, 241-259.
	Nishikawa, T., & Kobayashi, H. (1989). Chromosome number and distribution of Chrysanthemum Acrcticum L. Journal of Japanese Botany, 64, 77-84.
	Pellicer J., Garcia S., Garnatje T., et al. (2007). Chromosome numbers in some Artemisia (Asteraceae, Anthemideae) species and genome size variation in its subgenus Dracunculus: karyological, systematic and phylogenetic implications. Chromosome Botany, 2, 45-53.
	Suzuki R., Kondo K., Peng C.I. (2001). Chromosome studies in chrysanthemum flora of Taiwan 2. Ajania pacifica (Nakai) Bremer et Humphries dwarf form, Crossostephium chinense (L.) Makino, Dendranthema arisanense (Hayata) Ling et Shih, D. indica (L.) des Moul. and D. lavandulifolia (Fisch. ex Trautv.) Ling et Shih var. tomentellum (Hand.-Mazz.) Ling et Shih. Chromosome science, 5, 57-62.
	Tatarenko I. V., Nishimura M., Morikawa M., et al. (2013). Variabilities in karyotype and molecular ISSR in Gonospermum fruticosum (C. Smith ex Link) Less., Argyranthemum coronopifolium (Willd.) Humphries and two strains of A. foeniculaceum (Willd.) Webb ex Schultz-Bip.(Asteraceae the tribe Anthemideae) collected in the Canary Islands. Chromosome Botany, 8, 53-58.
	Valles J., Garnatje T., Garcia S., et al. (2005) Chromosome numbers in the tribes Anthemideae and Inuleae (Asteraceae). Botanical Journal of the Linnean Society 148, 77-85
	Valles J., & Torrell M. (2001). New or rare chromosome counts in the genera Artemisia L. and Mausolea Bunge (Asteraceae, Anthemideae) from Uzbekistan. Botanical Journal of the Linnean Society 135, 391-400
	Wang L.S. (2000). Study on karyotypes of Artemisia sect. Dracunculus Bess. in Northeast China. Bulletin of Botanical Research 20, 402-410
	Zhao H.B. (2007). Phylogeny of Tribe Anthemideae (Asteraceae) from East Asia and Intergeneric Cross between Dendranthemaxgrandiflorum (Ramat.) Kitam. And Ajania pacifica (Nakai) K.Bremer & Humphries [D]. Nanjing Agricultural University.
