# Supplementary material for: Clarifying Recent Adaptive Diversification of the Chrysanthemum-Group on the Basis of an Updated Multilocus Phylogeny of Subtribe Artemisiinae (Asteraceae: Anthemideae)
Source: Front Plant Sci. 2021 May 26;12:648026. doi: 10.3389/fpls.2021.648026 (PMC8187803; doi:10.3389/fpls.2021.648026)
Supplement: Supplementary Table 2 — GPS coordinates used for niche modeling in this study. [file Table_2.XLSX]

## Sheet: S2_GPS coordinates 
		Table S2. GPS coordinates used for niche modeling in this study
		Clade	Latitude	Longitude	Clade	Latitude	Longitude	Clade	Latitude	Longitude
		Ajania	40.9223	117.313	Ch. indicum complex	18.7541	109.129	Ch. zawadskii complex	23.2667	121.267
			40.1547	115.873		19.3169	110.136		24.5	121.1
			40.4167	115.467		21.1544	96.5069		29.8028	118.954
			40.4779	115.415		21.5738	112.8		30.1224	118.174
			39.9753	115.387		21.6082	112.534		30.4671	117.82
			40.469	115.298		22.0089	113.218		31.4082	130.258
			40.3851	115.223		22.0155	113.224		32.7247	133.01
			40.3739	115.202		22.2164	108.783		33.35	126.52
			39.8798	114.631		22.2237	108.042		34.0542	111.048
			38.968	113.584		22.2434	113.975		34.38	126.7
			38.799	113.432		22.2918	103.832		34.4495	131.402
			38.8329	113.364		22.4116	114.122		35.03	128.88
			41.4382	113.19		22.5122	111.522		35.216	128.126
			41.0265	113.104		22.5706	114.189		35.3287	106.309
			37.4207	112.549		22.5718	114.202		35.3941	111.974
			40.8156	111.688		22.5727	110.724		35.4424	113.375
			40.9022	111.2		22.5932	114.194		35.4595	113.372
			42.6484	110.971		22.6012	110.249		35.7662	139.592
			34.5672	110.086		22.6177	114.27		35.7934	104.074
			39.8188	110.006		22.6347	114.308		35.8612	127.745
			37.0089	109.844		22.7935	113.403		35.9833	127.417
			35.7693	109.429		22.81	108.3		36.0877	111.519
			37.4936	108.937		22.8167	120.783		36.0877	111.519
			33.9365	108.843		22.9909	114.733		36.3654	103.993
			41.3359	108.503		23.0435	108.194		36.52	102.4
			33.3742	108.324		23.1067	87.8278		36.6371	140.668
			33.5276	107.991		23.127	113.342		36.657	102.385
			39.0909	107.979		23.17	113.29		36.7623	113.673
			34.1354	107.909		23.1789	107.777		36.812	102.527
			34.156	107.905		23.256	107.797		36.8175	102.854
			34.095	107.897		23.2575	114.023		36.8294	102.657
			34.0576	107.81		23.2788	112.454		36.8575	111.971
			34.0371	107.72		23.3942	113.181		36.9533	102.492
			34.1801	107.661		23.4387	111.88		36.9707	114.035
			38.1826	107.527		23.4596	120.728		37.0683	114.493
			34.2666	107.5		23.5833	120.967		37.2333	121.717
			37.7826	107.407		23.5882	113.951		37.3818	108.962
			37.7791	107.404		23.6167	102.817		37.4567	101.673
			40.7643	107.395		23.8197	113.917		37.5188	130.865
			37.4074	107.296		23.8423	114.067		37.5385	111.027
			36.5634	107.293		23.9109	117.177		37.5535	127.403
			33.9762	107.249		24.0927	104.114		37.75	128.88
			41.0827	107.075		24.1741	110.003		37.8169	111.478
			41.0824	107.069		24.1772	121.495		37.8947	111.244
			36.9104	107.055		24.1792	110.364		37.9653	112.437
			40.2996	106.997		24.2434	109.227		37.9743	120.721
			34.2188	106.99		24.2548	121.251		38.0946	127.44
			38.81	106.693		24.3268	109.51		38.1218	110.876
			36.6341	106.691		24.3517	121.159		38.13	127.3
			38.8107	106.689		24.3931	121.049		38.2184	128.144
			36.2668	106.658		24.4323	118.101		38.3676	111.365
			34.1747	106.602		24.4391	118.099		38.4624	111.128
			38.1648	106.572		24.4484	118.111		38.5111	125.252
			35.4874	106.34		24.492	106.397		38.5409	141.523
			38.1186	106.303		24.4921	106.397		38.6645	105.786
			38.4638	106.279		24.4927	106.379		38.6823	113.812
			38.9466	106.245		24.508	115.005		38.6859	128.291
			35.6761	106.241		24.5343	106.452		38.7333	105.9
			33.3333	106.152		24.5452	106.787		38.7605	112.041
			33.5754	106.082		24.6046	111.727		38.799	113.432
			38.7085	105.994		24.6062	105.18		38.812	121.25
			35.5265	105.922		24.6157	100.71		38.8364	121.469
			38.778	105.898		24.6328	106.381		38.8654	105.897
			38.8654	105.897		24.6481	105.166		38.8737	112.207
			38.6631	105.805		24.7051	115.638		38.8767	121.283
			33.7413	105.724		24.7203	118.674		38.9198	113.845
			33.6852	105.69		24.7222	118.446		39.0803	113.569
			38.8385	105.678		24.7528	118.753		39.1648	127.481
			38.8319	105.667		24.7817	110.531		39.4153	113.468
			32.7542	105.243		24.809	108.869		39.4504	112.176
			35.7233	105.051		24.9499	102.636		39.5871	111.429
			33.3703	104.951		24.9812	110.276		39.6772	115.926
			32.6202	104.844		24.9893	105.816		39.7317	115.518
			33.4333	104.805		24.9943	110.128		39.8243	115.591
			34.9277	104.725		25.0188	115.808		39.8333	115.5
			32.6406	104.719		25.0206	107.111		39.8579	141.79
			32.9442	104.684		25.0291	113.019		39.9333	115.05
			32.9438	104.683		25.03	121.53		39.9826	122.965
			32.8433	104.667		25.0741	104.882		39.9833	115.417
			32.9333	104.666		25.1107	110.294		40.0048	126.351
			32.9022	104.588		25.1191	107.933		40.0148	115.046
			33.4857	104.531		25.12	102.71		40.0166	114.75
			33.9412	104.529		25.1591	108.986		40.0347	115.007
			35.7155	104.527		25.2223	112.966		40.0667	116.067
			36.1068	104.471		25.24	110.28		40.0826	115.226
			32.9084	104.465		25.2617	110.336		40.2	126.283
			33.2517	104.243		25.2944	103.238		40.2753	124.344
			33.75	104.217		25.3245	102.88		40.2902	123.088
			35.7978	104.061		25.3349	113.471		40.3282	119.751
			37.1813	104.051		25.3406	110.673		40.4164	112
			34.4331	104.038		25.3921	109.163		40.4166	112
			34.4381	104.037		25.4	112.949		40.4288	116.562
			36.52	103.892		25.408	114.075		40.5535	117.507
			36.52	103.892		25.41	109.155		40.6289	118.095
			33.2987	103.859		25.4102	112.969		40.6409	119.221
			32.7399	103.831		25.48	118.98		40.6613	108.899
			34.9075	103.762		25.5812	114.311		40.6643	112.284
			36.0759	103.757		25.6521	102.809		40.6664	109.433
			32.2783	103.738		25.6703	100.094		40.6665	109.433
			32.3303	103.72		25.7061	110.782		40.7099	109.194
			32.7333	103.7		25.766	102.563		40.7386	109.263
			31.5384	103.684		25.7662	119.596		40.8139	125.168
			32.6	103.6		25.8142	110.356		40.9022	111.201
			32.638	103.599		25.85	114.91		40.9138	124.809
			32.638	103.599		25.8554	107.422		41.0209	123.106
			31.4782	103.588		25.8554	107.422		41.0632	123.027
			35.4872	103.569		25.8579	110.417		41.1017	124.28
			34.5809	103.507		25.8696	102.593		41.1226	116.737
			37.4856	103.422		25.8756	118.913		41.1427	112.942
			36.5736	103.385		25.8873	114.008		41.1619	141.388
			33.469	103.367		25.9033	103.923		41.2353	124.568
			34.6848	103.35		25.9538	117.386		41.2457	116.099
			31.1031	103.318		26.0358	119.375		41.2563	114.819
			31.5537	103.318		26.0442	95.5043		41.2563	115.787
			43.6572	103.299		26.0865	110.015		41.2775	112.635
			35.5163	103.264		26.1058	106.057		41.2799	141.328
			26.2233	103.261		26.1108	118.408		41.3222	124.886
			36.7223	103.259		26.1144	119.618		41.3655	119.643
			36.3166	103.217		26.1605	94.75		41.4055	111.955
			28.1415	103.212		26.1646	119.343		41.5543	118.763
			34.304	103.205		26.1878	112.768		41.6525	118.38
			39.7891	103.185		26.2171	107.024		41.8818	124.25
			31.1425	103.141		26.228	119.987		41.9448	117.739
			36.9707	103.131		26.2468	114.238		42.0044	118.573
			34.0975	103.104		26.2657	116.695		42.0251	128.065
			38.6293	103.087		26.2926	118.955		42.3589	115.749
			37.6582	103.075		26.3054	102.959		42.56	131.22
			37.3416	103.037		26.335	113.832		42.5931	116.258
			36.6483	103.031		26.3392	114.12		42.7367	124.17
			33.581	102.965		26.4024	108.079		42.898	118.907
			33.5759	102.962		26.4178	110.8		43.0377	119.632
			33.5776	102.96		26.4193	110.925		43.1071	134.108
			31.3992	102.943		26.4213	106.954		43.1075	145.107
			26.9127	102.93		26.4666	106.988		43.2215	116.603
			34.9516	102.913		26.4929	112.084		43.237	140.989
			34.9744	102.905		26.5531	106.47		43.2456	145.548
			34.8833	102.9		26.6043	106.435		43.2611	119.432
			36.3297	102.88		26.6109	114.127		43.4322	117.385
			37.5797	102.858		26.6394	108.913		43.4333	116.133
			37.2	102.848		26.64	106.63		43.5318	117.217
			37.6761	102.83		26.6403	106.488		43.5383	115.143
			30.3681	102.815		26.666	106.934		43.5899	117.523
			36.3279	102.81		26.671	105.791		43.7341	134.435
			37.2396	102.808		26.6925	109.14		44.3264	117.661
			35.2208	102.79		26.6958	118.125		44.6228	120.829
			35.3187	102.782		26.8424	104.211		45.1001	119.376
			30.0634	102.761		26.8622	115.749		45.2068	121.38
			36.2116	102.756		26.8761	100.23		45.2346	121.193
			35.8364	102.756		26.9126	118.585		45.25	114.583
			37.9922	102.718		26.92	112.54		45.3933	132.344
			35.8162	102.689		26.9244	102.959		45.6658	130.546
			30.8603	102.685		26.9252	102.472		46.4962	121.294
			31.8517	102.681		26.9775	106.418		46.6259	119.855
			31.8486	102.672		26.98	100.23		46.6966	129.133
			32.9149	102.637		27.0999	116.942		46.8652	138.471
			35.834	102.632		27.12	121.47		46.9998	120.154
			32.0201	102.616		27.1628	120.246		47.129	120.995
			32.0198	102.615		27.2934	112.694		47.283	119.87
			30.9119	102.546		27.3269	108.145		47.2833	120.45
			32.7932	102.543		27.3603	105.272		47.412	122.587
			32.75	102.533		27.453	114.168		47.6918	125.319
			35.1967	102.512		27.4655	105.737		47.7164	120.473
			36.9451	102.511		27.5004	114.238		47.7334	128.833
			35.1979	102.51		27.5048	120.251		47.9869	129.76
			28.6057	102.5		27.5117	102.943		48.0121	122.664
			33.5763	102.47		27.5227	120.276		48.2822	119.954
			33.576	102.469		27.525	106.898		48.4474	120.563
			35.1301	102.432		27.5296	120.312		48.4544	129.458
			36.6571	102.385		27.5672	114.259		48.7509	121.94
			36.6571	102.385		27.6029	113.97		49.0995	117.796
			32.4426	102.368		27.62	113.84		49.1647	123.311
			30.999	102.364		27.7286	117.708		49.4686	117.531
			30.9965	102.364		27.7886	117.294		49.5859	121.417
			31	102.364		27.8114	108.753		50.07	117.77
			31.001	102.363		27.8199	119.597		50.08	117.77
			31.0014	102.363		27.8231	99.706		50.3767	127.609
			30.9934	102.361		27.8436	113.861		50.4233	119.988
			34.2421	102.319		27.8515	117.782		50.53	114.56
			28.8087	102.276		27.91	108.692		50.6119	123.667
			38.1364	102.253		27.9352	119.709		50.6244	121.209
			36.2939	102.245		27.9694	121.084		50.68	127.49
			36.0725	102.243		27.9709	119.568		50.7748	121.568
			29.9142	102.235		28.0124	119.656		50.8348	119.898
			29.9168	102.233		28.0234	119.806		51.4568	124.258
			31.8833	102.217		28.0842	119.009		51.6752	124.357
			31.9061	102.21		28.2056	118.301		51.9667	134.9
			28.0283	102.206		28.2281	109.256		52.0684	123.571
			29.8051	102.203		28.2414	197.605		52.123	123.672
			30.0984	102.163		28.2632	103.581		53.12	119.2
			33.9988	102.068		28.3213	108.273		58.3123	122.776
			29.6898	102.061		28.3424	116.159		31.4435	110.272
			31.4833	102.05		28.3496	119.292
			29.5534	102.029		28.3774	109.563
			29.8789	102.026		28.4306	109.564
			38.2472	101.967		28.4363	118.191
			30.0553	101.965		28.54	102.21
			30.0553	101.965		28.572	109.482
			30.0553	101.965		28.6008	102.526
			30.0553	101.965		28.6503	102.193
			30.0553	101.965		28.6603	109.403
			30.0572	101.962		28.8013	104.668
			38.2401	101.959		28.8615	115.363
			33.401	101.954		28.9025	107.698
			35.5575	101.936		28.9158	114.118
			35.2714	101.931		29.0058	115.407
			36.4644	101.889		29.0492	107.837
			30.8754	101.883		29.05	120.44
			36.5518	101.868		29.0513	114.526
			26.6868	101.854		29.0564	107.108
			44.6696	101.839		29.0745	114.583
			44.6696	101.839		29.103	120.81
			36.601	101.826		29.1347	118.384
			36.6042	101.809		29.14	110.47
			30.1152	101.798		29.1501	106.896
			30.118	101.796		29.1578	107.099
			36.6337	101.765		29.1578	107.099
			37.5032	101.761		29.1731	121.043
			37.5032	101.761		29.1888	115.352
			36.6392	101.7		29.2943	119.212
			37.3967	101.69		29.3154	102.68
			36.9263	101.677		29.3205	105.223
			31.8061	101.658		29.3306	113.43
			31.8031	101.641		29.3341	116.019
			30.5268	101.621		29.3423	116.313
			34.736	101.613		29.3592	116.869
			36.4931	101.568		29.3698	118.044
			37.1118	101.566		29.3717	115.023
			37.1104	101.565		29.3911	115.998
			36.6593	101.53		29.4187	116.102
			27.907	101.513		29.4288	114.696
			30.0406	101.51		29.4308	119.138
			29.0002	101.507		29.4322	110.453
			29.0033	101.506		29.4381	115.948
			30.05	101.483		29.54	106.56
			37.4077	101.459		29.5508	103.771
			28.0541	101.457		29.5533	115.952
			30.0539	101.429		29.5607	115.984
			37.5358	101.413		29.5656	103.436
			29.1555	101.401		29.5805	115.91
			36.7304	101.364		29.59	103.37
			30.7808	101.319		29.5999	118.19
			37.6133	101.314		29.66	115.98
			27.9341	101.279		29.6718	115.989
			27.9286	101.279		29.68	115.95
			27.9317	101.277		29.69	118.3
			27.6441	101.265		29.6987	109.566
			36.6825	101.256		29.7194	102.084
			27.7957	101.208		29.8054	118.841
			31.235	101.18		29.815	116.665
			36.63	101.17		29.8229	106.414
			36.4415	101.095		29.8877	110.033
			30.0392	100.994		29.8877	110.033
			35.1485	100.947		29.8877	110.033
			28.1493	100.843		29.9333	102.2
			35.6441	100.829		29.9379	122.272
			28.5512	100.805		29.964	122.153
			32.9368	100.735		29.9942	118.764
			32.9322	100.735		30.0195	122.339
			36.1933	100.715		30.0302	122.124
			36.2834	100.619		30.0445	102.706
			27.8	100.6		30.0474	101.971
			35.2538	100.576		30.0962	116.981
			32.1259	100.462		30.1056	118.884
			32.1442	100.449		30.108	110.092
			33.2637	100.408		30.1344	118.003
			37.2003	100.376		30.189	117.637
			37.201	100.376		30.196	119.366
			32.2681	100.333		30.2274	120.13
			27.54	100.33		30.295	109.479
			30.9417	100.31		30.2993	118.607
			29.037	100.298		30.3468	119.515
			29.0405	100.297		30.35	119.424
			33.8768	100.279		30.4987	118.601
			26.8	100.267		30.51	117.06
			27.1009	100.257		30.52	117.05
			27.1009	100.257		30.5246	105.62
			38.1783	100.256		30.5569	111.159
			34.4744	100.242		30.6485	104.045
			34.4755	100.24		30.6617	104.028
			34.4792	100.238		30.6634	113.167
			26.8761	100.23		30.6634	113.167
			25.5842	100.222		30.6634	113.167
			25.5842	100.222		30.6667	104.067
			34.75	100.22		30.69	111.28
			34.4923	100.219		30.7831	115.399
			26.9573	100.215		30.9283	110.093
			27.1253	100.213		30.9685	121.95
			27.0126	100.213		31.0059	103.622
			27.1287	100.213		31.0145	103.961
			27.0333	100.2		31.0675	121.71
			34.365	100.193		31.1114	115.766
			26.0904	100.13		31.113	118.159
			25.8444	100.119		31.1141	109.879
			27.3628	100.111		31.1327	110.954
			32.2483	100.108		31.25	109.63
			27.3495	100.103		31.2511	110.509
			28.727	100.102		31.2519	110.32
			27.39	100.1		31.28	113.95
			35.8895	99.9908		31.2836	110.07
			35.5945	99.9831		31.3032	110.69
			37.2526	99.9289		31.3316	110.784
			39.3763	99.8006		31.3422	110.414
			28.9321	99.7993		31.3722	110.24
			33.6226	99.7977		31.392	110.313
			37.0414	99.7436		31.4111	113.023
			37.0415	99.7434		31.4205	116.154
			27.8231	99.706		31.444	110.271
			27.8231	99.706		31.4923	110.025
			27.8231	99.706		31.5255	120.222
			36.316	99.6843		31.5402	109.075
			36.3159	99.6837		31.5781	120.24
			33.8472	99.6778		31.5894	120.243
			33.7511	99.6504		31.64	110.61
			38.4254	99.6007		31.6478	118.825
			37.0345	99.579		31.6889	108.922
			38.4567	99.5434		31.6904	118.512
			38.4573	99.5381		31.6915	120.408
			39.0016	99.5027		31.73	110.62
			35.4236	99.4744		31.75	110.65
			28.713	99.2863		31.76	110.64
			34.32	99.2		31.8426	112.716
			38.807	99.1863		31.92	119.18
			33.8948	99.1348		31.94	119.16
			31.8501	99.1119		31.9538	107.805
			28.2808	99.1115		31.9841	118.968
			30.0046	99.1077		32.0647	110.78
			28.337	99.0777		32.0726	118.834
			28.35	99.0333		32.11	118.63
			37.285	99.016		32.1447	110.712
			28.3833	99.0049		32.2474	109.079
			30.2106	98.9938		32.2647	130.611
			28.4689	98.9145		32.2829	118.281
			28.4906	98.9092		32.2896	108.517
			28.4842	98.9048		32.3644	109.262
			26.4266	98.8957		32.3778	113.279
			39.4458	98.7074		32.49	105.86
			37.0312	98.6644		32.5	119.522
			31.8085	98.5806		32.638	103.599
			28.474	98.4648		32.6391	130.976
			28.451	98.4522		32.64	110.76
			38.8126	98.4138		32.65	110.79
			32.8	98.3403		32.8152	130.642
			30.8629	98.271		33.015	109.015
			36.4551	98.2579		33.06	107.01
			36.47	98.22		33.1189	117.965
			39.8013	98.2148		33.1536	106.673
			36.3066	98.0892		33.1907	106.439
			36.3097	98.0843		33.2018	132.65
			40.3995	98.0463		33.2205	131.649
			33.0753	97.9698		33.2439	134.176
			34.2286	97.6001		33.3335	106.158
			30.6564	97.5684		33.3555	110.408
			31.2872	97.5261		33.378	110.516
			31.2808	97.5222		33.3981	110.027
			28.6655	97.4675		33.4375	134.019
			37.3746	97.3712		33.5307	133.542
			37.3715	97.3569		33.5399	130.568
			33.4202	97.2718		33.5542	133.944
			33.0083	97.2497		33.5908	130.116
			29.1481	97.2213		33.626	110.841
			29.148	97.2213		33.6789	107.842
			31.1408	97.1791		33.7167	133.95
			29.3299	97.0539		33.74	111.65
			31.9623	96.9064		33.75	111.64
			32.3211	96.4715		33.76	111.66
			36.3827	96.4396		33.7652	134.034
			36.3811	96.4389		33.7791	110.869
			38.4541	96.3674		33.8	133.45
			32.0514	96.3567		33.8344	134.74
			32.17	96.28		33.8533	107.838
			34.089	96.2287		33.8932	106.238
			29.7478	96.1058		33.9186	104.216
			33.8346	96.038		33.9525	136.003
			34.086	95.8333		34.0191	108.297
			33.9877	95.7336		34.0246	117.045
			31.4153	95.5972		34.0971	109.484
			31.4144	95.596		34.1092	103.966
			34.5755	95.3446		34.1293	107.905
			41.799	95.1244		34.1595	109.402
			31.1942	95.0713		34.2067	110.901
			36.3649	95.0404		34.21	134.556
			29.58	94.92		34.255	126.42
			36.3897	94.8895		34.36	107.22
			38.8215	94.8892		34.4069	135.798
			29.5153	94.8805		34.483	110.081
			29.5143	94.8593		34.54	107.69
			29.6093	94.6522		34.7775	134.795
			29.435	94.6512		34.7799	133.59
			35.8798	94.5753		34.8583	133.214
			29.4545	94.5021		35.0347	137.961
			29.5735	94.4863		35.0383	134.253
			29.6514	94.3614		35.2572	117.318
			29.35	94.35		35.2905	119.175
			29.2177	94.213		35.3	111.64
			38.0377	94.2121		35.3031	112.42
			29.7954	93.8494		35.4074	139.566
			29.136	93.7025		35.4909	112.852
			31.4802	93.68		35.53	106.67
			33.8523	93.6629		35.5888	134.327
			43.364	93.6237		35.6235	134.57
			29.8899	93.245		35.6265	112.429
			29.0135	93.1902		35.6587	134.763
			30.0067	93.0412		35.6712	140.037
			31.462	93.0378		35.6779	102.475
			39.0696	92.4653		35.6806	138.269
			34.2156	92.444		35.7087	117.525
			34.2174	92.4434		35.7225	113.617
			34.2178	92.4431		35.7779	117.103
			28.4538	92.2522		35.9614	111.871
			28.2951	91.9459		36.0002	103.621
			32.265	91.6826		36.0726	128.475
			32.2677	91.6823		36.19	117.13
			28.437	91.4067		36.1961	140.287
			29.981	91.2688		36.1961	140.287
			33.9153	91.006		36.2372	111.294
			45.2151	90.967		36.2571	117.1
			28.3888	90.8565		36.2774	114.211
			32	90		36.3022	109.639
			29.1479	89.7406		36.3303	139.654
			44.0212	89.5906		36.3315	138.406
			44.0256	89.5888		36.3376	109.916
			42.993	89.2395		36.3948	139.682
			27.7208	89.1506		36.4492	116.745
			27.4588	89.0867		36.4557	139.061
			44.916	88.9979		36.549	138.395
			38.1167	88.8167		36.591	112.073
			42.492	88.6281		36.6819	140.476
			43.6914	88.3911		36.902	107.055
			37.0929	88.3063		36.95	137.65
			39.0001	88.169		37.1381	106.646
			28.8989	88.0219		37.3585	111.27
			29.3072	87.8151		37.3964	109.164
			43.7931	87.6308		37.4015	113.983
			43.7925	87.629		37.42	121.36
			43.8103	87.6052		37.45	128.55
			43.8584	87.5451		37.528	114.108
			47.1062	87.4864		37.5542	110.279
			48.567	87.4295		37.56	121.51
			43.6127	87.3419		37.5622	137.991
			43.4679	87.2673		37.7224	112.395
			28.2383	86.5982		37.7767	140.677
			42.0579	86.5648		37.8368	114.168
			42.321	86.3795		37.8758	111.544
			44.2996	86.2143		37.8954	111.504
			41.6093	86.0572		38.2511	140.865
			46.5173	86.0144		38.5111	125.252
			28.0666	85.9833		38.53	113.415
			28.1615	85.9793		38.6567	128.105
			28.1609	85.9773		38.7187	113.857
			46.0975	85.6929		38.8034	112.107
			44.3151	85.6787		38.804	111.357
			38.1454	85.5273		38.8364	121.469
			42.6	85.5		38.9209	112.113
			37.3666	85.4666		39.0317	111.113
			37.2275	85.4287		39.0804	125.85
			37.2273	85.4261		39.1223	111.685
			43.8373	85.3755		39.2	113.2
			29.1448	85.3589		39.2132	115.736
			37.2127	85.3366		39.3344	110.545
			28.6543	85.2777		39.3792	122.009
			44.3249	84.8772		39.6858	115.922
			45.6023	84.8619		39.9086	116.026
			43.291	84.2262		39.98	115.43
			46.1664	84.1029		40.0896	115.37
			32.307	84.0604		40.1574	117.488
			32.3063	84.0601		40.2	116.13
			32.308	84.0599		40.2734	124.327
			45.5161	83.8673		40.3201	116.497
			30.9472	83.6788		40.3732	114.332
			45.9425	83.6065		40.4178	124.077
			45.947	83.6051		40.4629	112.113
			45.7651	82.9969		40.4927	120.813
			44.8993	82.2999		40.5535	117.507
			33.7811	82.2428		40.6289	118.095
			43.2163	81.8333		40.6869	120.879
			36.8576	81.6744		40.7588	118.908
			36.15	81.5333		40.8592	123.863
			43.9762	81.5275		41.3222	124.886
			43.0007	81.3961		41.3396	119.631
			43.915	81.3266		41.6035	121.713
			43.2789	81.2101		41.8814	120.304
			44.4499	81.0808		42.0359	124.733
			37.0096	80.8428		42.0938	117.528
			31.4938	80.4417		42.2902	123.172
			31.28	80.27		42.3792	123.46
			41.2748	80.236		42.5811	116.226
			32.503	80.0923		42.7948	124.704
			37.1125	79.9143		34.8821	138.978
			33.449	79.8101		34.6036	138.843
			33.3896	79.711		34.8323	139.074
			33.3896	79.711		36.6247	140.689
			31.6823	79.549		35.2743	139.647
			35.3518	79.518		35.2747	139.577
			32.6	78.78		35.3189	139.516
			33.01	78.33		35.2513	140.204
			32.62	78.31		35.1422	139.158
			33.16	78.3		34.9692	139.758
			32.59	78.28		36.3824	139.734
			32.53	78.08		36.7416	139.699
			35.35	78.08		35.9158	137.982
			33.6	77.75		36.0342	138.607
			34	77.67		35.7422	138.081
			34.22	77.6		34.794	138.308
			34.17	77.58		35.5779	138.035
			37.8763	77.4695		35.3416	136.989
			34.09	77.33		35.6241	138.534
			37.9651	77.2631		36.7833	138.967
			33	77		35.72	138.184
			36.8366	76.9812		46.7993	134.019
			37.5936	76.7972		47.9768	133.159
			34.27	76.78		45.2567	131.168
			34.38	76.37		47.5739	130.844
			39.472	75.9873		47.5752	130.821
			39.1484	75.9427		47.727	128.885
			35.7	75.52		47.7277	128.884
			36.8498	75.4318		32.449	139.769
			38.7664	75.3154		35.6828	139.694
			39.7169	75.2577		36.3926	139.682
			36.17	74.53		34.8251	138.308
			39.8152	74.4251		52.0667	134.883
			35.9	74.3		51.6991	134.492
			35.3	74.03		55.548	134.392
			36.5	73.9		43.1582	134.33
			38.57	73.58		43.5591	134.213
			40.1049	72.6004		33.2439	134.176
			33.58	69.58		46.717	134.163
			33	68		47.955	131.906
			30.42	67.82		47.7167	128.833
			28	66		37.08	127.48
