# Supplementary material for: Clarifying Recent Adaptive Diversification of the Chrysanthemum-Group on the Basis of an Updated Multilocus Phylogeny of Subtribe Artemisiinae (Asteraceae: Anthemideae)
Source: Front Plant Sci. 2021 May 26;12:648026. doi: 10.3389/fpls.2021.648026 (PMC8187803; doi:10.3389/fpls.2021.648026)
Supplement: Supplementary Table 3 — Biogeographic history of subtribe Artemisiinae reconstructed with DEC and s-DEC. [file Table_3.XLSX]

## Sheet: S3_DEC
	Table S3. Biogeographic history of subtribe Artemisiinae reconstructed with DEC and s-DEC
	Node	DEC	Event	s-DEC	Event
	N1	C (37.02%)		C (38.63%)
	N2	C (51.46%)		C (70.99%)
	N3	C (71.21%)		C (77.37%)
	N4	C (52.42%)	Dispersal	C (55.82%)	Dispersal
	N5	CE (55.30%)	Dispersal	CE (85.35%)	Dispersal
	N6	C (80.71%)	Dispersal	C (89.65%)
	N7	C (47.75%)	Dispersal/Vicariance	C (67.58%)	Dispersal/Vicariance
	N8	C (100%)		CF (93.91%)
