# Supplementary material for: Clarifying Recent Adaptive Diversification of the Chrysanthemum-Group on the Basis of an Updated Multilocus Phylogeny of Subtribe Artemisiinae (Asteraceae: Anthemideae)
Source: Front Plant Sci. 2021 May 26;12:648026. doi: 10.3389/fpls.2021.648026 (PMC8187803; doi:10.3389/fpls.2021.648026)
Supplement: Supplementary Table 4 — Pairwise niche overlap among three subclades of the Chrysanthemum-group under predicted niche occupancy profiles (PNO). [file Table_4.xlsx]

## Sheet: S3_Niche profile
	Table S4. Pairwise niche overlap among three subclades of the Chrysanthemum group under predicted niche occupancy profiles (PNO)
	Ecological factor	Comparisons		Niche overlap
		a	b	(D-index)		(I-index)
		Aj	Ci	0.6699		0.9177
	Isothermality	Aj	Cz	0.4683		0.7816
		Ci	Cz	0.7616		0.9322
		Aj	Ci	0.8097		0.9681
	Temperature seasonality	Aj	Cz	0.6118		0.8486
		Ci	Cz	0.4589		0.7806
	Mean temperature of wettest quarter	Aj	Ci	0.6159		0.8892
		Aj	Cz	0.7315		0.9374
		Ci	Cz	0.6234		0.9081
	Mean temperature of driest quarter	Aj	Ci	0.5053		0.838
		Aj	Cz	0.6893		0.91
		Ci	Cz	0.4623		0.7806
	Annual precipitation	Aj	Ci	0.4851		0.7883
		Aj	Cz	0.7995		0.9601
		Ci	Cz	0.4847		0.8355
	Precipitation of driest quarter	Aj	Ci	0.4039		0.627
		Aj	Cz	0.7199		0.8727
		Ci	Cz	0.6136		0.8787
	Note: Abbreviations: Aj, Ajania; Ci, Ch. indicum complex; Cz, Ch. zawadskii complex.
