# Supplementary material for: Clarifying Recent Adaptive Diversification of the Chrysanthemum-Group on the Basis of an Updated Multilocus Phylogeny of Subtribe Artemisiinae (Asteraceae: Anthemideae)
Source: Front Plant Sci. 2021 May 26;12:648026. doi: 10.3389/fpls.2021.648026 (PMC8187803; doi:10.3389/fpls.2021.648026)
Supplement: Supplementary Data Sheet 1 — Datasets of the sequence alignments. [file Data_Sheet_1.ZIP]

Archive with 14 entries (14 files):
- ago1.fas
- ago1-CA.fas
- brc1.fas
- brc1-CA.fas
- f3h.fas
- f3h-CA.fas
- its.fas
- its-CA.fas
- lfy.fas
- lfy-CA.fas
- nam.fas
- nam-CA.fas
- uep-CA.fas
- cds-CA.fas
