# Supplementary material for: Clarifying Recent Adaptive Diversification of the Chrysanthemum-Group on the Basis of an Updated Multilocus Phylogeny of Subtribe Artemisiinae (Asteraceae: Anthemideae)
Source: Front Plant Sci. 2021 May 26;12:648026. doi: 10.3389/fpls.2021.648026 (PMC8187803; doi:10.3389/fpls.2021.648026)
Supplement: Supplementary Data Sheet 1 — Datasets of the sequence alignments. [file Data_Sheet_1.ZIP › ago1.fas]

>Apl-AGO1-1
AGCCACAGCAACAGGGTGGCTATCAAGGCCGAGGGCGAGGTGGTCCAGGACCACAGGGTGGCTATCAAGGTGGACAGGGCGGACCTCCGCAAGGAGGAAGAGGCTGGGCTCCAAGGGGACCACCACCACAGGGAC---GTGGCGCGGCTCCTCAGCAATATCCTGGTGGACAACC---------GCAGCAAGGGCGAGGTGCAGGGCCTCAGCAACAACAGCAGGCTCCAAGAGGAATTGCACCATCTCAGCGCGGTGCTGGTTCCGGACCCGTGTATGCACCAACTCCCGAGCTGCACCAAGCAACACAGGCTCCCCAGCAACCCGGGGTCACCATGCAACCTGTACGTGCTGAGTCATCTGCGGGTTCGTCTTCTAATCAGCCTGTGCACGAAGCAATGGCTCAGCTCAAACCACCCTCTGCTGAGGAGACTGCTGTTCAGGCTGCACCCGCTTCCAGCAAGGCACTGAGATTCCCTCTACGTCCAGGAAAAGGTGTCTCTGGACATCGCTGCATTGTTAAGGCCAACCATTTCTTTGCTGAACTGCCTGACAAGGATTTACACCAGTATGATGTGAGTTTCTGTGGTCGAAATATATTCGTAAATTATATA-TGTTTGACTTGACACTGATATTCTTTTGTGGTTTGCGCAGGTTACCATCACACCTGAAGTGACCTCACGTGGTGTGAACCGCGCAGTGATGGCACAGCTGGTGAAACTGTACAAGGAATCTCATCTTGGGAAACGTCTTCCTGCTTATGATGGAAGAAAGAGTCTCTATACGGCTGGGCCTCTCCCTTTT
>Apl-AGO1-2
AGCCACAGCAACAGGGTGGCTATCAAGGCCGAGGGCGAGGTGGTCCAGGACCACAGGGTGGCTATCAAGGTGGACAGGGCGGACCTCCGCAAGGAGGTAGAGGCTGGGCTCCAAGGGGACCACCACCACAAGGAC---GTGGTGTTGCTCCTCAGCAATATCCTGGTGGACAACC---------GCAGCAAGGGCGAGGTGCAGGGCCTCAGCAACAACAACAGGCTCCAAGAGGAATTGCACCATCTCAGCGCGGTGCTGGTTCCGGACCCGTGTATGCACCAACTCCCGAGCTGCACCAAGCAACACAGGCTCCCCAGCAACCCGGGGTCACCATGCAACCTGTACGTGCTGAGTCATCTGCGGGTTCGTCTTCTAATCAGCCTGTGCACGAAGCAATGGCTCAGCTCAAACCACCCTCTGCTGAGGAGACTGCTGTTCAGGCTGCACCCGCTTCCAGCAAGGCACTGAGATTCCCTCTACGTCCAGGAAAAGGTGTCTCTGGACACCGCTGCATTGTTAAGGCCAACCATTTCTTTGCTGAACTGCCTGACAAGGATTTACACCAGTATGATGTGAGTTTCTGTGGTCGAAATATATTCGTAAATTATATA-TGTTTGACTTGATACTGATATTCTTTTGTGGTTTGTGCAGGTTACCATCACACCTGAAGTGACCTCACGTGGTGTGAACCGCGCAGTGATGGCACAGCTGGTGAAACTGTACAAGGAATCTCATCTTGGGAAACGTCTTCCTGCTTATGATGGAAGAAAGAGTCTCTATACGGCTGGGCCTCTCCCTTTT
>Apa-AGO1-1
AGCCACAGCAACAGGGTGGCTATCAAGGCCGAGGGCGAGGTGGTCCAGCACCACAGGGTGGCTATCAAGGTGGACAGGGCGGACCTCCACAAGGAGGAAGAGGCTGGGCTCCAAGGGGACCACCACCACAAGGAC---GTGGTGTTGCTCCTCAGCAATATCCTGGTGGACAACC---------GCAGCAAGGGCGAGGTGCAGGGCCTCAGCAACAACAGCAGGCTCCAAGAGGAATTGCACCATCTCAGCGCGGTGCTGGTTCCGGACCCGTGTATGCACCAACTCCCGAGCTGCACCAAGCAACACAGGCTCCCCAGCAACCCGGGGTCACCATGCAACCTGTGCATGCTGAGTCATCTGCGGGTTCGTCTTCTAATCAGCCTGTGCACGAAGCAATGGCTCAGCTCAAACCACCCTCTGCTGAGGAGACTGCCGTTCAGGCTGCACCCGCTTCCAGCAAGGCACTGAGATTCCCTCTACGTCCAGGAAAAGGTGTCTCTGGACATCGCTGCATTGTTAAGGCCAACCATTTCTTTGCTGAACTGCCTGACAAGGATTTGCACCAGTATGATGTGAGTTTCTGTGGTCGAAATTTATTCGTAAATTATCTATTGTTTGACTTGACACTGATATTCTTTTGTGATTTGCGCAGGTCACCATTACACCTGAAGTAACCTCACGTGGTGTGAACCGTGCAGTGATGGCACAGCTGGTGAAACTGTACAAGGAATCTCATCTTGGGAAACGTCTTCCTGCTTATGATGGAAGAAAGAGTCTATATACGGCTGGGCCTCTCCCTTTT
>Apa-AGO1-2
AGCCACAGCAACAGGGTGGCTATCAGGGCCGAGGGCGAGGTGGTCCAGGACC---------------------ACAAGGCGGACCTCCACAAGGAGGAAGAGGCTGGGCTCCAAGGGGACCACCACCACAAGGAC---GTGGCGTGGCTCCTCAGCAATATCCTGGTGGACAACC---------GCAGCAAGGGCGAGGTGCAGGGCCTCAGCAACAACAGCAGGCTCCAAGAGGAATTGCACCATCTCAGCGCGGTGCTGGTTCCGGACCCGTGTATGCACCAACTCCCGAGCTGCACCAAGCAACACAGGCTCCCCAGCAACCCGGGGTCACCATGCAACCTGTGCATGCTGAGTCATCTGCGGGTTCGTCTTCTAATCAGCCTGTGCACGAAGCAATGGCTCAGCTCAAACCACCCTCTGCTGAGGAGACTGCTGTTCAGGCTGCACCCGCTTCCAGCAAAGCACTTAGGTTCCCTCTACGTCCAGGAAAAGGTGTCTCTGGACACCGCTGCATTGTTAAGGCCAACCATTTCTTTGCTGAACTGCCTGACAAGGATTTGCACCAGTATGATGTGAGTTTTTGTGGTCGAAATATATTCGTAAATTATCTACTGTTTGACTTGACACTG--ATTCTTTTGTGATTTGCGCAGGTTACCATCACACCTGAAGTGACCTCACGTGGTGTGAACCGTGCAGTGATGGCACAGCTGGTGAAACTGTACAAGGAATCTCATCTTGGGAAACGTCTTCCTGCTTATGATGGAAGAAAGAGTCTCTATACGGCTGGGCCTCTCCCTTTT
>Apr-AGO1-1
AGCCACAGCAACAGGGTGGCTATCAAGGCCGAGGGCGAGGTGGTCTAGGACC---------------------ACAAGGCGGACCTCCACAAGGAGGAAGAGGCTGGGCTCCAAGGGGACCACCACAACAAGGTC---GTGGCGTGGCTCCTCGGCAATATCCTGGTGGACAACC---------GCAGCAAGGGCGAGGTGCAGGGCCTCAGCAACAACAGCAGGCTCCAAGAGGAATTGCACCATCTCAGCGCGGTGCTGGTTCCGGACCCGTGTATGCACCAACTCCCGAGCTGCACCAAGCAACACAGGCTCCCCAGCAACCCGGGGTCACCATGCAACCTGTGAGTGCTGAGTCATCTGCGGGTTCGTCTTCTAATCAGCCTGTGCACGAAGCAATGGCTCAGCTCAAACCACCCTCTGCTGAGGAGACTGCTGTTCAGGCTGCACCCGCTTCCAGCAAAGCACTGAGGTTCCCTCTACGTCCAGGAAAAGGTGTCTCTGGACACCGCTGCATTGTTAAGGCCGACCATTTCTTTGCTGAACTGCCAGACAAGGATTTACACCAGTATGATGTGAGTTTCTGCGGTCGAAATATATTCGTAAATTATCTATTGCTTGACTTGAGACTGATATTCTTTTGTGGTATGCACAGGTTACCATCACGCCTGAAGTGACCTCACGTGGTGTGAACCGCGCAGTGATGGCACAGCTGGTGAAACTGTACAAGGAATCTCATCTTGGGAAACGTCTTCCTGCTTATGATGGAAGAAAGAGTCTCTATACGGCTGGGCCTCTCCCTTTT
>Apr-AGO1-2
AGCCACAGCAACAGGGTGGCTATCAAGGCCGAGGGCGAGGTGGTCCAGCACCACAGGGTGGCTATCAAGGTGGACAGGGCGGACCTCCACAAGGAGGAAGAGGCTGGGCTCCAAGGGGACCACCACCACAAGGAC---GTGGCGTGGCTCCTCAGCAATATCCTGGTGGACAACC---------GCAACAAGGGCGAGGTGCAGGGCCTCAGCAACAACAGCAGGCTCCAAGAGGAATTGCACCATCTCAGCGCGGTGCTGGTTCCGGACCCGTGTATGCACCAACTCCCGAGCTGCACCAAGCAACACAGGCTCCCCAGCAACCCGGGGTCACCATGCAACCTGTGCCTGCTGAGTCATCTGCGGGCTCGTCTTCTAACCAGCCTGTGCACGAAGCAATGGCTCAGCTCAAACCACCCTCTGCTGAGGAGACTGCTGTTCAGGCTGCACCCGCTTCCAGCAAAGCACTGAGGTTCCCTCTACGCCCGGGAAAAGGTGTCTCTGGACATCGCTGCATTGCTAAGGCCAACCATTTCTTTGCTGAACTGCCTGACAAGGATTTGCACCAGTATGATGTAAGTTTCTGTGGTCGAATTATATTCGTAAATTATCTATTGCTTGACTTGAGACTGATATTCTTTTGTGGTTTGCGCAGGTTACCATCACACCTGAAGTGACCTCACGTGGTGTGAACCGCGCAGTGATGGCACAGCTGGTGAAACTGTACAAGGAATCTCATCTTGGGAAACGTCTTCCTGCTTATGATGGAAGAAAGAGTCTCTATACGGCTGGGCCTCTCCCTTTT
>Af-AGO1-1
AGCCACAGCAACAGGGTGGCTATCAAGGCCGAGGGCGAGGTGGTCCAGGACCACAGGGTGGCTATCAAGGTGGACAGGGCGGACCTCCACAAGGAGGAAGAGGCTGGGCTCCAAGGGGACCACCACCACAAGGAC---GTGGTGTGGCTCCTCAGCAATATCCTGGTGGACAACC---------GCAGCAAGGGCGAGGTGCAGGGCCTCAGCAACAACAGCAGGCTCCTAGAGGAATTGCACCATCTCAGCGCGGTGCTGGTTCCGGACCCGTGTATGCACCAACTCCCGAGCTGCACCAAGCAACACAGGCTCCCCAGCAACCCGGGGTCACCATGCAACCTGTGCGTGCTGAGTCATCTGCGGGGTCGTCTTCTAATCAGCCTGTGCACGAAGCAATGGCTCAGCTCAAACCACCCTCTGCTGAGGAGACCGTTGTTCAGGCTGCACCCGCTTCCAGCAAAGCACTGAGATTCCCTCTACGCCCAGGAAAAGGTGTCTCTGGACATCGCTGCATTGTTAAGGCCAACCATTTCTTTGCTGAACTGCCTGACAAGGATTTGCACCAGTATGATGTGAGTTTCTGTGGTCGAATTATATTCGTAAATTATCTATTGCTTGACTTGAGACTGATATTCTTTTGTGGTTTGCGCAGGTTACCATCACACCTGAAGTGACCTCACGTGGTGTGAACCGTGCAGTGATGGCACAGCTGGTGAAACTGTACAAGGAATCTCATCTTGGGAAACGTCTTCCTGCTTATGATGGAAGAAAGAGTCTCTATACGGCTGGGCCTCTCCCTTTT
>Aa-AGO1-1
AGCCACAGCAACAGGGTGGCTATCAAGGCCGAGGGCGAGGTGGTCCAGGACCGCAGGGTGGCTATCAAGGTGGACAGGGCAGACCTCCGCAAGGAGGAAGAGGCTGGGCTCCAAGGGGACCACCACCACAAGGAC---GTGGCGTGGCTCCTCAGCAATATCCTGGTGGACAACCGCAACAGCAGCAGCAAGGGCGAGGTGCAGGGCCTCAGCAACAACAGCAGGCTCCAAGAGGAATTGCACCATCTCAGCGCGGTGCTGGTTCCGGACCCGTGTATGCACCAACTCCCGAGCTGCACCAAGCAACACAGGCTCCCCAGCAACCCGGGGTCACCATGCAACCTGTGCGTGCTGAGTCATCTGCGGGCTCGTCTTCTAACCAGCCTGTGCACGAAGCAATGGCTCAGCTCAAACCACCCTCTGCTGAGGAGACTGCTGTTCAGGCTGCACCCGCTTCCAGCAAAGCACTGAGGTTTCCTCTACGTCCAGGAAAAGGTGTCTCTGGACATCGCTGCATTGTTAAGGCCAACCATTTCTTTGCTGAACTGCCTGACAAGGATTTGCACCAGTATGATGTAAGTTTCTGTGGTCGAAATATATTCGTAAATTATCTATTGCTTGACTTGAGACTGATATTCTTTTGTGGTTTGCGCAGGTTACCATCACACCTGAAGTGACCTCACGTGGTGTGAACCGCGCAGTGATGGCACAGCTGGTGAGACTGTACAAGGAATCTCATCTTGGGAAACGTCTTCCTGCTTATGATGGAAGAAAGAGTCTCTATACGGCTGGGCCTCTCCCTTTT
>Aa-AGO1-2
AGCCACAGCA------------------------------------------ACAGGGTGGCTATCAAGGTGGACAGGGCGGACCTCCACAAGGAGGAAGAGGCTGGGCTCCAAGGGGACCACCACCACAAGGAC---GTGGCGTGGCTCCTCAGCAATATCCAGGTGGACAACCGCAGCAGCAGCAGCAAGGGCGAGGTGCAGGGCCTCAGCAACAACAGCAGGCTCCAAGAGGAATTGCACCATCTCAGCGCGGTGCTGGTTCCGGACCCGTGTATGCACCAACTCCCGAGCTGCACCAAGCAACACAGGCTCCCCAGCAACCCGGGGTCACCATGCAACCTGTGCGTGCTGAGTCATCTGCTGGTTCGTCTTCTAATCAGCCTGTGCACGAAGCAATGGCTCAGCTCAAACCACTCTCTGCTGAGGAGACTGCTGTTCAGGCTGCACCCGCTTCCGGCAAAGCACTGAGGTTTCCTCTACGCCCAGGAAAAGGTGTCTCTGGACATCGCTGCATTGTTAAGGCCAACCATTTCCTTGCTGAACTGCCTGACAAGGATTTACACCAGCATGATGTGAGTTTCTGTGGTCGAAATATATTCGTAAATTATCTATTGTTCGACTTGACACTGATATTCTTTTGTGGTTTGCGCAGGTTACCATCACACCTGAAGTGACCTCACGTGGTGTGAACCGTGCAGTGATGGCACAGCTGGTGAGACTGTACAAGGAATCTCATCTTGGGAAACGTCTTCCTGCTTATGATGGAAGAAAGAGTCTCTATACGGCTGGGCCTCTCCCTTTT
>Apv-AGO1-1
AGCCACAGCAACAGGGTGGCTATCAAGGCCGAGGGCGAGGTGGTCCAGGACCACAGGGTGGCTATCAAGGTGGACAGGGCGGACCCCCGCAAGGAGGAAGAGGCTGGGCTCCAAGGGGACCACCACCACAAGGAC---GTGGCGTGGCTCCTCAGCAATATCCTGGTGGACAACC---------GCAGCAAGGGCGAGGTGCAGGGCCTCAGCAACATTAACAGGCTCCAAGAGGAATTGCACCATCTCAGCGCGGTGCTGGTTCCGGACCCGTGTATGCGCCAACTCCCGAGCTGCACCAAGCAACACAGGCTCCCCAGCAACCCGGGGTCACCATGCAACCTGTGCGTGCTGAGTCATCTGCGGGCTCGTCTTCTAATCAGCCTGTGCACGTAGCAATGGCTCAGCTCAAACCACCCTCTGCGGAGGAGACTGCTGTTCAGGCTGCACCCGCTTCCAGCAAAGCACTGAGGTTCCCTCTACGTCCAGGAAAAGGTGTCTCTGGACACCGCTGCATTGTTAAGGCCAACCATTTCTTTGCTGAACTGCCTGACAAGGATTTGCACCAGTATGATGTGAGTTTTTGTGGTCGAAATATATTCGTAAATTATCTACTGTTTGACTTGACACTG--ATTCCTTTGTGATTTGCGCAGGTTACCATCTCACCTGAAGTGACCTCACGTGGTGTGAACCGTGCAGTGATGGCACAGCTGGTGAAACTGTACAAGGAATCTCATCTTGGGAAACGTCTTCCTGCTTATGATGGAAGAAAGAGTCTCTATACGGCTGGGCCTCTCCCTTTT
>Afr-AGO1-1
AGCCACAGCAACAGGGTGGCTATCAAGGCCGAGGGCGAGGTGGTCCAGGACCACAGGGTGGCTATCAAGGTGGACAGGGCGGACCTCCACAAGGAGGAAGAGGCTGGGCTCCAAGGGGACCACCACCACAAGGAC---GTGGCGTGGCTCCTCAGCAATATCCTGGTGGACAACC---------GCAGCAAGGGCGAGGTGCAGGGCCTCAGCAACAACAGCAGGCTCCAAGAGGAATTGCACCATCTCAGCGCGGTGCTGGTTCCGGACCCGTGTATGCACCAACTCCCGAGCTGCACCAAGCAACACAGGCTCCCCAGCAACCCGGGGTCACCATGCAACCTGTGCGTGCTGAGTCATCTGCGGGGTCGTCTTCTAATCAGCCTGTGCACGAAGCAATGGCTCAGCTCAAACCACCCTCTGCTGAGGAGACTGTTGTTCAGGCTGCACCCGCTTCCAGCAAAGCACTGAGATTCCCTCTACGCCCAGGAAAAGGTGTCTCTGGACATCGCTGCATTGTTAAGGCCAACCATTTCTTTGCTGAACTGCCTGACAAGGATTTGCACCAGTATGATGTGAGTTTCTGTGGTCGAATTATATTCGTAAATTATCTATTGCTTGACTTGAGACTGATATTCTTTTGTGGTTTGCGCAGGTTACCATCACACCTGAAGTGACCTCACGTGGTGTGAACCGTGCAGTGATGGCACAGCTGGTGAAACTGTACAAGGAATCTCATCTTGGGAAACGTCTTCCTGCTTATGATGGAAGAAAGAGTCTCTATACGGCTGGGCCTCTCCCTTTT
>AplJJ-AGO1-1
AGCCACAGCAACAGGGTGGCTATCAAGGCCGAGGGCGAGATGGTCCAGGACCACAGGGTGGCTATCAAGGTGGACAGGGCGGACCCCCGCAAGGAGGAAGAGGCTGGGCTCCAAGGGGACCACCACCACAAGGAC---GTGGCGTGGCTCCTCAGCAATATCCTGGTGGACAACC---------GCAGCAAGGGCGAGGTGCAGGGCCTCAGCAACAACAACAGGCTCCAAGAGGAATTGCACCATCTCAGCGCGGTGCTGGTTCCGGACCCGTGTATGCACCAACTCCCGAGCTGCACCAAGCAACACAGGCTCCCCAGCAACCCGGGGTCACCATGCAACCTGTGCCTGCTGAGTCATCTGCGGGGTCGTCTTCTAATCAGCCTGTGCACGAAGCAATGGCTCAGCTCAAACCTCCTTCTGCTGAGGAGACTGCTGTTCAGGCTGCACCCGCTTCCAGCAAAGCACTGAGATTCCCTCTACGTCCAGGAAAAGGTGTGTCTGGACACCGCTGCATTGTTAAGGCCAACCATTTCTTTGCTGAACTGCCAGACAAGGATTTACACCAGTATGATGTGAGTTTCTGTGGTCGAAATATATTCGTAAATTATCTATTGCTTGACTTGAGACTGATATTCTTTTGTGGTATGCACAGGTTACCATCACGCCTGAAGTGACCTCACGTGGTGTGAACCGCGCAGTGATGGCACAGCTGGTGAAACTGTACAAGGAATCTCATCTTGGGAAACGTCTTCCGGCTTATGATGGAAGAAAGAGTCTCTATACGGCTGGGCCTCTCCCTTTT
>AplJJ-AGO1-2
AGCCACAGCAACAGGGTGGCTATCAAGGTGGAGGGCGAGGTGGTCCAGCACCACAGGGTGGCTATCAAGGTGGACAGGGCGGACCTCCGCAAGGAGGAAGAGGCTGGGCTCCAAGGGGACCACCACAACGAGGAC---GTGGCGTGGCTCCTCAGCAATATCCTGGTGGACAACC---------GCAGCAAGGGCGAGGTGCAGGGCCTCAGCAACAACAGCAGGCTCCAAGAGGAATTGCACCATCTCAGCGCGGTGCTGGTTCCGGACCCGTGTATGCACCAACTCCCGAGCTGCACCAAGCAACACAGGCTCCCCAGCAACCCGGGGTCACCATGCAACCTGTGCCTGCTGAGTCATCTGCGGGCTCGTCTTCTAATCAGCCTGTGCATGAAGCAATGGCTCAGCTCAAACCACCCTCTGCTGAGGAGACTGCTGTTCAGGCTGCACCCGCTTCCAGCAAAGCACTGAGGTTCCCTCTACGTCCAGGAAAAGGTGTCTCTGGACATCGCTGCATTGTTAAGGCCAACCATTTCTTTGCTGAACTGCCTGACAAGGATTTACACCAGTATGATGTGAGTTTCTGTGGTCGAAATATATTCGTAAATTATCTATTGCTTGACTTGAGACTGATATTCTTTTGTGGTTTGCGCAGGTTACCATCACACCTGAAGTGACCTCACGTGGTGTGAACCGCGCAGTGATGGCACAGCTGGTGAAACTGTACAAGGAATCTCATCTTGGGAAACGTCTTCCTGCTTATGATGGAAGAAAGAGTCTCTATACGGCTGGGCCTCTCCCTTTT
>AplJJ-AGO1-3
AGCCACAGCAACAGGGTGGCTATCAGGGCCGAGGGCGAGGTGGTCCAGGA------------------------------------CCACAAGGAGGAAGAAGCTGGGCTCCAAGGGGACCACCACCACAAGGAC---GTGGCGTGGCTCCTCAGCAATATCCTGGTGGACAACC---------GCAACAAGGGCGAGGTGCAGGGCCTCAGCAACAACAGCAGGCTCCAAGAGGAATTGCACCATCCCAGCGCGGTGCTGGTTCCGGACCCGTGTATGCACCAACTCCCGAGCTGCACCAAGCAACACAGGCTCCCCAGCAACCCGGGGTCACCATGCAACCTGTGCGTGCTGAGTCATCTGCGGGTTCGTCTTCTAATCAGCCTGTGCACGAAGCAATGGCTCAGCTCAAACCACCCTCTGCTGAGGAGACTGATGTTCAGGCTGCACCCGCTTCCAGCAAAGCACTGAGGTTCCCTCTACGTCCAGGAAAAGGTGTCTCTGGACACCGCTGCATTGTTAAGGCCAACCATTTCTTTGCTGAACTGCCTGACAAGGATTTGCACCAGTATGATGTGAGTTTTTGTGGTCGAAATATATTCGTAAATTATCTATTGTTTGACTTGACACTG--ATTCTTTTGTGATTTGCGTAGGTTACCATAACACCTGAGGTGACCTCACGTGGTGTGAACCGTGCAGTGATGGCACAGCTGGTGAAACTGTACAAGGAATCTCATCTTGGGAAACGTCTTCCTGCTTATGGTGGAAGAAAGAGTCTCTATACGGCTGGGCCTCTCCCTTTT
>Apo-AGO1-1
AGCCACAGCAACAGGGTGGCTATCAAGGCCGAGGGCGAGGTGGTCCAGGACCACAGGGTGGCTATCAAGGTGGACAGGGCGGACCTCCGCAAGGAGGAAGAGGCTGGGCTCCAAGGGGACCACCACCACAAGGAC---GTGGCGTGGCTCCTCAGCAATATCCTGGTGGACAACC---------GCAGCAAGGGCGAGGTGCAGGGCCTCAGCAACAACAGCAGGCTCCAAGAGGAATTGCACCATCTCAGCGCGGTGCTGGTTCCGGACCCGTGTATGCACCAACTCCCGAGCTGCACCAAGCAACACAGGCACCCCAGCAACCCGGGGTCACCATGCAACCTGTGCGTGCTGAGTCATCTGCGGGCTCGTCTTCTAATCAGCCTGTGCACGAAGCAATGGCTCAGCTCAAACCTCCTTCTGCTGAGGAGACTGCTGTTCAGGCTGCACCCGCTTCCAGCAAAGCACTGAGATTCCCTCTACGTCCAGGAAAAGGTGTCTCTGGACATCGCTGCATTGTTAAGGCCAACCATTTCTTTGCTGAACTGCCTGACAAGGATTTACACCAGTATGATGTGAGTTTCTGTGGTCGAAATATATTCGTAAATTATATATTGTTTGACTTGATACTGATATTCTTTTGTGGTTTGCGCAGGTTACCATTACACCTGAAGTGACCTCACGTGGTGTGAACCGTGCAGTGATGGCACAGCTGGTGAAACTGTACAAGGAATCTCACCTTGGGAAACGTCTTCCTGCTTATGATGGAAGAAAGAGTCTCTATACGGCTGGGCCTCTCCCTTTT
>Ati-AGO1-1
AGCCACAGCAACAGGGTGGCTATCAAGGCCGAGGGCGAGGTGGCCCAGCACCACAGGGTGGCTATCAAGGTGGACAGGGCGGACCTCCGCAAGGAGGAAGAGGCTGGGCTCCAAGGGGACCACCACCACAAGGAC---GTGGCGTGGCTCCTCAGCAATATCCTGGTGGACAACCGCAGCAGCAGCAACAAGGGCGAGGTGCAGGGCCTCAGCAACAACAGCAGGCTCCAAGAGGAATTGCACCATCTCAGCGCGGTGCTGGTTCCGGACCCGTGTATGCACCAACTCCCGAGCTGCACCAAGCAACACAGGCTCCCCAGCAACCCGGGGTCACCATGCAACCTGTGCCTGCTGAGTCATCTGCGGGGTCGTCTTCTAATCAGCCTGTGCACGAAGCAATGGCTCAGCTCAAACCTCCTTCTGCTGAGGAGACTGCTGTTCAGGCTGCACCCGCTTCCAGCAAAGCACTGAGATTCCCTCTACGTCCAGGAAAAGGTGTCTCTGGACACCGCTGCATTGTTAAGGCCAACCATTTCTTTGCTGAACTGCCAGACAAGGATTTACACCAGTATGATGTGAGTTTCTGTGGTTGAAATATATTCGTAAATTATCTATTGCTTGACTTGAGACTGATATTCTTTTGTGGTATGCACAGGTTACCATCACGCCTGAAGTGACCTCACGTGGTGTGAACCGCGCAGTGATGGCACAGCTGGTGAAACTGTACAAGGAATCTCATCTTGGGAAACGTCTTCCGGCCTATGATGGAAGAAAGAGTCTCTATACGGCTGGGCCTCTCCCTTTT
>Ati-AGO1-2
AGCCACAGCA------------------------------------------ACAGGGTGGCTATCAAGGTGGACAGGGCGGACCCCCGCAAGGAGGAAGAGGCTGGGCTCCAAGGGGACCACCACCACAAGGAC---GTGGCGTGGCTCCTCAGCAATATCCTGGTGGACAACCGCAGCAGCAGCAACAAGGGCGAGGTGCAGGGCCTCAGCAACAACAGCAGGCTCCAAGAGGAATTGCACCATCTCAGCGCGGTGCTGGTTCCGGACCCGTGTATGCACCAACTCCCGAGCTGCACCAAGCAACACAGGCTCCCCAGCAACCCGGGGTCACCATGCAACCTGTGCCTGCTGAGTCATCTGCGGGGTCGTCTTCTAATCAGCCTGTGCACGAAGCAATGGCTCAGCTCAAACCTCCTTCTGCTGAGGAGACTGCTGTTCAGGCTGCACCCGCTTCCAGCAAAGCACTGAGATTCCCTCTACGTCCAGGAAAAGGTGTCTCTGGACACCGCTGCATTGTTAAGGCCAACCATTTCTTTGCTGAACTGCCAGACAAGGATTTACACCAGTATGATGTGAGTTTCTGTGGTCGAAATATATTCGTAAATTATCTATTGCTTGACTTGAGACTGATATTCTTTTGTGGTATGCACAGGTTACCATCACGCCTGAAGTGACCTCACGTGGTGTGAACCGCGCAGTGATGGCACAGCTGGTGAAACTGTACAAGGAATCTCATCTTGGGAAACGTCTTCCTGCTTATGATGGAAGAAAGAGTCTCTATACGGCTGGGCCTCTCCCTTTT
>Ati-AGO1-3
AGCCACAGCAACAGGGTGGCTATCAAGGCCGAGGGCGAGGTGGTCCAGCACCACAGGGTGGCTATCAAGGTGGACAGGGCGGACCTCCACAAGGAGGAAGAGGCTGGGCTCCAAGGGGACCACCACCACAAGGAC---GTGGCGTGGCTCCTCAGCAATATCCTGGTGGACAACCGCAGCAGCAGCAACAAGGGCGAGGTGCAGGGCCTCAGCAACAGCAGCAGGCTCCAAGAGGAATTGCACCATCTCAGCGCGGTGCTGGTTCCGGACCCGTGTCTGCACCAACTCCCGAGCTGCACCAAGCAACACAGGCTCCCCAGCAACCCGGGGTCACCATGCAACCTGTGCCTGCTGAGTCATCTGCGGGCTCGTCTTCTAACCAGCCTGTGCACGAAGCAATGGCTCAGCTCAAACCACCCTCTGCTGAGGAGACTGCTGTTCAGGCTGCACCCGCTTCCAGCAAAGCACTGAGGTTCCCTCTACGCCCGGGAAAAGGTGTCTCTGGACATCGCTGCATTGTTAAGGCCAACCATTTCTTTGCTGAACTGCCTGACAAGGATTTGCACCAGTATGATGTAAGTTTCTGTGGTCGAAATATATTCGTAAATTATCTATTGCTTGACTTGAGACTGATATTCTTTTGTGGTTTGCGCAGGTTACCATCACACCTGAAGTGACCTCACGTGGTGTGAACCGCGCAGTGATGGCACAGCTGGTGAAACTGTACAAGGAGTCTCATCTTGGGAAACGTCTTCCTGCTTATGATGGAAGAAAGAGTCTCTATACGGCTGGGCCTCTCCCTTTT
>Akh-AGO1-1
AGCCACAGCAACAGGGTGGCTATCAAGGCCGAGGGCGAGGTGGTCCAGGACCACAGGGTGGCTATCAAGGTGGACAGGGCGGACCTCCGCAAGGAGGAAGAGGCTGGGCTCCAAGGGGACCACCACCACAAGGAC---GTGGCGTGGCTCCTCAGCAATATCCTGGTGGACAATC---------GCAACAAGGGCGAGGTGCAGGGCCTCAGCAACAACAGCAGGCTCCAAGAGGAATTGCACCATCTCAGCGTGGTGCTGGTTCCGGACCCGTGTATGCACCAACTCCCGAGCTGCACCAAGCAACACAGGCTCCCCAGCAACCCGGGGTCACCATGCAACCTGTGCCTGCTGAGTCATCTGCGGGGTCGTCTTCTAATCAGCCTGTGCACGAAGCAATGGCTCAGCTCAAACCTCCTTCTGCTGAGGAGACTGCTGTTCAGGCTGCACCCGCTTCCAGCAAAGCACTGAGATTCCCTCTACGTCCAGGAAAAGGTGTCTCTGGACACCGCTGCATTGTTAAGGCCAACCATTTCTTTGCTGAACTGCCAGACAAGGATTTACACCAGTATGATGTGAGTTTCTGTGGTCGAAATATATTCGTAAATTATCTATTGCGTGACTTGAGACTGATATTCTTTTGTGGTATGCACAGGTTACCATCACGCCTGAAGTGACCTCACGTGGTGTGAACCGCACAGTGATGGCACAGCTGGTGAAACTGTACAAGGAATCTCATATTGGGAAACGTCTTCCGGCTTATGATGGAAAAAAGAGTCTCTATACGGCTGGGCCTCTCCCTTTT
>Ate-AGO1-1
AGCCACAGCAACAGGGTGGCTATCAAGGCCGAGGGCGAGGTGGTCCAGCACCACAGGGTGGCTATCAAGGTGGACAGGGCGGACCTCCGCAAGGAGGAAGAGGCTGGGCTCCAAGGGGACCACCACAACAAGGAC---GTGGCGTGGCTCCTCAGCAATATCCTGGTGGACAACC---------GCAGCAAGGGCGAGGTGCAGGGCCTCAGCAACAACAGCAGGCTCCAAGAGGAATTGCACCATCTCAGCGCGGTGCTGGTTCCGGACCCGTGTATGCACCAACTCCCGAGCTGCACCAAGCAACACAGGCTCCCCAGCAACCCGGGGTCACCATGCAACCTGTGCCTGCTGAGTCATCTGCGGGCTCGTCTTCTAATCAGCCTGTGCATGAAGCAATGGCTCAGCTCAAACCACCCTCTGCTGAGGAGACTGCTGTTCAGGCTGCACCCGCTTCCAGCAAAGCACTGAGGTTCCCTCTACGTCCAGGAAAAGGTGTCTCTGGACATCGCTGCATTGTTAAGGCCAACCATTTCTTTGCTGAACTGCCTGACAAGGATTTACACCAGTATGATGTGAGTTTCTGTGGTCGAAATATATTCGTAAATTATCTATTGCTTGACTTGAGACTGATATTCTTTTGTGGTTTGCGCAGGTTACCATCACACCTGAAGTAACCTCACGTGGTGTGAACCGCGCAGTGATGGCACAGCTGGTGAAACTGTACAAGGAATCTCATCTTGGGAAACGTCTTCCTGCTTATGATGGAAGAAAGAGTCTCTATACGGCTGGGCCTCTCCCTTTT
>Ate-AGO1-2
AGCCACAGCA------------------------------------------ACAGGGTGGCTATCAAGGTGGACAGGGCGGACCTCCGCAAGGAGGAAGAGGCTGGGCTCCAAGGGGACCACCACAACAAGGAC---GTGGCGTGGCTCCTCAGCAATATCCTGGTGGACAACC---------GCAGCAAGGGCGAGGTGCAGGGCCTCAGCAACAACAGCAGGCTCCAAGAGGAATTGCACCATCTCAGCGCGGTGCTGGTTCCGGACCCGTGTATGCACCAACTCCCGAGCTGCACCAAGCAACACAGGCTCCCCAGCAACCCGGGGTCACCATGCAACCTGTGCCTGCTGAGTCATCTGCGGGCTCGTCTTCTAATCAGCCTGTGCATGAAGCAATGGCTCAGCTCAAACCACCCTCTGCTGAGGAGACTGCTGTTCAGGCTGCACCCGCTTCCAGCAAAGCACTGAGGTTCCCTCTACGTCCAGGAAAAGGTGTCTCTGGACATCGCTGCATTGTTAAGGCCAACCATTTCTTTGCTGAACTGCCTGACAAGGATTTACACCAGTATGATGTGAGTTTCTGTGGTCGAAATATATTCGTAAATTATCTATTGCTTGACTTGAGACTGATATTCTTTTGTGGTTTGCGCAGGTTACCATCACACCTGAAGTGACCTCACGTGGTGTGAACCGCGCAGTGATGGCACAGCTGGTGAAACTGTACAAGGAATCTCATCTTGGGAAACGTCTTCCTGCTTATGATGGAAGAAAGAGTCTCTATACGGCTGGGCCTCTCCCTTTT
>Ate-AGO1-3
AGCCACAGCA------------------------------------------ACAGGGTGGCTATCAAGGTGGACAGGGCGGACCTCCACAAGGAGGAAGAGGCTGGGCTCCAAGGGGACCACCACCACAAGGAC---GTGGCGTGGCTCCTCAGCAATATCCTGGTGGACAACC---------GCAACAAGGGCGAGGTGCAGGGCCTCAGCAACAACAGCAGGCTCCAAGAGGAATTGCACCATCTCAGCGCGGTGCTGGTTCCGGACCCGTGTATGCACCAACTCCCGAGCTGCACCAAGCAACACAGGCTCCCCAGCAACTCGGGGTCACCATGCAACCTGTGCCTGCTGAGTCATCTGCGGGGTCATCTTCTAATCAGCCTGTGCACGAAGCAATGGCTCAGCTCAAACCTCCTTCTGCTGAGGAGACTGCTGTTCAGGCTGCACCCGCTTCCAGCAAAGCACTGAGATTCCCTCTACGTCCAGGAAAAGGTGTCTCTGGACACCGCTGCATTGTTAAGGCCAACCATTTCTTTGCTGAACTGCCAGACAAGGATTTACACCAGTATGATGTGAGTTTCTGTGGTCGAAATATATTCGTAAATTATCTATTGCTTGACTTGAGACTGATATTCTTTTGTGGTATGCACAGGTTACCATCACGCCTGAAGTGACCTCACGTGGTGTGAACCGCGCAGTGATGGCACAGCTGGTGAAGCTGTACAAGGAATCTCATCTTGGGAAACGTCTTCCTGCTTATGATGGAAGAAAGAGTCTCTATACGGCTGGGCCTCTCCCTTTT
>Ab-AGO1-1
AGCCACAGCAACAGGGTGGCTATCAAGGCCGAGGGCGAGGTGGTCCAGCACCACTGGGTGGCTATCAAGGTGGACAGGGCGGACCTCCACAAGGAGGAAGAGGCTGGGCTCCAAGGGGACCACCACCACAAGGAC---GTGGCGTGGCTCCTCAGCAATATCCTGGTGGACAACC---------GCAACAAGGGCGAGGTGCAGGGCCTCAGCAACAACAGCAGGCTCCAAGAGGAATTGCACCATCTCAGCGCGGTGCTGGTTCCGGACCCGTGTATGCACCAACTCCCGAGCTGCACCAAGCAACACAGGCTCCCCAGCAACCCGGGGTCACCGTGCAACCTGTGCATGCTGAGTCATCTGCGGGTTCGTCATCTAATCAGCCTGTGCACGAAGCAATGGCTCAGCTCAAACCACCCTCTGCTGAGGATACTGCTGTTCAGGCTGCACCCGCTTCCAGCAAAGCACTGAGATTCCCTCTACGTCCAGGAAAAGGTGTCTCTGGACACCGCTGCATTGTTAAGGCCAACCATTTCTTTGCTGAACTGCCTGACAAGGATTTACACCAGTATGATGTGAGTTTCTGTGGTCGAAATATATTCGTAAATTATCTATTGCTTGACTTGAGACTGATATTCTTTTGTGGTTTGCGCAGGTTACCATCACACCTGAAGTGACCTCACGTGGTGTGAACCGCGCAGTGATGGCACAGCTGGTGAAATTGTACAAGGAATCTCACCTTGGGAAACGTCTTCCTGCTTATGATGGAAGAAAGAGTCTCTATACGGCTGGGCCTCTCCCTTTT
>Ab-AGO1-2
AGCCACAGCAACAGGGTGGCTATCAAGGCCGAGGGCGGGGTGGTCCAGGACCACAGGGTGGCTATCAAGGTGGACAGGGCGGACCTCCTCAAGGAGGAAGAGGCTGGGCTCCAAGGGGACCACCACCACAAGGAC---GTGGCGTGGCTCCTCAGCAATATCCTGGTGGACAACC---------GCAGCAAGGGCGAGGTGCAGGGCCTCAGCAACAACAACAGGCTCCAAAAGGAATTGCACCATCTCAGCGCGGTGCTGGTTCCGGACCCGTGTATGCACCAACTCCCGAGCTGCACCAAGCAACACAGGCTCCCCAGCAACCCGGGGTCACCGTGCAACCTGTGCATGCTGAGTCATCTGCGGGTTCGTCATCTAGTCAGCCTGTGCACGAAGCAATGGCTCAGCTCAAACCACCCTCTGCTGAGGAGACTGCTGTTCAGGCTGCACCCGCTTCCAGCAAAGCACTGAGATTCCCTCTACGTCCAGGAAAAGGTGTCTCTGGACACCGCTGCATTGTTAAGGCCAACCATTTCTTTGCTGAACTGCCTGACAAGGATTTACACCAGTATGATGTGAGTTTCTGTGGTCGAAATATATTCGTAAATTTTCTATTGCTTGACTTAAAACTGATATTCTTTTGTGGTTTGCGCAGGTTACCATCACACCTGAAGTGACCTCACGTGGTGTGAACCGCGCAGTGATGGCACAGCTGGTGAAACTGTACAAGGAATCTCACCTTGGGAAACGTCTTCCTGCTTATGATGGAAGAAAGAGTCTCTATACGGCTGGGCCTCTCCCTTTT
>Asa-AGO1-1
AGCCACAGCAACAGGGTGGCTATCAAGGCCGAGGGCGAGGTGGTCCAGGACCACAGGGTGGCTATCAAGGTGGACAGGGCGGGCCTCCGCAAGGAGGAAGAGGCTGGGCTCCAAGGGGACCACCACCACAAGGAC---GTGGCGTGGCTCCTCAGCAATATCCTGGTGGACAACC---------GCAGCAAGGGCGAGGTGCAGGGCCTCAGCAACAACAACAGGCTCCAAGAGGAATTGCACCATCTCAGCGCGGTGCTGGTTCCGGACCCGTGTATGCACCAACTCCCGAGCTGCACCAAGCAACACAGGCTCCCCAGCAACCCGGGGTCACCATGCAACCTGTGCCTGCTGAGTCATCTGCGGGGTCGTCTTCTAATCAGCCTGTGCACGAAGCAATGGCTTAGCTCAAACCTCCTTCTGCTGAGGAGACTGCTGTTCAGGCTGCACCCGCTTCCAGCAAAGCACTGAGATTCCCTCTACGTCCAGGAAAAGGTGTCTCTGGACACCGCTGCATTGTTAAGGCCAACCATTTCTTTGCTGAACTGCCAGACAAGGATTTACACCAGTATGATGTGAGTTTCTGTAGTCGAAATATATTCGTAAATTATCTATTGCTTGACTTGAGACTGATATTCTTTTGTGGTATGCACAGGTTACCATCACGCCTGAAGTGACCTCACGTGGTGTGAACCGCGCAGTGATGGCACAGCTGGTGAAACTGTACAAGGAATCTCATCTTGGGAAACGTCTTCCGGCTTATGATGGAAGAAAGAGTCTCTATACGGCTGGGCCTCTCCCTTTT
>Asa-AGO1-2
AGCCACAGCAACAGGGTGGCTATCAAGGCCGAGGGCGAGGTGGTCCAGGACCACAGGGTGGCTATCAAGGTGGACAGGGCGGACCTCCACAAGGAGGAAGAGGCTGGGCTCCAAGGGGACCACCACCACAAGGAC---GTGGTGTGGCTCCTCAGCAATATCCTGGTGGACAACC---------GCAGCAAGGGCGAGGTGCAGGGCCTCAGCAACAACAGCAGGCTCCTAGAGGAATTGCACCATCTCAGCGCGGTGCTGGTTCCGGACCCGTGTATGCACCAACTCCCGAGCTGCACCAAGCAACACAGGCTCCCCAGCAACCCGGGGTCACCATGCAACCTGTGCGTGCTGAGTCATCTGCGGGGTCGTCTTCTAATCAGCCTGTGCACGAAGCAATGGCTCAGCTCAAACCACCCTCTGCAGAGGAGACCGTTGTTCAGGCTGCACCCGCTTCCAGCAAAGCACTGAGATTCCCTCTACGTCCAGGAAAAGGTGTCTCTGGACACCGCTGCATTGTTAAGGCCAACCATTTCTTTGCTGAACTGCCTGACAAGGATTTGCACCAGTATGATGTGAGTTTTTGTGTTCGAAATATATTCGTAAATTATCTACTGTTTGACTTGACACTG--ATTCTTTTGTGATTTGCGCAGGTTACCATCACACCTGAAGTGACCTCACGTGGTGTGAACCGTGCGGTGATGGCACAGCTGGTGAAACTATACAAGGAATCTCATCTTGGGAAACGTCTTCCTGCTTATGATGGAAGAAAGAGTCTCTATACGGCTGGGCCTCTCCCTTTT
>Anb-AGO1-1
AGCCACAGCAACAGGGTGGCTATCAAGGCCGAGGGCGAGGTGGTCCAGGACCACAGGGTGGCTATCAAGGTGGACAGGGCGGACCTCCACAAGGAGGAAGAGGCTGGGCTCCAAGGGGACCACCACCACAAGGAC---GTGGTGTGGCTCCTCAGCAATATCCTGGTGGACAACC---------GCAGCAAGGGCGAGGTGCAGGGCCTCAGCAACAACAGCAGGCTCCTAGAGGAATTGCACCATCTCAGCGCGGTGCTGGTTCCGGACCCGTGTATGCACCAACTCCCGAGCTGCACCAAGCAACACAGGCTCCCCAGCAACCCGGGGTCACCATGCAACCTGTGCGTGCTGAGTCATCTGCGGGGTCGTCTTCTAATCAGCCTGTGCACGAAGCAATGGCTCAGCTCAAACCACCCTCTGCTGAGGAGACCGTTGTTCAGGCTGCACCCGCTTCCAGCAAAGCACTGAGATTCCCTCTACGTCCAGGAAAAGGTGTCTCTGGACACCGCTGCATTGTTAAGGCCAACCATTTCTTTGCTGAACTGCCTGACAAGGATTTGCACCAGTATGATGTGAGTTTTTGTGGTCGAAATATATTCGTAAATTATCTACTGTTTGACTTGACACTG--ATTCTTTTGTGATTTGCGCAGGTTACCATCACACCTGAAGTGACCTCACGTGGTGTGAACCGTGCGGTGATGGCACAGCTGGTGAAACTGTACAAGGAATCTCATCTTGGGAAACGTCTTCCTGCTTATGATGGAAGAAAGAGTCTCTATACGGCTGGGCCTCTCCCTTTT
>Anb-AGO1-2
AGCCACAGCAACAGGGTGGCTATCAAGGCCGAGGGCGAGGTGGTCCAGGACCACAGGGTGGCTATCAAGGTGGACAGGGCGGACCTCCGCAAGGAGGAAGAGGCTGGGCTCCAAGGGGACCACCACCACAAGGAC---GTGGCGTGGCTCCTCAGCAATATCCTGGTGGACAACC---------GCAACAAGGGCGAGGTGCAGGGCCTCAGCAACAACAGCAGGCTCCAAGAGGAATTGCACCATCTCAGCGTGGTGCTGGTTCCGGACCCGTGTATGCACCAACTCCCGAGCTGCACCAAGCAACACAGGCTCCCCAGCAAACCGGGGTCACCATGCAACCTGTGCCTGCTGAGTCATCTGCGGGGTCGTCTTCTAATCAGCCTGTGCACGAAGCAATGGCTCAGCTCAAACCTCCTTCTGCTGAGGAGACTGCTGTTCAGGCTGCACCCGCTTCCAGCAAAGCACTGAGATTCCCTCTACGTCCAGGAAAAGGTGTCTCTGGACACCGCTGCATTGTTAAGGCCAACCATTTCTTTGCTGAACTGCCAGACAAGGATTTACACCAGTATGATGTGAGTTTCTGCGGTCGAAATATATTCGTAAATTATCTATTGCGTGACTTGAGACTGATATTCTTTTGTGGTATGCACAGGTTACCATCACGCCTGAAGTGACCTCACGTGGTGTGAACCGCGCAGTGATGGCACAGCTGGTGAAACTGTACAAGGAATCTCATCTTGGGAAACGTCTTCCGGCTTATGATGGAAGAAAGAGTCTCTATACGGCTGGGCCTCTCCCTTTT
>Anb-AGO1-3
AGCCACAGCA------------------------------------------ACAGGGTGGCTATCAAGGTGGACAGGGCGGACCTCCGCAAGGAGGAAGAGGCTGGGCTCCAAGGGGACCACCACCACAAGGAC---GTGGCGTGGCTCCTCAGCAATATCCTGGTGGACAACC---------GCAACAAGGGCGAGGTGCAGGGCCTCAGCAACAACAGCAGGCTCCAAGAGGAATTGCACCATCTCAGCGTGGTGCTGGTTCCGGACCCGTGTATGCACCAACTCCCGAGCTGCACCAAGCAACACAGGCTCCCCAGCAACCCGGGGTCACCATGCAACCTGTGCCTGCTGAGTCATCTGCGGGGTCGTCTTCTAATCAGCCTGTGCACGAAGCAATGGCTCAGCTCAAACCTCCTTCTGCTGAGGAGACTGCTGTTCAGGCTGCACCCGCTTCCAGCAAAGCACTGAGATTCCCTCTACGTCCAGGAAAAGGTGTCTCTGGACACCGCTGCATTGTTAAGGCCAACCATTTCTTTGCTGAACTGCCAGACAAGGATTTACACCAGTATGATGTGAGTTTCTGTAGTCGAAATATATTCGTAAATTACCTATTGCTTGACTTGAGACTGATATTCTTTTGTGGTATGCACAGGTTACCATCACGCCTGAAGTGACCCCACGTGGTGTGAACCGCGCAGTGATGGCACAGCTGGTGAAACTGTACAAGGAATCTCATCTTGGGAAACGTCTTCCGGCTTATGATGGAAGAAAGAGTCTCTATACGGCTGGGCCTCTCCCTTTT
>Anb-AGO1-4
AGCCACAGCAACAGGGTGGCTATCAAGGCCGAGGGCGAGGTGGTCCAGGACCACAGGGTGGCTATCAAGGTGGACAGGGCGGACCTCCGCAAGGAGGAAGAGGCTGGGCTCCAAGGGGACCACCACCACAAGGAC---GTGGCGTGGCTCCTCAGCAATATCCTGGTGGACAACC---------GCAACAAGGGCGAGGTGCAGGGCCTCAGCAACAACAGCAGGCTCCAAGAGGAATTGCACCATCTCAGCGCGGTGCTGGTTCCGGACCCGTGTATGCACCAACTCCCGAGCTGCACCAAGCAACACAGGCTCCCCAGCAACCCGGGGTCACCATGCAACCTGTGCCTGCTGAGTCATCTGCGGGGTCGTCTTCTAATCAGCCTGTGCACGAAGCAATGGCTCAGCTCAAACCTCCTTCTGCTGAGGAGACTGCTGTTCAGGCTGCACCCGCTTCCAGCAAAGCACTGAGATTCCCTCTACGTCCAGGAAAAGGTGTCTCTGGACACCGCTGCATTGTTAAGGCCAACCATTTCTTTGCTGAACTGCCAGACAAGGATTTACACCAGTATGATGTGAGTTTCTGTAGTCGAAATATATTCGTAAATTATCTATTGCTTGACTTGAGACTGATATTCTTTTGTGGTATGCACAGGTTACCATCACGCCTGAAGTGACCTCACGTGGTGTGAACCGCGCAGTGATGGCACAGCTGGTGAAACTGTACAAGGAATCTCATCTTGGGAAACGTCTTCCGGCTTATGATGGAAGATAGAGTCTCTATACGGCTGGGCCTCTCACTTTT
>Ay-AGO1-1
AGCCACAGCAACAGGGTGGCTATCAAGGCCGAGGGCGAGGTGGTCCAGCACCACAGGGTGGCTATCAAGGTGGACAGGGCGGACCTCCGCAAGGAGGAAGAGGCTGGGCTCCAAGGGGACCACCACCACAAGGAC---GTGGCGTGGCTCCTCAGCAATATCCTGGTGGACAACCGCAGCAGCAGCAACAAGGGCGAGGTGCAGGGCCTCAGCAACAACAGCAGGCTCCAAGAGGAATTGCACCATCTCAGCGCGGTGCTGGTTCCGGACCCGTGTATGCACCAACTCCCGAGCTGCACCAAGCAACACAGGCTCCCCAGCAACCCGGGGTCACCATGCAACCTGTGCGTGCTGAGCCATCTGCGGGCTCGTCTTCTAATCAGCCTGTGGATGAGGCAATGGCTCAGCTCAAACCACCCTCTGCTGAGGAGACTGCTGTTCAGGCTGCACCCGCTTCCAGCAAAGCACTGAGGTTCCCTCTACGTCCAGGAAAAGGTGTCTCTGGACATCGCTGCATTGTTAAGGCCAACCATTTCTTTGCTGAACTGCCTGACAAGGATTTACACCAGTATGATGTGAGTTTCTGTGGTCGAAATATATTCGTAAATTATCTATTGCTTGACTTGAGACTGATATTCTTTTGTGGTTTGCGCAGGTTACCATCACACCTGAAGTGACCTCACGTGGTGTGAACCGTGCAGTGATGGCACAGCTGGTGAAACTGTACAAGGAATCTCATCTTGGGAAACGTCTTCCTGCTTATGATGGAAGAAAGAGTCTCTATACGGCTGGGCCTCTCCCTTTT
>Ay-AGO1-2
AGCCACAGCA------------------------------------------ACAGGGTGGCTATCAAGGTGGACAGGGCGGACCTCCGCAAGGAGGAAGAGGCTGGGCTCCAAGGGGACCACCACCACAAGGAC---GTGGCGTGGCTCCTCAGCAATATCCTGGTGGACAACCGCAGCAGCAGCAACAAGGGCGAGGTGCAGGGCCTCAGCAACAACAGCAGGCTCCAAGAGGAATTGCACCATCTCAGCGCGGTGCTGGTTCCGGACCCGTGTATGCACCAACTCCCGAGCTGCACCAAGCAACACAGGCTCCCCAGCAACCCGGGGTCACCATGCAGCCTGTGCCTGCTGAGTCATCTGCGGGGTCGTCTTCTAATCAGCCTGTGCACGAAGCAATGGCTCAGCTCAAACCTCCTTCTGCTGAGGAGACTGCTGTTCAGGCTACACCCGCTTCCAGCAAAGCACTGAGATTCCCTCTACGTCCAGGAAAAGGTGTCTCTGGACACCGCTGCATTGTTAAGGCCAACCATTTCTTTGCTGAACTGCCAGACAAGGATTTACACCAGTATGATGTGAGTTTCTGTGGTCGAAATATATTCGTAAATTATCTATTGCTTGACTTGAGACTGATATTCTTTTGTGGTATGCACAGGTTACCATCACGCCTGAAGTGACCTCACGTGGTGTGAACCGCGCAGTGATGGCACAGCTGGTGAAACTGTACAAGGAATCTCATCTTGGGAAACGTCTTCCGGCTTATGATGGAAGAAAGAGTCTCTATACGGCTGGGCCTCTCCCTTTT
>Arl-AGO1-1
AGCCACAGCAACAGGGTGGCTATCAAGGCCGAGGGCGGGGTGGTCCAGGACCACAGGGTGGCTATCAAGGTGGACAGGGCGGACCCCCGCAAGGAGGAAGAGGCTGGGCTCCAAGGGGACCACCACCACAAGGAC---GTGGCGTGGCTCCTCAGCAATATCCTGGTGGACAACC---------GCAGCAAGGGCGAGGTGCAGGGCCTCAGCAACAACAGCAGGCTCCAAGAGGAATTGCACCATCTCAGCGCGGTGCTGGTTCCGGACCCGTGTATGCACCAACTCCCGAGCTGCACCAAGCAACACAGGCTCCCCAGCAACCCGGGGTCACCATGCAACCTG------CTGAGTCATCTGCGGGCTCGTCTTCTAACCAGCCTGTGCACGAAGCAATGGCTCAGCTCAAACCACCCTCTGCTGAGGAGACTGCTGTTCAGGCTGCACCCGCTTCCAGCAAAGCACTGAGGTTCCCTCTACGTCCAGGAAAAGGTGTCTCTGGACATCGCTGCATTGTTAAGGCCAACCATTTCTTTGCTGAACTGCCTGACAAGGATTTACACCAGTATGATGTAAGTTTCTGTGGTCGAAATATATTCGTAAATTATCTATTGCTTGACTTGAGACTGATATTCTTTTGTGGTTTGCGCAGGTTACCATCACACCTGAAGTGACCTCACGTGGTGTGAACCGTGCAGTGATGGCACAGCTGGTGAAACTGTACAAGGAATCTCATCTTGGGAAACGTCTTCCTGCTTATGATGGAAGAAAGAGTCTCTATACGGCTGGGCCTCTCCCTTTT
>Ant-AGO1-1
AGCCACAGCAACAGGGTGGCTATCAAGGCCGAGGGCGAGGTGGTCCAGCACCACAGGGTGGCTATCAAGGTGGACAGGGCGGACCTCCACAAGGAGGAAGAGGCTGGGCTCCAAGGGGACCACCACCACAAGGAC---GTGGCGTGGCTCCTCAGCAATATCCTGGTGGACAACC---------GCAACAAGGGCGAGGTGCAGGGCCTCAGCAACAACAGCAGGCTCCAAGAGGAATTGCACCATCTCAGCGCGGTGCTGGTTCCGGACCCGTGTATGCACCAACTCCCGAGCTGCACCAAGCAACACAGGCTCCCCAGCAACCCGGGGTCACCATGCAACCTGTGCCTGCTGAGTCATCTGCGGGGTCGTCTTCTAATCAGCCTGTGCACGAAGCAATGGCTCAGCTCAAACCTCCTTCTGCTGAGGAGACTGCTGTTCAGGCTGCACCCGCTTCCAGCAAAGCACTGAGATTCCCTCTACGTCCAGGAAAAGGTGTCTCTGGACACCGCTGCATTGTTAAGGCCAACCATTTCTTTGCTGAACTGCCAGACAAGGATTTACACCAGTATGATGTGAGTTTCTGTGGTCGAAATATATTCGTAAATTATCTATTGCTTGACTTGAGACTGATATTCTTTTGTGGTATGCACAGGCTACCATCACGCCTGAAGTGACCTCACGTGGTGTGAACCGCGCAGTGATGGCACAGCTGGTGAAACTGTACAAGGAATCTCATCTTGGGAAACGTCTTCCGGCTTATGATGGAAGAAAGAGTCTCTATACGGCTGGGCCTCTCCCTTTT
>Ant-AGO1-2
AGCCACAGCA------------------------------------------ACAGGGTGGCTATCAAGGTGGACAGGGCGGACCTCCGCAAGGAGGAAGAGGCTGGGCTCCAAGGGGACCACCACCACAAGGAC---GTGGCGTGGCTCCTCAGCAATATCCTGGTGGACAACC---------GCAACAAGGGTGAGGTGCAGGGCCTCAGCAACAACAGCAGGCTCCAAGAGGAATTGCACCATCTCAGCGCGGTGCTGGTTCCGGACCCGTGTATGCACCAACTCCCGAGCTGCACCAAGCAACACAGGCTCCCCAGCAACCCGGGGTCACCATGCAACCTGTGCCTGCTGAGTCATCTGCGGGGTCGTCTTCTAATCAGCCTGTGCACGAAGCAATGGCTCAGCTCAAACCTCCTTCTGCTGAGGAGACTGCTGTTCAGGCTGCACCCGCTTCCAGCAAAGCACTGAGATTCCCTCTACGTCCAGGAAAAGGTGTCTCTGGACACCGCTGCATTGTTAAGGCCAACCATTTCTTTGCTGAACTGCCAGACAAGGATTTACACCAGTATGATGTGAGTTTCTGTGGTCGAAATATATTCGTAAATTATCTATTGCTTGACTTGAGACTGATATTCTTTTGTGGTATGCACAGGTTACCATCACGCCTGAAGTGACCTCACGTGGTGTGAACCGCGCAGTGATGGCACAGCTGGTGAAACTGTACAAGGAATCTCATCTTGGGAAACGTCTTCCGGCTTATGATGGAAGAAAGAGTCTCTATACGGCTGGGCCTCTCCCTTTT
>Arm-AGO1-1
AGCCACAGCAACAGGGTGGCTATCAAGGCCGAGGGCGAGGTGGTCCAGGACC---------------------ACAAGGCGGACCTCCACAAGGAGGAAGAGGCTGGGCTCCAAGGGGACCACCACAACAAGGAC---GTGGCGTGGCTCCTCAGCAATATCCTGGTGGACAACC---------GCAGCAAGGGCGAGGTGCAGGGCCTCAGCAACAACAGCAGGCTCCAAGAGGAATTGCACCATCTCAGCGCGGTGCTGGTTCCGTACCCGTGTATGCACCAACTCCCGAGCTGCACCAAGCAACACAGGCTCCCCAGCAATCCGGGGTCACCATGCAACCTGTGCATGCTGAGTCATCTGCGGGTTCATCTTCTAATCAGCCTGTGCACGAAGCAATGGCTCAGCTCAAACCACCCTCTGCTGAGGAGACTGCTGTTCAGGCTGCACCCGCTTCCAGCAAGGCACTGAGATTCCCTCTACGTCCAGGAAAAGGTGTCTCTGGACATCGCTGCATTGTTAAGGCCGACCATTTCTTTGCTGAACTGCCTGACAAGGATTTACACCAGTATGATGTGAGTTTCTGTGGTCGAAATATATTCGTAAATTATATATTGTTTGACTTGATACTGATATTCTTTTGTGGTTTGCGCAGGTTACCATCGCACCTGAAGTGACCTCACGCGGTGTGAACCGTGCAGTGATGGCACAGCTGGTGAAACTGTACAAGGAATCTCATCTTGGGAAACGTCTTCCTGCTTATGATGGAAGAAAGAGTCTCTATACGGCTGGGCCTCTCCCTTTT
>Ash-AGO1-1
AGCCACAGCAACAGGGTGGCTATCAAGGCCGAGGGCGAGGTGGTCCAGCACCACAGGGTGGCTATCAAGGTGGACAGGGCGGACCTCCGCAAGGAGGTAGAGGCTGGGCTCCAAGGGGACCACCACCACAAGGAC---GTGGTGTTGCTCCTCAGCAATATCCTGGTGGACAACC------GCAGCAGCAAGGGCGAGGTGCAGGGCCTCAGCAACAACAGCAGGCTCCAAGAGGAATTGCACCATCTCAGCGCGGTGCTGGTTCCGGACCCGTGTATGCACCAACTCCCGAGCTGCACCAAGCAACACAGGCTCCCCAGCAACCCGGGGTCACCATGCAACCTGTGCTTGCTGAGTCATCTGCGGGTTCGTCTTCTAATCAGCCTGTGCACGAAGCAATGGCTCAGCTCAAACCACCCTCTGCTGAGGAGACTGCTGTTCAGGCTGCACCCGCTTCCAGCAAAGCACTTAGGTTCCCTCTACGTCCAGGAAAAGGTGTCTCTGGACACCGCTGCATTGTTAAGGCCAACCATTTCTTTGCTGAACTGCCTGACAAGGATTTGCACCAGTATGATGTGAGTTTTTGTGGTCGAAATATATTCGTAAATTATCTACTGTTTGACTTGACACCG--ATTCTTTTGTGATTTGCGCAGGTTACCATCACACCTGAAGTGACCTCACGTGGTGTGAACCGTGCAGTGATGGCACAGCTGGTGAAACTGTACAAGGAATCTCATCTTGGGAAATGTCTTCTGGCTTTTGATGAAAAAAAAAGTCTCTATACGGCTGGGCCTCTCCCTTTT
>Ash-AGO1-2
AGCCACAGCA------------------------------------------ACAGGGTGGCTATCAAGGTGGACAGGGCGGACCTCCGCAAGGAGGTAGAGGCTGGGCTCCAAGGGGACCACCACCACAAGGAC---GTGGTGTTGCTCCTCAGCAATATCCTGGTGGACAACC------GCAGCAGCAAGGGCGAGGTGCAGGGCCTCAGCAACAACAGCAGGCTCCAAGAGGAATTGCACCATCTCAGCGCGGTGCTGGTTCCGGACCCGTGTATGCACCAACTCCCGAGCTGCACCAAGCAACACAGGCTCCCCAGCAACCCGGGGTCACCATGCAACCTGTGCTTGCTGAGTCATCTGCGGGTTCGTCTTCTAATCAGCCTGTACACGAAGCAATGGCTCAGCTCAAACCACCCTCTGCTGAGGAGACTGCTGTTCAGGCTGCACCCGCTTCCAGCAAAGCACTTAGGTTCCCTCTACGTCCAGGAAAAGGTGTCTCTGGACACCGCTGCATTGTTAAGGCCAACCATTTCTTTGCTGAACTGCCTGACAAGGATTTGCACCAGTATGATGTGAGTTTTTGTGGTCGAAATATATTCGTAAATTATCTACTGTTTGACTTGACACTG--ATTCTTTTGTGATTTGCGCAGGTTACCATCACACCTGAAGTGACCTCACGTGGTGTGAACCGTGCGGTGATGGCACAGCTGGTGAAACTGTACAAAGAATCTCATCTTGGGAAACGTCTTCCTGCTTATGATGGAAGAAAGAGTCTCTATACGGCTGGGCCTCTCCCTTTT
>Ash-AGO1-3
AGCCACAGCAACAGGATGGCTATCAAGGCCGAGGGCGAGGTGGTCCAGCACCACAGGGTGGCTATCAAGGTGGACAGGGCGGACCTCCGCAAGGAGGAAGAGGCTGGGCTCCAAGGGGACCACCACCACAGGGAC---GTGGCGTGGCTCCTCAGCAATATCCTGGTGGACAACC------GCAGCAGCAAGGGCGAGGTGCAGGGCCTCAGCAACAACAGCAGGCTCCAAGAGGAATTGCACCATCTCAGCGCGGTGCTGGTTCCGGACCCGTGTATGCACCAACTCCCGAGCTGCACCAAGCAACACAGGCTCCCCAGCAACCCGGGGTCACCATGCAACCTGTGCGTGCTGAGTCATCTGCGGGTTCGTCTTCTAATCAGCCTGTGCACGAAGCAATGGCTCAGCTCAAACCACCCTCTGCTGAGGAGACTGATGTTCAGGCTGCACCCGCTTCCAGCAAAGCACTGAGGTTCCCTCTACGTCCAGGAAAAGGTGTCTCTGGACACCGCTGCATTGTTAAGGCCAACCATTTCTTTGCTGAACTGCCTGACAAGGATTTGCACCGGTATGATGTGAGTTTTTGTGGTCGAAATATATTCGTAAATTATCTACTGTTTGACTTGACACTG--ATTCTTTTGTGATTTGCGCAGGTTACCATCACACCTGAAGTGACCTCACGTGGTGTGAACCGTGCGGTGATGGCACAGCTGGTGAAACTGTACAAAGAATCTCATCTTGGGAAACGTCTTCCTGCTTATGATGGAAGAAAGAGTCTCTATACGGCTGGGCCTCTCCCTTTT
>Htr-AGO1-1
AGCCACAGCAACAGGGTGGCTATCAAGGGCGAGGGCGAGGTGGTCCAGGACCACAGGGTGGCTATCAAGGTGGACAGGGCGGACCTCCGCAAGGAGGAAGAGGCTGGGCTCCAAGGGGACCACCACCACAAGGAC---GTGGCGTGGCTCCTCAGCAATATCCTGGTGGACAA-----------GCAGCAAGGGCGAGGTGCAGGGCCTCAGCAACAACAGCAGGCTCCAAGAGGAATTGCACCATCTCAGCGCGGTGCTGGTTCCGGACCCGTGTATACACCAACTCCCGAGCTGCACCAAGCAACACAGGCTCCCCAGCAACCCGGGGTCACCATGCAACCTGTGCGTGCTGAGTCATCTGCGGGTTCGTCTTCTAATCAGCCTGTGCACGAAGCAATGGCTCAGCTCGAACCACCCTCTGCTGAGGAGACTGCTGTTCAGGCTGCACCCGCTTCCAGCAAGGCACTGAGATTCCCTCTACGCCCAGGAAAAGGTGTCTCTGGACATCGCTGCATTGTTAAGGCCAACCATTTCTTTGCTGAACTGCCTGACAAGGATTTACACCAGTATGATGTGAGTTTCTGTGGTCGAAATATATTCGTAAATTATCTATTGTTTGACCTGACACTGATATTCTTTTGTGATTTGCGCAGGTTACCATCTCACCTGAAGTGACCTCACGTGGTGTGAACCGTGCAGTGATGGCACAGCTGGTGAAACTGTACAAGGAATCTCATCTTGGGAAACGTCTTCCTGCTTATGATGGAAGAAAGAGTCTATATACGGCTGGGCCTCTCCCTTTT
>Htr-AGO1-2
AGCCACAGCAACAGGGTGGCTATCAAGGCCGAGGGCGAGGTGGTCCAGGACCACAGGGTGGCTATCAAGGTGGACAGGGCGGACCTCCGCAAGGAGGAAGAGGCTGGGCTCCAAGGGGACCACCACCACAGGGAC---GTGGCGTGGCTCCTCAGCAATATCCTGGTGGACAACC---------GCAGCAAGGGCGAGGTGCAGGGCCTCAGCAACAACAGCAGGCTCCAAGAGGAATTGCACCATCTCAGCGCGGTGCTGGTTCCGGACCCGTGTATGCACCAACTCCCGAGCTGCACCAAGCAACACAGGCTCCCCAGCAACCCGGGGTCACCATGCAACCTGTGCGTGCTGAGTCATCTGCGGGTTCGTCTTCTAATCAGCCTGTGCACGAAGCAATGGCTCAGCTCAAACCACCCTCTGCCGAGGAGACTGCTGTTCAGGCTGCACCCGCTTCCAGCAAGGCACTGAGATTCCCTCTACGCCCAGGAAAAGGTGTCTCTGGACATCGCTGCATTGTTAAGGCCAACCATTTCTTTGCTGAACTGCCTGACAAGGATTTGCACCAGTATGATGTAAGTTTCTGTGGTCGAAATATATTCGTAAATTATCTATTGCTTGACTTGAGACTGATATTCTTTTGTGGTTTGCGCAGGTTACCATCACACCTGAAGTGACCTCACGTGGTGTGAACCGCGCAGTGATGGCACAGCTGGTAAAACTGTACAAGGAATCTCATCTTGGGAAACGTCTTCCTGCTTATGATGGAAGAAAGAGTCTCTATACGGCTGGGCCTCTCCCTTTT
>Ei-AGO1-1
AGCCACAGCAACAGGGTGGCTATCAAGGCCGAGGGCGAGGTGGTCCAGGACCACAAGGTGGCTATCAAGGTGGACAGGGCGGACCTCCCCAAGGAGGAAGAGGCTGGGCTCCAAGGGGACCACCACCACAAGGAC---GTGGCGTGGCTCCTCAGCAATATCCTGGTGGACAACC---------GCAACAAGGGCGAGGTGCAGGGCCTCAGCAACAACAACAGGCTCCAAGAGGAATTGCACCATCTCAGCGCGGTGCTGGTTCCGGACCCGTGTATGCACCAACTCCCGAGCTGCACCAAGCAACACAGGCTCCCCAGCAACCCGGGGTCACCATGCAACCTGTGCGTGCTGAGTCATCTGCGGGGTCGTCTTCTAATCAGCCTGTGCACGAAGCAATGGCTCAGCTCAAACCACCCTCTGCTGAGGAGACCGTTGTTCAGGCTGCACCCGCTTCCAGCAAAGCACTGAGGTTCCCTCTACGTCCAGGAAAAGGTGTCTCTGGACATCGCTGCATTGTTAAGGCCAACCATTTCTTTGCTGAACTGCCTGACAAGGATTTACACCAGTATGATGTGAGTTTCTGTAGTCAAAATATATTTGTAAATTATCTATTGTTCGACTTGACACTGATATTTTTTTGTGGTTTGCGCAGGTTACCATCACACCTGAAGTGACCTCACGTGGTGTGAACCGTGCAGTGATGGCACAGCTGGTGAAACTGTACAAGGAATCTCATCTTGGAAAACGTCTTCCGGCTTACGATGGAAGAAAGAGTCTCTATACGGCTGGGCCTCTCCCTTTT
>Cr-AGO1-1
AGCCACAGCAACAGGGTGGCTATCAAGGCCGAGGGCGAGGTGGTCCAGGACC---------------------ACAAGGCGGACCTCCACAAGGAGGAAGAGGCTGGGCTCCAAGGGGACCACCACCACAAGGGC---GTGGCGTGGCTCCTCAGCAATATCCTGGTGGACAACC---------GCAGCAAGGGCGAGGTGCAGGGCCTCAGCAACAACAGCAGGCTCCAAGAGGAATTGCACCATCTCAGCGCGGTGCTGGTTCCGGACCCGTGTATGCACCAACTCCCGAGCTGCACCAAGCAACACAGGCTCCCCAGCAACCCGGGGTCACCATGCAACCTGTGCCTGCTGAGTCATCTGCGGGGTCGTCTTCTAATCAGCCTGTGCACGAAGCAATGGCTCAGCTCAAACCACCTTCTGCTGAGGAGACCGTTGTTCAGGCTGCACCCGCTTCCAGCAAAGCACTGAGGTTCCCTCTACGTCCAGGAAAAGGTGTCTCTGGACACCGCTGCATTGTTAAGGCCAACCATTTCTTTGCTGAACTGCCTGACAAGGATTTGCACCAGTATGATGTGAGTTTCTGTGGTCGAAATTTATTTGTAAATTATCTATTGTTTGACTTGACACTGATATTCTTTTGTGATTTGCGCAGGTCACCATTACACCTGAAGTAACCTCACGTGGTGTGAACCGTGCAGTGATGGCACAGCTGGTGAAACTGTACAAGGAATCTCATCTTGGGAAACGTCTTCCTGCTTATGATGGAAGAAAGAGTCTCTATACGGCTGGGCCTCTCCCTTTT
>Cr-AGO1-2
AGCCACAGCAACAGGGTGGCTATCAAGGCCGAGGGCGAGGTGGTCCAGGACC---------------------ACAAGGCGGACCTCCACAAGGAGGAAGAGGCTGGGCTCCAAGGGGACCACCACCACAAGGGC---GTGGCGTGGCTCCTCAGCAATATCCTGGTGGACAACC---------GCAGCAAGGGCGAGGTGCAGGGCCTCAGCAACAACAGCAGGCTCCAAGAGGAATTGCACCATCTCAGCGCGGTGCTGGTTCCGGACCCGTGTATGCACCAACTCCCGAGCTGCACCAAGCAACACAGGCTCCCCAGCAACCCGGGGTCACCATGCAACCTGTGCCTGCTGAGTCATCTGCGGGGTCGTCTTCTAATCAGCCTGTGCACGAAGCAATGGCTCAGCTCAAACCACCTTCTGCTGAGGAGACCGTTGTTCAGGCTGCACCCGCTTCCAGCAAAGCACTGAGGTTCCCTCTACGTCCAGGAAAAGGTGTCTCTGGTCACCGCTGCATTGTTAAGGCCAACCATTTCTTTGCTGAACTGCCTGACAAGGATTTGCACCAGTATGATGTGAGTTTCTGTGGTCGAAATTTATTTGTAAATTATCTATTGTTTGACTTGACACTGATATTCTTTTGTGATTTGCGCAGGTCACCATTACACCTGAAGTAACCTCACGTGGTGTGAACCGTGCAGTGATGGCACAGCTGGTGAAACTGTACAAGGAATCTCATCTTGGGAAACGTCTTCCTACTTATGATGGAAGAAAGAGTCTCTATACGGCTGGGCCTCTCCCTTTT
>Chy-AGO1-1
AGCCACAGCAACAGGGTGGCTATCAAGGCCGAGGGCGAGGTGGTCCAGGACCACAGGGTGGCTATCAAGGTGGACAGGGCGGACCTCCGCAAGGAGGAAGAGGCTGGGCTCCAAGGGGACCACCACCACAAGGAT---GTGGCGTGGCTCCTCAGCAATATCCTGGTGGACAACC---------GCAGCAAGGGCGAGGTGCAGGGCCTCAGCAACAACAACAGGCTCCAAGAGGAATTGCACCATCTCAGCGCGGTGCTGGTTCCGGACCCGTGTATGCACCAACTCCCGAGCTGCACCAAGCAACACAGGCTCCCCAGCAACCCGGGGTCACCTTGCAACCTGTGCGTGCTGAGTCATCTGCGGGTTCCTCTTCTAATCAGCCTGTGCACGAAGCAATGGCTCAGCTCAAACCACCCTCTGCCGAGGAGACCGTTGTTCAGGCTGCACCCGCTTCCAGCGAAGCACTGAGATTCCCTCTACGCCCAGGAAAAGGTGTCTCTGGACATCGCTGCATTGTTAAGGCCAACCATTTCTTTGCTGAACTGCCTGACAAGGATTTACACCAGTATGATGTGAGTTTCTGTGGTCGAAATATATTCGTAAATTATCTATTGTTTGACTTGACACTGATATTCTTTTGTGGTTTGCGCAGGTTACTATCACACCTGAAGTGACCTCACGTGGTGTGAACCGTGCAGTGATGGCACAGCTGGTGAAACTGTACAAGGAATCTCATCTTGGAAAACGTCTTCCTGCTTATGATGGAAGAAAGAGTCTCTATACGGCTGGGCCTCTCCCTTTT
>Chy-AGO1-2
AGCCACAGCAACAGGGTGGCTATCAAGGCCGAGGGCGAGGTGGTCCAGGACCACAGGGTGGCTATCAAGGTGGACAGGGCGGACCTCCACAAGGAGGAAGAGGCTGGGCTCCAAGGGGACCACCACCACAAGGAC---GTGGCGTGGCTCCTCAGCAATATCCTGGTGGACAACC---------GCAGCAAGGGCGAGGTGCAGGGCCTCAGCAACCACAACAGGCTCCAAGAGGAATTGCACCATCTCAGCGCGGTGCTGGTTCCGGACCCGTGTATGCACCAACTCCCGAGCTGCACCAAGCAACACAGGCTTCCCAGCAACCCGGGGTCACCATGCAACCTGTGCGTGCTGAGTCATCTGCGGGTTCGTCCTCTAATCAGCCTGTGCACGAAGCAATGGCTCAGCTCAAACCACCCTCTGCTGAGGAGACTGCTATTCAGGCCGCACCCGCTTCCAGTAAAGCACTGAGATTCCCTCTGCGCCCAGGAAAAGGTGTCTCTGGACATCGCTGCATTGTTAAGGCCAACCATTTCTTTGCTGAACTGCCTGACAAGGATTTACACCAGTATGATGTGAGTTTCTGTGGTCGAAATATATTCGTAAATTATATATTGCTTGACTTGACACTGATATTCTTTTGTGGTTTGCGCAGGTTACCATCACACCTGAAGTGACCTCACGTGGTGTGAACCGCGCTGTGATGGCACAGCTGGTGAAACTGTACAAGGAATCTCATCTTGGGAAACGCCTTCCGGCTTATGATGGAAGAAAGAGTCTCTATACGGCTGGGCCTCTCCCTTTT
>Chy-AGO1-3
AGCCACAGCAACAGGGTGGCTATCAAGGCCGAGGGCGAGGTGGTCCAGGACCACAAGGTGGCTATCAAGGTGGACAGGGCGGACCTCCACAAGGAGGAAGAGGCTGGGCTCCAAGGGGACCACCACCACAAGGAC---GTGGCGTGGCTCCTCAGCAATATCCTGGTGGACAACC---------GCAGCAAGGGCGAGGTGCAGGGCCTCAGCAACAACAACAGGCTCCAAGAGGAATTGCACCATCTCAGCGCGGTGCTGGTTCCGGACCCGTGTATGCACCAACTCCCGAGCTGCACCAAGCAACACAGGCTCCCCAGCAACCCGGGGTCACCATGCAACCTGTGCGTGCTGAGTCATCTGCGGGCTCGTCTTCTAATCAGCCTGTGCACGAAGCAATGGCTCAGCTCAAACCACCCTCTGCTGAGGAGACCGCTGTTCAGGCTGCACCCGCTTCCAGCAAAGCACTGAGGTTCCCTCTACGTCCAGGAAAAGGTGTCTCTGGACATCGCTGCATTGTTAAGGCCAACCATTTCTTTGCTGAACTGCCTGACAAGGATTTACACCAGTATGATGTGAGTTTCTGTGGTCGAAATATATTCGTAAATTATCTATTGTTTGACTTGACACTGATATTCTTTTGTGATTTGCACAGGTTACCATCACACCTGAAGTGACCTCACGTGGTGTGAACCGCGCTGTGATGGCACAGTTGGTGAAACTGTACAAGGAATCTCATCTTGAGAAACGTCTTCCTGCTTATGATGGAAGAAAGAGTCTCTATACGGCTGGGCCTCTCCCTTTT
>Chy-AGO1-4
AGCCACAGCA------------------------------------------ACAGGGTGGCTATCAAGGTGGACAGGGCGGACCTCCGCAAGGAGGAAGAGGCTGGGCTCCAAGGGGACCACCACCACAAGGAT---GTGGCGTGGCTCCTCAGCAATATCCTGGTGGACAACC---------GCAGCAAGGGCGAGGTGCAGGGCCTCAGCAACAACAACAGGCTCCAAGAGGAATTGCACCATCTCAGCGCGGTGCTGGTTCCGGACCCGTGTATGCACCAACTCCCGAGCTGCACCAAGCAACACAGGCTCCCCAGCAACCCGGGGTCACCTTGCAACCTGTGCGTGCTGAGTCATCTGCGGGTTCCTCTTCTAATCAGCCTGTGCACGAAGCAATGGCTCAGCTCAAACCACCCTCTGCTGAGGAGACCGTTGCTCAGGCTGCACCCGCTTCCAGCAAAGCACTGAGATTCCCTCTACGCCCAGGAAAAGGTGTCTCTGGACATCGCTGCATTGTTAAGGCCAACCATTTCTTTGCTGAACTGCCTGACAAGGATTTACACCAGTATGATGTGAGTTTCTGTGGTCGAAATATATTCGTAAATTATCTATTGTTTGACTTGACACTGATATTCTTTTGTGGTTTGCGCAGGTTACTATCACACCTGAAGTGACCTCACGTGGTGTGAACCGTGCAGTGATGGCACAGCTGGTGAAACTGTACAAGGAATCTCATCTTGGGAAACGTCTTCCTGCTTATGATGGAAGAAAGAGTCTCTATACGGCTGGGCCTCTCCCTTTT
>Cno-AGO1-1
AGCCACAGCAACAGGGTGGCTATCAAGGCCGAGGGCGAGGTGGTCCAGGACCACAGGGTGGCTATCAAGGTGGACAGGGCGGACCTCCACAAGGAGGAAGAGGCTGGGCTCCAAGGGGACCACCACCACAAGGAC---GTGGCGTGGCTCCTCAGCCATATCCTGGCGGACAACC---------GCAACAAGGGCGAGGTGCAGGGCCTCAGCAACAACAACAGGCTCCAAGAGGAATTGCACCATCTCAGCGCGGTGCTGGTTCCGGACCCGTGTATGCACCAACTCCCGAGCTGCACCAAGCAACACAGGCTCCCCAGCAACCCGGGGTCACCATGCAACCTGTGCCTGCTGAGTCATCTGCAGGCTCGTCTTCTAATCAGCCTGTGCACGAAGCAATGGCTCAGCTCAAACCACCCTCTGCTGAGGAGACCGCTGTTCAGGCCGCACCCGCTTCCAGCAAAGCACTGAGATTCCCTTTGCGCCCAGGAAAAGGTGTCTCTGGACACCGTTGCATTGTTAAGGCCAACCATTTCTTTGCTGAACTGCCTGACAAGGATTTGCACCAGTATGATGTGAGTTTCTGTGGTCGAAATATATTCGTAAGTTATCTATTGTTTGACTTGACACTGATATTCTTTTGTGATTTGCGCAGGTTACCATCACACCTGAAGTGACCTCACGTGGTGTGAACCGCGCAGTGATGGCACAGCTGGTGAAACTGTACATGGAATCTCATCTTGGAAAACGTCTTCCGGCTTATGATGGAAGAAAGAGTCTCTATACGGCTGGGCCTCTCCCTTTT
>Cno-AGO1-2
AGCCACAGCA------------------------------------------ACAGGGTGGCTATCAAGGTGGACAGGGCGGACCTCCACAAGGAGGAAGAGGCTGGGCTCCAAGGGGACCACCACCACAAGGAC---GTGGCGTGGCTCCTCAGCCATATCCTGGCGGACAACC---------GCAACAAGGGCGAGGTGCAGGGCCTCAGCAACAACAACAGGCTCCAAGAGGAATTGCACCATCTCAGCGCGGTGCTGGTTCCGGACCCGTGTATGCACCAACTCCCGAGCTGCACCAAGCAACACAGGCTCCCCAGCAACCCGGGGTCACCATGCAACCTGTGCCTGCTGAGTCATCTGCAGGCTCGTCTTCTAATCAGCCTGTGCACGAAGCAATGGCTCAGCTCAAACCACCCTCTGCTGAGGAGACCGCTGTTCAGGCCGCACCCGCTTCCAGCAAAGCACTGAGATTCCCTTTGCGCCCAGGAAAAGGTGTCTCTGGACACCGTTGCATTGTTAAGGCCAACCATTTCTTTGCTGAACTGCCTGACAAGGATTTGCACCAGTATGATGTGAGTTTCTGTGGTCGAAATATATTCGTAAGTTATCTATTGTTTGACTTGACACTGATATTCTTTTGTGATTTGCGCAGGTTACCATCACACCTGAAGTGACCTCACGTGGTGTGAACCGCGCAGTGATGGCACAGCTGGTGAAACTGTACAAGGAATCTCATCTTGGAAAACGTCTTCCGGCTTATGATGGAAGAAAGAGTCTCTATACGGCTGGGCCTCTCCCTTTT
>Cbi-AGO1-1
AGCCACAGCAACAGGGTGGCT---------GAGGGCGAGGTGGTCCAGGACCACAGGGTGGCTATCAAGGTGGACAGGGCGGACCTCCGCAAGGAGGAAGAGGCTGGGCTCCAAGGGGACCACCACCACAAGGAC---GTGGCGTGGCTCCTCAGCAATATCCTGGTGGACAACC---------GCAGCAAGGGCGAGGTGCAGGGCCTCAGCAACAACAGCAGGCTCCAAGAGGAATTGCACCATCTCAGCGCGGTGCTGGTTCCGGACCCGTGTATGCACCAACTCCCGAGCTGCACCAAGCAACACAGGCTCCCCAGCAACCCGGGGTCACCATGCAACCTGTGCTTGCTGAGTCATCTGCGGGGTCGTCTTCTAATCAGCCTGTGCACGAAGCAATGGCTCAGCTCAAACCACCCTCTGCTGAGGAGACAGCTGTTCAGGCTGCACCTGCTTCCAGCAAAGCACTGAGATTCCCTCTACGCCCAGGAAAAGGTGTCTCTGGACATCGCTGCATTGTTAAGGCCAACCATTTCTTTGCTGAACTGCCTGACAAGGATTTACACCAGTATGATGTGAGTTTCTGTGGTTGAAATATATTCGTAAATTATATATTGTTTGACTTGACACTGATATTCTTTTGTGGTTTGCGCAGGTTACCATCACACCTGAAGTGACCTCACGTGGTGTGAACCGTGCAGTGATGGCACAGCTGGTGAAACTGTACAAGGAATCTCATCTTGGGAAACGTCTTCCTGCTTATGATGGAAGAAAGAGTCTCTATACGGCTGGGCCTCTCCCTTTT
>Cbi-AGO1-2
AGCCACAGCAACAGGGTGGCT---------GAGGGCGAGGTGGTCCAGGACCACAGGGTGGCTACCAAGGTGGACAGGGCGGACCTCCGCAAGGAGGAAGAGGCTGGGCTCCAAGGGGACCACCACCACAAGGAC---GTGGCGTGGCTCCTCAGCAATATCCTGGTGGACAACC---------GCAGCAAGGGCGAGGTGCAGGGCCTCAGCAACAACAACAGGCTCCAAGAGGAATTGCACCATCTCAGCGCGGTGCTGGTTCCGGACCCGTGTATGCACCAACTCCCGAGCTGCACCAAGCAACACAGGCTCCCCAGCAACCCGGGGTCACCATGCAACCTGTGCTTGCTGAGTCATCTGCTGGCTCGTCTTCTAATCAGCCTGTGCACGAAGCAATGGCTCAGCTCAAACCACCCTCTGCAGAGGAGACCGCTGTTCAGGCTGCACCCGCTTCCAGCAAAGCACTGAGATTCCCTCTACGTCCAGGAAAAGGTGTCTCTGGACACCGCTGCATTGTTAAGGCCAACCATTTCTTTGCTGAACTGCCTGACAAGGATTTGCACCAGTATGATGTGAGTTTCTGTGGTCGAAATATATTCGTAAATTATATACTGTTTGACTTGAGACTGATATTCTTTTGTGGTTTGCGCAGGTTACCATCACACCTGAAGTGACCTCACGTGGTGTGAACCGTGCAGTGATGGCACAGCTGGTGAAACTGTACAAGGAATCTCATCTTGGGAAACGTCTTCCTGCTTATGATGGAAGAAAGAGTCTCTATACGGCTGGGCCTCTCCCTTTT
>Cs-AGO1-1
AGCCACAGCA------------------------------------------ACAGGGTGGCTATCAAGGTGGACAGGGCGGACCTCCGCAAGGAGGAAGAGGCTGGGCTCCAAGGGGACCACCACCACAAGGAC---GTGGCGTGGCTCCTCAGCAGTATCCTGGTGGACAACC---------GCAGCAAGGGCGAGGTGCAGGGCCTCAGCAACAACAACAGGCTCCAAGAGGAATTGCACCATCTCAGCGCGGTGCTGGTTCCGGACCCGTGTATGCACCAACTCCCGAGCTGCACCAAGCAACACAGGCTCCCCAGCAACCCGGGGTCACCATGCAACCTGTGCTTGCTGAGTCATCTGCTGGCTCGTCTTCTAATCAGCCTGTGCACGAAGCAATGGCTCAGCTCAAACCACCCTCTGCTGAGGAGACCGCTGTTCAGGCTGCACCCGCTTCCAGCAAAGCACTGAGATTCCCTCTACGTCCAGGAAAAGGTGTCTCTGGACACCGCTGCATTGTTAAGGCCAACCATTTCTTTGCTGAACTGCCTGACAAGGATTTGCACCAGTATGATGTGAGTTTCTGTGGTCGAAATATATTCGTAAATTATATACTGTTTGACTTGAGACTGATATTCTTTTGTGGTTTGCGCAGGTTACCATCACACCTGAAGTGACCTCACGTGGTGTGAACCGTGCAGTGATGGCACAGCTGGTGAAACTGTACAAGGAATCTCATCTTGGGAAACGTCTTCCTGCTTATGATGGAAGAAAGAGTCTCTATACGGCTGGGCCTCTCCCTTTT
>Cs-AGO1-2
AGCCACAGCA------------------------------------------ACAGGGTGGCTATCAAGGTGGACAGGGCGGACCTCCGCAAGGAGGAAGAGGCTGGGCTCCAAGGGGACCACCACCACAAGGAC---GTGGCGTGGCTCCTCAGCAGTATCCTGGTGGACAACC---------GCAGCAAGGGCGAGGTGCAGGGCCTCAGCAACAACAACAGGCTCCAAGAGGAATTGCACCATCTCAGCGCGGTGCTGGTTCCGGACCCGTGTATGCACCAACTCCCGAGCTGCACCAAGCAACACAGGCTCCCCAGCAACCCGGGGTCACCATGCAACCTGTGCTTGCTGAGTCATCTGCTGGCTCGTCTTCTAATCAGCCTGTGCACGAAGCAATGGCTCAGCTCAAACCACCCTCTGCTGAGGAGACCGCTGTTCAGGCTGCACCCGCTTCCAGCAAAGCACTGAGATTCCCTCTACGTCCAGGAAAAGGTGTCTCTGGACACCGCTGCATTGTTAAGGCCAACCATTTCTTTGCTGAACTGCCTGACAAGGATTTGCACCAGTATGATGTGGGTTCCTGTGGTCGAAATATATTCGTAAATTATATACTGTTTGACTTGAGACTGATATTCTTTTGTGGTTTGCGCAGGTTACCATCACACCTGAAGTGACCTCACGTGGTGTGAACCGTGCAGTGATGGCACAGCTGGTGAAACTGTACAAGGAATCTCATCTTGGGAAACGTCTTCCTGCTTATGATGGAAGAAAGAGTCTCTATACGGCTGGGCCTCTCCCTTTT
>Cp_AGO1_1
AGCCACAGCA------------------------------------------ACAGGGTGGCTATCAAGGTGGACAGGGCGGACCTCCGCAAGGAGGAAGAGGCTGGGCTCCAAGGGGACCACCACCACAAGGAC---GTGGCGTGGCTCCTCAGCAATATCCTGGTGGACAACC---------GCAGCAAGGGCGAGGTGCAGGGCCTCAGCAACAACAGCAGGCTCCAAGAGGAATTGCACCATCTCAGCGCGGTGCTGGTTCCGGACCCGTGTATGCACCAACTCCCGAGCTGCACCAAGCAACACAGGCTCCCCAGCAACCCGGGGTCACCATGCAACCTGTGCGTGCTGAGTCATCTGCGGGCTCGTCTTCTAACCAGCCTGTGCACGAAGCAATGGCTCAGCTCAAACCACCCTCTGCTGAGGAGACTGCTGTTCAGGCTGCACCCGCTTCCAGCAAAGCACTGAGGTTTCCTCTACGTCCAGGAAAAGGTGTCTCTGGACATCGCTGCATTGTTAAGGCCAACCATTTCTTTGCTGAACTGCCTGACAAGGATTTGCACCAGTATGATGTAAGTTTCTGTGGTCGAAATATATTCGTAAATTATCTATTGCTTGACTTGAGACTGATATTCTTTTGTGGTTTGCGCAGGTTACCATCACACCTGAAGTGACCTCACGTGGTGTGAACCGCGCAGTGATGGCACAGCTGGTGAGACTGTACAAGGAATCTCATCTTGGGAAACGTCTTCCTGCTTATGATGGAAGAAAGAGTCTCTATACGGCTGGGCCTCTCCCTTTT
>Cp_AGO1_2
AGCCACAGCAACAGGGTGGC---------CGAGGGCGAGGTGGTCCAGGACCACAGGGTGGCTATCAAGGTGGACAGGGCGGACCTCCGCAAGGAGGAAGAGGCTGGGCTCCAAGGGGACCACCACCACAAGGAC---GTGGCGTGGCTCCTCAGCAATATCCTGGTGGACTACC---------GCAACAAGGGCGAGGTGCAGGGCCTCAGCAACAACAGCAGGCTCCAAGAGGAATTGCACCATCTCAGCGCGGTGCTGGTTCCGGACCCGTGTATGCACCAACTCCCGAGCTGCACCAAGCAACACAGGCTCCCCAGCAACCCGGGGTCACCATGCAACCTGTGCTTGCTGAGTCATCTGCGGGGTCGTCTTCTAATCAGCCTGTGCACGAAGCAATGGCTCAGCTCAAACCTCCTTCTGCTGAGGAGACTGCTGTTCAGGCTGCACCCGCGTCCAGCAAAGCACTGAGATTCCCTCTACGTCCAGGAAAAGGTGTCTCTGGACACCGCTGCATTGTTAAGGCCAACCATTTCTTTGCTGAACTGCCAGACAAGGATTTACACCAGTATGATGTGAGTTTCTGTGGTCGAAATATATTCGTAAATTATCTATTGCTTGACTTGAGACTG--ATTCTTTTGTGGTATGCACAGGTTACCATCACGCCTGAAGTGACCTCACGTGGTGTGAACCGCGCAGTGATGGCACAGCTGGTGAAACTGTACAAGGAATCTCATCTTGGGAAACGTCTTCCGGCTTATGATGGAAGAAAGAGTCTCTATACGGCTGGGCCTCTCCCTTTT
>Cp_AGO1_3
AGCCACAGCAACAGGGTGGCT---------GAGGGCGAGGTGGTCCAGGACCACAGGGTGGCTATCAAGGTGGACAGGGCGGACCTCCGCAAGGAGGAAGAGGCTGGGCTCCAAGGGGACCACCA---CAAGGAC---GTGGCGTGGCTCCTCAGCAATATCCTGGTGGACAACC---------GCAGCAAGGGCGAGGTGCAGGGCCTCAGCAACAACAACAGGCTCCAAGAGGAATTGCACCATCTCAGCGCGGTGCTGGTTCCGGACCCGTGTATGCACCAACTCCCGAGCTGCACCAAGCAACACAGGCTCCCCAGCAACCCGGGGTCACCATGCAACCTGTGCTTGCTGAGTCATCTGCAGGGTCGTCTTCTAATCAGCCTGTGCACGAAGCAATGGCTCAGCTCAAACCACCCTCTGCTGAGGAGACAGCTGTTCAGGCTGCACCTGCTTCCAGCAAAGCACTGAGATTCCCTCTACGCCCAGGAAAAGGTGTCTCTGGACATCGCTGCATTGTTAAGGCCAACCATTTCTTTGCTGAACTGCCAGACAAGGATTTACACCAGTATGATGTGAGTTTCTGTGGTCGAAATATATTCGTAAATTATCTATTGCTTGACTTGAGACTGATATTCTTTTGTGGTATGCACAGGTTACCATCACGCCTGAAGTGACCTCACGTGGTGTGAACCGCGCAGTGATGGCACAGCTGGTGAAACTGTACAAGGAATCTCATCTTGGGAAACGTCTTCCGGCTTATGATGGAAGAAAAAGTCTCTATACGGCTGGGCCTCTCCCTTTT
>Cl-AGO1-1
AGCCACAGCA------------------------------------------ACAGGGTGGCTATCAAGGTGGACAGGGCGGACCTCCACAAGGAGGAAGAGGCTGGGCTCCAAGGGGACCACCACCACAAGGAC---GTGGCGTGGCTCCTCAGCAATATCCTGGTGGACTACC---------GCAGCAAGGGCGAGGTGCAGGGCCTCAGCAACAACAACAGGCTCCAAGAGGAATTGCACCATCTCAGCGCGGTGCTGGTTCCGGACCCGTGTATGCACCAACTCCCGAGCTGCACCAAGCAACACAGGCTCCCCAGCAACCCGGGGTCACCATGCAACCTGTGCTTGCTGAGTCATCTGCTGGCTCGTCTTCTAATCAGCCTGTGCACGAAGCAATGGCTCAGCTCAAACCACCCTCTGCTGAGGAGACCGCTGTTCAGGCTGCACCCGCTTCCAGCAAAGCACTGAGATTCCCTCTACGTCCAGGAAAAGGTGTCTCTGGACACCGCTGCATTGTTAAGGCCAACCATTTCTTTGCTGAACTGCCTGACAAGGATTTGCACCAGTATGATGTGAGTTTCTGTGGTCGAAATATATTCGTAAATTATATACTGTTTGACTTGAGACTGATATTCTTTTGTGGTTTGCGCAGGTTACCATCACACCTGAAGTGACCTCACGTGGTGTGAACCGTGCAGTGATGGCACAGCTGGTGAAACTGTACAAGGAATCTCATCTTGGGAAACGTCTTCCTGCTTATGATGGAAGAAAGAGTCTCTATACGGCTGGGCCTCTCCCTTTT
>Cl-AGO1-2
AGCCACAGCA------------------------------------------ACAGGGTGGCTATCAAGGTGGACAGGGCGGACCTCCGCAAGGAGGAAGAGGCTGGGCTCCAGGGGGACCACCACCACAAGGAC---GTGGCGTGGCTCCTCAGCAATATCCTGGTGGACAACC---------GCAGCAAGGGCGAGGTGCAGGGCCTCAGCAACAACAACAGGCTCCAAGAGGAATTGCACCATCTCAGCGCGGTGCTGGTTCCGGACCCGTGTATGCACCAACTCCCGAGCTGCACCAAGCAACACAGGCTCCCCAGCAACCCGGGGTCACCATGCAACCTGTGCTTGCTGAGTCATCTGCGGGGTCGTCTTCTAATCAGCCTGTGCACGAAGCAATGGCTCAGCTCAAACCACCCTCTGCTGAGGAGACAGCTGTTCAGGCTGCACCTGCTTCCAGCAAAGCACTGAGATTCCCTCTACGCCCAGGAAAAGGTGTCTCTGGACATCGCTGCATTGTTAAGGCCAACCATTTCTTTGCTGAACTGCCTGACAAGGATTTACACCAGTATGATGTGAGTTTCTGTGGTTGAAATATATTCGTAAATTATATATTGTTTGACTTGACACTGATATTCTTTTGTGGTTTGCGCAGGTTACCATCACACCTGAAGTGACCTCACGTGGTGTGAACCGTGCAGTGATGGCACAGCTGGTGAAACTGTACAAGGAATCTCATCTTGGGAAACGTCTTCCTGCTTATGATGGAAGAAAGAGTCTCTATACGGCTGGGCCTCTCCCTTTT
>Cn-AGO1-1
AGCCACAGCA------------------------------------------ACAGGGTGGCTATCAAGGTGGACAGGGCGGACCTCCGCAAGGAGGAAGAGGCTGGGCTCCAAGGGGACCACCACCACAAGGAC---GTGGCGTGGCTCCTCAGCAATATCCTGGTGGACAACC---------GCAGCAAGGGCGAGGTGCAGGGCCTCAGCAACAACAACAGGCTCCAAGAGGAATTGCACCATCTCAGCGCGGTGCTGGTTCCGGACCCGTGTATGCACCAACTCCCGAGCTGCACCAAGCAACACAGGCTCCCCAGCAACCCGGGGTCACCATGCAACCTGTGCTTGCTGAGTCATCTGCGGGGTCGTCTTCTAATCAGCCTGTGCACGAAGCAATGGCTCAGCTCAAACCACCCTCTGCTGAGGAGACAGCTGTTCAGGCTGCACCTGCTTCCAGCAAAGCACTGAGATTCCCTCTACGCCCAGGAAAAGGTGTCTCTGGACATCGCTGCATTGTTAAGGCCAACCATTTCTTTGCTGAACTGCCTGACAAGGATTTGCACCAGTATGATGTGAGTTTCTGTGGTCGAAATATATTCGTAAATTATATACTGTTTGACTTGAGACTGATATTCTTTTGTGGTTTGCGCAGGTTACCATCACACCTGAAGTGACCTCACGTGGTGTGAACCGTGCAGTGATGGCACAGCTGGTGAAACTGTACAAGGAATCTCATCTTGGGAAACGTCTTCCTGCTTACGATGGAAGAAAGAGTCTCTATACGGCTGGGCCTCTCCCTTTT
>Cn-AGO1-2
AGCCACAGCA------------------------------------------ACAGGGTGGCTATCAAGGTGGGCGGGGCGGACCTCCGCAAGGAGGAAGAGGCTGGGCTCCAAGGGGACCACCACCACAAGGAC---GTGGCGTGGCTCCTCAGCAATATCCTGGTGGACAACC---------GCAGCAAGGGCGAGGTGCAGGGCCTCAGCAACAACAGCAGGCTCCAAGAGGAATTGCACCATCTCAGCGCGGTGCTGGTTCCGGACCCGTGTATGCACCAACTCCCGAGCTGCACCAAGCAACACAGGCTCCCCAGCAACCCGGGGTCACCATGCAACCTGTGCTTGCTGAGTCATCTGCGGGGTCGTCTTCTAATCAGCCTGTGCACGAAGCAATGGCTCAGCTCAAACCTCCCTCTGCTGAGGAGACCGCTGTTCAGGCTGCACCTGCTTCCAGCAAAGCACTGAGATTCCCTCTACGTCCAGGAAAAGGTGTCTCTGGACACCGCTGCATTGTTAAGGCCAACCATTTCTTTGCTGAACTGCCTGACAAGGATTTACACCAGTATGATGTGAGTTTCTGTGGTTGAAATATATTCGTAAATTATCTATTGTTCGACTTGACACTGATATTCGTTTGTGGTTTGCGCAGGTTACCATCACACCTGAAGTGACCTCACGTGGTGTGAACCGCGCAGTGATGGCACAGCTGGTGAAACTGTACAAGGAATCTCATCTTGGGAAACGTCTTCCGGCTTATGATGGAAGAAAGAGTCTCTATACGGCTGGGCCTCTCCCTTTT
>Cri-AGO1-1
AGCCACAGCA------------------------------------------ACAGGGTGGCTATCAAGGTGGACAGGGCGGACCTCCGCAAGGAGGAAGAGGCTGGGCTCCAAGGGGACCACCACCACAAGGAC---GTGGCGTGGCTCCTCAGCAATATCCTGGTGGACAACC---------GCAGCAAGGGCGAGGTGCAGGGCCTCAGCAACAACAACAGGCTCCAAGAGGAATTGCACCATCTCAGCGCGGTGCTGGTTCCGGACCCGTGTATGCACCAACTCCCGAGCTGCACCAAGCAACACAGGCTCCCCAGCAACCCGGGGTCACCATGCAACCTGTGCTTGCTGAGTCATCTGCGGGGTCGTCTTCTAATCAGCCTGTGCACGAAGCAATGGCTCAGCTCAAACCACCCTCTGCTGAAGAGACAGCTGTTCAGGCTGCACCTGCTTCCAGCAAAGCACTGAGATTCCCTCTACGCCCAGGAAAAGGTGTCTCTGGACATCGCTGCATTGTTAAGGCCAACCATTTCTTTGCTGAACTGCCTGACAAGGATTTACACCAGTATGATGTGAGTTTCTGTGGTGGAAATATATTCGTAAATTATATATTGTTTGACTTGACACTGATATTCTTTTGTGAATTGCGCAGGTTACCATCACACCTGAAGTGACCTCACGTGGTGTGAACCGTGCAGTGATGGCACAGCTGGTGAAACTGTACAAGGAATCTCATCTTGGGAAACGTCTTCCTGCTTATGATGGAAGAAAGAGTCTCTATACGGCTGGGCCTCTCCCTTTT
>Cri-AGO1-2
AGCCACAGCA------------------------------------------ACAGGGTGGCTATCAAGGTGGACAGGGTGGACCTCCGCAAGGAGGAAGAGGCTGGGCTCCAAGGGGGCCACCACCACAAGGAC---GTGGCGTGGCTCCTCAGCAATATCCTGGTGGACAACC---------GCAACAAGGGCGAGGTGCAGGGCCTCAGCAACAACAACAGGCTCCAAGAGGAATTGCACCATCTCAGCGCGGTGCTGGTTCCGGACCCGTGTATGCACCAACTCCCGAGCTGCACCAAGCAACACAGGCTCCCCAGCAACCCGGGGTCACCATGCAACCTGTGCTTGCTGAGTCATCTGCAGGGTCGTCTTCTAATCAGCCTGTGCACGAAGCAATGGCTCAGCTCAAACCACCCTCTGCTGAGGAGACAGCTGTTCAGGCTGCACCTGCTTCCAGCAAAGCACTGAGATTCCCTCTACGCCCAGGAAAAGGTGTCTCTGGACATCGCTGCATTGTTAAGGCCAACCATTTCTTTGCTGAACTGCCTGACATGGATTTACACCAGTATGATGTGAGTTTCTGTGGTTGAAATATATTCGTAAATTATATATTGTTTGACTTGACACTGATATTCTTTTGTGGTTTGCGCAGGTTACCATCACACCTGAAGTGACCTCACGTGGTGTGAACCGTGCAGTGATGGCACAGCTGGTGAAACTGTACAAGGAATCTCATCTTGGGAAACGTCTTCCTGCCTATGATGGAAGAAAGAGTCTCTATACGGCTGGGCCTCTCCCTTTT
>Cdi-AGO1-1
AGCCACAGCA------------------------------------------ACAGGGTGGCTATCAAGGTGGACAGGGCGGACCTCCGCAAGGAGGAAGAGGCTGGGCTCCAAGGGGACCACCACCACAAGGAC---GTGGCGTGGCTCCTCAGCAATATCCTGGTGGACAACC---------GCAGCAAGGGCGAGGTGCAGGGCCTCAG---CAACAACAGGCTCCAAGAGGAATTGCACCATCTCAGCGCGGTGCTGGTTCCGGACCCGTGTATGCACCAACTCCCGAGCTGCACCAAGCAACACAGGCTCCCCAGCAACCCGGGGTCACCATGCAACCTGTGCTTGCTGAGTCATCTGCGGGGTCGTCTTCTAATCAGCCTGTGCACGAAGCAATGGCTCAGCTCAAACCTCCTTCTGCTGAGGAGACTGCTGTTCAGGCTGCACCCGCTTCCAGCAAAGCACTGAGATTCCCTCTACGCCCAGGAAAAGGTGTCTCTGGACATCGCTGCATTGTTAAGGCCAACCATTTCTTTGCTGAACTGCCTGACAAGGATTTACACCAGTATGATGTGAGTTTCTGTGGTTGAAATATATTCGTAAATTATATATTGTTCGACTTGACACTG--ATTCTTTTGTGGTTTGCGCAGGTTACCATCACACCTGAAGTGACCTCACGTGGTGTGAACCGTGCAGTGATGGCACAGCTGGTGAAACTGTACAAGGAATCTCATCTTGGGAAACGTCTTCCTGCTTATGATGGAAGAAAGAGTCTCTATACGGCTGGGCCTCTCCCTTTT
>Cdi-AGO1-2
AGCCACAGCA------------------------------------------ACAGGGTGGCTATCAAGGTGGACAGGGCGGACCTCCGCAAGGAGGAAGAGGCTGGGCTCCAAGGGTACCAGCACCACAAGGAC---GTGGCGTGGCTCCTCAGCAATATCCTGGTGGACAACC---------GCAGCAAGGGCGAGGTGCAGGGCCTCAGCAACAACAACAGGCTCCAAGAGGAATTGCACCATCTCAGCGCGGTGCTGGTTCCGGACCCGTGTATGCACCAACTCCCGAGCTGCACCAAGCAACACAGGCTCCCCAGCAACCCGGGGTCACCATGCAACCTGTGCTTGCTGAGTCATCTGCGGGGTCGTCTTCTAATCAGCCTGTGCACGAAGCAATGGCTCAGCTCAAACCTCCTTCTGCTGAGGAGACTGCTGTTCAGGCTGCACCCGCTTCCAGCAAAGCACTGAGATTCCCTCTACGTCCAGGAAAAGGTGTCTCTGGACACCGCTGCATTGTTAGGGCCAACCATTTCTTTGCTGAACTGCCAGACAAGGATTTACACCAGTATGATGTGAGTTTCTGTGGTCGAAATATATTCGTAAATTATCTATTGCTTGACTTGAGACTGATATTCTTTTGTGGTATGCACAGGTTACCATCACGCCTGAAGTGACCTCACGTGGTGTGAACCGCGCAGTGATGGCACAGCTGGTGAAACTGTACAAGGAATCTCATCTTGGGAAACGTCTTCCGGCTTATGATGGAAGAAAGAGTCTCTATACGGCTGGGCCTCTCCCTTTT
>Cbo-AGO1-1
AGCCACAGCAACAGGGTGGCTATCAAGGCCGAGGGCGAGGTGGTCCAGGACCACAGGGTGGCTATCAAGGTGGACAGGGCGGACCTCCGCGAGGAGGAAGAGGCTGGGCTCCAAGGGGACCACCACCACAAGGAC---GTGGCGTGTCTCCTCAGCAATATCCTGGTGGACAACC---------GCAGCAAGGGCGAGGTGCAGGGCCTCAGCAACAACAGCAGGCTCCAAGAGGAATTGCACCATCTCAGCGCGGTGCTGGTTCCGGACCCGTGTATGCACCAACTCCCGAGCTGCACCAAGCATCACAGGCTCCCCAGCAACCCGGGGTCACCATGCAACCTGTGCTTGCTGAATCATCTGCTGGCTCGTCTTTTAATCAGCCTGTGCACGAAGCAATGGCTCAGCTCAAACCACCCTCTGCAGAGGAGACCGCTGTTCAGGATGCACCCGCTTCCAGCAAAGCACTGAGATTCCCTCTACGCCCAGGAAAAGGTGTCTCTGGACACCGCTGCATTGTTAAGGCCAACCATTTCTTTGCTGAACTGCCTGACAAGGATTTGCACCAGTATGATGTGAGTTTCTGTGGTCGAAATATATTCGTAAATTATATACTGTTTGACTTGAGACTGATATTCTTTTGTGGTTTGCGCAGGTTACCATCACACCTGAAGTGACCTCACGTGGTGTGAACCGTGCAGTGATGGCACAGCTGGTGAAACTGTACAAGGAATCTCATCTTGGGAAACGTCTTCCTGCTTATGATGGAAGAAAGAGTCTCTATACGGCTGGGCCTCTCCCTTTT
>Cbo-AGO1-2
AGCCACAGCA------------------------------------------ACAGGGTGGCTATCAAGGTGGACAGGGCGGACCTCCGCAAGGAGGAAGAGGCTGGGCTCCAAGGGGACCACCACCACAAGGAC---GTGGCGTGGCTCCTCAGCAATATCCTGGTGGACAACC---------GCAGCAAGGGCGAGGTGCAGGGCCTCAGCAACAACAACAGGCTCCAAGAGGAATTGCACCATCTCAGCGCGGTGCTGGTTCCGGACCCGTGTATGCACCAACTCCCGAGCTGCACCAAGCAACACAGGCTCCCCAGCAACCCGGGGTCACCATGCAACCTGTGCTTGCTGAGTCATCTGCTGGCTCGTCTTCTAATCAGCCTGTGCACGAAGCAATGGCTCAGCTCAAACCACCCTCTGCTGAAGAGACCGCTGTTCAGGCTGCACCCGCTTCCAGCAAAGCACTGAGATTCCCTCTACGTCCAGGAAAAGGTGTCTCTGGACACCGCTGCATTGTTAAGGCCAACCATTTCTTTGCTGAACTGCCTGACAAGGATTTGCACCAGTATGATGTGAGTTTCTGTGGTCGAAATATATTCGTAAATTATATACTGTTTGACTTGAGACTGATATTCTTTTGTGGTTTGCGCAGGTTACCATCACACCTGAAGTGACCTCACGTGGTGTGAACCGTGCAGTGATGGCACAGCTGGTGAAACTGTACAAGGAATCTCATCTTGGGAAACGTCTTCCTGCTTATGATGGAAGAAAGAGTCTCTATACGGCTGGGCCTCTCCCTTTT
>Cok-AGO1-1
AGCCACAGCA------------------------------------------ACAGGGTGGCTATCAAGGTGGACAGGGCGGACCTCCGCAAGGAGGAAGAGGCTGGGCTCCAAGGGGACCACCACCACAAGGAC---GTGGCGTGGCTCCTCAGCAATATCCTGGTGGACAACC---------GCAGCAAGGGCGAGGTGCAGGGCCTCAGCAACAACAACAGGCTCCAAGAGGAATTGCACCATCTCAGCGCGGTGCTGGTTCCGGACCCGTGTATGCACCAACTCCCGAGCTGCACCAAGCAACACAGGCTCCCCAGCAACCCGGGGTCACCATGCAACCTGTGCTTGCTGAGTCATCTGCTGGCTCGTCTTCTAATCAGCCTGTGCACGAAGCAATGGCTCAGCTCAAACCACCCTCTGCTGAGGAGACCGCTGTTCAGGCTGCACCCGCTTCCAGCAAAGCACTGAGATTCCCTCTACGTCCAGGAAAAGGTGTCTCTGGACACCGCTGCATTGTTAAGGCCAACCATTTCTTTGCTGAACTGCCTGACAAGGATTTGCACCAGTATGATGTGAGTTTCTGTGGTCGAAATATATTCGTAAATTATATACTGTTTGACTTGAGACTGATATTCTTTTGTGGTTTGCGCAGGTTACCATCACACCTGAAGTGACCTCACGTGGTGTGAACCGTGCAGTGATGGCACAGCTGGTGAAACTGTACAAGGAATCTCATCTTGGGAAACGTCTTCCTGCTTATGATGGAAGAAAGAGTCTCTATACGGCTGGGCCTCTCCCTTTT
>CiXX-AGO1-1
AGCCACAGCA------------------------------------------ACAGGGTGGCTATCAAGGTGGACAGGGCGGACCTCCGCAAGGAGGAAGAGGCTGGGCTCCAAGGGGACCACCACCACAAGGAC---GTGGCGTGGCTCCTCAGCAATATCCTGGTGGACAACCGCAGCAGCAGCAACAAGGGCGAGGTGCAGGGCCTCAGCAACAACAACAGGCTCCAAGAGGAATTGCACCATCTCAGCGCGGTGCTGGTTCCGGACCCGTGTATGCACCAACTCCCGAGCTGCACCAAGCAACACAGGCTCCCCAGCAACCCGGGGTCACCATGCAACCTGTGCTTGCTGAGTCATCTGCAGGGTCGTCTTCTAATCAGCCTGTGCACGAAGCAATGGCTCAGCTCAAACCACCCTCTGCTGAGGAGACAGCTGTTCAGGCTGCACCTGCTTCCAGCAAAGCACTGAGATTCCCTCTACGCCCAGGAAAAGGTGTCTCTGGACATCGCTGCATTGTTAAGGCCAACCATTTCTTTGCTGAACTGCCTGACAAGGATTTACACCAGTATGATGTGAGTTTCTGTGGTGGAAATATATTCGTAAATTATATATTGTTTGACTTGACACTGATATTCTTTTGTGGTTTGCGCAGGTTACCATCACACCTGAAGTGACCTCACGTGGTGTGAACCGTGCAGTGATGGCACAGCTGGTGAAACTGTACAAGGAATCTCATCTTGGGAAACGTCTTCCTGCTTATGATGGAAGAAAGAGTCTCTATACGGCTGGGCCTCTCCCTTTT
>CiXX-AGO1-2
AGCCACAGCAACAGGGTGGCTATCAAGGCCGAGGGCGTGGTGGTCCAGGACC---------------------ACAAGGCGGACCTCCACAAGGAGGAAGAGGCTGGGCTCCAAGGGGACCACCACCACAAGGAC---GTGGCGTGGCTCCTCAGCAATATCCTGGTGGACAACCGCAGCAGCAGCAACAAGGGCGAGGTGCAGGGCCTCAGCAACAACAGCAGGCTCCAAGAGGAATTGCACCATCTCAGCGCGGTGCTGGTTCCGGACCCGTGTATGCACCAACTCCCGAGCTGCACCGAGCAACACAGGCTCCCCAGCAACCCGGGGTCACCATGCAACCTGTGCGTGCTGAGTCATCTGCAGGCTCGTCTTCTAATCAGCCTGTGCACGAAGCAATGGCTCAGCTCAAACCACCCTCTGCTGAGGAGACTGCTGTTCAGGCTGCACCCGCTTCCAGCATAGCACTGAGGTTTCCTCTACGTCCAGGAAAAGGTGTCTCTGGACATCGCTGCATTGTTAAGGCTAACCATTTCTTTGCTGAACTGCCTGACAAGGATTTGCACCAGTATGATGTGAGTTTCTGTGGTCGAAATTTATTTGTAAATTATCTATTGTTTGACTTTACATTGATATTCTTTTGTGATTTGCGCAGGTCACCATTACACCTGAAGTAACCTCACGTGGTGTGAACCGTGCAGTGATGGCACAGCTGGTGAAACTGTACAAGGAATCTCATCTTGGGAAACGTCTTCCTGCTTATGATGGAAGAAAGAGTCTCTATACGGCTGGGCCTCTCCCTTTT
>CiMZ-AGO1-1
AGCCACAGCA------------------------------------------ACAGGGTGGCTATCAAGGTGGACAGGGCGGACCTCCGCAAGGAGGAAGAGGATGGGCTCCAAGGGGACCACCACCACAAGGAC---GTGGCGTGGCTCCTCAGCAATATCCTGGTGGACAACC---CCAGCAGCAGCAAGGGCGAGGTGCAGGGCCTCAGCAACAACAGCAGGCTCCAAGAGGAATTGCACCATCTCAGCGCGGTGCTGGTTCCGGACCCGTGTATGCACCAACTCCCGAGCTGCACCAAGCAACACAGGCTCCCCAGCAACCCGGGGTCACCATGCAACCTGTGCTTGCTGAGTCATCTGCGGGGTCGTCTTCTAATCAGCCTGTGCACGAAGCAATGGCTCAGCTCAAACCTCCCTCTGCTGAGGAGACCGCTGTTCAGGCTGCACCTGCTTCCAGCAAAGCACTGAGATTCCCTCTACGTCCAGGAAAAGGTGTCTCTGGACACCGCTGCATTGTTAAGGCCAACCATTTCTTTGCTGAACTGCCTGACAAGGATTTACACCAGTATGATGTGAGTTTCTGTGGTTGAAATATATTCGTAAATTATCTATTGTTCGACTTGACACTGATATTCGTTTGTGGTTTGCGCAGGTTACCATCACACCTGAAGTGACCTCACGTGGTGTGAACCGCGCAGTGATGGCACAGCTGGTGAAACTGTACAAGGAATCTCATCTTGGGAAACGTCTTCCGGCTTATGATGGAAGAAAGAGTCTTTATACGGCTGGGCCTCTCCCTTTT
>CiMZ-AGO1-2
AGCCACAGCA------------------------------------------ACAGGGTGGCTATCAAGGTGGACAGGGCGGACCTCCGCAAGGAGGAAGAGGCTGGGCTCCAAGGGGACCACCACCACAAGGAC---GTGGCGTGGCTCCTCAGCAGTATCCTGGTGGACAACCGCAGCAGCAGCAGCAAGGGCGAGGTGCAGGGCCTCAGCAACAACAACAGGCTCCAAGAGGAATTGCACCATCTCAGCGCGGTGCTGGTTCCGGACCCGTGTATGCACCAACTCCCGAGCTGCACCAAGCAACACAGGCTCCCCAGCAACCCGGGGTCACCATGCAACCTGTGCTTGCTGAGTCATCTGCTGGCTCGTCTTCTAATCAGCCTGTGCACGAAGCAATGGCTCAGCTCAAACCACCCTCTGCTGAGGAGACCGCTGTTCAGGCTGCACCCGCTTCCAGCAAAGCACTGAGATTCCCTCTACGTCCAGGAAAAGGTGTCTCTGGACACCGCTGCATTGTTAAGGCCAACCATTTCTTTGCTGAACTGCCTGACAAGGATTTGCACCAGTATGATGTGAGTTTCTGTGGTCGAAATATATTCGTAAATTATATACTGTTTGACTTGAGACTGATATTCTTTTGTGGTTTGCGCAGGTTACCATCACACCTGAAGTGACCTCACGTGGTGTGAACCGTGCAGTGATGGCACAGCTGGTGAAACTGTACAAGGAATCTCATCTTGGGAAACGTCTTCCTGCTTATGATGGAAGAAAGAGTCTCTATACGGCTGGGCCTCTCCCTTTT
>CiMZ-AGO1-3
AGCCACAGCA------------------------------------------ACAGGGTGGCTATCAAGGTGGACAGGGCGGACCTCCGCAAGGAGGAAGAGGCTGGGCTCCAAGGGGACCACCACCACAAGGAC---GTGGCGTGGCTCCTCAGCAATATCCTGGTGGACAACCGCAGCAGCAGCAGCAAGGGCGAGGTGCAGGGCCTCAGCAACAACAACAGGCTCCAAGAGGAATTGCACCATCTCACCGCGGTGCTGGTTCCGGACCCGTGTATGCACCAACTCCCGAGCTGCACCAAGCAACACAGGCTCCCCAGCAACCCGGGGTCACCATGCAACCTGTGCTTGCTGAGTCATCTGCGGGGTCGTCTTCTAATCAGCCTGTGCACGAAGCAATGGCTCAGCTCAAACCACCCTCTGCTGAGGAGACAGCTGTTCAGGCTGCACCTGCTTCCAGCAAAGCACTGAGATTCCCTCTACGCCCAGGAAAAGGTGTCTCTGGACATCGCTGCATTGTTAAGGCCAACCATTTCTTTGCTGAACTGCCTGACAAGGATTTACACCAGTATGATGTGAGTTTCTGTGGTTGAAATATATTCGTAAATTATATATTGTTTGACTTGACACTGATATTCTTTTGTGGTTTGCGCAGGTTACCATCACACCTGAAGTGACCTCACGTGGTGTGAACCGTGCAGTGATGGCACAACTGGTGAAACTGTACAAGGAATCTCATCTTGGGAAACGTCTTCCTGCTTATGATGGAAGAAAGAGTCTCTATACAGCTGGGCCTCTCCCTTTT
>CiGY-AGO1-1
AGCCACAGCA------------------------------------------ACAGGGTGGCTATCAAGGTGGACAGGGCGGACCTCCGCAAGGAGGAAGAGGCTGGGCTCCAAGGGGACCGCCACCACAAGGAC---GTGGCGTGGCTCCTCAGCAATATCCTGGTGGACAACC---------GCAGCAAGGGCGAGGTGCAGGGCCTCAGCAACAACAACAGGCTCCAAGGGGAATTGCACCATCTCAGCGCGGTGCTGGTTCCGGACCCGTGTATGCACCAACTCCCGAGCTGCACCAAGCAACACAGGCTCCCCAGCAACCCGGGGTCACCATGCAACCTGTGCTTGCTGAGTCATCTGCGGGGTCGTCTTCTAATCAGCCTGTGCACGAAGCAATGGCTCAGCTCAAACCACCCTCTGCTGAGGAGACAGCTGTTCAGGCTGCACCTGCTTCCAGCAAAGCACTGAGATTCCCTCTACGCCCAGGAAAAGGTGTCTCTGGACATCGCTGCATTGTTGAGGCCAACCATTTCTTTGCTGAACTGCCTGACAAGGATTTACACCAGTATGATGTGAGTTTCTGTGGTTGAAATGTATTCGTAAATTATATATTGTTCGACTTGACACTGATATTCTTTTGTGGTTTGCGCAGGTTACCACCACACCTGAAGTGACCTCACGTGGTGTGAACCGCGCAGTGATGGCACAGCTGGTGAAACTGTACAAGGAATCTCATCTTGGGAAACGTCTTCCGGCTTATGATGGAAGAAAGAGTCTCTATACGGCTGGGCCTCTCCCTTTT
>CiGY-AGO1-2
AGCCACAGCA------------------------------------------ACAGGGTGGCTATCAAGGTGGACAGGGCGGACCTCCACAAGGAGGAAGAGGCTGGGCTCCAAGAGGACCACCACCACAAGGAC---GTGGCGTGGCTCCTCAGCAATATCCTGGTGGACAACC---------GCAACAAGGGCGAGGTGCAGGGCCTCAGCAACAACAACAGGCTCCAAGAGGAATTGCACCATCTCGGCGCGGTGCTGGTTCCGGACCCGTGTATGCACCAACTCCCGAGCTGCACCAAGCAACACAGGCTCCCCAGCAACCCGGGGTCACCATGCAACCTGTGCTTGCTGAGTCATCTGCGGGGTCGTCTTCTAATCAGCCTGTGCACGAAGCAATGGCTCAGCTCAAACCTCCTCCTGCTGAGGAGACTGCTGTTCAGGCTGCACCCGCTTCCAGCAAAGCACTGAGATTCCCTCTACGTCCAGGAAAAGGTGTCTCTGGACACCGCTGCATTGTTAAGGCCAACCATTTCTTTGCTGAACTGCCTGACAAGGATTTGCACCAGTATGATGTGAGTTTCTGTGGTCGAAATATATTCGTAAATTATATACTGTTTGACTTGAGACTGATATTCTTTTGTGGTTTGCGCAGGTTACCATCACACCTGAAGTGACCTCACGTGGTGTGAACCGTGCAGTGATGGCACAGCTGGTGAAACTGTACAAGGAATCTCATCTTGGGAAACGTCTTCCTGCTTATGATGGAAGAAAGAGTCTCTATACGGCTGGGCCTCTCCCTTTT
>Cv_AGO1_1
AGCCACAGCAACAGGGTGGC---------CGAGGGCGAGGTGGTCCAGGACCACAGGGTGGCTATCAAGGTGGACAGGGCGGACCTCCGCAAGGAGGAAGAGGCTGGGCTCCAAGGGGACCACCACCACAAGGAC---GTGGCGTGGCTCCTCAGCAATATCCTGGTGGACAACC---------GCAACAAGGGCGAGGTGCAGGGCCTCAGCAACAACAGCAGGCTCCAAGAGGAATTGCACCATCTCAGCGCGGTGCTGGTTCCGGACCCGTGTATGCACCAACTCCCGAGCTGCACCAAGCAACACAGGCTCCCCAGCAACCCGGGGTCACCATGCAACCTGTGCTTGCTGAGTCATCTGCTGGCTCGTCTTCTAATCAGCCTGTGCACGAAGCAATGGCTCAGCTCAAACCACCCTCTGCTGAGGAGACCGCTGTTCAGGCTGCACCCGCTTCCAGCAAAGCACTGAGATTCCCTCTACGTCCAGGAAAAGGTGTCTCTGGACACCGCTGCATTGTTAAGGCCAACCATTTCTTTGCTGAACTGCCTGACAAGGATTTACACCAGTATGATGTGAGTTTCTGTTGTCGAAATATATTCGTAAATTATCTATTGTTTGACTTGACACTGATATTCGTTTGTGGTTTGCGCAGGTTACCATCACACCTGAAGTGACCTCACGTGGTGTGAACCGTGCAGTGATGGCACAGCTGGTGAAACTGTACAAGGAATCTCATCTTGGGAAACGTCTTCCTGCTTATGATGGAAGAAAGAGTCTCTATACGGCTGGGCCTCTCCCTTTT
>Cv_AGO1_2
AGCCACAGCAACAGGGTGGCTATCAAGGCCGAGGGCGAGGTGGTCCAGGACC---------------------ACAAGGCGGACCTCCACAAGGAGGAAGAGGCTGGGCTCCAAGGGGACCACCACCGCAAGGAC---GTGGCGTGGCTCCTCAGCAATATCCTGGTGGACAACC---------GCAGCAAGGGCGAGGTGCAGGGCCTCAGCAACAACAGCAGGCTCCAAGAGGAATTGCACCATCTCAGCGCGGTGCTGGTTCCGGACCCGTGTATGCACCAACTCCCGAGCTGCACCAAGCAACACAGGCTCCCCAGCAACCCGGGGTCACCATGCAACCTGTGCCTGCTGAGTCATCTGCGGGGTCGTCTTCTAATCAGCCTGTGCACGAAGCAATGGCTCAGCTCAAACCACCTTCTGCTGAGGAGACCGTTGTTCAGGCTGCACCCGCTTCCAGCAAAGCACTGAGGTTCCCTCTACGTCCAGGAAAAGGGGTCTCTGGACACCGCTGCATTGTTAAGGCCAACCATTTCTTTGCTGAACTGCCTGACAAGGATTTACACCAGTATGATGTGAGTTTCTGTGGTCGAAATATATTCGTAAATTATCTATTGTTTGACTTGAGACTGATATTATTTTGTGGTTTGCGCAGGTTACCATCACACCTGAAGTGACCTCACGTGGTGTGAACCGTGCAGTGATGGCACAGCTGGTGAAACTGTACAAGGAGTCTCATCTTGGGAAACGTCTTCCTGCTTATGATGGAAGAAAGAGTCTCTATACGGCTGGGCCTCTCCCTTTT
>Ot-AGO1-1
AGCCACAGCAACAGGGTGGCTATCAAGGCCGAGGGCGAGGTGGTCCAGGACCACAGGGTGGCTATCAAGGTGGACAGGGCGGACCTCCGCAAGGAGGAAGAGGCTGGGCTCCAAGGGGACCACCACCACAAGGAC---GTGGCGTGGCTCCTCAGCAATATCCTGGTGGACAACC---------GCAGCAAGGGCGAGGTGCAGGGCCTCAGCAACAACAGCAGGCTCCAAGAGGAATTGCACCATCTCAGCGCGGTGCTGGTTCCGGACCCGTGTATGCACCAACTCCCGAGCTGCACCAAGCAACACAGGCTCCCCAGCAACCCGGGGTCACCATGCAACCTGTGCGTGCTGAGTCATCTGCGGGTTCGTCTTCTAATCAGCCTGTGCATGAAGCAATGGCTCAGCTCAAACCACCCTCTGCTGAGGAGACTGCTGTTCAGGCTGCACCCGCTTCCAGCAAAGCACTGAGATTCCCTCTTCGTCCAGGAAAAGGTGTCTCTGGACATCGCTGCATTGTTTAGGCCAACCATTTCTTTGCTGAACTGCCTGACAAGGATTTACACCAGTATGATGTGAGTTTCTGTGGTTGAAATGTATTCGTAAATTATCTATTGCTTGACTTGAGACTGATATTCTTTTGTGGTATGCGCAGGTTACCATCACACCTGAAGTGACCTCACGCGGTGTGAACCGTGCAGTGATGGCACAGCTGGTGAAACTGTACAAGGAATCTCATCTTGGGAAACGTCTTCCTGCTTATGATGGAAGAAAGAGTCTCTATACGGCTGGGCCTCTCCCTTTT
>Ot-AGO1-2
AGCCACAGCA------------------------------------------ACAGGGTGGCTATCAAGGTGGA---------------CAAGGAGGAAGAGGCTGGGCTCCAAGGGGACCACCACCGCAAGGAC---GTGGCGTGGCTCCTCAGCAATATCCTGGTGGACAACC---------GCAGCAAGGGCGAGGTGCAGGGCCTCAGCAACAACAGCAGGCTCCAAGAGGAATTGCACCATCTCAGCGCGGTGCTGGTTCCGGACCCGTGTATGCACCAACTCCCGAGCTGCACCAAGCAACACAGGCTCCCCAGCAACCCGGGGTCACCATGCAACCTGTGCGTGCTGAGTCATCTGCGGGTTCGTCTTCTAATCAGCCTGTGCATGAAGCAATGGCTCAGCTCAAACCACCCTCTGCTGAGGAGACTGCTGTTCAGGCTGCACCCGCTTCCAGCAAAGCACTGAGATTCCCTCTTCGTCCAGGAAAAGGTGTCTCTGGACATCGCTGCATTGTTAAGGCCAACCATTTCTTTGCTGAACTGCCTGACAAGGATTTACACCAGTATGATGTGAGTTTCTGTGGTTGAAATGTATTCGTAAATTATCTATTGCTTGACTTGAGACTGATATTCTTTTGTGGTATGCGCAGGTTACCATCACACCTGAAGTGACCTCACGCGGTGTGAACCGTGCAGTGATGGCACAGCTGGTGAAACTGTACAAGGAATCTCATCTTGGGAAACGTCTTCCTGCTTATGATGGAAGAAAGAGTCTCTATACGGCTGGGCCTCTCCCTTTT
>Ot-AGO1-3
AGCCACAGCAACAGGGTGGCTATCAAGGCCGAGGGCGAGGTGGTCCAGGACCACAGGGTGGCTATCAAGGTGGACAGGGCGGACCTCCGCAAGGAGGAAGAGGCTGGGCTCCAAGGGGACCACCACCACAAGGAC---GTGGCGTGGCTCCTCAGCAATATCCTGGTGGACAACC---------GCAGCAAGGGCGAGGTGCAGGGCCTCAGCAACAACAACAGGCTCCAAGAGGAATTGCACCATCTCAGCGCGGTGCTGGTTCCGGACCCGTGTATGCACCAACTCCCGAGCTGCACCAAGCAACACAGGCTCCCCAGCAACCCGGGGTCACCATGCAACCTGTGCGTGCTGAGTCATCTGCGGGTTCGTCTTCTAATCAGCCTGTGCATGAAGCAATGGCTCAGCTCAAACCACCCTCTGCTGAGGAGACTGCTGTTCAGGCTGCACCCGCTTCCAGCAAAGCACTGAGATTCCCTCTACGTCCAGGAAAAGGTGTCTCTGGACATCGCTGCATTGTTAAGGCCAACCATTTCTTTGCTGAACTGCCTGACAAGGATTTACACCAGTATGATGTGAGTTTCTGTGGTTGAAATGTATTCGTAAATTATCTATTGCTTGACTTGAGACTGATATTCTTTTGTGGTATGCGCAGGTTACCATCACACCTGAAGTGACCTCACGCGGTGTGAACCGTGCAGTGATGGCACAGCTGGTGAAACTGTACAAGGAATCTCATCTTGGGAAACGTCTTCCTGCTTATGATGGAAGAAAGAGTCTCTATACGGCTGGGCCTCTCCCTTTT
>Ol-AGO1-1
AGCCACAGCA------------------------------------------ACAGGGTGGCTATCAAGGTGGACAGGGTGGACCTCCACAAGGAGGAAGAGGCTGGGCTCCAAGGGGACCACCACCGCAAGGAC---GGGGCGTGGCTCCTCAGCAATATCCTGGTGGACAACC---------GCAGCAAGGGCGAGGTGCAGGGCCTCAGCAACAACAGCAGGCTCCAAGAGGAATTGCACCATCTCAGCGCGGTGCTGGTTCCGGACCCGTGTATGCACCAACTCCCGAGCTGCACCAAGCAACACAGGCTCCCCAGCAACCCGGGGTCACCATGCAACCTGTGCGTGCTGAGTCATCTGCGGGTTCGTCTTCTAATCAGCCTGTGCACGAAGCAATGGCTCAGCTCAAGCCACCCTCTGCTGAGGAGACTGCTGTTCAGGCTGCACCCGCTTCCAGCAAAGCACTGAGATTCCCTCTACGTCCAGGAAAAGGTGTATCTGGACACCGCTGCATTGTTAAGGCCAACCATTTCTTTGCTGAACTGCCTGACAAGGATTTACACCAGTATGATGTGAGTTTCTGTGTTCAAAATATATTCGTAAATTATCTATTGTTTGACTTGACACTGATATTCTTTTGTGATTTGCGCAGGTTACCATCACTCCTGAAGTGACCTCACGTGGTGTGAACCGTGCAGTGATGGCACAGCTGGTGAAACTGTACAAGGAATCTCATCTTGGGAAACGTCTTCCTGCTTATGATGGAAGAAAGAGTCTCTATACGGCTGGGCCTCTCCCTTTT
>Ol-AGO1-2
AGCCACAGCAACAGGGTGGCTATCAAGGCCGAGGGCGAGGTGGTCCAGGACCACAGGGTGGCTATCAAGGTGGACAGGGTGGACCTCCACAAGGAGGAAGAGGCTGGGCTCCAAGGGGACCACCACCGCAAGGAC---GGGGCGTGGCTCCTCAGCAATATCCTGGTGGACAACC---------GCAGCAAGGGCGAGGTGCAGGGCCTCAGCAACAACAGCAGGCTCCAAGAGGAATTGCACCATCTCAGCGCGGTGCTGGTTCCGGACCAGTGTATGCACCAACTCCCGAGCTGCACCAAGCAACACAGGCTCCCCAGCAACCCGGGGTCACCATGCAACCTGTGCGTGCTGAGTCATCTGCGGGTTCGTCTTCTAATCAGCCTGTGCACGAAGCAATGGCTCAGCTCAAGCCACCCTCTGCTGAGGAGACTGCTGTTCAGGCTGCACCCGCTTCCAGCAAAGCACTGAGATTCCCTCTACGTCCAGGAAAAGGTGTATCTGGACACCGCTGCATTGTTAAGGCCAACCATTTCTTTGCTGAACTGCCTGACAAGGATTTACACCAGTATGATGTGAGTTTCCGTGTTCAAAATATATTCGTAAATTATCTATTGTTTGACTTGACACTGATATTCTTTTGTGATTTGCGCAGGTTACCATCACTCCTGAAGTGACCTCACGTGGTGTGAACCGTGCAGTGATGGCACAGCTGGTGAAACTGTACAAGGAATCTCATCTTGGGAAACGTCTTCCTGCTTATGATGGAAGAAAGAGTCTCTATACGGCTGGGCCTCTCCCTTTT
>Cm-AGO1-1
AGCCACAGCA------------------------------------------ACAGGGTGGCTATCAAGGTGGACAGGGCGGACCTCCACAAGGAGGAAGAGGCTGGGCTCCAAGGGGACCACCACCACAAGGACGAGGTGGCGTGGCTCCTCAGCAATATCCTGGTGGACAACC------GCAGCAGCAAGGGCGAGGTGCAGGGCCTCAGCAACAACAGCAGGCTCCAAGAGGAATTGCACCATCTCAGCGCGGTGCTGGTTCCGGACCCGTGTATGCACCAACTCCCGAGCTGCACCAAGCAACACAGGCTCCCCAGCAACCCGGGGTCACCATGCAACCTGTGCGTGCTGAGTCATCTGCGGGCTCGTCTTCTGATCAGCCTGTGCACGAAGCAATGGCTCAGCTCAAACCACCCTCTGCTGAGGAGACTGCTGTTCAGGCTGCACCCGCTTCCAGCAAAGCACTGAGATTCCCTCTACGTCCAGGAAAAGGTGTCTCTGGACATCGCTGCATTGTTAAGGCCAACCATTTCTTTGCTGAACTGCCTGACAAGGATTTACACCAGTATGATGTGAGTTTCTGTGGTCGAAATATTTTCGTAAAATATCTATTGTTTGACTTGAGACTG--ATTCTTTTGTGATTTGCGCAGGTTACCATCACACCTGAAGTGACCTCACGTGGTGTGAACCGTGCAGTGATGGCACAGCTGGAGAAACTGTACAAGGAATCTCATCTTGGGAAACGTCTTCCTGCTTATGATGGAAGAAAGAGTCTTTATACGGCTGGGCCTCTCCCTTTT
>Cmo-AGO1-1
AGCCACAGCA------------------------------------------ACAGGGTGGCTATCAAGGTGGACAGGGCGGACCTCCACAAGGAGGAAGAGGCTGGGCTCCAAGGGGACCACCACCACAAGGAC---GTGGCGTGGCTCCTCAGCAATATCCTGGTGGACAACC---------GCAGCAAGGGCGAGGTGCAGGGCCTCAGCAACAACAGCAGGCTCCAAGAGGAATTGCACCATCTCAGCGCGGTGCTGGTTCCGGACCCGTGTATGCACCAACTCCCGAGCTGCACCAAGCAACACAGGCTCCCCAGCAACCCGGGGTCACCATGCAACCTGTGCGTGCTGAGTCATCTGCGGGCTCGTCTTCTGATCAGCCTGTGCACGAAGCAATGGCTCAGCTCAAACCTCCCTCTGCTGAGGAGACTGCTGTTCAGGCTGCACCCGCTTCCAGCAAAGCACTGAGATTCCCTCTACGCCCAGGAAAAGGTGTCTCTGGACATCGCTGCATTGTTAAGGCCAACCATTTCTTTGCTGAACTGCCTGACAAGGATTTACACCAGTATGATGTGAGTTTTTGTCGTCGAAATATATTCGTAAATTATCTATTGTTTGACTTGACACTGATATTCTTTTGTGATTTGCGCAGGTTACCATAACACCTGAAGTGACCTCACGTGGTGTGAACCGTGCAGTGATGGCACAGCTGGTGAAACTGTACAAGGAATCTCATCTTGGGAAACGTCTTCCTGCTTATGATGGAAGAAAGAGTCTCTATACGGCTGGGCCTCTCCCTTTT
>Cor-AGO1-1
AGCCACAGCA------------------------------------------ACAGGGTGGCTATCAAGGTGGACAGGGCGGACCTCCACAAGGAGGAAGAGGCTGGGCTCCAAGGGGACCACCACCACAAGGAC---GTGGCGTGGCTCCTCAGCAATATCCTGGTGGACAACC---------GCAGCAAGGGCGAGGTGCAGGGCCTCAGCAACAACAGCAGGCTCCAAGAGGAATTGCACCATCTCAGCGCGGTGCTGGTTCCGGACCCGTGTATGCACCAACTCCCGAGCTGCACCAAGCAACACAGGCTCCCCAGCAACCCGGGGTCACCATGCAACCTGTGCGTGCTGAGTCATCTGCGGGCTCGTCTTCTGATCAGCCTGTGCACGAAGCAATGGCTCAGCTCAAACCACCCTCTGCTGAGGAGACTGCTGTTCAGGCTGCACCTGCTTCCAGCAAAGCACTGAGATTCCCTCTACGTCCAGGAAAAGGTGTCTCTGGACATCGCTGCATTGTTAAGGCCAACCATTTCTTTGCTGAACTGCCTGACAAGGATTTACACCAGTATGATGTGAGTTTCTGTGGTCGAAATATATCCGTAAATTATCTATCGTTTGACTTGACACTGATATTCTTTTGTGGTTTGCGCAGGTTACCATCACACCTGAAGTGACCTCACGCGGTGTGAACCGTGCAGTGATGGCACAACTGGTGAAACTGTACAAGGAATCTCATCTTGGGAAACGTCTTCCTGCTTATGATGGAAGAAAGAGTCTCTATACGGCTGGGCCTCTCCCTTTT
>Cor-AGO1-2
AGCCACAGCAACAGGGTGGCTATCAAGGCAGAGGGCGAGGTGGTCCAGGACCACAGGGTGGCTATCAAGGTGGACAGGGCGGACCTCCACAAGGAGGAAGAGGCTGGGCTCCAAGGGGACCACCACCACAAGGAC---GTGGCGTGGCTCCTCAGCAATATCCTGGTGGACAACC---------GCAGCAAGGGCGAGGTGCAGGGCCTCAGCAACAACAGCAGGCTCCAAGAGGAATTGCACCATCTCAGCGCGGTGCTGGTTCCGGACCCGTGTATGCACCAACTCCCGAGCTGCACCAAGCAACCCAGGCTCCCCAGCAACCCGGGGTCACCATGCAACCTGTGCGTGCTGAGTCATCTGCGGGCTCGTCTTCTGATCAGCCTGTGCACGAAGCAATGGCTCAGCTCAAACCACCCTCTGCTGAGGAGACTGCTGCTCAGGCTGCACCTGCTTCCAGCAAAGCACTGAGATTCCCTCTACGTCCAGGAAAAGGTGTCTCTGGACATCGCTGCATTGTTAAGGCCAACCATTTCTTTGCTGAACTGCCTGACAAGGATTTACACCAGTATGATGTGAGTTTCTGTGGTCGAAATATATCCGTAAATTATCTATCGTTTGACTTGACACTGATATTCTTTTGTGGTTTGCGCAGGTTACCATCACACCTGAAGTGACCTCACGCGGTGTGAACCGTGCAGTGATGGCACAGCTGGTGAAACTGTACAAGGAATCTCATCTTGGGAAACGTCTTCCTGCTTATGATGGAAGAAAGAGTCTCTATACGGCTGGGCCTCTCCCTTTT
>Csi-AGO1-1
AGCCACAGCAACAGGGTGGCTATCAAGGCAGAGGGCGAGGTGGTCCAGGACCACAGGGTGGCTATCAAGGTGGACAGGGCGGACCTCCGCAAGGAGGTAGAGGCTGGGCTCCAAGGGGACCACCACCTCAAGGAC---GTGGCGTGGCTCCTCAGCAATATCCTGGTGGACAACC---------GCAGCAAGGGCGAGGTGCAGGGCCTCAGCAACAACAACAGGCTCCAAGAGGAATTGCACCATCTCAGCGCGGTGCTGGTTCCGGACCCGTGTATGCACCAACTCCCGAGCTGCACCAAGCAACACAGGCTCCCCAGCAACCCGGGGTCACCATGCAACCTGTGCGTGCTGAGTCATCTGCAGGCTCGTCTTCTGATCAGCCTGTGCACGAAGCAATGGCTCAGCTCAAACCACCCTCTGCTGAGGAGACTGCTGTTCAGGCTGCACCCGCTTCCAGCAAAGCACTGAGATTCCCTCTACGTCCAGGAAAAGGTGTATCTGGACATCGCTGCATTGTTAAGGCCAACCATTTCTTTGCTGAACTGCCTGACAAGGATTTACACCAGTATGATGTGAGTTTCTGTGGTCGAAATATATTCGTAAAATATCTATTGCTTGACTTGAGACTGATATTCTTTTGTGATTTGCGCAGGTTACCATCACACCTGAAGTGACCTCACGTGGTGTGAACCGTGCAGTGATGGCACAGCTGGTGAAACTGTACAAGGAATCTCATCTTGGGAAACGTCTTCCTGCTTATGATGGAAGAAAGAGTCTCTATACGGCTGGGCCTCTCCCTTTT
>Csi-AGO1-2
AGCCACAGCA------------------------------------------ACAGGGTGGCTATCAAGGTGGACAGGGTGGACCTCCACAAGGAGGAAGAGGCTGGGCTCCAAGGGGACCACCACCGCAAGGAC---GGGGCGTGGCTCCTCAGCAATATCCTGGTGGACAACC---------GCAGCAAGGGCGAGGTGCAGGGCCTCAGCAACAACAGCAGGCTCCAAGAGGAATTGCACCATCTCAGCGCGGTGCTGGTTCCGGACCCGTGTATGCACCAACTCCCGAGCTACACCAAGCAACACAGGCTCCCCAGCAACCCGGGGTCACCATGCAACCTGTGCGTGCCGAGTCATCTGCGGGTTCGTCTTCTAATCAGCCTGTGCACGAAGCAATGGCTCAGCTCAAGCCACCCTCTGCTGAGGAGACTGCTGTTCAGGCTGCACCCGCTTCCAGCAAAGCACTGAGATTCCCTCTACGTCCAGGAAAAGGTGTATCTGGACACCGCTGCATTGTTAAGGCCAACCATTTCTTTGCTGAACTGCCTGACAAGGATTTACACCAGTATGATGTGAGTTTCCGTGTTCAAAATATATTCGTAAATTATCTATTGTTTGACTTGACACTGATATTCTTTTGTGATTTGCGCAGGTTACCATCACTCCTGAAGTGACCTCACGTGGTGTGAACCGTGCAGTGATGGCACAGCTGGTGAAACTGTACAAGGAATCTCATCTTGGGAAACGTCTTCCTGCTTATGATGGAAGAAAGAGTCTCTATACGGCTGGGCCTCTCCCTTTT
>Cna-AGO1-1
AGCCACAGCA------------------------------------------ACAGGGTGGCTATCAAGGTGGACAGGGCGGACCTCCACAAGGAGGAAGAGGCTGGGCTCCAAGGGGACCACCACCACAAGGAC---GTGGCGTGGCTCCTCAGCAATATCCTGGTGGACAACA---------GCAGCAAGGGCGAGGTGCAGGGCCTCAGCAACAACAGCAGGCTCCAAGAGGAATTGCACCATCTCAGCGCGGTGCTGGTTCCGGACCCGTGTATGCACCAACTCCCGAGCTGCACCAAGCAACACAGGCTCCCCAGCAACCCGGGGTCACCATGCAACCTGTGCGTGCTGAGTCATCTGCGGGCTCGTCTTCTGATCAGCCTGTGCACGAAGCAATGGCTCAGCTCAAACCTCCCTCTGCTGAGGAGACTGCTGTTCAGGCTGCACCCGCTTCCAGCAAAGCACTGAGATTCCCTCTACGTCCAGGAAAAGGTGTCTCTGGACATCGCTGCATTGTTAAGGCCAACCATTTCTTTGCTGAACTGCCTGACAAGGATTTACACCAGTATGATGTGAGTTTCTGTGGTCGAAATATATTCGTAAATTATCTATTGTTTGACTTGACACTGATATTCTTTTGTGATTTGCGCAGGTTACCATCACACCTGAAGTGACGTCACGTGGTGTGAACCGTGCAGTGATGGCACAGCTGGTGAAACTGTACAAGGAATCTCATCTTGGGAAACGTCTTCCTGCTTATGATGGAAGAAAGAGTCTCTATACGGCTGGGCCTCTCCCTTTT
>Cna-AGO1-3
AGCCACAGCA------------------------------------------ACAGGGTGGCTATCAAGGTGGACAGGGCGGACCTCCACAAGGAGGAAGAGGCTGGGCTCCAAGGGGACCACCACCACAAGGAC---GTGGCGTGGCTCCTCAGCAATATCCTGGTGGACAACC---------GCAGCAAGGGCGAGGTGCAGGGCCTCAGCAACAACAGCAGGCTCCAAGAGGAATTGCACCATCTCAGCGCGGTGCTGGTTCCGGACCCGTGTATGCACCAACTCCCGAGCTGCACCAAGCAACACAGGCTCCCCAGCAACCCGGGGTCACCATGCAACCTGTGCGTGCTGAGTCATCTGCGGGCTCGTCTTCTGATCAGCCTGTGCACGAAGCAATGGCTCAGCTCAAACCTCCCTCTGCTGAGGAGACTGCTGTTCAGGCTGCACCCGCTTCCAGCAAAGCACTGAGATTCCCTCTACGTCCAGGAAAAGGTGTCTCTGGACATCGCTGCATTGTTAAGGCCAACCATTTCTTTGCTGAACTGCCTGACAAGGATTTACACCAGTATGATGTGAGTTTCTGTGGTCGAAATATATTCGTAAATTATCTATTGTTTGACTTGACACTGATATTCTTTTGTGATTTGCGCAGGTTACCATCACACCTGAAGTGACCTCACGTGGTGTGAACCGTGCAGTGATGGCACAGCTGGTGAAACTGTACAAGGAATCTCATCTTGGGAAACGTCTTCCTGCTTATGATGGAAGAAAGAGTCTCTATACGGCTGGGCCTCTCCCTTTT
>Car-AGO1-1
AGCCACAGCAACAGGGTGGCTATCAAGGCCGAGGGCGAGGTGGTCCAGGACCACAGGGTGGCTATCAAGGTGGACAGGGCGGACCTCCACAAGGAGGAAGAGGCTGGGCTCCAAGGGGACCACCACCACAAGGAC---GTGGCGTGGCTCCTCAGCAATATCCTGGTGGACAACC---------GCAGCAAGGGCGAGGTGCAGGGCCTCAGCAACAACAGCAGGCTCCAAGAGGAATTGCACCATCTCAGCGCGGTGCTGGTTCCGGACCCGTGTATGCACCAACTCCCGAGCTGCACCAAGCAACACAGGCTCCCCAGCAACCCGGGGTCACCATGCAACCTGTGCTTGCTGAGTCATCTGCGGGCTCGTCTTCTGATCAGCCTGTGCACGAAGCAATGGCTCAGCTCAAACCACCCTCTGCTGAGGAGACTGCTGTTCAGGCTGCACCTGCTTCCAGCAAAGCACTGAGATTCCCTCTACGTCCAGGAAAAGGTGTCTCTGGACATCGCTGCATTGTTAAGGCCAACCATTTCTTTGCTGAACTGCCTGACAAGGATTTACACCAGTATGATGTGAGTTTCTGTGGTCAAAATATATTCGTAAATTATTTATTGCTTGACTTGAGACTG--ATTCTTTTGTGGTATGCGCAGGTTACCATCACACCTGAAGTGACCTCACGCGGTGTGAACCGTGCAGTGATGGCACAGCTGGTGAAACTGTACAAGGAATCTCATCTTGGGAAACGTCTTCCTGCTTATGATGGAAGAAAGAGTCTCTATACGGCTGGGCCTCTCCCTTTT
>Car-AGO1-2
AGCCACAGCA------------------------------------------ACAGGGTGGCTATCAAGGTGGACAGGGTGGACCTCCGCAAGGAGGAAGAGGCTGGGCTCCAAGGGGACCACCACCACAAGGAC---GTGGTGTGGCTCCTCAGCAATATCCTGGTGGACAACC---------GCAGCAAGGGCGAGGTGCAGGGCCTCAGCAACAACAGCAGGCTCCAAGAGGAATTGCACCATCTCAGCGCGGTGCTGGTTCCGGACCCGTGTATGCACCAACTCCCGAGCTGCACCAAGCAACACAGGCTCCCCAGCAACCCGGGGTCACCATGCTACCTGTGCTTGCTGAGTCATCTGCGGGTTCGTCTTCTACTCAGCCTGTGCACGAAGCAATGGCTCAGCTCAAACCACCCTCTGCTGAGGAGACCGCTGTTCAGGCTGCACCCGCTTCCAGCAAAGCACTGAGATTCCCTCTACGTCCAGGAAAAGGTGTGTCTGGACATCGCTGCATTGTTAAGGCCAACCATTTCTTTGCTGAACTGCCTGACAAGGATTTACACCAGTATGATGTGAGTTTCTGTGGTCGAAATATATTCGTAAATTATCTATCGCTTGACTTGAGACTGATATTCTTTTGTGGTTTGCGCAGGTTACCATCACACCTGAAGTGACCTCACGGGGTGTGAACCGTGCAGTGATGGCACAGCTGGTGAAACTGTACAAGGAATCTCATCTTGGGAAACGTCTTCCTGCTTATGATGGAAGAAAGAGTCTCTATACGGCTGGGCCTCTCCCTTTT
>Car-AGO1-3
AGCCACAGCA------------------------------------------ACAGGGTGGCTATCAAGGTGGACAGGGCGGACCTCCGCAAGGAGGAAGAGGCTGGGCTCCAAGGGGACCACCACCACAAGGAC---GTGGCGTGGCTCCTCAGCAATATCCTGGTGGACAACC---------GCAGCAGCAGCGAGGTGCAGGGCCTCAGCAACAACAACAGGCTCCAAGAGGAATTGCACCATCTCAGCGCGGTGCTGGTTCCGGACCCGTGTATGCACCAACTCCCGAGCTGCACCAAGCAACACAGGCTCCCCAGCAACCCGGGGTCACCATGCAACCTGTGCTTGCTGAGTCATCTGCGGGCTCGTCTTCTGATCAGCCTGTGCACGAAGCAATGGCTCAGCTCAAACCACCCTCTGCTGAGGAGACTGCTGTTCAGGCTGCACCCGCTTCCAGCAAAGCACTGAGATTCCCTCTACGTCCAGGAAAAGGTGTCTCTGGACATCGCTGCATTGTTAAGGCCAACCATTTCTTTGCTGAACTGCCTGACAAGGATTTACACCAGTATGATGTGAGTTTCTGTGGTCAAAATATATTCGTAAATTATTTATTGCTTGACTTGAGACTG--ATTCTTTTGTGGTATGCGCAGGTTACCATCACACCTGAAGTGACCTCACGCGGTGTGAACCGTGCAGTGATGGCACAGCTGGTGAAACTGTACAAGGAATCTCATCTTGGGAAACGTCTTCCTGCTTATGATGGAAGAAAGAGTCTCTATACGGCTGGGCCTCTCCCTTTT
>Car-AGO1-4
AGCCACAGCAACAGGGTGGC---------CGAGGGCGAGGTGGTCCAGGACCACAGGGTGGCTATCAAGGTGGACAGGGCGGACCTCCGCAAGGAGGAAGAGGCTGGGCTCCAAGGGGACCACCACCACAAGGAC---GTGGCGTGGCTCCTCAGCAATATCCTGGTGGACAACC---------GCAGCAGCAGCGAGGTGCAGGGCCTCAGCAACAACAACAGGCTCCAAGAGGAATTGCACCATCTCAGCGCGGTGCTGGTTCCGGACCCGTGTATGCACCAACTCCCGAGCTGCACCAAGCAACACAGGCTCCCCAGCAACCCGTGGTCACCATGCAACCTGTGCTTGCTGAGTCATCTGCGGGCTCGTCTTCTGATCAGCCTGTGCACGAAGCAATGGCTCAGCTCAAACCACCCTCTGCTGAGGAGACTGCTGTTCAGGCTGCACCCGCTTCCAGCAAAGCACTGAGATTCCCTCTACGTCCAGGAAAAGGTGTCTCTGGACATCGCTGCATTGTTAAGGCCAACCATTTCTTTGCTGAACTGCCTGACAAGGATTTACACCAGTATGATGTGAGTTTCTGTGGTCAAAATATATTCGTAAATTATTTATTGCTTGACTTGAGACTG--ATTCTTTTGTGGTATGCGCAGGTTACCATCACACCTGAAGTGACCTCACGCGGTGTGAACCGTGCAGTGATGGCACAGCTGGTGAAACTGTACAAGGAATCTCATCTTGGGAAACGTCTTCCTGCTTATGATGGAAGAAAGAGTCTCTATACGGCTGGGCCTCTCCCTTTT
>Cc-AGO1-1
AGCCACAGCA------------------------------------------ACAGGGTGGCTATCAAGGTGGACAGGGCGGACCTCCACAAGGAGGAAGAGGCTGGGCTCCAAGGGGACCACCACCACAAGGAC---GTGGCGTGGCTCCTCAGCAATATCCTGGTGGACAACC---------GCAGCAAGGGCGAGGTGCAGGGCCTCAGCAACAACAGCAGGCTCCAAGAGGAATTGCACCATCTCAGCGCGGTGCTGGTTCCGGACCCGTGTATGCACCAACTCCCGAGCTGCACCAAGCAACACAGGCTCCCCAGCAACCCGGGGTCACCATGCAACCTGTGCGTGCTGAGTCATCTGCGGGCTCGTCTTCTGATCAGCCTGTGCACGAAGCAATGGCTCAGCTCAAACCACCCTCTGCTGAGGAGACTGCTGTTCAGGCTGCACCTGCTTCCAGCAAAGCACTGAGATTCCCTCTACGCCCTGGAAAAGGTGTCTCTGGACATCGCTGCATTGTTAAGGCCAACCATTTCTTTGCTGAACTGCCTGACAAGGATTTACACCAGTATGATGTGAGTTTCTGTGGTCGAAATATATTCGTAAATTATTTATTGCTTGACTTGAGACTGATATTCTTTTATGGTATGCGCAGGTTACCATCACACCTGAAGTGACCTCACGTGGTGTGAACCGTGCAGTGATGGCACAGCTGGTGAAACTGTACAAGGAATCTCATCTTGGGAAACGTCTTCCTGCTTATGATGGAAGAAAGAGTCTCTATACGGCTGGGCCTCTCCCTTTT
>Cc-AGO1-2
AGCCACAGCA------------------------------------------ACAGGGTGGCTATCAAGGTGGACAGGGCGGACCTCCACAAGGAGGGAGAGGCTGGGCTCCAAGGGGACCACCACCACAAGGAC---GTGGCGTGGCTCCTCAGCAATATCCTGGTGGACAACC---------GCAGCAAGGGCGAGGTGCAGGGCCTCAGCAACAACAGCAGGCTCCAAGAGGAATTGCACCATCTCAGCCCGGTGCTGGTTCCGGACCCGTGTATGCACCAACTCCCGAGCTGCACCAAGCAACACAGGCTCCCCAGCAACCCGGGGTCACCATGCAACCTGTGCGTGCTGAGTCATCTGCGGGCTCGTCTTCTGATCAGCCTGTGCACGAAGCAATGGCTCAGCTCAAACCACCCTCTGCTGAGGAGACTGCTGTTCAGGCTGCACCTGCTTCCAGCAAAGCACTGAGATTCCCTCTGCGCCCTGGAAAAGGTGTCTCTGGACATCGCTGCATTGTTAAGGCCAACCATTTCTTTGCTGAACTGCCTGACAAGGATTTACACCAGTATGATGTGAGTTTCTGTGGTCGAAATATATTCGTAAATTATTTATTGCTTGACTTGAGACTGATATTCTCTTATGGTATGCGCAGGTTACCATCACACCTGAAGTGACCTCACGTGGTGTGAACCGCGCAGTGATGGCACAGCTGGTGAAACTGTACAAGGAATCTCATCTTGGGAAACGTCTTCCTGCTTATGATGGAAGAAAGAGTCTCTATACGGCTGGGCCTCTCCCTTTT
>Cma-AGO1-1
AGCCACAGCA------------------------------------------ACAGGGTGGCTATCAAGGTGGACAGGGCGGACCTCCACAAGGAGGAAGAGGCTGGGCTCCAAGGGGACCACCACCACAAGGAC---GTGGCGTGGCTCCTCAGCAATATCCTGGTGGACAACC---------GCAGCAAGGGCGAGGTGCAGGGCCTCAGCAACAACAGCAGGCTCCAAGAGGAATTGCACCATCTCAGCGCGGTGCTGGTTCCGGACCCGTGTATGCACCAACTCCCGAGCTGCACCAAGCAACACAGGCTCCCCAGCAACCCGGGGTCACCATGCAACCTGTGCGTGCTGAGTCATCTGCGGGCTCGTCTTCTGATCAGCCTGTGCACGAAGCAATGGCTCAGCTCAAACCACCCTCTGCTGAGGAGACTGCTGTTCAGGCTGCACCTGCTTCCAGCAAAGCACTGAGATTCCCTCTACGCCCTGGAAAAGGTGTCTCTGGACATCGCTGCATTGTTAAGGCCAACCATTTCTTTGCTGAACTGCCTGACAAGGATTTACACCAGTATGATGTGAGTTTCTGTGGTCGAAATATATTCGTAAATTATTTATTGCTTGACTTGAGACTGATATTCTTTTGTGGTATGCGCAGGTTACCATCACACCTGAAGTGACCTCACGTGGTGTGAACCGTGCAGTGATGGCACAGCTGGTGAAACTGTACAAGGAATCTCATCTTAGGAAACGTCTTCCTGCTTATGATGGAAGAAAGAGTCTCTATACGGCTGGGCCTCTCCCTTTT
>Cma-AGO1-2
AGCCACAGCA------------------------------------------ACAGGGTGGCTATCAAGGTGGACAGGGCGGACCTCCACAAGGAGGAAGAGGCTGGGCTCCAAGGGGACCACCACCACAAGGAC---GTGGTGTGGCTCCTCAGCAATATCCTGGTGGACAACC---------GCAGCAAGGGCGAGGTGCAGGGCCTCAGCAACAACAGCAGGCTCCAAGAGGAATTGCACCATCTCAGCGCGGTGCTGGTTCCGGACCCGTGTATGCACCAACTCCCGAGCTGCACCAAGCAACACAGGCTCCCCAGCAACCCGGGGTCACCATGCAACCTGTGCGTGCTGAGTCATCTGCGGGCTCATCTTCTGATCAGCCTGTGCACGAAGCAATGGCTCAGCTCAAACCACCCTCTGCTGAGGAGACTGCTGTTCAGGCTGCACCCGCTTCCAGCAAAGCACTGAGATTCCCTCTACGTCCAGGAAAAGGTGTCTCTGGACATCGCTGCATTGTTAAGGCCAACCATTTCTTTGCTGAACTGCCTGACAAGGATTTGCACCAGTATGATGTGAGTTTTTGTGGTCGAAATATATTTGTAAATTATCTATTGTTTGACTTGACACTGATATTCTTTTGTGATTTGCGCAGGTTACCATCACACCTGAAGTGACCTCACGTGGTGTGAACCGTGCAGTGATGGCACAGCTGGTGAAACTGTACAAGGAATCTCATCTTGGGAAACGTCTTCCTGCTTATGATGGAAGAAAGAGTCTCTATACGGCTGGGCCTCTCCCTTTT
>CzSK-AGO1-1
AGCCACAGCA------------------------------------------ACAGGGTGGCTATCAAGGTGGTCAGGGCGGACCTCCGCAAGGAGGAAGAGGCTGGGCTCCAAGGGGACCACCACCACAAGGACGAGGTGGCGTGGCTCCTCAGCAATATCCTGGTGGACAACC------GCAGCAGCAAGGGCGAGGTGCAGGGCCTCAGCAACAACAGCAGGCTCCAAGAGGAATTGCACCAACTCAGCGCGGTGCTGGTTCCGGACCCGTGTATGCACCAACTCCCGAGCTGCACCAAGCAACACAGGCTCCCCAGCAACCCGGGGTCACCATGCAACCTGTGCGTGCTGAGTCATCTGCGGGCTCGTCTTCTGATCAGCCTGTGCACGAAGCAATGGCTCAGCTCAAACCACCCTCTGCGGAGGAGACTGCTGTTCAGGCTGCACCTGCTTCCAGTAAAGCACTGAGATTCCCTCTACGTCCAGGAAAAGGTGTCTCTGGACATCGCTGCATTGTTAAGGCCAACCATTTCTTTGCTGAACTGCCTGACAAGGATTTACACCAGTATGATGTGAGTTTCTGTGGTCGAAATATATTCGTAAAATATCTATTGCTTGACTTGAGACTGATATTCTTTTGTGATTTGCGCAGGTTACCATCACACCTGAAGTGACCTCACGTGGTGTGAACCGTGCAGTGATGGCACAGCTGGTGAAACTGTACAAGGAATCTCATCTTGGGAAACGTCTTCCTGCTTATGATGGAAGAAAGAGTCTCTATACGGCTGGGCCTCTCCCTTTT
>CzSK-AGO1-2
AGCCACAGCA------------------------------------------ACAGGGTGGCTATCAAGGTGGACAGGGCGGACCTCCACAAGGAGGAAGAGGCTGGGCTCCAAGGGGACCACCACCACAAGGAC---GTGGCGTGGCTCCTCAGCAATATCCTGGTGGACAACCGCAGCAGCAGCAGCAAGGGCGAGGTGCAGGGCCTCAGCAACAACAGCAGGCTCCAAGAGGAATTGCACCATCTCAGCGCGGTGCTGGTTCCGGACCCGTGTATGCACCAACTCCCGAGCTGCACCAAGCAACACAGGCTCCCCAGCAACCCGGGGTCACCATGCAACCTGTGCGTGCTGAGTCATCTGCGGGCTCGTCTTCTGATCAGCCTGTGCACGAAGCAATGGCTCAGCTCAAACCTCCCTCTGCTGAGGAGACTGCTGTTCAGGCTGCACCCGCTTCCAGCAAAGCACTGAGATTCCCTCTACGTCCAGGAAAAGGTGTCTCTGGACATCGCTGCATTGTTAAGGCCAACCATTTCTTTGCTGAACTGCCTGACAAGGATTTACACCAGTATGATGTGAGTTTCTGTGGTCGAAATATATTCGTAAATTATCTATTGTTTGACTTGACACTGATATTCTTTTGTGATTTGCGCAGGTTACCATCACACCTGAAGTGACCTCACGTGGTGTGAACCGTGCAGTGATGGCACAGCTGGTGAAACTGTACAAGGAATCTCATCTTGGGAAACGTCTTCCTGCTTATGATGGAAGAAAGAGTCTCTATACGGCTGGGCCTCTCCCTTTT
>CzSK-AGO1-3
AGCCACAGCAACAGGGTGGCTATCAAGGCAGAGGGCGAGGTGGTCCAGGACCACAGGGTGGCTATCAAGGTGGACAGGGCGGACCTCCGCAAGGAGGAAGAGGCTGGGCTCCAAGGGGACCACCACCACAAGGACGAGGTGGCGTGGCTCCTCAGCAATATCCTGGTGGACAACC------GCAGCAGCAAGGGCGAGGTGCAGGGCCTCAGCAACAACAGCAGGCTCCAAGAGGAATTGCACCAACTCAGCGCGGTGCTGGTTCCGGACCCGTGTATGCACCAACTCCCGAGCTGCACCAAGCAACACAGGCTCCCCAGCAACCCGGGGTCACCATGCAACCTGTGCGTGCTGAGTCATCTGCGGGCTCGTCTTCTGATCAGCCTGTGCACGAAGCAATGGCTCAGCTCAAACCACCCTCTGCGGAGGAGACTGCTGTTCAGGCTGCACCTGCTTCCAGTAAAGCACTGAGATTCCCTCTACGTCCAGGAAAAGGTGTCTCTGGACATCGCTGCATTGTTAAGGCCAACCATTTCTTTGCTGAACTGCCTGACAAGGATTTACACCAGTATGATGTGAGTTTCTGTGGTCGAAATATATTCGTAAAATATCTATTGCTTGACTTGAGACTGATATTCTTTTGTGATTTGCGCAGGTTACCATCACACCTGAAGTGACCTCACGTGGTGTGAACCGTGCAGTGATGGCACAGCTGGTGAAACTGTACAAGGAATCTCATCTTGGGAAACGTCTTCCTGCTTATGATGGAAGAAAGAGTCTCTATACGGCTGGGCCTCTCCCTTTT
>CzBT-AGO1-1
AGCCACAGCAACAGGGTGGCTATCAAGGCAGAGGGCGAGGTGGTCCAGGACCACAGGGTGGCTATCAAGGTGGACAGGGCGGACCTCCACAAGGAGGAAGAGGCTGGGCTCCAAGGGGACCACCACCACAAGGACGAGGTGGCGTGGCTCCTCAGCAATATCCTGGTGGACAACC---------GCAGCAAGGGCGAGGTGCAGGGCCTCAGCAACAACAGCAGGCTCCAAGAGGAATTGCACCAACTCAGCGCGGTGCTGGTTCCGGACCCGTGTATGCACCAACTCCCGAGCTGCACCAAGCAACACAGGCTCCCCAGCAACCCGGGGTCACCATGCAACCTGTGCGTGCTGAGTCATCTGCGGGCTCGTCTTCTGATCAGCCTGTGCACGAAGCAATGGCTCAGCTCAAACTACCCTCTGCTGAGGAGACTGCTGTTCAGGCTGCACCCGCTTCCAGCAAAGCACTGAGATTCCCTCTACGTCCAGGAAAAGGTGTCTCTGGACATCGCTGCATTGTTAAGGCCAACCATTTCTTTGCTGAACTGCCTGACAAGGATTTACACCAGTATGATGTGAGTTTCTGTGGTCGAA-TATATTCGTAAAATATCTATTGCTTGACTTGAGACTGATATTCTTTTGTGATTTGCGCAGGTTACTATCACACCTGAAGTGACCTCACGTGGTGTGAACCGTGCAGTGATGGCACAGCTGGTGAAACTGTACAAGGAATCTCATCTTGGGAAACGTCTTCCTGCTTATGATGGAAGAAAGAGTCTCTATACGGCTGGGCCTCTCCCTTTT
>Act-AGO1-1
AGCCACAGCAACAGGGTGGCTATCAAGGCCGAGGGCGAGGTGGTCCAGGACCACAGGGTGGCTATCAAGGTGGACAGGGCGGACCTCCACAAGGAGGAAGGGGCTGGGCTCCAAGGGGACCACCACCACAAGGACGAGGTGGCGTGGCTCCTCAGCAATATCCTGGTGGACAACC------GCAGCAGCAAGGGCGAGGTGCAGGGCCTCAGCAACAACAGCAGGCTCCAAGAGGAATTGCACCAACTCAGCGCGGTGCTGGTTCCGGACTCGTGTATGCACCAACTCCCGAGCTGCACCAAGCAACACAGGCTCCCCAGCAACCCGGGGTCACCATGCAACCTGTGCGTGCTGAGTCATCTGCGGGCTCGTCTTCTGATCAGCCTGTGCACGAAGCAATGGCTCAGCTCAAACCACCCTCTGCTGAGGAGACTGCTGTTCAGGCTGCACCCGCTTCCAGCAAAGCACTGAGATTCCCTCTACGTCCAGGAAAAGGCGTCTCTGGACATCGCTGCATTGTTAAGGCCAACCATTTCTTTGCTGAACTGCCTGACAAGGATTTACACCAGTATGATGTGAGTTTCTGTGGTCGAAATATATTCGTAAAATATCTATTGCTTGACTTGAGACTGATATTCTTTTGTGATTTGCGCAGGTTACCATCACACCTGAAGTGACCTCACGTGGTGTGAACCGTGCAGTGATGGCACAGCTGGTGAAACTGTACAAGGAATCTCATCTTGGGAAACGTCTTCCTGCTTATGATGGAAGAAAGAGTCTCTATACGGCTGGGCCTCTCCCTTTT
>Act-AGO1-2
AGCCACAGCA------------------------------------------ACAGGGTGGCTATCAAGGTGGACAGGGTGGACCTCCGCAAGGAGGTAGAGGCTGGGCTCTAAGGGGACCACCACCACAAGGAC---GTGGCGTGGCTCCTCAGCAATATCCTGGTGGACAACC---GCAGCAGCAGCAAGGGCGAGGTGCAGGGCCTCAGCAACAACAACAGGCTCCAAGAGGAATTGCACCATCTCAGCGCGGTGCTGGTTCCGGACCCGTGTATGCACCAACTCCCGAGCTGCACCAAGCAACACAGGCTCCCCAGCAACCCGGGGTCACCATGCAACCTGTGCGTGCTGAGTCATCTGCAGGCTCGTCTTCTGATCAGCCTGTGCACGAAGCAATGGCTCAGCTCAAACCACCCTCTGCTGAGGAGACTGCTGTTCAGGCTGCACCCGCTTCCAGCAAAGCACTGAGATTCCCTCTACGTCCAGGAAAAGGTGTATCTGGACATCGCTGCATTGTTAAGGCCAACCATTTCTTTGCTGAACTGCCTGACAAGGATTTACACCAGTATGATGTGAGTTTCTGTGGTCGAAATATATTCGTAAAATATCTATTGCTTGACTTGAGACTGATATTCTTTTGTGATTTGCGCAGGTTACCATCACACCTGAAGTGACCTCACGTGGTGTGAACCGTGCAGTGATGGCACAGCTGGTGAAACTGTACAAGGAATCTCATCTTGGGAAACGTCTTCCTGCTTATGATGGAAGAAAGAGTCTCTATACGGCTGGGCCTCTCCCTTTT
>Act-AGO1-3
AGCCACAGCAACAGGGTGGCTATCAAGGCAGAGGGCGAGGTGGTCCAGGACCACAGGGTGGCTATCAAGGTGGACAGGGCGGACCTCCACAAGGAGGAAGAGGCTGGGCTCCAAGGGGACCACCACCACAAGGAC---GTGGCGTGGCTCCTCAGCAATATCCTGGTGGACAACCGCAGCAGCAGCAGCAAGGGCGAGGTGCAGGGCCTCAGCAACAGCAGCAGGCTCCAAGAGGAATTGCACCATCTCAGCGCGGTGCTGGTTCCGGACCCGTGTATGCACCAACTCCCGAGCTGCACCAAGCAACACAGGCTCCCCAGCAACCCGGGGTCACCATGCAACCTGTGCGTGCTGAGTCATCTGCGGGCTCGTCTTCTGATCAGCCTGTGCACGAAGCAATGGCTCAGCTCAAACCACCCTCTGCTGAGGAGACTGCTGTTCAGGCTGCACCCGCTTCCAGCAAAGCACTGAGATTCCCTCTACGTCCAGGAAAAGGTGTCTCTGGACATCGCTGCATTGTTAAGGCCAACCATTTCTTTGCTGAACTGCCTGACAAGGATTTACACCAGTATGATGTGAGTTTCTGTGGTCGAAATATATTCGTAAATTATCTATCGTTTGACTTGACACTGATATTCTTTTGTGGTTTGCGTAGGTTACCATCACACCTGAAGTGACCTCACGTGGTGTGAACCGTGCAGTGATGGCACAGCTGGTGAAACTGTACAAGGAATCTCATCTTGGGAAACGTCTTCCTGCTTATGATGGAAGAAAGAGTCTCTATACGGCTGGGCCTCTCCCTTTT
>Cye-AGO1-1
AGCCACAGCA------------------------------------------ACAGGGTGGCTATCAAGGTGGACAGGGCGGACCTCCACAAGGAGGACGAGGCTGGGCTCCAAGGGGACCACCACCACAAGGAC---GTGGCGTGGCTCCTCAGCAATATCCTGGTGGACAACCGCAGCAGCAGCAGCAAGGGCGAGGTGCAGGGCCTCAGCAACAACAGCAGGCTCCAAGAGGAATTGCACCATCTCAGCGTGGTGCTGGTTCCGGACCCGTGTATGCACCAACTCCCGAGCTGCACCAAGCAACACAGGCTCCCCAGCAACCCGGGGTCACCATGCAACCTGTGCGTGCTGAGTCATCTGCGGGCTCGTCTTCTGATCAGCCTGTGCACGAAGCAATGGCTCAGCTCAAACCACCCTCTGCTGAGGAGACTGCTGTTCAGGCTGCACCCGCTTCCAGCAAAGCACTGAGATTCCCTCCACGTCCAGGAAAAGGTGTATCTGGACATCGCTGCATTGTTAAGGCCAACCATTTCTTTGCTGAACTGCCTGACAAGGATTTACACCAGTATGATGTGAGTTTCTGTGGTCGAAATATATTCATAAAATATCTATTGCTTGACTTGAGACTGATATTCTTTTGTGATTTGCGCAGGTTACCATCACACCTGGAGTGACCTCACGTGGTGTGAACCGTGCAGTGATGGCACAGCTGGTGAAACTGTACAAGGAATCTCATCTTGGGAAACGTCTTCCTGCTTATGATGGAAGAAAGAGTCTCTATACGGCTGGGCCTCTCCCTTTT
>Cye-AGO1-2
AGCCACAGCA------------------------------------------ACAGGGTGGCTATCAAGGTGGACAGGGCGGACCTCCACAAGGAGGAAGAGGCTGGGCTCCAAGGGGACCACCACCACAAGGAC---GTGGCGTGGCTCCTCAGCAATATCCTGGTGGACAACC---GCAGCAGCAGCAAGGGCGAGGTGCAGGGCCTCAGCAATAACAGCAGGCTCCAGGAGGAATTGCACCATCTCAGCGCGGTGCTGGTTCCGGACCCGTGTATGCACCAACTCCCGAGCTGCACCAAGCAACACAGGCTCCCCAGCAACCCGGGGTCACCATGCAACCTGTGCGTGCTGAGTCATCTGCGGGTTCGTCTTCTGATCAGCCTGTGCACGAAGCAATGGCTCAGCTCAAACCACCCTCTGCTGAGGAGACTGCCGTTCAGGCTGCACCCGCTTCCAGCAAAGCACTGAGATTCCCTCTACGTCCAGGAAAAGGTGTATCTGTACATCGCTGCATTGTTAAGGCCAACCATTTCTTTGCTGAACTGCCTGACAAGGATTTACACCAGTATGATGTGAGTTTCTGTGGTCGAAATATATTCATAAAATATCTATTGCTTGACTTGAGACTGATATTCTTTTGTGATTTGCGCAGGTTACCATCACACCTGAAGTGACCTCACGTGGTGTGAACCGTGCAGTGATGGCACAGCTGGTGAAACTGTACAAGGAATCTCATCTTGGGAAACGTCTTCCTGCTTATGATGGAAGAAAGAGTCTCTATACGGCTGGGCCTCTCCCTGTT
>Con-AGO1-1
AGCCACAGCAACAGGGTGGCTATCAAGGCCGAGGGCGAGGTGGTCCAGGACC---------------------ACAAGGCGGACTTCCACAAGGAGGAAGAGGCTGGGCTCCAAGGGGACCACCACCACAAGGAC---GTGGCGTGGCTCCTCAGCAATATCCTGGTGGACAACC---------GCAACAAGGGCGAGGTGCAGGGCCTCAGCAACAACAGCAGGCTCCAAGAGGAATTGCACCATCTCAGCGCGGTGCTGGTTCCGGACCCGTGTATGCACCAACTCCCGAGCTGCACCAAGCAACACAGGCTCCCCAGCAACCCGGGGTCACCATGCAACCTGTGCGTGCTGAGTCATCTGCGGGTTCGTCTTCTAATCAGCCTGTGCACGAAGCAATGGCTCAGCTCAAACCTCCCTCTGCTGAGGAGACTGCTGTTCAGGCTGCACCCGCATCCAGCAAAGCACTGAGATTTCCTCTACGCCCAGGAAAAGGTGTCTCTGGACACCGCTGCATTGTTAAGGCCAACCATTTCTTTGCTGAACTGCCTGACAAGGATTTACACCAGTATGATGTGAGTTTCTGTGGTTGAAATATATGTGTAAATTATCTATTGTTCGACTTGACACTGATATTCTTTTGTTATTTGCGCAGGTTACCATCACACCTGAAGTGACCTCACGTGGTGTGAACCGCGCAGTGATGGCACAGCTGGTGAAGCTGTACAAGGAATCTCATCTTGGGAAACGTCTTCCTGCTTATGATGGAAGAAAGAGTCTCTATACGGCTGGGCCTCTCCCTTTT
>Con-AGO1-2
AGCCACAGCA------------------------------------------ACAGGGTGGCTATCAAGGTGGACAGGGCGGACCTCCACAAGGAGGAAGAGGCTGGGCTCCAAGGGGACCACCACCACAAGGAC---GTGGCGTGGCTCCTCAGCAATATCCTGGTGGACAACC---------GCAGCAAGGGCGAGGTGCAGGGCCTCAGCAACAACAGCAGGCTCCAAGAGGAATTGCACCATCTCAGCGCGGTGCTGGTTCCGGACCCGTGTATGCACCAACTCCCGAGCTGCACCAAGCAACACAGGCTCCCCAGCAACCCGGGGTCACCATGCAACCTGTGCGTGCTGAGTCATCTGCGGGCTCGTCTTCTGATCAGCCTGTGCACGAAGCAATGGCTCAGCTCAAACCTCCCTCTGCTGAGGAGACTGCTGTTCAGGCTGCACCCGCTTCCAGCAAAGCACTGAGATTCCCTCTACGTCCAGGAAAAGGTGTCTCTGGACATCGCTGCATTGTTAAGGCCAACCATTTCTTTGCTGAACTGCCTGACAAGGATTTACACCAGTATGATGTGAGTTTCTGTGGTCGAAATATATTCGTAAATTATCTATTGTTTGACTTGACACTGATATTCTTTTGTGATTTGCGCAGGTTACCATCACACCTGAAGTGACCTCACGTGGTGTGAACCGTGCAGTGATGGCACAGCTGGTGAAACTGTACAAGGAATCTCATCTTGGGAAACGTCTTCCTGCTTATGATGGAAGAAAGAGTCTCTATACGGCTGGGCCTCTCCCTTTT
>Cmk-AGO1-1
AGCCACAGCAACAGGGTGGCTATCAAGGCCGAGGGCGTGGTGGTCCAGGACC---------------------ACAAGGCGGACCTCCACAAGGAGGAAGAGGCTGGGCTCCAAGGGGACCACCACCACAAGGAC---GTGGCGTGGCTCCTCAGCAATATCCTGGTGGACAACCGCAGCAGCAGCAACAAGGGCGAGGTGCAGGGCCTCAGCAACAACAGCAGGCTCCAAGAGGAATTGCACCATCTCAGCGCGGTGCTGGTTCCGGACCCGTGTATGCACCAACTCCCGAGCTGCACCAAGCAACACAGGCTCCCCAGCAACCCGGGGTCACCATGCAACCTGTGCGTGCTGAGTCATCTGCGGGCTCATCTTCTAATCAGCCTGTGCACGAAGCAATGGCTCAGCTCAAACCTCCCTCTGCTGAGGAGACTGCTGTTCAGGCTGCACCCGCATCCAGCAAAGCACTGAGATTTCCTCTACGCCCAGGAAAAGGTGTCTCTGGACACCGCTGCATTGTTAAGGCCAACCATTTCTTTGCTGAACTGCCTGACAAGGATTTACACCAGTATGATGTGAGTTTCTGTGGTTGAAATATATTTGTAAATTATCTATTGTTCGACTTGACACTGATATTCTTTTGTTATTTGCGCAGGTTACCATCACACCTGAAGTGACCTCACGTGGTGTGAACCGCGCAGTGATGGCACAGCTGGTGAAACTGTACAAGGAATCTCATCTTGGGAAACGTCTTCCTGCTTATGATGGAAGAAAGAGTCTCTATACGGCTGGGCCTCTCCCTTTT
>Coc-AGO1-1
AGCCACAGCAACAGGGTGGCTATCAAGGCCGAGGGCGAGGTGGTCCAGGACC---------------------ACAAGGCGGACCTCCACAAGGAGGAGGAGGCTGGGCTCCAAGGGGACCACCACCACAAGGAC---GTGGCGTGGCTCCTCAGCAATATCCTGGTGGACAACC---------GCAACAAGGGCGAGGTGCAGGGCCTCAGCAACAACAGCAGGCTCCAAGAGGAATTGCACCATCTCAGCGCGGTGCTGGTTCCAGACCCGTGTATGCACCAACTCCCGAGCTGCACCAAGCAACACAGGCTCCCCAGCAACCCGGGGTCACCATGCAACCTGTGCGTGCTGAGTCATCTGCGGGTTCGTCTTCTAATCAGCCTGTGCACGAAGCAATGGCTCAGCTCAAACCACCCTCTGCTGAGGAGACTGCTGTTCAGGCTGCACCCGCTTCCAGCAAGGCACTGAGATTCCCTCTACGTCCAGGAAAAGGTGTCTCTGGACATCGCTGCATTGTTAAGGCCAACCATTTCTTTGCTGAACTGCCTGACAAGGATTTGCACCAGTATGATGTGAGTTTCTGTGGTCGAAATTTATTCGTAAATTATCTATTGTTTGACTTGACACTGATATTCTTTTGTGATTTGCGCAGGTCACCATTACACCTGAAGTAACCTCACGTGGTGTGAACCGTGCAGTGATGGCACAGCTGGTGAAACTGTACAAGGAATCTCATCTTGGGAAACGTCTTCCTGCTTATGATGGAAGAAAGAGTCTATATACGGCTGGGCCTCTCCCTTTT
>Coc-AGO1-2
AGCCACAGCAACAGGGTGGCTATCAAGGCCGAGGGCGTGGTGGTCCAGGACC---------------------ACAAGGCGGACCTCCACAAGGAGGAAGAGGCTGGGCTCCAAGGGGACCACCACCACAAGGAC---GTGGCGTGGCTCCTCAGCAATATCCTGGTGGACAACC---------GCAACAAGGGCGAGGTGCAGGGCCTCAGCAACAACAGCAGGCTCCAAGAGGAATTGCACCATCTCAGCGCGGTGCTGGTTCCGGACCCGTGTATGCACCAACTCCCGAGCTGCACCAAGCAACACAGGCTCCCCAGCAACCCGGGGTCACCATGCAACCTGTGCGTGCTGAGTCATCTGCGGGCTCATCTTCTAATCAGCCTGTGCACGAAGCAATGGCTCAGCTCAAACCTCCCTCTGCTGAGGAGACTGCTGTTCAGGCTGCACCCGCATCCAGCAAAGCACTGAGATTTCCTCTACGCCCAGGAAAAGGTGTCTCTGGACACCGCTGCATTGTTAAGGCCAACCATTTCTTTGCTGAACTGCCTGACAAGGATTTACACCAGTATGATGTGAGTTTCTGTGGTTGAAATATATTTGTAAATTATCTATTGTTCGACTTGACACTGATATTCTTTTGTTATTTGCGCAGGTTACCATCACACCTGAAGTGACCTCACGTGGTGTGAACCGCGCAGTGATGGCACAGCTGGTGAAACTGTACAAGGAATCTCATCTTGGGAAACGTCTTCCTGCTTATGATGGAAGAAAGAGTCTCTATACGGCTGGGCCTCTCCCTTTT
>Coc-AGO1-3
AGCCACAGCA------------------------------------------ACAGGGTGGCTATCAAGGTGGACAGGGCGGACCTCCGCAAGGAGGAAGAGGCTGGGCTGCAAGGGGACCACCACCACAAGGAC---GTGGCGTGGCTCCTCAGCAATATCCTGGTGGACAACC---------GCAACAAGGGCGAGGTGCAGGGCCTCAGCAACAACAACAGGCTCCAAGAGGAATTGCACCATCTCAGCGCGGTGCTGGTTCCGGACCCGTGTATGCACCAACTCCCGAGCTGCACCAAGCAACACAGGCTCCCCAGCAACCCGGGGTCACCATGCAACCTGTGCTTGCTGAGTCATCTGCAGGGTCGTCTTCTAATCAGCCTGTGCACGAAGCAATGGCTCAGCTCAAACCACCCTCTGCTGAGGAGACAGCTGTTCAGGCTGCACCTGCTTCCAGCAAAGCACTGAGATTCCCTCTACGCCCAGGAAAAGGTGTCTCTGGACATCGCTGCATTGTTAAGGCCAACCATTTCTTTGCTGAACTGCCTGACAAGGATTTACACCAGTATGATGTGAGTTTCTGTGGTTGAAATATATTCGTAAATTATATATTGTTCGACCTGACACTGATATTCTTTTGTGGTTTGCGCAGGTTACCATCACACCTGAAGTGACCTCACGTGGTGTGAACCGTGCAGTGATGGCACAGCTGGTGAAACTGTACAAGAAATCTCATCTTGGGAAACGTCTTCCTGCTTATGATGGAAGAAAGAGTCTCTATACGGCTGGGCCTCTCCCTTTT
>Cyo-AGO1-1
AGCCACAGCAACAGGGTGGCTATCAAGGCCGAGGGCGTGGTGGTCCAGGACC---------------------ACAAGGCGGACCTCCACAAGGAGGAAGAGGCTGGGCTCCAAGGGGACCACCACCACAAGGAC---GTGGCGTGGCTCCTCAGCAATATCCTGGTGGACAACCGCAGCAGCAGCAACAAGGGCGAGGTGCAGGGCCTCAGCAACAACAGCAGGCTCCAAGAGGAATTGCACCATCTCAGCGCGGTGCTGGTTCCGGACCCGTGTATGCACCAACTCCCGAGCTGCACCAAGCAACACAGGCTCCCCAGCAACCCGGGGTCACCATGCAACCTGTGCGTGCTGAGTCATCTGCGGGCTCATCTTCTAATCAGCCTGTGCATGAAGCAATGGCTCAGCTCAAACCTCCCTCTGCTGAGGAGACTGCTGTTCAGGCTGCACCCGCATCCAGCAAAGCACTGAGATTTCCTCTACGCCCAGGAAAAGGTGTCTCTGGACACCGCTGCATTGTTAAGGCCAACCATTTCTTTGCTGAACTGCCTGACAAGGATTTACACCAGTATGATGTGAGTTTCTGTGGTTGAAATATATTTGTAAATTATCTATTGTTCGACTTGACATTGATATTCTTTTGTTATTTGCGCAGGTTACCATCACACCTGAAGTGACCTCACGTGGTGTGAATCGCGCAGTGATGGCACAGCTGGTGAAACTGTACAAGGAATCTCATCTTGGGAAACGTCTTCCTGCTTATGATGGAAGAAAGAGTCTCTATACGGCTGGGCCTCTCCCTTTT
>Cyo-AGO1-2
AGCCACAGCAACAGGGTGGCTATCAAGGCCGAGGGCGAGGTGGTCCAGCACCACAGGGTGGCTATCAAGGTGGACAGGGCGGACCTCCGCAAGGAGGAAGAGGCTGGGCTCCAAGGGGACCACCACCACAAGGAC---GAGGCGTGGCTCCTCAGCAATATCCTGGTGGACAACC------GCAGCAGCAAGGGCGAGGTGCAGTGCCTCAGCAACAACAACAGGCTCCAAGAGGAATTGCACCATCTCAGCGCGGTGCTGGTTCCGGACCCGTGTATGCACCAACTCCCGAGCTGCACCAAGCAACACAGGCTCCCCAGCAACCCGGGGTCACCATGCAACCTGTGCGTGCTGAGTCATCTGCGGGTTCGTCTTCTAATCAGCCTGTGCACGAAGCAATGGCTCAGCTCAAACCACCCTCTGCTGAGGAGACTGCTGTTCAGGCTGCACCCGCTTCCAGCAAGGCGCTGAGATTCCCTCTACGTCCAGGAAAAGGTGTCTCTGGACATCGCTGCATTGTTAAGGCCAACCATTTCTTTGCTGAACTGCCTGACAAGGATTTGCACCAGTATGATGTGAGTTTCTGTGGTCGAAATTTATTCGTAAATTATCTATTGTTTGACTTGACACTGATATTCTTTTGTGATTTGCGCAGGTCACCATTACACCTGAAGTAACCTCACGTGGTGTGAACCGTGCAGTGATGGCACAGCTGGTGAAACTGTACAAGGAGTCTCATCTTGGGAAACGTCTTCCTGCTTATGATGGAAGAAAGAGTCTATATACGGCTGGGCCTCTCCCTTTT
>Cyo-AGO1-3
AGCCACAGCAACAGGGTGGCTATCAAGGCCGAGGGCGTGGTGGTCCAGGACC---------------------ACAAGGCGGACCTCCACAAGGAGGAAGAGGCTGGGCTCCAAGGGGACCACCACCACAAGGAC---GTGGCGTGGCTCCTCAGCAATATCCTGGTGGACAACCGCAGCAGCAGCAACAAGGGCGAGGTGCAGGGCCTCAGCAACAACAGCAGGCTCCAAGAGGAATTGCACCATCTCAGCGCGGTGCTGGTTCCGGACCCGTGTATGCACCAACTCCCGAGCTGCACCAAGCAACACAGGCTCCCCAGCAACCCGGGGTCACCATGCAACCTGTGCGTGCTGAGTCATCTGCGGGCTCATCTTCTAATCAGCCTGTGCATGAAGCAATGGCTCAGCTCAAACCTCCCTCTGCTGAGGAGACTGCTGTTCAGGCTGCACCCGCATCCAGCAAAGCACTGAGATTTCCTCTACGCCCAGGAAAAGGTGTCTCTGGACACCGCTGCATTGTTAAGGCCAACCATTTCTTTGCTGAACTGCCTGACAAGGATTTACACCAGTATGATGTGAGTTTCTGTGGTTGAAATATATTTGTAAATTATCTATTGTTCGACTTGACATTGATATTCTTTTGTTATTTGCGCAGGTTACCATCACACCTGAAGTGACCTCACGTGGTGTGAATCGCGCAGTGATGGCACAGCTGGTGAAACTGTACAAGGAATCTCATCTTGGGAAACGTCTTCCTGCTTATGATGGAAGAAAGAGTCTCTATACGGCTGGGCCTCTCCCTTTT
>Ccr-AGO1-1
AGCCACAGCAACAGGGTGGCTATCAAGGCCGAGGGCGTGGTGGTCCAGGACC---------------------ACAAGGCGGACCTCCACAAGGAGGAAGAGGCTGGGCTCCAAGGGGACCACCACCACAAGGAC---GTGGCGTGGCTCCTCAGCAATATCCTGGTGGACAACC---------GCAACAAGGGCGAGGTGCAGGGCCTCAGCAACAACAGCAGGCACCAAGAGGAATTGCACCATCTCAGCGCGGTGCTGGTTCCGGACCCGTGTATGCACCAACTCCCGAGCTGCACCAAGCAACACAGGCTCCCCAGCAACCCGGGGTCACCATGCAACCTGTGCGTGCTGAGTCATCTGCGGGTTCGTCTTCTAATCAGCCTGTGCACGAAGCAATGGCTCAGCTCAAACCTCCCTCTGCTGAGGGGACTGCTGTTCAGGCTGCACCCGCATCCAGCAAAGCACTGAGATTTCCTCTACGCCCAGGAAAAGGTGTCTCTGGACACCGCTGCATTGTTAAGGCCAACCATTTCTTTGCTGAACTGCCTGACAAGGATTTACACCAGTATGATGTGAGTTTCTGTGGTTGAAATATATGTGTAAATTATCTATTGTTCGACTTGACACTGATATTCTTTCGTTATTTGCGCAGGTTACCATCACACCTGAAGTGACCTCACGTGGTGTGAACCGCGCAGTGATGGCACAGCTGGTGAAACTGTACAAGGAATCTCATCTTGGGAAACGTCTTCCTGCTTATGATGGAAGAAAGAGTCTCTATACGGCTGGGCCTCTCCCTTTT
>Ccr-AGO1-2
AGCCACAGCA------------------------------------------ACAGGGTGGCTATCAAGGTGGACAGGGCGGACCTCCGCAAGGAGGAAGAGGCTGGGCTCCAAGGGGACCACCACAACAAGGAC---GTGGCGTGGCTCCTCAGCAATATCCTGGTGGACAACC---------GCAACAAGGGCGAGGTGCAGGGCCTCAGCAACAACAACAGGCTCCAAGAGGAATTGCACCATCTCAGCGCGGTGCTGGTTCCGGACCCGTGTATGCACCAACTCCCGAGCTGCACCAAGCAACACAGGCTCCCCAGCAACCCGGGGTCACCATGCAACCTGTGCTTGCTGAGTCATCTGCAGGGTCGTCTTCTAATCAGCCTGTGCACGAAGCAATGGCTCAGCTCAAACCACCCTCTGCTGAGGAGACAGCTGTTCAGGCTGCACCTGCTTCCAGCAAAGCACTGAGATTCCCTCTACGCCCAGGAAAAGGTGTCGCTGGACATCGCTGCATTGTTAAGGCCAACCATTTCTTTGCTGAACTGCCTGACAAGGATTTACACCAGTATGATGTGAGTTTCTGTGGTCAAAATTTATTTGTAAATTATCTATTGTTTGACCTGACACTGATATTCTTTTGTGGTTTGTGCAGGTTACCATCACGCCTGAAGTGACCTCACGTGGTGTGAACCGCGCAGTGATGGCACAGCTGGTGAAACTGTACAAGGAATCTCATCTTGGGAAACGTCTTCCTGCTTATGATGGAAGAAAGAGTCTCTATACGGCTGGGCCTCTCCCTTTT
>Ccr-AGO1-3
AGCCACAGCAACAGGGTGGCTATCAAGGCCGAGGGCGTGGTGGTCCAGGACC---------------------ACAAGGCGGACCTCCACAAGGAGGAAGAGGCTGGGCTCCAAGGGGACCACCACCACAAGGAC---GTGGCGTGGCTCCTCAGCAATATCCTGGTGGACAACC---------GCAGCAAGGGCGAGGTGCAGGGCCTCAGCAACAACAGCAGGCTCCAAGAGGAATTGCACCATCTCAGCGCGGCGCTGGTTCCGGACCCGTGTATGCACCAACTCCCGAGCTGCACCAAGCAACACAGGCTCCCCAGCAACCCGGGGTCACCATGCAACCTGTGCGGGCCGAGTCATCTGCGGGGTCGTCTTCTAATCAGCCTGTGCACGAAGCAATGGCTCAGCTCAAACCACCCTCTGCTGAGGAGACTGCTGTTCAGGCTGCACCCGCTTCCAGTAAGGCACTGAGACTCCCTCTACGTCCAGGAAAAGGTGTCTCGGGACACCGCTGCATTGTCAAGGCCAACCATTTCTTTGCTGAACTGCCTGACAAGGATTTACACCAGTATGATGTGAGTTTCTGTGGTCGAAATATATTCGTAAATTATCTATTCCTTGACTTGAGACTGATATTCTTTTGTGGTTTGCGCAGGTTACCATCACACCTGAAGTGACCTCACGTGGTGTGAACCGCGCAGTGATGGCACAGCTGGTGAAACTGTACAAGGAATCTCATCTTGGGAAACGTCTTCCTGCTTATGATGGAAGAAAGAGTCTCTATACGGCTGGGCCTCTCCCTTTT
>Ccr-AGO1-4
AGCCACAGCAACAGGGTGGCTATCAGGGCCGAGGGCGAGGCGGTCCAGGACC---------------------ACAAGGCGGACCTCCACAAGGAGGAAGAAGCTGGGCTCCAAGGGGACCACCACCACAAGGAC---GTGGCGTGGCTCCTCAGCAATATCCTGGTGGACAACC---------GCAACAAGGGCGAGGTGCAGGGCCTCAGCAACAACAGCAGGCTCCAAGAGGAATTGCACCATCTCAGCGCGGTGCTGGTTCCGGACCCGTGTATGCACCAACTCCCGAGCTGCACCAAGCAACACAGGCTCCCCAGCAACCCGGGGTCACCATGCAACCTGTGCGTGCTGAGTCATCTGCGGGTTCGTCTTCTAATCAGCCTGTGCACGAAGCAATGGCTCAGCTCAAACCACCCTCTGCTGAGGAGACTGATGTTCAGGCTGCACCCGCTTCCAGCAAAGCACTGAGGTTCCCTCTACGTCCAGGAAAAGGTGTCTCTGGACACCGCTGCATTGTTAAGGCCAACCATTTCTTTGCTGAACTGCCTGACAAGGATTTGCACCAGTATGATGTGAGTTTTTGTGGTCGAAATATATTCGTAAATTATCTATTGTTTGACTTGACACTG--ATTCTTTTGTGATTTGCGTAGGTTACCATAACACCTGAGGTGACCTCACGTGGTGTGAACCGTGCAGTGATGGCACAGCTGGTGAAACTGTACAAGGAATCTCATCTTGGGAAACGTCTTCCAGCTTATGATGGAAGAAAGAGTCTCTATACGGCTGGGCCTCTCCCTTTT
>Brp-AGO1-1
AGCCACAGCAACAGGGTGGCTATCAAGGCCGAGGGCGAGGTGGTCCAGGACCACAGGGTGGCTATCAAGGTGGACAA---------CCGCAAGGAGGAAGAGGCTGGGCTCCAAGGGGACCACCACCGCAAGGAGGAAGAGGCGTGGCTCCTCAGCAATATCCTGGTGGACAACC---ACAGCAGCAGCAAGGGCGAGGTGTAGGGCCTCAGCAACAACAACAGGCTCCAAGAGGAATTGCACCATCTCAGCGCGGTGCTGGTTCTGGACCTGTCTATGCACCAACTCCCGAGCTGCACCAAGCAACACAGGCTCCCCAGCAACCCGGGGTCACCATGCAACCTGTGCGTGCTGAGTCATCTGCGGGTTCATCTTCTAGTCAGCCTGTGCACGAAGCAATGGCTCAGCTCAAACCACCCTCCGCTGAGGAGACTGCGGTTCAGGCTGCACCTGCTTCTAGCAAATCACTGAGATTTCCTCTACGCCCAGGAAAAGGTGTCTCCGGACATCGCTGCATTGTTAAGGCCAACCATTTCTTTGTTGAACTGCCTGACAAGGATTTACACCAGTATGATGTGAGTTTTTGTGGTCGAAATATATTCGTAAATTCTTTATTGTTTGACTTGAAACTGATATTCTTTTGTAATTTGCGCAGGTTACCATCACACCTGAAGTGACCTCACGTGGTGTGAACCGCGCTGTGATGGCACAGCTGGTGAAACTGTACAAGGAATCTCATCTTGGGAAACGTCTTCCGGCTTATGATGGAAGAAAGAGTCTCTATACGGCTGGGCCTCTCCCTTTT
>Brp-AGO1-2
AGCCACAGCA------------------------------------------ACAGGGTGGCTATCAAGGTGGACAA---------CCGCAAGGAGGAAGAGGCTGGGCTCCAAGGGGACCACCACCGCAAGGAGGAAGAGGCGTAGCTCCTCAGCAGTATCCTGGTGGACAACC---ACAGCAGCAGCAAGGGCGAGGTGTAGGGCCTCAGCAACAACAACAGGCTCCAAGAGGAATTGCACCATCTCAGCGCGGTGCTGGTTCTGGACCTGTCTATGCACCAACTCCCGAGCTGCACCAAGCAACACAGGCTCCCCAGCAACCCGGGGTCACCATGCAACCTGTGCGTGCTGAGTCATCTGCGGGTTCATCTTCTAGTCAGCCTGTGCACGAAGCAATGGCTCAGCTCAAACCACCCTCCGCTGAGGAGACTGCGGTTCAGGCTGCACCTGCTTCTAGCAAATCACTGAGATTTCCTCTACGCCCAGGAAAAGGTGTCTCCGGACATCGCTGCATTGTTAAGGCCAACCATTTCTTTGTTGAACTGCCTGACAAGGATTTACACCAGTATGATGTGAGTTTTTGTGGTCGAAATATATTCGTAAATTGTTTATTGTTTGACTTGAAACTGATATTCTTTTGTAATTTGCACAGGTTACCATCACACCTGAAGTGACCTCACGTTGAGTGAACCGCGCAGTGATGGCACAGCTGGTGAAATTGTACAAGGAATCTCATCTTGGGAAATGTCTTCTGACTTATGATGGAAGAAAGAGCCTCTATACGGCTGGGCCTCTCCCTTTT
>Nni-AGO1-1
AGCCACAGCAACAGGGTGGCTATCAAGGCCGAGGGCGAGGTGGTCCAGGACCACAGGGTGGCTATCAA---------GGCGGACCTCCGCAAGGAGGAAGAGGCTGGGCTCCAAGGGGACCACCG---CAAGGACGAGGTGGCGTTGCTCCTCGGCAATATCCTGGTGGACAATCACAGCAGCAGCAGCAAGGGCGAGGTGGAGGGCCTCAGCAACAACAACAGGCTCCAAGAGGAATTGCACCATCTCAGCGCGGTGCTGGTTCCGGACCTGTGTATGCACCAACTCCCGAGCTGCACCAAGCAACACAGGCTCCCCAGCAACCCGGGGTCACCATGCAACCTGTGCGTGCTGAGTCATCTGCGGGTTCATCTTCTAATCAGCCTGTGCACGAAGCAATGGCTCAGCTCAAACCACCCTCCGCTGAGGAGACCGCGGTTCAGGCTGCACCTGCTTCTAGCAAATCACTGAGATTTCCTCTACGCCCAGGAAAAGGCGTCTCGGGACAACGCTGCATTGTTAAGGCCAACCATTTCTTTGCTGAACTGCCTGACAAGGATTTACACCAGTATGATGTGAGTTTCTGTGGTCGAAATATATTCGTAAATTATCTTTTGCTTCACTTGAGACTG--ATTCTTTTGTGATTTGCACAGGTTACCATCACACCTGAAGTGACCTCACGTGGTGTGAATCGTGCAGTGATGGCACAGCTGGTGAAACTGTACAAGGAATCTCATCTTGGGAAACGTCTTCCTGCTTATGACGGAAGAAAGAGTCTCTATACGGCTGGGCCTCTCCCTTTT
>Lse-AGO1-1
AGCCACAGCAACAGGGTGGCTATCAAGGCCGAGGGCGAGGTGGTCCAGGACCACAGGGTGGCTATCAAGGCGGACAA---------CCGCAAGGAGGAAGAGGCTGGGCTCCAAGGGGACCACCACCACAAGGACGAGGTGGCGTGGCTCCTCAGCAATAT------------CC---------GCAGCAAGGGCGAGGTGGAGGGCCTCAGCAACAACAACAGGCTCCAAGAGGAATAGCACCATCTCAGCGCGGTGCTGGTTCCGGACCTGTGTATGCACCAACTCCCGAGCTGCACCAAGCAACACAGGCTCCCCAGCAACCCGGGGTCACCATGCAACCTGTGCGTGCTGAGTCATCTGCGGGTTCATCTTCTAATCAGCCTGTGCATGAAGCAATGGCTCAGCTCAAACCACCCTCCGCCGAGGAGACCGCGGTTCAGGCTGCACCTGCTTCTAGCAAATCACTGAGATTTCCTCTACGCCCAGGAAAAGGTGTCTCGGGACACCGCTGCATTGTTAAGGCTAACCATTTCTTTGCTGAACTACCTGACAAGGATTTACACCAGTATGATGTGAGTTTCTGTGGTCGACATATATTCGTAAATTATCTATTGCCC--CTTGAGACTGATATTCTTTTGTGGTTTGCGCAGGTTACCATCACACCTGAAGTGACCTCACGTGGTGTGAACCGTGCAGTGATGGCACAGCTGGTGAAACTGTACAAGGATTCTCATCTTGGGAAACGTCTTCCTGCTTATGATGGAAGAAAGAGTCTCTATACGGCTGGGCCTCTCCCTTTT
>Ll-AGO1-1
AGCCACAGCA------------------------------------------ACAGGGTGGCTATCAAGGTGGACAA---------CCGCAAGGAGGAAGAGGCTGGGCTCCAAGGGGACCACCACCACAAGGACGAGGTGGCGTGGCTCCTCAGCAATATCCTGGTGGACAACC---------GCAGCAAGGGCGAGGTGGAGGGCCTCAGCAACAACAACAGGCTCCAAGAGGAATTGCACCATCTCAGCGTGGTGCTGGTTCCGGACCTGTGTATGCACCAACTCCCGAGCTGCACCAAGCAACACAGGCTCCCCAGCAACCCGGGGTCACCATGCAACCTGTGCGTGCTGAGTCATCTGCTGGTTCATCTTCTAATCAGCCTGTGCACGAAGCAATGGCTCAGCTCAAACCACCCTCCGCTGAGGAGACCGCGGTTCAGGCTGCACCTGCTTCTAGCAAATCACTGAGGTTCCCTCTACGCCCAGGAAAAGGTGTCTCGGGACACCGCTGCATTGTTAAGGCCAACCATTTCTTTGCTGAACTGCCTGACAAGGATTTACACCAGTATGATGTGAGTTTCTGTGGTCGAAATATATTCGTAAATTATCTATTGTTTGACTCAAGACTGATATTCTTTTGTGATTTGCGCAGGTTACCATCACACCTGAAGTGACCTCACGTGGTGTGAACCGCGCGGTGATGGCACAGCTGGTGAAATTGTACAAGGAATCTCATCTTGGGAAACGTCTTCCTGCTTATGATGGAAGAAAGAGTCTCTATACGGCTGGGCCTCTCCCTTTT
>Ll-AGO1-2
AGCCACAGCAACAGGGTGGCTATCAAGGCCGAGGGCGAGGTGGTCCAGGACCACAGGGTGGCTATCAAGGTGGACAA---------CCGCAAGGAGGAAGAGGCTGGGCTCCAAGGGGACCACCACCACAAGGACGAGGTGGCGTGGCTCCTCAGCAATATCCTGGTGGACAACC---------GCAGCAAGGGCGAGGTGGAGGGCCTCAGCAACAACAACAGGCTCCAAGAGGAATTGCACCATCTCAGCGTGGTGCTGGTTCCGGACCTGTGTATGCACCAACTCCCGAGCTGCACCAAGCAACACAGGCTCCCCAGCAACCCGGGGTCACCATGCAACCTGTGCGTGCTGAGTCATCTGCTGGTTCATCTTCTAATCAGCCTGTGCACGAAGCAATGGCTCAGCTCAAACCACCCTCCGCTGAGGAGACCGCGGTTCAGGCTGCACCTGCTTCTAGCAAATCACTGAGGTTCCCTCTACGCCCAGGAAAAGGTGTCTCGGGACACCGCTGCATTGTTAAGGCCAACCATTTCTTTGCTGAACTGCCTGACAAGGATTTACACCAGTATGATGTGAGTTTCTGTGGTCGAAATATATTCGTAAATTATCTATTGTTTGACTCAAGACTGATATTCTTTTGTGATTTGCGCAGGTTACCATCACACCTGAAGTGACCTCACGTGGTGTGAACCGCGCGGTGATGGCACAGCTGGTGAAATTGTACAAGGAATCTCATCTTGGGAAACGTCTTCCTGCTTATGATGGAAGAAAGAGTCTCTATACGGCTGGGCCTCTCCCTTTT
>Ttt-AGO1-1
AGCCACAGCAACAGGGTGGCTATCAAGGCCGAGGGCGAGGTGGTCCAGGACCACAGGGTGGTTATCAAGGTGGACAGGGCGGACCTCCGCAAGGAGGAAGAGGCTGGGCTCCAAGGGGACCACCACCACAAGGACGTGGTGGCGTGGCTCCTCAGCAATATCCTGGTGGACAACCGCAGCAGCAGCATCAAGGGCGAGGTGGAGTGCCTCAGCAACAACAACAGGCTCCAAGAGGAATTGCACCATCTCAGCGCGGTGCTGGTTCCGGACCTGTGTATGCACCAACTCCCGAGCTGCACCAAGCAACACAGGCTCCCCAGCAACCCGGGGTCACCATGCAACCTGTGCCTGCTGAGTCATCTGCGGGTTCATCTTCTAATCAGCCTGTGCACGAAGCAATGGCTCAGCTCAAACCACCCTCCTCTGAGGAGACCGCGGTTCAGGCTGCACCAGCTTCTAGCAAATCACTGAGGTTCCCCCTACGTCCAGGAAAAGGTGTCTCGGGACAACGCTGCATTGTTAAGGCCAACCATTTCTTTGCTGAACTGCCTGACAAGGATTTACACCAGTATGATGTGAGTTTCTGTGATCGAAATATATTCGTAAATTATCTATTGTTTGACTTGAGACTGATATTCTTTTGTGATTTGCGCAGGTTACCATCACACCTGAAGTGACCTCACGTGGTGTGAACCGCGCAGTGATGGCACAGCTGGTGAAACTGTACAAGGAATCTCATCTTGGGAAACGTCTTCCGGCTTATGATGGAAGAAAGAGTCTCTATACGGCTGGGCCTCTCCCTTTT
>Ttt-AGO1-2
AGCCACAGCAACAGGGTGGCTATCAAGGCCGAGGGCGAGGTGGTCCAGGACCACAGGGTGGTTATCAAGGTGGACAGGGCGGACCTCCGCAAGGAGGAAGAGGCTGGGCTCCAAGGGGACCACCACCACAAGGACGTGGTGGCGTGGCTCCTCAGCAATATCCTGGTGGACAACCGCAGCAGCAGCAGCAAGGGCGAGGTGGAGGGCCTCAGCAACAACAACAGGCTCCAAGAGGAATTGCACCATCTCAGCGCGGTGCTGGTTCCGGACCCGTGTATGCACCAACTCCCGAGCTGCACCAAGCAACACAGGCTCCCCAGCAACCCGGGGTCACCATGCAACCTGTGCCTGCTGAGTCATCTGCGGGTTCATCTTCTAATCAGCCTGTGCACGAAGCAATGGCTCAGCTCAAACCACCCTCCTCTGAGGAGACCGCGGTTCAGGCTGCACCAGCTTCTAGCAAATCACTGAGGTTCCCTCTACGTCCAGGAAAAGGTGTCTCGGGACAACGCTGCATTGTTAAGGCCAACCATTTCTTTGCTGAACTGCCTGACAAGGATTTACACCAGTATGATGTGAGTTTCTGTGATCGAAATATATTCGTAAATTATCTATTGTTTGACTTGGGACTGATATTCTTTTGTGATTTGCGCAGGTTACCATCACACCTGAAGTGACCTCACGTGGTGTGAACCGCGCAGTGATGGCACAGCTGGTGAAACTGTACAAGGAATCTCATCTTGGGAAACGTCTTCCGGCTTATGATGGAAGAAAGAGTCTCTATACGGCTGGGCCTCTTTCTTTT
>Aar-AGO1-1
AGCCACAGCAACAGGGTGGCTATCAAGGCCGAGGGCGAGGTGGTCCAGGACCACAGGGTGGCTACCAAGGTGCACAGGGTGGACCTCCACAAGGAGGAAGAGGCTGGGCTCCAAGGGGACCACCACCACAAGGACGAGGTGGCGTGGCTCCTCAGCA---------------------------GCAGCAAGGGCGAGGTGCAGGGCCTCAG---CAACAACAGGCTCCAAGAGGAACTGCACCATCTCAGCGCGGTGCTGGTTCCGGACCCGTGTATGCACCAACTCCCGAGCTGCACCAAGCAACACAGGCTCCCCAGCAACCCGGGGTCACTATGCAACCTGTGCGTGCCGAGTCATCTGCGGGTTCCTCTTCTAATCAGCCTGTGCACGAAGCAATGGCTCAGCTGAAACCACCCTCCGCCGAGGAGACCGCGGTTCAGGCTGCACCTGCTTCTAGCAAAGCACTGAGGTTCCCTTTACGTCCAGGAAAAGGTGTCTCCGGACATCGCTGCATTGTGAAGGCCAACCATTTCTTTGTGGAACTGCCTGACAAGGAGTTACACCAATATGATGTGAGTTTCTGTGGTCGAAATATATTCGTAAATTATCTATTGCTTGACTTGAAACTGATATTCTTTTGTGGT-TGCGCAGGTTACTATCACACCCGAAGTGACTTCACGTGGTGTGAACCGTGCAGTGATGGCACAGCTGGTGAAACTGTACAAGGAATCTCATCTTGGGAAACGACTTCCGGCTTATGATGGAAGAAAGAGTCTCTATACGGCTGGGCCTCTCCCTTTT
>Aar-AGO1-2
AGCCACAGCAACAGGGTGGCTATCAAGGCCGAGGGCGAGGTGGTCCAGGACCACAGGGTGGCTATCAAGGTGCACAGGGCGGACCTCCACAGGGAGGAAGAGGCTGGGCTCCAAGGGGACCACCACCACAAGGACGAGGTGGCGTGGCTCCTCAGCA---------------------------GCAGCAAGGGCGAGGTGCAGGGCCTCAG---CAACAACAGGCTCCAAGAGGAACTGCACCATCTCAGCGCGGTGCTGGTTCCGGACCCGTGTATGCACCAACTCCCGAGCTGCACCAAGCAACACAGGCTCCCCAGCAACCCGGGGTCACTATGCAACCTGTGCGTGCCGAGTCATCTGCGGGTTCCTCTTCTAATCAGCCTGTGCACGAAGCAATGGCTCAGCTGAAACCACCCTCCGCTGAGGAGACCCCGGTTCAGGCTGCACCTGCTTCTAGCAAAGCACTGAGGTTCCCTTTACGTCCAGGAAAAGGTGTCTCAGGACATCGCTGCATTGTGAAGGCCAACCATTTCTTCGTGGAACTGCCTGACAAGGAGTTACACCAATATGATGTGAGTTTCTGTGGTCGAAATATATTCGTAAATTATCTATTGCTAGACTTGAAACTGATATTCTTTTGTGGTTTGCGCAGGTTACAATCACACCTGAAGTGACTTCACGTGGTGTGAACCGTGCAGTGATGGCACAGCTGGTGAAACTGTACAAGGAATCTCATCTTGGGAAACGTCTTCCGGCTTATGATGGAAGAAAGAGTCTCTATACGGCTGGGCCTCTCCCTTTT
>Adu-AGO1-1
AGCCACAGCAACAGGGTGGCTATCAAGGCCGAGGGCGAGGTGGTCCAGGACCACAGGGTGGCTATCAAGGTGCACAGGGTGGACCTCCACAAGGAGGAAGAGGCTGGGCTCCAAGGGGACCACCACCACAAGGACGTGGTGGCGTGGCTCCTCAGCA---------------------------GCAGCAAGGGCGAGGTGCAGGGCCTCAG---CAACAACAGGCTCCAAGAGGAACTGCACCATCTCAGCGCGGTGCTGGTTCCGGACCCGTGTATGCACCAACTCCCGAGCTGCACCAAGCAACACAGGCTCCCCAGCAACCCGGGGTCACTATGCAACCTGTGCGTGCCGAGTCATCTGCGGGTTCCTCTTCTAATCAGCCTGTGCACGAAGCAATGGCTCAGCTGAAACCACCCTCCTCTGAGGAGACCGCGGTTCAGGCTGCACCTGCTTCTAGCAAAGCACTGAGGTTCCCTTTACGTCCAGGAAAAGGTGTCTCTGGACATCGCTGCATTGTGAAGGCCAACCATTTCTTTGTGGAACTGCCTGACAAGGAGTTACACCAATATGATGTGAGTTTCTTTGGTCAAAATATATTCGTAAATTATCTATTGCTTGACTTGAAACTG--ATTCTTTTGTGGTTTGCGCAGGTTACTATCACACCTGAAGTGACTTCACGTGGTGTGAACCGTGCAGTGATGGCACAGCTGGTGAAACTGTACAAGGAATCTCATCTTGGGAAACGTCTTCCGGCTTATGATGGAAGAAAGAGTCACTATACGGCTGGGCCTCTCCCTTTT
>Al-AGO1-1
AGCCACAGCAACAGGGTGGCTATCAAGGCCGAGGGCGAGGTGGTCCAGGACCACAGGGTGGCTATCAAGGTGCACAGGGCGGACCTCCACAAGGAGGAAGAGGCTGGGCTCCAAGGGGACCACCACCACAAGGGCGAGGTGGCGTGGCTCCTCA------------------------------GCAGCAAGGGCGAGGTGCAGGGCCTCAG---CAACAACAGGCTCCAAGAGGAACTGCACCATCTCAGCGCGGTGCTGGTTCCGGACCCGTGTATGCACCAACTCCCGAGCTGCACCAAGCAACACAGGCTCCCCAGCAACCCGGGGTCACAATGCAACCTGTGCGTGCCGAGTCATCTGCGGGTTCCTCTTCTAATCAGCCTGTGCACGAAGCAATGGCTCAGCTGAAACCACCCTCTGCTGAGGAGACCGCGGTTCAGGCTGCACCTGCTTCTAGCAAAGCACTGAGGTTCCCTTTACGTCCAGGAAAAGGTGTCTCCGGACATCGCTGCATTGTGAAGGCCAACCATTTCTTTGTGGAACTGCCTGACAAGGAGTTACACCAATATGATGTGAGTTTCTGTGGTCGAAATATATTCGTAAATTATCTATTGCTTGACTTGAAACTGATATTATTTTGTGGTTTGCGCAGGTTACTATCACACCTGAAGTGACTTCACGTGGTGTGAACCGTGCAGTGATGGCACAGCTGGTGAAACTGTACAAGGAATCTCATCTTGGGAAACGCCTTCCGGCTTATGATGGAAGAAAGAGTCTCTATACGGCTGGGCCTCTCCCTTTT
>Al-AGO1-2
AGCCACAGCAACAGGGTGGCTATCAAGGCCGAGGGCGAGGTGGTCCAGGACCACAGGGTGGCTATCAAGGTGCACAGGGCGGACCTCCACAAGGAGGAAGAGGCTGGGCTCCAAGGGGACCACCACCACAAGGACGAGGTGGCGTGGCTCCTCA------------------------------TCAGCAAGGGCGAGGTGCAGGGCCTCAG---CAACAACAGGCTCCAAGAGGAACTGCACCATCTCAGCGCGGTGCTGGTTCCGGACCCGTGTATGCACCAACTCCCGAGCTGCACCAAGCAACACAGGCTCCCCAGCAACCCGGGGTCACTATGCAACCTGTGCGTGCCGAGTCATCTGCGGGTTCCTCTTCTAATCAGCCTGTGCACGAAGCTATGGCTCAGCTGAAACCACCCTCCGCTGAGGAGACCGCGGTTCAGGCTGCACCTGCTTCTAGCAAAGCACTGAGGTTCCCTTTACGTCCAGGAAAAGGTGTCTCCGGACATCGCTGCATTGTGAAGGCCAACCATTTCTTTGTGGAACTGCCTGACAAGGAGTTACACCAATATGATGTGAGTTTCTGTGGTCGAAATAGATTCGTAAATTATCTATTGCTTGACTTGAGACTGATATTCTTTTGTGGTTTGCGCAGGTTACTATCACACCTGAAGTGACCTCACGTGGTGTGAACCGTGCAGTGATGGCACAGCTGGTGAAACTGTACAAGGAATCTCATCTTGGGAAACGTCTTCCGGCTTATGATGGAAGAAAGAGTCTCTATACGGCTGGGCCTCTCCCTTTT
>Aan-AGO1-1
AGCCACAGCAACAGGGTGGCTATCAAGGCCGAGGGCGAGGTGGTCCAGGACCACA------------------ACAGGGCGGACCTCCGCAAGGAGGAAGAGGCTGGGCTCCAAGGGGACCACCACCACAAGGACGAGGTGGCGTGGCTCCACAGCAATATCC---------------------GCAGCAAGGGCGAGGTGGAGGGCCTCAGCAACAACAACAGGCTCCAAGAGGAATTGCACCATCTCAGCGCGGTGCTGGTTCCGGACCTGTGTATGCACCAACTCCCGAGCTGCACCAAGCAACACAGGCTCCCCAGCAACCCGGGGTCACCATGCAACCTGTGCGTGCCGAGTCATCTGCGGGTTCATCTTCTAACCAGCCTGTGCACGAAGCAATGGCTCAGCTGAAACCACCCTCCGCTGAGGAGACCGCGGTTCAGGCTGCACCTGCTTCTAGCAAATCACTGAGGTTTCCTCTACGCCCAGGAAAAGGTGTCTCTGGACATCGCTGCATTGTCAAGGCCAACCATTTCTTCGTTGAACTGCCTGACAAGGATTTGCACCAGTATGATGTGAGTTTCTGTGGTCGAAATATATTCGTAAATTATCTATTGCTTGACTTGAGACTGATATTCTTTTGTGGTTTGCGCAGGTTACCATCACACCTGAAGTGACCTCACGTGGTGTGAACCGCGCAGTGATGTCCCAGCTGGTGAAACTGTACAAGGAATCTCATCTTGGGAAACGTCTTCCGGCTTATGATGGAAGAAAGAGTCTCTATACGGCTGGGCCTCTCCCTTTT
>Aca-AGO1-1
AGCCACAGCAACAGGGTGGCTATCAAGGCCGAGGACGAGGTGCTCCAGCACCACAAGGTGGCTATCAAGCTGGTCAGGGCGGACAACCGCAAGGAGGAAGAGGCTGGGCTCCAAGGGGACCACCACCACAAGGACGTGGTGGTGTGGCTCCCCAGCAATATGCTGCTGGACAACC---------GCAGCAAGGGCGAGGTGCAGGGCCTCAG---CAACAACAGGCTCCAAGAGGAACTGCACCATCTCAGCGCGGTGCTGGTTCCGGACCCGTGTATGCACCCACTCCCGAGCTGCACCAAGCAACACAGGCTCCCCAGCAACCCGGGGTCACCATGCAACCTGTGCGTGCTGAGTCATCTGCGGGTTCATCTTCCAATCAGCCTGTGCACGAAGCAATGGCTCAGCTCAAACCACCCTCCGCCGAGGAGACCCCTGTTCAGGCTGCACCTGCTTCTAGCAAAGCACTGAGGTTCCCTCTACGCCCAGGAAAAGGTGTCTCTGGACATCGCTGCATTGTTAAGGCCAACCATTTCTTTGTTGAACTGCCTGACAAGGAGTTACACCAGTATGATGTGAGTTTCTGTGGTCGAAATATATTCGTAAATTATCTATTGTTTGACTTGAGACTGATATTCTTTTGTGATTTGCGCAGGTTACCATCACACCTGAAGTGACCTCACGTGGTGTGAACCGCGCTGTGATGGCACAGCTGGTGAAACTGTACAAGGAATCTCATCTTGGGAAACGTCTTCCGGCTTATGATGGAAGAAAGAGTCTCTATACGGCTGGGCCTCTCCCTTTT
>Aca-AGO1-2
AGCCACAGCAACAGGGTGGCTATCAAGGCCGAGGGCGAGGTGCTCCAGCACCACAGGGTGGCTATCAAGCTGGACAGGGCGGACAACCGCAAGGAGGGAGAGGCTGGGCTCCAAGGGGACCACCACCACAAGGACGTGGTGGTGTGGCTCCTCAGCAATACGCTGCTGGACAACC---------GCAGCAAGGGCGAGGTGCAGGGCCTCAGCAACAACAACAGGCTCCAAGAGGAACTGCACCATCTCAGCGTGGTGCTGGTTCCGGACCCGTGTATGCACCCACTCCCGAGCTGCACCAAGCAACACAGGCTCCCCAGCAACCCGGGGTCACCATGCAACCTGTGCGTGCTGAGTCATCTGCTGGGTCATCTTCTAATCAGCCTGTGCACGAAGCAATGGCTCAGCTCAAACCACCCTCCGCTGAGGAGACTCCGGTTCAGGCTGCACCTGCTTCTAGCAAAGCATTGAGGTTCCCTCTACGTCCAGGAAAAGGTGTCTCGGGCCATCGCTGCATTGTTAAGGCCAACCATTTCTTTGTTGAACTGCCTGACAAGGAGTTGCACCAGTATGATGTGAGTTTCTGTGGTCGAAATATATTTGTAAATTATCAATTGTTTGACTTGAGACTGATATTCTTTTGTGATTTGCGCAGGTTACCATCACACCTGAAGTGACCTCACGTGGTGTGAACCGCGCTGTGATGGCACAGCTGGTGAAACTGTACAAGGAATCTCATCTTGGGAAACGTCTTCCGGCTTATGATGGAAGAAAGAGTCTCTATACGGCTGGGCCTCTCCCTTTT
>Asc-AGO1-1
AGCCACAGCA------------------------------------------ACAGGGTGGCTATCGAGGTGGACAGGGTGGACAACCGCAAGGAGGAAGAGGCTGGGCTCCAAGGGGACCACCACCACAAGGACGTGGTGGTGTGGCTCCTCAGCAATACGCTGCTGGACAACC---------GCAGCAAGGGCGAGGTGCAGGGCCTCAG---CAACAACAGGCTCCAAGAGGAACTGCACCATCTCAGCGCGGTGCTGGTTCCGGACCCGTGTATGCACCAACTCCCGAGCTGCACCAAGCAACACAGGCTCCCCAGCAACCCGGGGTCACCATGCAACCTGTGCGTGCTGAGTCATCTGCTGGGTCATCTTCTAATCAGCCTGTGCACGAAGCAATGGCTCAGCTCAAACTACCCTCTGCTGAGGAGACCCCGGTTCAGGCTGCACCTGCTTCTAGCAAAGCATTGAGGTTCCCTCTACGTCCAGGAAAAGGTGTCTCGGGCCATCGCTGCATTGTTAAGGCCAACCATTTCTTTGTTGAACTGCCTGACAAGGAGTTACACCAATATGATGTGAGTTTCTGTGGTCGAAATATATTTGTAAATTATCTATTGTTTGAATTGAGACTGATATTCTTTTGTGATTTGCGCAGGTTACCATCACACCTGAAGTCACCTCACGTGGTGTGAACCGCGCTGTGATGGCACAGCTGGTGAAACTGTACAAGGAATCTCATCTGGGGAAACGTCTTCCGGCTTATGATGGAAGAAAGAGTCTCTATACGGCTGGGCCTCTCCCTTTT
>Asc-AGO1-2
AGCCACAGCA------------------------------------------ACAGGGTGGCTATCAAGGTGGACAGGGCGGACCTCCGCAAGGAGGAAGAGGCTGGGCTCCAAGGGGACCACCACCACAAGGAC---GTGGCGTGGCTCCTCAGCAATATCCTGGTGGACAACC---------GCAGCAAGGGCGAGGTGCAGGGCCTCAGCAACAACAACTGGCTCCAAGAGGAATTGCACCATCTCAGCGCGGTGCTGGTTCCGGACCCGTGTATGCACCAACTCCCGAGCTGCACCAAGCAACACAGGCTCCCCAGCAACCCGGGGTCACCATGCAACCTGTGCTTGCTGAGTCATCTGCTGGCTCGTCTTCTAATCAGCCTGTGCACGAAGCAATGGCTCAGCTCAAACCACCCTCTGCTGAGGAGACCGCTGTTCAGGCTGCACCCGCTTCCAGCAAAGCACTGAGATTCCCTCTACGTCCAGGAAAAGGTGTCTCTGGACACCGCTGCATTGTTAAGGCCAACCATTTCTTTGCTGAACTGCCTGACAAGGATTTGCACCAGTATGATGTGAGTTTCTGTGGTCGAAATATATTCGTAAATTATATACTGTTTGACTTGAGACTGATATTCTTTTGTGGTTTGCGCAGGTTACCATCACACCTGAAGTGACCTCACGTGGTGTGAACCGTGCAGTGATGGCACAGCTGGTGAAACTGTACAAGGAATCTCATCTTGGGAAACGTCTTCCTGCTTATGATGGAAGAAAGAGTCTCTATACGGCTGGGCCTCTCCCTTTT
>Ag-AGO1-1
AGCCACAGCAACAGGGTGGCTATCAAGGCCGAGGGCGAGGTGGTCCAGGACCACAGGGTGGCTATCAAGGC---------GGACAACCGCAAGGAGGAAGAGGCTGGGCTCCAAGGGGACCACCACCACAAGGACGAGGTGGCGTGGCTCCTCAGCAATAT------------CC---------GCAGCAAGGGCGAGGTGGAGGGCCTCAGCAACAACAACAGGCTCCAAGAGGAATAGCACCATCTCAGCGCGGTGCTGGTTCCGGACCTGTGTATGCACCAACTCCCGAGCTGCACCAAGCAACACAGGCTCCCCAGCAACCCGGGGTCACCATGCAACTTGTGCGTGCTGAGTCATCTGCGGGTTCATCTTCTAATCAGCCTGTGCATGAAGCAATGGCTCAGCTCAAACCACCCTCCGCCGAGGAGACCGCGGTTCAGGCTGCACCTGCTTCTAGCAAATCACTGAGATTTCCTCTACGCCCAGGAAAAGGTGTCTCGGGACACCGCTGCATTGTTAAGGCTAACCATTTCTTTGCTGAACTACCTGACAAGGATTTACACCAGTATGATGTGAGTTTCTGTGGTCGAAATATATTCGTAAATTATCTATTGCTTGACTTGAGACTGATATTCTTTTGTGGTTTGCGCAGGTTACCATCACACCTGAAGTGACCTCACGTGGTGTGAACCGTGCAGTGATGGCACAGCTGGTGAAACTGTACAAGGATTCTCATCTTGGGAAACGTCTTCCTGCTTATGATGGAAGAAAGAGTCTCTATACGGCTGGGCCTCTCCCTTTT
>Aer-AGO1-1
AGCCACAGCAACAGGGTGGCTATCAAGGCCGAGGGCGAGGTGCTCCAGCACCACAGGGTGGCTATCAAGCTGGACAGGGCGGACAACCGCAAGGAGGAAGAGGCTGGGCTCCAAGGGGACCACCACCACAAGGAC---GAGGCGTGGCTCCTCAGCAATATGCTGCTGGACAACC---------GCAGCAAGGGCGAGGTGCAGGGCCTCAG---CAACAACAGGCTCCAAGAGGAACTGCACCATCTCAGCGCGGTGCTGGTTCCGGACCCGTGTATGCACCAACTCCCGAGCTGCACCAAGCAACACAGGCTCCCCAGCAACCCGGGGTCACCATGCAACCTGTGCGTGCTGAGTCATCTGCGGGCTCATCTTCTAATCAGCCTGTGCACGAAGCAATGGCTCAGCTCAAACCACCCTCTGCTGAGGAGACCGCGGTTCAGGTTGCACCTGCTTCTAGCAAGGCACTGAGGTTCCCTCTACGCCCAGGAAAAGGTGTCTCGGGACATCGCTGCATTGTTAAGGCCAACCATTTCTTTGTTGAACTGCCTGACAAGGAGTTACACCAGTATGATGTGAGTTTCTGTGGTCGAAATATATTTGTAAATTATCTATTGTTTGACTTGAGGCTGATATTCTTTTGTGATTTGCGCAGGTTACCATCACACCTGAAGTGACCTCACGTGGTGTGAACCGCGCGGTGATGGCACAGCTGGTGAAACTGTACAAGGAATCTCATCTTGGGAAACGTCTTCCGGCTTATGATGGAAGAAAGAGTCTCTATACGGCTGGGCCTCTCCCTTTT
>Aer-AGO1-2
AGCCACAGCAACAGGGTGGCTATCAAGGCCGAGGGCGAGGTGCTCCAGCACCACAAGGTGGCTATCAAGGTGGACAGGGCGGACAACCGCAAGGAGGAAGAGGCCGGGCTCCAAGGGGACCACCGCCACAAGGAC---GAGGCGTGGCTCCTCAGCAATATGCTGCTGGACAACC---------GCAGCAAGGGCGAGGTGCAGGGCCTCAG---CAACAACAGGCTCCAAGAGGAACTGCACCATCTCAGCGCGGTGCTGGTTCCGGACCCGTGTATGCACCAACTCCCGAGCTGCACCAAGCAACACAGGCTCCCCAGCAACCCGGGGTCACCATGCAACCTGTGCGTGCTGAGTCATCTGCGGGTTCCTCTTCTAATCAGCCTGTGCACGAAGCAATGGCTCAGCTCAAACCACCCTCTGCTGAGGAGACCCCGGTTCAGGCTGCACCCGCTTCTAGCAAGGCACTGAGGTTCCCTCTACGCCCAGGAAAAGGTGTCTCGGGACATCGCTGCATTGTTAAGGCCAACCATTTCTTTGTTGAACTGCCTGACAAGGAGTTACACCAGTATGATGTGAGTTTCTGCGGTCGAAATATATTCGTAAATTATCTATTGTTTGACTTGAGACTGATATTCTTTTGTGATTTGCGCAGGTTACAATCACACCTGAAGTGACCTCACGTGGTGTGAACCGCGCTGTGATGGCACAGCTGGTGAAACTGTACAAGGAATCTCATCTTGGGAAACGTCTTCCGGCTTATGATGGAAGAAAGAGTCTCTATACGGCTGGGCCTCTCCCTTTT
>Ach-AGO1-1
AGCCACAGCAACAGGGTGGCTATCAAGGCCGAGGGCGAGGTGGTCCAGGACCACAAGGTGGCTATCAAGGTGCACAGGGCGGACCTCCACAAGGAGGAAGAGGCTGGGCTCCAAGGGGACCACCACCACAAGGACGTGGTGGCGTGGCTCCTCAGCA---------------------------GCAACAAGGGCGAGGTGCAGGGCCTCAG---CAACAACAGGCTCCAAGAGGAACTGCACCATCTCAGCGCGGTGCTGGTTCCGGACCCGTGTATGCACCAACTCCCGAGCTGCACCAAGCAACACAGGCTCCCCAGCAACCCGGGGTCACTATGCAACCTGTGCGTGCCGAGTCATCTGCGGGTTCCTCTTCTAATCAGCCTGTGCACGAAGCAATGGCTCAGCTGAAACCACCCTCCGCCGAGGAGACCGCGGTTCAGGCTGCACCTGCTTCTAGCAAAGCACTGAGGTTCCCTTTACGTCCAGGAAAAGGTGTCTCGGGACATCGCTGCATTGTGAAGGCGAACCACTTCTTTGTGGAACTGCTTGACAAGGAGTTACACCAATATGATGTGAGTTTCTGTGGTTGAAATATATTCGTAAATTATCTATTACTTGACTTGAAACTGATATTCTTTTGTGGTTTGCGCAGGTTACTATCACACCCGAAGTGACCTCACGTGGTGTGAACCGTGCAGTGATGGCACAGCTGGTGAAACTGTACAAGGAATCTCATCTTGGGAAACGTCTTCCGGCTTATGATGGAAGAAAGAGTCTCTATACGGCTGGGCCTCTCCCTTTT
>Ach-AGO1-2
AGCCACAGCAACAGGGTGGCTATCAAGGCCGAGGGCGAGGTGGTCCAGGACCACAAGGTGGCTATCAAGGTGCACAGGGCGGACCTCCACAAGGGGGAAGAGGCTGGGCTCCAAGGGGACCACCACCACAAGGACGAGGTGGCGTGGCTCCTCAGCA---------------------------GCAGCAAGGGCGAGGTGCAGGGCCTCAG---CAACAACAGGCTCCAAGAGGAACTGCACCATCTCAGCGCGGTGCTGGTTCCGGACCCGTGTATGCACCAACTCCCGAGCTGCACCAAGCAACACAGGCTCCCCAGCAACCCGGGGTCACTATGCAACCTGTGCGTGCCGAGTCATCTGCGGGTTCCTCTTCTAATCAGCCTGTGCACGAAGCAATGGCTCAGCTGAAACCACCCTCCGCTGAGGAGACAGCGGTTCAGGCTGCACCTGCTTCTAGCAAAGCACTGAGGTTCCCTTTACGTCCAGGAAAAGGTGTCTCGGGACACCGCTGCATTGTGAAGGCGAACCACTTCTTTGTGGAACTGCCTGACAAGGAGTTACACCAATATGATGTGAGTTTCTGTGGTTGAAATATATTCGTAAATTATCTATTACTTGACTTGAAACTGATATTCTTTTGTGGTTTGCGCAGGTTACTATCACACCCGAAGTGACCTCACGTGGTGTGAACCGTGCAGTGATGGCACAGCTGGTGAAACTGTACAAGGAATCTCATCTTGGGAAACGTCTTCCGGCTTATGATGGAAGAAAGAGTCTCTATACGGCTGGGCCTCTCCCTTTT
>Adr-AGO1-1
AGCCACAGCAACAGGGTGGCTATCAAGGCCGAGGGCGAGGTGCTCCAGCACCACAGGGTGGCTATCAAGCTGGACAGGGCGGACAACCGCAAGGAGGAAGAGGCTGGGCTCCAAGGGGACCACCGCCACAAGGAC---GAGGCGTGGCTCCTCAGCAATATGCTGCTGGACAACC---------GCAGCAAGGGCGAGGTGCAGGGCCTCAG---CAACAACAGGCTCCAAGAGGAACTGCACCATCTCAGCGCGGGGCTGGTTCCGGACCCGTGTATGCACCAACTCCCGAGCTGCACCAAGCAACACAGGCTCCCCAGCAACCCGGGGTCACCATGCAACCTGTGCGTGCTGAGTCATCTGCGGGTTCGTCTTCCAATCAGCCTGTGCACGAAGCAATGGCTCAGCTCAAACCACCCTCCGCTGAGGAGACCCCTGTTCAGGCTGCACCTGCTTCTAGCAAAGCATTGAGGTTCCCTCTACGCCCAGGAAAAGGTGTCTCGGGACATCGCTGCATTGTTAAGGCCAACCATTTCTTTGTTGAACTGCCTGACAAGGAGTTACACCAGTATGATGTGAGTTTCTGTGGTCGAAATATATTCGTAAATTATCCATTGTTTGACTTGAGACTGATATTCTTTTGTGATTTGCGCAGGTTACCATCACACCTGAAGTGACCTCACGTGGTGTGAACCGCGCTGTGATGGCACAGCTGGTGAAACTGTACAAGGAATCTCATCTTGGGAAACGTCTTCCGGCTTATGATGGAAGAAAGAGTCTCTATACGGCTGGGCCTCTCCCTTTT
>Ain-AGO1-1
AGCCACAGCAACAGGGTGGCTATCAAGGCCGAGGGCGAGGTGGTCCAGGACCACAGGGTGGCTATCAAGGTGCACAGGGCGGACCTCCACAAGGAGGAAGAGGCTGGGCTCCAAGGGGACCACCACCACAAGGACGTGGTGGCGTGGCTCCTCAGCA---------------------------GCAACAAGGGCGAGGTGCAGGGCCTCAG---CAACAACAGGCTCCAAGAGGAACTGCACCATCTCAGCGCGGTGCTGGTTCCGGACCCGTGTATGCACCAACTCCCGAGCTGCACCAAGCAACACAGGCTCCCCAGCAACCCGGGGTCACTATGCAACCTGTGCGTGCCGAGTCATCTGCGGGTTCCTCTTCTAATCAGCCTGTGCACGAAGCAATGGCTCAGCTGAAACCACCCTCCGCCGAGGAGACCGCGGTTCAGGCTGCACCTGCTTCTAGCAAAGCACTGAGGTTCCCTTTACGTCCAGGAAAAGGTGTCTCGGGACATCGCTGCATTGTGAAGGCGAACCACTTCTTTGTGGAACTGCCTGACAAGGAGTTACACCAATATGATGTGAGTTTCTGTGGTTGAAATATATTCGTAAATTATCTATTACTTGACTTGAAACTGATATTCTTTTGTGGTTTGCGCAGGTTACTATCACACCCGAAGTGACCTCACGTGGTGTGAACCGTGCAGTGATGGCACAGCTGGTGAAACTGTACAAGGAATCTCATCTTGGGAAACGTCTTCCGGCTTATGATGGAAGAAAGAGTCTCTATACGGCTGGGCCTCTCCCTTTT
>Ain-AGO1-2
AGCCACAGCAACAGGGTGGCTATCAAGGCCGAGGGCGAGGTGGTCCAGGACCACAGGGTGGCTATCAAGGTGCACAGGGCGGACCTCCACAAGGAGGAAGAGGCTGGGCTCCAAGGGGACCACCACCACAAGGACGAGGTGGCGTGGCTCCTCAGCA---------------------------GCAGCAAGGGCGAGGTGCAGGGCCTCAG---CAACAACAGGCTCCAAGAGGAACTGCACCATCTCAGCGCGGTGCTGGTTCCGGACCCGTGTATGCACCAACTCCCGAGCTGCACCAAGCAACACAGGCTCCCCAGCAACCCGGGGTCACTATGCAACCTGTGCGTGCCGAGTCATCTGCGGGTTCCTCTTCTAATCAGCCTGTGCACGAAGCAATGGCTCAGCTGAAACCACCCTCCGCTGAGGAGACAGCGGTTCAGGCTGCACCTGCTTCTAGCAAAGCACTGAGGTTCCCTTTACGTCCAGGAAAAGGTGTCTCGGGACACCGCTGCATTGTGAAGGCGAACCACTTCTTTGTGGAACTGCCTGACAAGGAGTTACACCAATATGATGTGAGTTTCTGTGGTTGAAATATATTCGTAAATTATCTATTACTTGACTTGAAACTGATATTCTTTTGTGGTTTGCGCAGGTTACTATCACACCCGAAGTGACCTCACGTGGTGTGAACCGTGCAGTGATGGCACAGCTGGTGAAACTGTACAAGGAATCTCATCTTGGGAAACGTCTTCCGGCTTATGATGGAAGAAAGAGTCTCTATACGGCTGGGCCTCTCCCTTTT
>Ain-AGO1-3
AGCCACAGCA------------------------------------------ACAGGGTGGCTATCAAGGTGCACAGGGCGGACCTCCACAAGGAGGAAGAGGCTGGGCTCCAAGGGGACCACCACCACAAGGACGAGGTGGCGTGGCTCCTCAGCA---------------------------GCAGCAAGGGCGAGGTGCAGGGCCTCAG---CAACAACAGGCTCCAAGAGGAACTGCACCATCTCAGCGCGGTGCTGGTTCCGGACCCGTGTATGCACCAACTCCCGAGCTGCACCAAGCAACACAGGCTCCCCAGCAACCCGGGGTCACTATGCAACCTGTGCGTGCCGAGTCATCTGCGGGTTCCTCTTCTAATCAGCCTGTGCACGAAGCAATGGCTCAGCTGAAACCACCCTCCGCTGAGGAGACAGCGGTTCAGGCTGCACCTGCTTCTAGCAAAGCACTGAGGTTCCCTTTACGTCCAGGAAAAGGTGTCTCGGGACACCGCTGCATTGTGAAGGCGAACCACTTCTTTGTGGAACTGCCTGACAAGGAGTTACACCAATATGATGTGAGTTTCTGTGGTTGAAATATATTCGTAAATTATCTATTACTTGACTTGAAACTGATATTCTTTTGTGGTTTGCGCAGGTTACTATCACACCCGAAGTGACCTCACGTGGTGTGAACCGTGCAGTGATGGCACAGCTGGTGAAACTGTACAAGGAATCTCATCTTGGGAAACGTCTTCCGGCTTATGATGGAAGAAAGAGTCTCTATACGGCTGGGCCTCTCCCTTTT
>Apb-AGO1-1
AGCCACAGCAACAGGGTGGCTATCAAGGCCGAGGGCGAGGTGCTCCAGCACCACAGGGTGGCTATCAAGCTGGACAGGGCGGACAACCGCAAGGAGGAAGAGGCTGGGCTCCAAGGGGACCACCACCACAAGGACGTGGTGGTGTGGCTCCTCAGCAATACGCTGCTGGACAACC---------GCAGCAAGGGCGAGGTGCAGGGCCTCAGCAACAACAACAGGCTCCAAGAGGAACTGCACCATCTCAGCGCGGTGCTGGTTCCGGACCCGTGTATGCACCCACTCCCGAGCTGCACCAAGCAACACAGGCTCCCCAGCAACCCGGGGTCACCATGCAACCTGTGCGTGCTGAGTCATCTGCTGGGTCATCTTCTAATCAGCCTGTGCACGAAGCAATGGCTCAGCTCAAACCACCCTCCGCTGAGGAGACTCCGGTTCAGGCTGCACCTGCTTCTAGCAAAGCATTGAGGTTCCCTCTACGTCCAGGAAAAGGTGTCTCGGGCCATCGCTGCATTGTTAAGGCCAACCATTTCTTTGTTGAACTGCCTGACAAGGAGTTGCACCAGTATGATGTGAGTTTCTGTGGTCGAAATATATTTGTAAATTATCAATTGTTTGACTTGAGACTGATATTCTTTTGTGATTTGCGCAGGTTACCATCACACCTGAAGTGACCTCACGTGGTGTGAACCGCGCTGTGATGGCACAGCTGGTGAAACTGTACAAGGAATCTCATCTTGGGAAACGTCTTCCGGCTTATGATGGAAGAAAGAGTCTCTATACGGCTGGGCCTCTCCCTTTT
>Ajp-AGO1-1
AGCCACAGCA------------------------------------------ACAGGGTGGCTATCAAGCTGGACAGGGCGGACAACCGCAAGGAGGAAGAGGCTGGGCTCCAAGGGGACCACCGCCACAAGGAC---GAGGCGTGGCTCCTCAGCAATATGCTGCTGGACAACC---------GCAGCAAGGGCGAGGTGCAGGGCCTCAG---CAACAACAGGCTCCAAGAGGAACTGCACCATCTCAGCGCGGTGCTGGTTCCGGACCCGTGTATGCACCAACTCCCGAGCTGCACCAAGCAACACAGGCTCCCCAGCAACCCGGGGTCACCATGCAACCTGTGCGTGCTGAGTCATCTGCTGGGTCATCTTCTAATCAGCCTGTGCACGAAGCAATGGCTCAGCTCAAACCACCCTCCGCTGAAGAGACCCCGGTTCAGGCTGCACCTGCTTCTAGCAAAGCACTGAGGTTCCCTCTACGTCCAGGAAAAGGTGTCTCGGGGCATCGCTGCATTGTTAAGGCCAACCATTTCTTTGTTGAACTGCCTGACAAGGAGTTGCACCAGTATGATGTGAGTTTCTGTGGTCGAAATATATTTGTAAATTATCTATTGTTTGACTTGAGACTGATATTCTTTTGTGATTTGCGCAGGTTACCATCACACCTGAAGTGACCTCACGTGGTGTGAACCGCGCTGTGATGGCACAGCTGGTGAAACTGTACAAGGAATCTCATCTTGGGAAACGTCTTCCGGCTTATGATGGAAGAAAGAGTCTCTATACGGCTGGGCCTCTCCCTTTT
>Ajp-AGO1-2
AGCCACAGCAACAGGGTGGCTATCAAGGCCGAGGGCGAGGTGCTCCAGCACCACAGGGTGGCTATCAAGCTGGACAGGGCGGACAACCGCAAGGAGGAAGAGGCTGGGCTCCAAGGGGACCACCGCCACAAGGAC---GAGGCGTGGCTCCTCAGCAATATGCTGCTGGACAACC---------GCAGCAAGGGCGAGGTGCAGGGCCTCAG---CAACAACAGGCTCCAAGAGGAACTGCACCATCTCAGCGCGGTGCTGGTTCCGGACCCGTGTATGCACCAACTCCCGAGCTGCACCAAGCAACACAGGCTCCCCAGCAACCCGGGGTCACCATGCAACCTGTGCGTGCTGAGTCATCTGCTGGGTCATCTTCTAATCAGCCTGTGCACGAAGCAATGGCTCAGCTCAAACCACCCTCCGCTGAAGAGACCCCGGTTCAGGCTGCACCTGCTTCTAGCAAAGCACTGAGGTTCCCTCTACGTCCAGGAAAAGGTGTCTCGGGGCATCGCTGCATTGTTAAGGCCAACCATTTCTTTGTTGAACTGCCTGACAAGGAGTTGCACCAGTATGATGTGAGTTTCTGTGGTCGAAATATATTTGTAAATTATCTATTGTTTGACTTGAGACTGATATTCTTTTGTGATTTGCGCAGGTTACCATCACACCTGAAGTGACCTCACGTGGTGTGAACCGCGCTGTGATGGCACAGCTGGTGAAACTGTACAAGGAATCTCATCTTGGGAAACGTCTTCCGGCTTATGATGGAAGAAAGAGTCTCTATACGGCTGGGCCTCTCCCTTTT
>Ajp-AGO1-3
AGCCACAGCAACAGGGTGGCTATCAAGGCCGAGGGCGAGGTGCTCCAGCACCACAGGGTGGCTATCAAGCTGGACAGGGCGGACAACCGCAAGGAGGAAGAGGCTGGGCTCCAAGGGGACCACCGCCACAAGGAC---GAGGCGTGGCTCCTCAGCAATATGCTGCTGGACAACC---------GCAGCAAGGGCGAGGTGCAGGACCTCAG---CAACAACAGGCTCCAAGAGGAACTGCACCATCTCAGCGCGGTGCTGGTTCCGGACCCGTGTATGCACCAACTCCCGAGCTGCACCAAGCAACACAGGCTCCCCAGCAACCCGGGGTCACCATGCAACCTGTGCGTGCTGAGTCATCTGCGGGTTCATCTTCCAATCAGCCTGTGCACGAAGCAATGGCTCAGCTCAAACCACCCTCCGCTGAGGAGACCCCTGTTCAGGCTGCACCTGCTTCTAGCAAAGCATTGAGGTTCCCTCTACGCCCAGGAAAAGGTGTCTCGGGACATCGCTGCATTGTTAAGGCCAACCATTTCTTTGTTGAACTGCCTGACAAGGAGTTACACCAGTATGATGTGAGTTTCTGTGGTCGAAATATATTCGTAAATTATCCATTGTTTGACTTGAGACTGATATTCTTTTGTGATTTGCGCAGGTTACCATCACACCTGAAGTGACCTCACGTGGTGTGAACCGCGCTGTGATGGCACAGCTGGTGAAACTGTACAAGGAATCTCATCTTGGGAAACGTCTTCCGGCTTATGATGGAAGAAAGAGTCTCTATACGGCTGGGCCTCTCCCTTTT
>Aru-AGO1-1
AGCCACAGCAACAGGGTGGCTATCAAGGGAGAGGGCGAGGTGGTCCAGCACCACAAGGTGGCTATCAAGGTGCACAGGGCGGACCTCCACAAGGAGGAAGAGGCTGGGCTCCAAGGGGACCACCACCACAAGGACGAGGTGGCGTGGCTCCTCA------------------------------GCAGCAAGGGCGAGGTGCAGGGCCTCAG---CAACAACAGGCTCCAAGAGGAACTGCACCATCTCAGCGCGGTGCTGGTTCCGGACCCGTGTATGCACCAACTCCCGAGCTGCACCAAGCAACACAGGCTCCCCAGCAACCCGGGGTCACAATGCAACCTGTGCGTGCCGAGTCATCTGCGGGTTCCACTTCTAATCAGCCTGTGCACGAAGCAATGGCTCAGCTGAAACCACCCTCTGCTGAGGAGACCGCGGTTCAGGCTGCACCTGCTTCTAGCAAAGCACTGAGGTTCCCTTTACGTCCAGGAAAAGGTGTCTCCGGACATCGCTGCATTGTGAAGGCCAACCATTTCTTTGTGGAACTGCCTGACAAGGAGTTACACCAATATGATGTGAGTTTCTGTGGTCGAAATATATTCGTAAATTATCTATTGCTTGACTTGAAGCTGATATTATTTTGTGGTTTGCGCAGGTTACTATCACACCTGAAGTGACTTCACGTGGTGTGAACCGTGCAGTGATGGCACAGCTGGTGAAACTGTACAAGGAATCTCATCTTGGGAAACGCCTTCCGGCTTATGATGGAAGAAAGAGTCTCTATACGGCTGGGCCTCTCCCTTTT
>Aru-AGO1-2
AGCCACAGCAACAGGGTGGCTATCAAGGCCGAGGGCGAGGTGGTCCAGGACCACAGGGTGGCTATCAAGGTGCACAGGGCGGACCTCCACAAGGAGGAAGAGGCTGGGCTCCAAGGGGACCACCACCACAAGGACGAGGTGGCGTGGCTCCTCA------------------------------GCAGCAAGGGCGAGGTGCAGGGCCTCAG---CAACAACAGGCTCCAAGAGGAACTGCACCATCTCAGCGCGGTGCTGGTTCCGGACCCGTGTATGCACCAACTCCCGAGCTGCACCAAGCAACACAGGCTCCCCAGCAACCCGGGGTCACTATGCAACCTGTGCGTGCCGAGTCATCTGCGGGTTCCTCGTCTAATCAGCCTGTGCACGAAGCAATGGCTCAGCTGAAACCACCCTCTGCTGAGGAGACCGCGGTTCAGGCTGCACCTGCTTCTAGCAAAGCACTGAGGTTCCCTTTACGTCCAGGAAAAGGTGTCTCGGGACATCGCTGCATTGTGAAGGCGAACCACTTCTTTGTGGAACTGCCTGACAAGGAGTTACACCAATATGATGTGAGTTTCTGTGGTTGAAATATATTCGTAAATTATCTATTGCTTGACTTGAAACTGATATTCTTTTGTGGTTTGCGCAGGTTACTATCACACCTGAAGTGACCTCACGTGGTGTGAACCGTGCAGTGATGGCACAGCTGGTGAAACTGTACAAGGAATCTCATCTTGGGAAACGTCTTCCGGCTTATGATGGAAGAAAGAGTCTCTATACGGCTGGGCCTCTCCCTTTT
>Amc-AGO1-1
AGCCACAGCAACAGGGTGGCTATCAAGGCCGAGGGCGAGGTGGTCCAGGACCACAGGGTGGCTATCAAGGT---------GGACCTCCGCAAGGAGGAAGAGGCTGGGCTCCAAGGGGACCACCACAACAAGGACGTGGTGGTGTGGCTCCTCAGCAATATCCTGGTGGACAACC---ACAGCAGCAGCAAGGGCGAGGTGCAGGGCCTCAGCAACAACAACAGGCTCCAAGAGGAGTGGCACCATCTCAGCGGGGTGCTGGTTCCGGACCTGTGTATCAACCTACTCCCGAGCTGCACCAAGCAACACAGGCTCCCCAGCAACCCGGGGTCACCATGCAACCTGTGCGTGCCGAGTCATCTGCGGGT---TCTCCTAATCAGCCTGTGCACGAAGCAATGGCTCAGCTGAAACCACCCTCTGCTGAGGAGACCACGGTTCAGGCTGCACCTGCTTCTAGCAAAGCACTGAGGTTCCCTTTACGTCCAGGAAAAGGTGTCTCCGGACACCGCTGCATTGTTAAGGCAAATCACTTCTTTGTTGAACTGCCTGACAAGGAGTTACACCAATATGATGTGAGTTTCTGTGATCGAAATATATTCGTAGATTATCTATTGCTTGACTTGAGACTGATATTCTTTTGTGGTTTGCGCAGGTCACTATCACACCTGAAGTGACATCACGTGGTGTGAACCGTGCAGTGATGGCACAGCTGGTGAAACTGTACAAGGAATCTCATCTTGGGAAACGTCTTCCGGCTTATGATGGAAGAAAGAGTCTGTATACGGCTGGGCCTCTCCCTTTT
>Asv-AGO1-1
AGCCACAGCA------------------------------------------ACAGGGTGGCTATCAAGGT---------GGACCTCCGCAAGGAGGAAGAGGCTGGGCTCCAAGGGGACCACCACAACAAGGAC---GTGGTGTGGCTCCTCAGCAATATCCTGGTGGGCAACC---------GCAGCAAGGGCGAGGTGCAGGGCCTCAG---CAACAACAGGCTCCAAGAGGAATGGCACCATCTCAGCGGGGTGCTGGTTCCGGACCTGTGTATCAACCTACTCCCGAGCTGCACCAAGCAACACAGGCTCCCCAGCAACCCGGGGTCACCTTGCAACCTGTGCGTGCCGAGTCATCTGCGGGTTCTTCTTCTAATCAGCCTGTGCACGAAGCAATGGCTCAGCTGAAACCACCCTCTGCTGAGGAGACCGTGGTTCAGGCTGCACCTGCTTCTAGCAAAGCACTGAGGTTCCCTTTACGTCCAGGAAAAGGTGTCTCCGGACACCGCTGCATTGTTAAGGCAAATCATTTCTTTGTTGAACTGCCTGACAAGGAGTTACACCAATATGATGTGAGTTTCTGTGATCGAAATATATTCGTAGATTATCTATTGCTTGACTTGAGACTGATATTCTTTTGTGGTTTGCGCAGGTTACTATCACACCTGAAGTGACATCACGTGGTGTGAACCGTGCAGTGATGGCACAGCTGGTGAAACTGTACAAGGAATCTCATCTTGGGAAACGTCTTCCGGCTTATGATGGAAGAAAGAGTCTGTATACGGCTGGGCCTCTCCCTTTT
>Aac-AGO1-1
AGCCACAGCAACAGGGTGGCTATCAAGGCCGAGGGCGAGGTGGTCCAGGACCACAGGGTGGCTATCAAGGTGCACAGGGCGGACCTCCACAAGGAGGAAGAGGCTGGGCTCCAAGGGGACCACCACCACAAGGACGAGGTGGCGCTGCTCCTCAGCA---------------------------GCAGCAAGGGCGAGGTGCAGGGCCTCAG---CAACAACAGGCTCCAAGAGGAACTGCACCATCTCAGCGCGGTGCTGGTTCCGGACCCGTGTATGCACCAACTCCCGAGCTGCACCAAGCAACACAGGCTCCCCAGCAACCCGGGGTCACTATGCAACCTGTGCCTGCTGAGTCATCCGCGGGTTCCTCTTCTAATCAGCCTGTGCACGAAGCAATGGCTCAGCTGAAACCACCCTCCGCTGAGGAGACCGCGGTTCAGGCTGCACCTGCTTCTAGCAAAGCACTGAGGTTCCCTTTACGTCCAGGAAAAGGTGTCTCGGGACATCGCTGCATTGTTAAGGCAAACCATTTCTTTGTTGAACTGCCTGACAAGGAGTTACACCAATATGATGTGAGTTTCTGTGGTCGAAATATATTCGTAAATTATCTATTGCTTGACTTGAAACTG--ATTCTTTTGTGGTTTGCGCAGGTTACTATCACACCTGAAGTGACCTCACGTGGTGTGAACCGTGCAGTGATGGCACAGCTGGTGAAACTGTACAAGGAATCTCATCTTGGGAAACGTCTTCCGGCTTATGATGGAAGAAAGAGTCTCTATACGGCTGGGCCTCTCCCTTTT
>Ata-AGO1-1
AGCCACAGCAACAGGGTGGCTACCAAGGCCGAGGGCGAGGTGGTCCAGGACCACAGGGTGGCTATCAAGGC---------GGACCTCCGCAAGGAGGAAGAGGCTGGGCTCCAAGGGGACCACCACAACAAGGACGAGGTGGTGTGGCTCCTCAGCAATATCCTGGTGGACAACC------GCAGCAGCAAGGGCGAGGTGCAGGGCCTCAGCAACAACAACAGGGTCCAAGAGGAATTGCACCATCTCAGCGCGGTGCTGGTTCCGGACCCGTGTATGCACCAACTCCCGAGCTGCACCAAGCAACACAGGCTCCCCAGCAACCCGGGGTCACCATGCAACCTGTGCGTGCTGAGTCATCTGCGGGTTCATCGTCTAGTCAGCCTGTGCACGAAGCAATGGCTCAGCTCAAACCACCCTCCGCTGAGGAGACCGCGGTTCAGGCTGCACCTGCTTCTAGCAAAGCACTGAGGTTCCCTCTACGTCCAGGAAAAGGTGTCTCGGGACATCGCTGCATTGTTAAGGCCAACCATTTCTTTGCTGAACTGCCTGACAAGGATTTACACCAGTATGATGTGAGTTTCTGTGGTCGTAATACATTCGTAAATTATCTATTGCTTGACTTGAGACTGATATTCTTTTGTGATTTGCGCAGGTTACCATCACACCTGAAGTGACCTCACGTGGTGTGAACCGTGCAGTGATGGCACAGCTGGTGAAACTGTACAAGGAATCTCATCTTGGGAAACGTCTTCCGGCTTATGATGGAAGAAAGAGTCTCTATACGGCTGGGCCTCTCCCTTTT
>Ata-AGO1-2
AGCCACAGCAACAGGGTGGCTATCAA------------------------------------------GGC---------GGACCTCCGCAAGGAGGAAGAGGCTGGGCTCCAAGGGGACCACCACAACAAGGACGAGGTGGTGTGGCTCCTCAGCAATATCCTGGTGGACAACC------GCAGCAGCAAGGGCGAGGTGCAGGGCCTCAGCAACAACAACAGGGTCCAAGAGGAATTGCACCATCTCAGCGCGGTGCTGGTTCCGGACCCGTGTATGCACCAACTCCCGAGCTGCACCAAGCAACACAGGCTCCCCAGCAACCCGGGGTCACCATGCAACCTGTGCGTGCTGAGTCATCTGCGGGTTCATCGTCTAGTCAGCCTGTGCACGAAGCAATGGCTCAGCTCAAACCACCCTCCGCTGAGGAGACCGCGGTTCAGGCTGCACCTGCTTCTAGCAAAGCACTGAGGTTCCCTCTACGTCCAGGAAAAGGTGTCTCGGGACATCGCTGCATTGTTAAGGCCAACCATTTCTTTGCTGAACTGCCTGACAAGGATTTACACCAGTATGATGTGAGTTTCTGTGGTCGTAATACATTCGTAAATTATCTATTGCTTGACTTGAGACTGATATTCTTTTGTGATTTGCGCAGGTTACCATCACACCTGAAGTGACCTCACGTGGTGTGAACCGTGCAGTGATGGCACAGCTGGTGAAACTGTACAAGGAATCTCATCTTGGGAAACGTCTTCCGGCTTATGATGGAAGAAAGAGTCTCTATACGGCTGGGCCTCTCCCTTTT
>Ata-AGO1-3
AGCCACAGCAACAGGGTGGCTATCAAGGCCGAGGGCGAGGTGGTCCAGGACCACAGGGTGGCTATCAAGGC---------GGACCTCCGCAAGGAGGAAGAGGCTGGGCTCCAAGGGGACCACCACAACAAGGACGAGGTGGTGTGGCTCCTCAGCAATATCCTGGTGGACAACC------GCAGCAGCAAGGGCGAGGTGCAGGGCCTCAGCAACAACAACAGGCTCCAAGAGGAATTGCACCATCTCAGCGCGGTGCTGGTTCCGGACCCGTGTATGCACCAACTCCCGAGCTGCACCAAGCAACACAGGCTCCCCAGCAACCCGGGGTCACCATGCAACCTGTGCGTGCTGAGTCATCTGCGGGTTCATCGTCTAGTCAGCCTGTGCACGAAGCAATGGCTCAGCTCAAACCACCCTCCACTGAGGAGACCGCGGTTCAGGCTGCACCTGCTTCTAGCAAAGCACTGAGGTTCCCTCTACGTCCAGGAAAGGGTGTCTCGGGACATCGCTGCATTGTTAAGGCCAACCATTTCTTTGCTGAACTGCCTGACAAGGATTTACACCAGTATGATGTGAGTTTCTGTGGTCATAATACATTCGTAAATTATCTATTGCTTGACTTGAGACTGATATTCTTTTGTGATTTGCGCAGGTTACCATCACACCTGAAGTGACCTCACGTGGTGTGAACCGTGCAGTGATGGCACAGCTGGTGAAACTGTACAAGGAATCTCATCTTGGGAAACGTCTTCCGGCTTATGATGGAAGAAAGAGTCTCTATACGGCTGGGCCTCTCCCTTTT
>Ari-AGO1-1
AGCCACAGCAACAGGGTGGCTATCAAGGCCGAGGGCGAGGTGGTCCTGGACCCCAGGGTGGCTATCAAGGT---------GGACCTCCACAAGGAGGAAGAGGCTGGGCTCCAAGGGGACCACCACCACAAGGACGAGGTGGTGTGGCTCCTCAGCAATATCCTGGTGGACAACC---ACAGCAGCAGCAAGGGCGAGGTGCAGGGCCTCAGCAACAACAACAGGCTCCAAGAGGAATTGCACCATCTCAGCGGGGTGCTGGTTCCGGACCCGTGTATGCACCAACTCCCGAGCTGCACCAAGCAACACAGGCTCCCCAGCAACCCGGGGTCACCATGCAACCTGTGCGTGCTGAGTCATCTGCTGGTTCATCTTCTAACCAGCCTGTGCACGAAGCAATGGCTCAGCTGAAACCACCCTCTGCTGAGGAGACTGCGGTTCAGGCTGCACCTGCTTCTAGCAAAGCACTGAGGTTCCCTTTACGTCCAGGAAAAGGTGTCTCCGGACACCGCTGCATTGTTAAGGCCAACCATTTCTTTGTTGAACTGCCTGACAAGGAGTTACACCAGTATGATGTGAGTTTCTGTGGTCGAAATATATTTGTAAATTATCTATTGCTTGACTTGAGACTGATATTCTT------TTTGCGCAGGTTACTATCACACCTGAAGTGACATCACGTGGTGTGAACCGTGCAGTGATGGCACAGCTGGTGAAACTGTACAAGGAATCTCATCTTGGGAAACGTCTTCCGGCTTATGATGGAAGAAAGAGTCTCTATACGGCTGGGCCTCTCCCTTTT
>Ari-AGO1-2
AGCCACAGCAACAGGGTGGCTATCAAGGCCGAGGGCGAGGTGGTCCAGGACCACAGGGTGGCTATCAAGGT---------GGACCTCCACAAGGAGGAAGAGGCTGGGCTCCAAGGGGACCACCACCGCAAGGACGAGGTGGTGTGGCGCCTCAGCAATATCCTGGTGGACAACC---ACAGCAGCAGCAAGGGCGAGGTGCAGGGCCTCAGCAACAACAACAGGCTCCAAGAGGAATTGCACCATCTCAGCGGGGTGCTGGTTCCGGACCCGTGTATGCACCAACTCCCGAGCTGCACCAAGCAACACAGGCTCCCCAGCAACCCGGGGTCACCATGCAACCTGTGCGTGCTGAGTCATCTGCTGGTTCATCTTCTAACCAGCCTGTGCACGAAGCAATGGCTCAGCTCAAACCACCCTCTGCTGAGGAGACTGCGGTTCAGGCTGCACCTGCTTCTAGCAAAGCACTGAGGTTTCCTTTACGTCCAGGAAAAGGTGTCTCCGGACACCGCTGCATTGTTAAGGCCAACCATTTCTTTGTTGAACTGCCTGACAAGGAGTTACACCAGTATGATGTGAGTTTCTGTGGTCGAAATATATTCGTAAATTATCTATTGCTTGACTTGAGACTG--ATTCTTTTGTTATTTGCGCAGGTTACTATCACACCTGAAGTGACCTCACGTGGTGTGAACCGTGCAGTAATGGCACAGCTGGTGAAACTGTACAAGGAATCTCATCTTGGGAAACGTCTTCCGGCTTATGATGGAAGAAAGAGTCTCTATACGGCTGGGCCTCTCCCTTTT
>Ast-AGO1-1
AGCCACAGCAACAGGGTGGCTATCAAGGCCGAGGGCGAGGTGGTCCAGGACCACAGGGTGGCTATCAAGGTGCACAGGGCGGACCTCCACAAGGAGGAAGAAGCTGGGCTCCAAGGGGACCACCACCGCAAGGACGAGGTGGCGTGGCTCCTCAGCA------------------------GCAGCAGCAAGGGCGAGGTGCAGGGCCTCAG---CAACAACAGGCTCCAAGAGGAACTGCACCATCTCAGCGTGGTGCTGGTTCCGGACCCGTGTATGCACCAACTCCCGAGCTGCACCAAGCAACACAGGCTCCCCAGCAACCCGGGGTCACTATGCAACCTGTGCGTGCCGAGTCATCTGCGGGTTCCTCTTCTAATCAGCCTGTGCACGAAGCAATGGCTCAGCTGAAACCACCCTCCGCTGAGGAGACCGCGGTTCAGGCTGCACCTGCTTCTAGCAAAGCACTGAGGTTCCCTTTACGTCCAGGAAAAGGTGTCTCCGGACATCGCTGCATTGTGAAGGCCAACCATTTCTTTGTGGAACTGCCTGACAAGGAGTTACACCAATATGATGTGAGTTTCTGTGGTCGAAATATATTCGTAAATTATCTATTGCTTGACTTGAAACTG--ATTCTTTTGTGGTTTGCGCAGGTTACTATCACACCTGAAGTGACTTCACGTGGTGTGAACCGTGCAGTGATGGCACAGCTGGTGAAACTGTACAAGGAATCTCATCTTGGGAAACGTCTTCCGGCTTATGATGGAAGAAAGAGTCTCTATACGGCTGGGCCTCTCCCTTTT
>Hh_AGO1-1
AGCCACAGCA------------------------------------------ACAGGGTGGCTATCAAGGTGGACATCGCAGACAACCGCAAGGA---------TGGGCTC-----------------------------------------------------------------------------------------------------------------------------------------------------------------------------------------------------CATGCTCCCCAGCAACATGGGGTCACCATGCAACTTGTGCGCGCTGAGTCATCTGCGGGTTCATCTTTTAATCAGCCTGTGCATGAAGCAATGGCTCAGCTCAAACCACCCTTCGCTGAGGAGACCGTGGTTCAGGCTGAACCCGCTTCTAGCAAATCACTGAGATTCCCTCTACGTCCAGGAAAAGGTGTCTCAGGACAATGCTGCATTGTTAAGGCCAACCATTTCTTTGCTGAAATGCCTGACAAGGATTTGCACCAGTATGATGTGAGTTTCTGTGGTTGAAATATATTCGTAAATTATCTATTGCTTGACTTGGGACTGATATTCTTTTGTGATTTGTGCAGGTTACCATCACACCTGAAGTGACCTAATGTGGAGGGAACCGCGCGGTGATGGCACAGCTGGCGAAACTGTACAAGGAATCTCATCTTGGGAAACGTCTTCCGACTTATGATGGAAGAAAGAGTCTCTATACGGCTGGGCCTCTCCCTTTT
>Hh_AGO1-2
AGCCACAGCA------------------------------------------ACAGGGTGGCTATCAAGGTGGACAGGGCAGACAACCGCAAGGAGGAAGAGGCTGGGCTC-----------------------------------------------------------------------------------------------------------------------------------------------------------------------------------------------------CAGTCTCCTTAGCAACCTGGGGTCACCATGCAACCTGTGCGTGTTGAGTCATCTGCGGGTTCATCTTCTAATCATCCTGTGCAAGAAGCAATGGCTCAACTCAAACCACCCTCCGCTGAGGAGACCGCGGTTCAGGCTGCACCCGCTTATAGAAAATCACTGAGATTCCCTCTACGTCTAGGAAAAGGTATCTCGGGACAATGCTGCATTGTTAAGGCCAACCATTTCTTTG---AACTGCCTGACAAGGATTTGCACCAGTATGATGTGAGTTTCTGTGGTAGAAATATATTCGTAAATTATCTATTGCTTGAATTGAGACTGATATTCTTTTGTGATTTGTGCAGGTTACCATCACACCTGAAGTGACCTCACGTGGAGTGAACCGCGCAGTGATGGCGCAACTGGTGAAACTGTACAAGGAATCTCATCTTGGGAAACGTCTTCCGGCTTATGATGGAAGAAAGAGCCTCTATACGGCTGGGCCTCTCCCTTTT
>Hd_AGO1-1
AGCCACAGCAACAGGGTGGCTATCAAGGCCGAGGGCGAGGTGGTCCAGGACCACAGGGTGGCTATCAAGGTGGACAGGGCGGACCTCCGCAAGGAGGAAGAGGCTGGGCTCCAAGGGGACCACCACCACAAGGACGTGGTGGCGTGGCTCCTCAGCAATATCCTGGTGGACAACC---GCAGCAGCAGCAAGGGCGAGGTGGAGGGCCTCAGCAACAACAACAGGCTCCAAGAGGAATTGCACCATCTCAGCGCGGTGCTGGTTCCGGACCTGTGTATGCACCAACTCCCGAGCTGCACCAAGCAACACAGGCTCCCCAGCAACCCGGGGTCACCATGCAACCTGTGCCTGCTGAGTCATCTGCGGGTTCATCTTCTAATCAGCCTGTGCACGAAGCAATGGCTCAGCTTAAACCACCCTCCGCTGAGGAGACCACGGTTCAGGCTGCACCCGTTTCTAGCAAAGCACTGAGATTCCCTCTACGCCCAGGAAAAGGTGTCTCGGGACATCGCTGCATTGTTAAGGCCAACCATTTCTTTGCTGAACTACCTGACAAGGATTTACACCAGTATGATGTGAGTTTCTGTGGTCGAAATATATTTGTAAATTATCTATTGTTTGACTTGAGACTGATATTCTTTTGTGATTTCTTCAGGTTACCATCACACCTGAAGTGACCTCACGTGGTGTGAACCGCGCAGTGATGGCACAGCTGGTGAAACTGTACAAGGAATCGCATCTTGGGAAACGTCTTCCGGCTTATGATGGAAGAAAGAGTCTCTATACGGCTGGGCCTCTCCCTTTT
>Hd_AGO1-2
AGCCACAGCA------------------------------------------ACAGGGTGGCTATCAAGGTGGACAGGGCGGACCTCCGCAAGGAGGAAGAGGCTGGGCTCCAAGGGGACCACCACCACAAGGACGTGCTGGCGTGGCTCCTCAGCAATATCCTGGTGGACAACC---GCAGCAGCAGCAAGGGCGAGGTGGAGGGCCTCAGCAACAACAACAGGCTCCAAGAGGAATTGCACCATCTCAGCGCGGTGCTGGTTCCGGACCTGTGTATGCACCAACTCCCGAGCTGCACCAAGCAACACAGGCTCCCCAGCAACCCGGGGTCACCATGCAACCTGTGCCTGCTGAGTCATCTGCGGGTTCATCTTCTAATCAGCCTGTGCACGAAGCAATGGCTCAGCTTAAACCACCCTCCGCTGAGGAGACCACGGTTCAGGCTGCACCCGTTTCTAGCAAAGCACTGAGATTCCCTCTACGCCCAGGAAAAGGTGTCTCGGGACATCGCTGCATTGTTAAGGCCAACCATTTCTTTGCTGAACTACCTGACAAGGATTTACACCAGTATGATGTGAGTTTCCGTGGTCGAAATATATTTGTAAATTATCTATTGTTTGACTTGAGACTGATATTCTTTTGTGATTTCTTCAGGTTACCATCACACCTGAAGTGACCTCACGTGGTGTGAACCGCGCAGTGATGGCACAGCTGGTGAAACTGTACAAGGAATCGCATCTTGGGAAACGTCTTCCGGCTTATGATGGAAGAAAGAGTCTCTATACGGCTGGGCCTCTCCCTTTT
>Hal-AGO1-1
AGCCACAGCAACAGGGTGGCTATCAAGGCCGAGGGCGAGGTGGTCCAGGACCACAGGGTGGCTATCAAGGC---------GGACCTCCTCAAGGAGGAAGAGGCTGGGCTCCAAGGGGACCACCG---CAAGGACGAGGTGGCGTGGCTCCTCAGCAATACCCTGGTGGACAACCGCAGCAGCAGCAGCAAGGGCGAGGTGGAGGGCCTCAGCAACAACAACAGGCTCCAAGAGGAATTGCACCATCTCAGCGCGGTGCTGGTTCCGGACCTGTGTATGCACCAACTCCCGAGCTGCACCAAGCAACACAGGCTCCCCAGCAACCCGGGGTCACCATGCAACCTGTGCGTGCTGAGTCATCTGCGGGTTCATCTTCTAATCAGCCTGTGCATGAAGCAATGGCTCAGCTCAAACCACCCTCCGCTGAGGAGACCGAGGTTCAGGCTGCACCCGCTTCTAGCAAAGCACTGAGATTCCCGCTACGCCCTGGAAAAGGTGTCTCCGGACATCGCTGCATTGTTAAGGCCAACCATTTCTTTGCTGAACTGCCTGACAAGGATTTACACCAGTATGATGTGAGTTTCTGTGGCTGAAATATATTTGTAATTTATCTATTGTTCGACTTGAGACTGATATTCGTTTGTGATTTGCGCAGGTTACCATCACTCCTGAAGTGACCTCACGTGGTGTGAACCGCGCAGTGATGGCACAGCTGGTGAAACTGTACAAGGAATCTCATCTTGGGAAACGTCTTCCGGCTTATGATGGAAGAAAGAGTCTCTATACGGCTGGGCCTCTCCCTTTT
>Hal-AGO1-2
AGCCACAGCA------------------------------------------ACAGGGTGGCTATCAAGGC---------GGACCTCCTCAAGGAGGAAGAGGCTGGGCTCCAAGGGGACCACCG---CAAGGACGAGGTGGCGTGGCTCCTCAGCAATACCCTGGTGGACAACCGCAGCAGCAGCAGCAAGGGCGAGGTGGAGGGCCTCAGCAACAACAACAGGCTCCAAGAGGAATTGCACCATCTCAGCGCGGTGCTGGTTCCGGACCTGTGTATGCACCAACTCCCGAGCTGCACCAAGCAACACAGGCTCCCCAGCAACCCGGGGTCACCATGCAACCTGTGCGTGCTGAGTCATCTGCGGGTTCATCTTCTAATCAGCCTGTGCATGAAGCAATGGCTCAGCTCAAACCACCCTCCGCTGAGGAGACCGAGGTTCAGGCTGCACCCGCTTCTAGCAAAGCACTGAGATTCCCGCTACGCCCTGGAAAAGGTGTCTCCGGACATCGCTGCATTGTTAAGGCCAACCATTTCTTTGCTGAACTGCCTGACAAGGATTTACACCAGTATGATGTGAGTTTCTGTGGCTGAAATATATTTGTAATTTATCTATTGTTCGACTTGGGACTGATATTCGTTTGTGATTTGCGCAGGTTACCATCACTCCTGGAGTGACCTCACGTGGTGTGAACCGCGCAGTGATGGCACAGCTGGTGAAACTGTACAAGGAATCTCATCTTGGGAAACGTCTTCCGGCTTATGATGGAAGAAAGAGTCTCTATACGGCTGGGCCTCTCCCTTTT
>Cch-AGO-1
AGCCACAGCAACAGGGTGGCTATCAAGGCCGAGGGCGAGGTGGTCCAGGACCACAGGGTGG------------ACAGGGCGGACCTCCGCAAGGAGGAAGAGGCTGGGCTCCAAGGGGACCACCACCACAAGGACGAGGTGGCGTGGCTCCACA------------------------------GCAGCAAGGGCGAGGTGGAGGGCCTCAGCAACAACAACAGGCTCCAAGAGGAATTGCACCATCTCAGCGCGGTGCTGGTTCCGGACCTGTGTATGCACCAACTCCCGAGCTGCACCAAGCAACACAGGCTCCCCAGCAACCCGGGGTCACCATGCAACCTGTGCGTGCTGAGTCATCTGCGGGTTCATCTTCTAACCAGCCTGTGCACGAAGCAATGGCTCAGCTCAAACCACCCTCCGCTGAGGAGACTGCAGTTCAGGCCGCACCCGCTTCTAGCAAATCACTGAGATTTCCTCTACGCCCAGGAAAAGGTGTCTCTGGATATCGCTGCATTGTTAAGGCCAACCATTTCTTTGTTGAACTGCCTGACAAGGATTTACACCAGTATGATGTGAGTTTCTGTGGTCGAAATATATTCATAAATTATCTATTGCTTGACTTGAGACTGATATTCTTTTGTGGTTTGCGCAGGTTACCATCACACCTGAAGTGACCTCACGTGGTGTGAACCGTGCAGTGATGTCCCAGCTGGTGAAACTGTACAAGGAATCTCATCTTGGGAAACGTCTTCCGGCTTATGATGGAAGAAAGAGTCTCTATACGGCTGGGCCTCTCCCTTTT
>Fs-AGO1-1
AGCCACAGCAACAGGGTGGCTATCAAGGCCGAGGGCGAGGTGGTCCAGCACCACAGGGTGGCTATCAAGCTGGACAGGGCGGACAACCGCAAGGAGGAAGAGGCTGGGCTCCAAGGGGACCACCACCACAAGGACGTGGTGGTGTGGCTCCTCAGCAATATGCTGCTGGACAACCACAGCAGCAGCAGCAAGGGCGAGGTGCAGGGCCTCAG---CAACAACAGGCTCCAAGAGGAACTGCACCATCTCAGCGCGGTGCTGGTTCCGGACCCGTGTATGCACCAACTCCCGAGCTGCACCAAGCAACACAGGCTCCCCAGCAACCCGGGGTCACCATGCAACCTGTGCGTGCTGAGTCATCTGCTGGGTCATCTTCTAATCAGCCTGTGCACGAAGCAATGGCTCAGCTCAAACCACCCTCCGCTGAGGAGACCCCGGTTCAGGTTGCACCTGCTTCTAGCAAGGCACTGAGGTTCCCTCTACGCCCAGGAAGAGGTGTCTCGGGACATCGCTGCATTGTTAAGGCCAACCATTTCTTTGTTGAACTGCCTGACAAGGAGTTACACCAGTATGATGTGAGTTTCTGTGGTCGAAATAAATTCGTGAATTATCTATTGTTTGACTTGAAACTGATATTCTTTTGTGATTTGCGCAGGTTACCATCACACCTGAAGTGACCTCACGTGGTGTGAACCGCGCGGTGATGGCACAGCTGGTGAAACTGTACAAGGAATCTCATCTTGGGAAACGTCTTCCGGCTTATGATGGAAGAAAGAGTCTCTATACGGCTGGGCCTCTCCCTTTT
>Fs-AGO1-2
AGCCACAGCAACAGGGTGGCTATCAAGGCCGAGGGCGAGGTGGTCCAGCACCACAGGGTGGCTATCAAGCTGGACAGGGCGGACAACCGCAAGGAGGAAGAGGCTGGGCTCCAAGGGGACCACCACCACAAGGACGTGGTGGTGTGGCTCCTCAGCAATATGCTGCTGGACAACCACAGCAGCAGCAGCAAGGGCGAGGTGCAGGGCCTCAG---CAACAACAGGCTCCAAGAGGAACTGCACCATCTCAGCGCGGTGCTGGTTCCGGACCCGTGTATGCACCAACTCCCGAGCTGCACCAAGCAACACAGGCTCCCCAGCAACCCGGGGTCACCATGCAACCTGTGCGTGCTGAGTCATCTGCTGGGTCATCTTCTAATCAGCCTGTGCACGAAGCAATGGCTCAGCTCAAACCACCCTCCGCTGAGGAGACCCCGGTTCAGGTTGCACCTGCTTCTAGCAAGGCACTGAGGTTCCCTCTACGCCCAGGAAAAGGTGTCTCGGGACATCGCTGCATTGTTAAGGCCAACCATTTCTTTGTTGAACTACCTGACAAGGAGTTACACCAGTATGATGTGAGTTTCTGTGGTCGAAATATATTTGTAAATTATCTATTGTTTGACTTGATACTG--ATTCTTTTGTGATTTGCGCAGGTTACCATCACACCTGAAGTGACCTCACGTGGTGTGAACCGCGCTGTGATGGCACAGCTGGTGAAACTGTACAAGGAATCTCATCTTGGGAAACGTCTTCCGGCTTATGATGGAAGAAAGAGTCTCTATACGGCTGGGCCTCTCCCTTTT
>Kab-AGO1-1
AGCCACAGCAACAGGGTGGCTATCAAGGCCGAGGGCGAGGTGGTCCAGGACCACAGGGTGGCTATCAAGGTGGACAGGGTGGACCTCCGCAAGGAGGAAGAGGCTGGGCTCCAAGGGGACCACCG---CAAGGACAAGGTGGCGTGGCTCCTCAGCAATATCCTGGTGGACAACC---------GCAGCAAGGGCGAGGTGTACGGCCTCAGCAACAACAACAGGCTCCAAGAGGAATTGCACCATCTCAGCGCGGTGCTGGTTCCGGACCCGTGTATGCACCAACTCCCGAGCTGCACCAAGCAACACAGGCTCCCCAGCAACCCGGGGTCACCATGCAACCTGTGCGTGCTGAGTCATCTGCGGGTTCATCGTCTAATCAGCCTGTGCACGAAGCAATGGCTCAGCTCAAACCACCCTCCGCTGAGGAGACCACGGTTCAGGCTGCACCTGCTTCTAGCAAAGCACTGAGATTCCCTCTACGCCCAGGAAAAGGTGTCTCCGGACATCGCAGCATTGTTAAGGCCAACCATTTCTTTGCTGAACTGCCTGACAAGGATTTACACCAGTATGATGTGAGTTTCTGTGGTCGTAATACATTCGTAAATTATCTATTGCTCGACTTGAGACTG--ATTCTTTTGTGATTTGCGCAGGTTACCATCACGCCTGAAGTGACCTCACGTGGTGTGAACCGTGCCGTGATGGCACAGCTGGTGAAACTGTACAAGGAATCTCATCTCGGGAAACGTCTTCCGGCTTATGATGGAAGAAAGAGTCTCTATACGGCTGGGCCTCTCCCTTTT
>Kab-AGO1-2
AGCCACAGCAACAGGGTGGCTATCAAGGCCGAGGGCGAGGTGGTCCAGGACCACAGGGTGGCTATCAAGGTGGACAGGGCGGACCTCCGCAAGGAGGAAGAGGCTGGGCTCCAAGGGGACCACCG---CAAGGACGAGGTGGCGTGGCTCCTCAGCAATATCCTGGTGGACAACC---------GCAGCAAGGGCGAGGTGTACGGCCTCAGCAACAACAACAGGCTCCAAGAGGAATTGCACCATCTCAGCGCGGTGCTGGTTCCGGACCCGTGTATGCACCAACTCCCGAGCTGCACCAAGCAACACAGGCTCCCCAGCAACCCGGGGTCACCATGCAACCTGTGCGTGCTGAGTCATCTGCGGGTTCATCGTCTAATCAGCCTGTGCACGAAGCAATGGCTCAGCTCAAACCACCCTCCGCTGAGGAGACCACGGTTCAGGCTGCACCTGCTTCTAGCAAAGCACTGAGATTCCCTCTACGCCCAGGAAAAGGTGTCTCCGGACATCGCTGCATTGTTAAGGCCAACCATTTCTTTGCTGAACTGCCTGACAAGGATTTACACCAGTATGATGTGAGTTTCTGTGGTCGTAGTACATTCGTAAATTATCTATTGCTCGACTTGAGACTGATATTCTATTGTGATTTGCGCAGGTTACCATCACGCCTGAAGTGACCTCACGTGGTGTGAACCGTGCCGTGATGGCACAGCTGGTGAAACTGTACAAGGAATCTCATCTTGGGAAACGTCTTCCGGCTTACGATGGAAGAAAGAGTCTCTATACGGCTGGGCCTCTCCCTTTT
>Ps-AGO1-1
AGCCACAGCAACAGGGTGGCTATCAAGGCCGAGGGCGAGGTGGTCCAGGACCACAGGGTGGCTATCAAGGTGGACAGGGCGGACCTCCGCAAGGAGGAAGAGGCTGGGCTCCAAGGGGACCACCACCACAA---------GGCGTGGCTCCTCAGCAATATCCTGGTGGTCAACCACAGCAGCAGCAGCAAGGGCGAGGTGGAGGGCCTCAGCAACAACAACAGGCTCCAAGAGGAATTGCACCATCTCAGCGCGGTGCTGGTTCCGGACCTGTGTATGCACCAACTCCCGAGCTGCACCAAGCAACACAGGCTCCCCAGCAACCCGGGGTCACCATACAACCTGTGCGTGCTGAGTCATCTGCGGGTTCATCTTCTGATCAGCCTGTGCACGAAGCAATGGCTCAGCTCAAACCACCCTCCGCTGAGGACACCGCGGTTCAGGCTGCACCTGCTTCTAGCAAAGCACTGAGGTTCCCTCTACGTCCAGGAAAAGGTGCCTCGGGACATCGCTGCATTGTTAAGGCCAACCATTTCTTTGCTGAACTGCCTGACAAGGATTTACACCAGTATGATGTGAGTTTCTGTGGTCGAAATATATTCGTAAATTATCTATTGCTTGATTTGAGACTGATATTCTTTTGTGGTTTGCGCAGGTTACCATCACACCTGAAGTGACCTCACGTGGTGTGAACCGTGCAGTGATGGCACAGCTGGTGAAACTTTACAAAGAATCTCATCTTGGGAAACGTCTTCCGGCTTATGATGGAAGAAAGAGTCTCTATACGGCTGGGCCTCTCCCTTTT
>Ps-AGO1-2
AGCCACAGCA------------------------------------------ACAGGGTGGCTATCAAGGTGGACAGGGCGGACCTCCGCAAGGAGGAAGAGGCTGGGCTCCAAGGGGACCACCACCACAAGGACGAGGTGGCGTGGCTCCTCAGCAATATCCTGGTGGTCAACCACAGCAGCAGCAGCAAGGGCGAGGTGGAGGGCCTCAGCAACAACAACAGGCTCCAAGAGGAATTGCACCATCTCAGCGCGGTGCTGGTTCCGGACCTGTGTATGAACCAACTCCCGAGCTGCACCAAGCAACACAGGCTCCCCAGCAACCCGGGGTCACCATGCAACCTGTGCGTGCTGAGTCATCTGCGGGTTCATCTTCTGATCAGCCTGTGCACGAAGCAATGGCTCAGCTCAAACCACCCTCCGCTGAGGACACCGCGGTTCAGGCTGCACCTGCTTCTAGCAAAGCACTGAGGTTCCCTCTACGTCCAGGAAAAGGTGCCTCGGGACATCGCTGCATTGTTAAGGCCAACCATTTCTTTGCTGAACTGCCTGACAAGGATTTACACCAGTATGATGTGAGTTTCTGTGGTCGAAATATATTCGTAAATTATCTATTGCTTGATTTGAGACTGATATTCTTTTGTGGTTTTCGCAGGTTACCATCACACCTGAAGTGACCTCACGTGGTGTGAACCGTGCAGTGATGGCACAGCTGGTGAAACTGTACAAGGAATCTCATCTTGGGAAACGTCTTCCGGCTTATGATGGAAGAAAGAGTCTCTATACGGCTGGGCCTCTCCCTTTT
>Pq-AGO1-1
AGCCACAGCAACAGGGTGGCTATCAAGGCCGAGGGCGAGGTGGTCCAGGACCACAGGGTGGCTATCAAGGTGGACAGGGCGGACCTCCGCAAGGAGGAAGAGGCTGGGCTCCAAGGGGACCACCACCACAAGGACGAGGCGGCGTGGCTCCTCAGCAATATCCTGGTGGTCAACC---------GCAGCAAGGGCGAGGTGGAGGGCCTCAGCAACAACAACAGGCTCCAAGAGGAATTGCACCATCTCAGCGCGGTGCTGGTTCCGGACCTGTGTATGCACCAACTCCCGAGCTGCACCAAGCAACACAGGCTCCCCAGCAACCCGGGGTCACCATGGAACCTGTGCGTGCTGAGTCATCTGCGGGTTCATCTTCTGATCAGCCTGTGCACGAAGCAATGGCTCAGCTCAAACCACCCTCCGCTGAGGACACCGCGGTTCAGGCTGCACCTGCTTCTAGCAAAGCACTGAGGTTTCCTCTACGTCCAGGAAAAGGTGCCTCGGGACATCGCTGCATTGTTAAGGCCAACCATTTCTTTGCTGAACTGCCTGACAAGGATTTACACCAGTATGATGTGAGTTTCTGTGGTTGAAATATATTCGTATATTATCTATTGCTTGATTTGAGACTGATATTCTTTTGTGGTTTGCGCAGGTTACCATCACACCTGAAGTGACCTCACGTGGTGTGAACCGTGCAGTGATGGCACAGCTGGTGAAACTGTACAGGGAATCTCATCTTGGGAAACGTCTTCCGGCTTATGATGGAAGAAAGAGTCTCTATACGGCTGGGCCTCTCCCTTTT
>Pq-AGO1-2
AGCCACAGCA------------------------------------------ACAGGGTGGCTATCAAGGTGGACAGGGCGGACCTCCGCAAGGAGGAAGAGGCTGGGCTCCAAGGGGACCACCACCACAAGGACGAGGCGGCGTGGCTCCTCAGCAATATCCTGGTGGTCAACC---------GCAGCAAGGGCGAGGTGGAGGGCCTCAGCAACAACAACAGGCTCCAAGAGGAATTGCACCATCTCAGCGCGGTGCTGGTTCCGGACCTGTGTATGCACCAACTCCCGAGCTGCACCAAGCAACACAGGCTCCCCAGCAACCCGGGGTCACCATGGAACCTGTGCGTGCTGAGTCATCTGCGGGTTCATCTTCTGATCAGCCTGTGCACGAAGCAATGGCTCAGCTCAAACCACCCTCCGCTGAGGACACCGCGGTTCAGGCTGCACCTGCTTCTAGCAAAGCACTGAGGTTTCCTCTACGTCCAGGAAAAGGTGCCTCGGGACATCGCTGCATTGTTAAGGCCAACCATTTCTTTGCTGAACTGCCTGACAAGGATTTACACCAGTATGATGTGAGTTTCTGTGGTTGAAATATATTCGTATATTATCTATTGCTTGATTTGAGACTGATATTCTTTTGTGGTTTGCGCAGGTTACCATCACTCCTGAAGTGACCTCACGTGGTGTGAACCGTGCAGTGATGGCACAGCTGGTGAAACTGTACAGGGAATCTCATCTTGGGAAACGTCTTCCGGCTTATGATGGAAGAAAGAGTCTCTATACGGCTGGGCCTCTCCCTTTT
>Pt-AGO1-1
AGCCACAGCAACAGGGTGGATATCAAGGCCGAGGGCGAGGTGGTCCAGGACCACAGGGTGGCTATCAAGGTGGACAGGGCGGACCTCCGCAAGGAGGAAGAGGCTGGGCTCCAAGGGGACCACCACCACAAGGACGAGGCGGCGTGGCTCCTCAGCAATATCCTGGTGGTCAACCACAGCAGCAGCAGCAAGGGCGAGGTGGAGGGCCTCAGCAACAACAACAGGCTCCAAGAGGAATTGCACCATCTCAGCGCGGTGCTGGTTCCGGACCTGTGTATGCACCAACTCCCGAGCTGCACCAAGCAACACAGGCTCCCCAGCAACCCGGGGTCACCATGCAACCTGTGCGTGCTGAGTCACCTGCGGGTTCATCTTCTGATCAGCCTGTGCACGAAGCAATGGCTCAGCTCAAACCACCCTCCGCTGAGGACACCGCGGTTCAGGCTGCACCTGCTTCTAGCAAAGCACTGAGGTTCCCTCTACGTCCAGGAAAAGGTGCCTCGGGACATCGCTGCATTGTTAAGGCCAACCATTTCTTTGCTGAACTGCCTGACAAGGATTTACACCAGTATGATGTGAGTTTCTGTGGTCGAAATATATTCGTAAATTATCTATTGCTTGATTTGAGACTG--ATTCTTTTGTGGTTTGCGCAGGTTACCATCACACCTGAAGTGACCTCACGTGGTGTGAACCGTGCAGTGATGGCACAGCTGGTGAAACTGTACAAGGAATCTCATCTTGGAAAACGTCTTCCGGCTTATGATGGAAGAAAGAGTCTCTATACGGCTGGGCCTCTCCCTTTT
>Pt-AGO1-2
AGCCACAGCA------------------------------------------ACAGGGTGGCTATCAAGGTGGACAGGGCGGACCTCCGCAAGGAGGAAGAGGCTGGGCTCCAAGGGGACCACCACCACAAGGACGAGGCGGCGTGGCTCCTCAGCAATATCCTGGTGGTCAACCACAGCAGCAGCAGCAAGGGCGAGGTGGAGGGCCTCAGCAACAACAACAGGCTCCAAGAGGAATTGCACCATCTCAGCGCGGTGCTGGTTCCGGACCTGTGTATGCACCAACTCCCGAGCTGCACCAAGCAACACAGGCTCCCCAGCAACCCGGGGTCACCATGCAACCTGTGCGTGCTGAGTCACCTGCGGGTTCATCTTCTGATCAGCCTGTGCACGAAGCAATGGCTCAGCTCAAACCACCCTCCGCTGAGGACACCGCGGTTCAGGCTGCACCTGCTTCTAGCAAAGCACTGAGGTTCCCTCTACGTCCAGGAAAAGGTGCCTCGGGACATCGCTGCATTGTTAAGGCCAACCATTTCTTTGCTGAACTGCCTGACAAGGATTTACACCAGTATGATGTGAGTTTCTGTGGTCGAAATATATTCGTAAATTATCTATTGCTTGATTTGAGACTG--ATTCTTTTGTGGTTTGCGCAGGTTACCATCACACCTGAAGTGACCTCACGTGGTGTGAACCGTGCAGTGATGGCACAGCTGGTGAAACTGTACAAGGAATCTCATCTTGGAAAACGTCTTCCGGCTTATGATGGAAGAAAGAGTCTCTATACGGCTGGGCCTCTCCCTTTT
>Ppu-AGO1-1
AGCCACAGCA------------------------------------------ACAGGGTGTCTATCAAGGTGGACAGGGCGGACCTCCGCAAGGAGGAAGAGGCTGGGCTCCAAGGGGACCACCACCACAAGGACGAGGCGGCGTGGCTCCTCAGCAATATCCTGGTGGTCAACCACAGCAGCAGCAGCAAGGGCGAGGTGGAGGGCCTCAGCAACAACAACAGGCTCCAAGAGGAATTGCACCATCTCAGCGCGGTGCTGGTTCCGGACCTGTGTATGCACCAACTCCCGAGCTGCACCAAGCAACACAGGCTCCCCAGCAACCTGGGGTCACCATGCAACCTGTGCGTGCTGAGTCATCTGCGGTTTCATCTTCTGATCAGCCTGTGCACGAAGCAATGGCTCAGCTCAAACCACCCTCCGCTGAGGACACCGCGGTTCAGGCTGCACCTGTTTCTAGCAAAGCACTGAGGTTCCCTCTACGTCCAGGAAAAGGTGCCTCGGGACATCGCTGCATTGTTAAGGCCAACCATTTCTTTGCTGAACTGCCTGACAAGGATTTACACCAGTATGATGTGAGTTTCTGTGGTCGAAATATATTCGTAAATTATCTATTGCTTGATTTGAGACTGATGTTCTTTTGTGGTTTGCGCAGGTTACCATCACACCTGAAGTGACCTCACGTGGTGTGAACCGTGCAGTGATGGCACAGCTGGTGAAACTGTACAAGGAATCTCATCTTGGGAAACGTCTTCCGGCTTATGATGGAAGAAAGAGTCTCTATACGGCTGGGCCTCTCCCTTTT
>Ppu-AGO1-2
AGCCACAGCAACAGGGTGGCTATCAAGGCCGAGGGCGAGGTGGTCCAGGACCACAGGGTGGCTATCAAGGTGGACAGGGCGGACCTCCGCAAGGAGGAAGAGGCTGGGCTCCAAGGGGACCACCACCACAAGGACGAGGCGGCGTGGCTCCTCAGCAATATCCTGGTGGTCAACCACAGCAGCAGCAGCAAGGGCGAGGTGGAGGGCCTCAGCAACAACAACAGGCTCCAAGAGGAATTGCACCATCTCAGCGCGGTGCTGGTTCCGGACCTGTGTATGCACCAACTCCCGAGCTGCACCAAGCAACACAGGCTCCCCAGCAACCCGGGGTCACCATGCAACCTGTGCGTGCTGAGTCATCTGCGGTTTCATCTTCTGATCAGCCTGTGCACGAAGCAATGGCTCAGCTCAAACCACCCTCCGCTGAGGACACCGCGGTTCAGGCTGCACCTGTTTCTAGCAAAGCACTGAGGTTCCCTCTACGTCCAGGAAAAGGTGCCTCGGGACATCGCTGCATTGTTAAGGCCAACCATTTCTTTGCTGAACTGCCTGACAAGGATTTACACCAGTATGATGTGAGTTTCTGTGGTCGAAATATATTCGTAAATTATCTATTGCTTGATTTGAGACTGATGTTCTTTTGTGGTTTGCGCAGGTTACCATCACACCTGAAGTGACCTCACGTGGTGTGAACCGTGCAGTGATGGCACAGCTGGTGAAACTGTACAAGGAATCTCATCTTGGGAAACGTCTTCCGGCTTATGATGGAAGAAAGAGTCTCTATACGGCTGGGCCTCTCCCTTTT
>Pr-AGO1-1
AGCCACAGCAACAGGGTGGCTATCAAGGCCGAGGGCGAGGTGGTCCAGGACCACAGGGTGGCTATCAAGGTGGACAGGGCGGACCTCCGCAAGGAGGAAGAGGCTGGGCTCCAAGGGGACCACCACCACAAGGACGAGGCGGCGCGGCTCCTCAGCAATATCCTGGTGGTCAACCACAGCAGCAGCAGCAAGGGCGAGGTGGAGGGCCTCAGCAACAACAACAGGCTCCAAGAGGAATTGCACCATCTCAGCGCGGTGCTGGTTCCGGACCTGTGTATGCACCAACTCCCGAGCTGCACCAAGCAACACAGGCTCCCCAGCAACCCGGGGTCACCATGCAACCTGTGCGTGCTGAGTCACCTGCGGGTTCATCTTCTGATCAGCCTGTGCACGAAGCAATGGCTCAGCTCAAACCACCCTCCGCTGAGGACACCGCGGTTCAGGCTGCACCTGCTTCTAGCAAAGCACTGAGGTTCCCTCTACGTCCAGGAAAAGGTGCCTCGGGACATCGCTGCATTGTTATGGCCAACCATTTCTTTGCTGAACTGCCTGACAAGGATTTACACCAGTATGATGTGAGTTTCTGTGGTCGAAATATATTCGTAAATTATCTATTGCTTGATTTGAGACTG--ATTCTTTTGTGGTTTGCGCAGGTTACCATCACACCTGAAGTGACCTCACGTGGTGTGAACCGTGCAGTGATGGCACAGCTGGTGAAACTGTACAAGGAATCTCATCTTGGAAAACGTCTTCCGGCTTATGATGGAAGAAAGAGTCTCTATACGGCTGGGCCTCTCCCTTTT
>Pr-AGO1-2
AGCCACAGCAACAGGGTGGCTATCAAGGCCGAGGGCGAGGTGGTCCAGGACCACAGGGTGGCTATCAAGGTGGACAGGGCGGACCTCCGCAAGGAGGAAGAGGCTGGGCTCCAAGGGGACCACCACCACAAGGACGAGGCGGCGTGGCTCCTCAGCAATATCCTGGTGGTCAACCACAGCAGCAGCAGCAAGGGCGAGGTGGAGGGCCTCAGCAACAACAACAGGATCCAAGAGGAATTGCACCATCTCAGCGCGGTGCTGGTTCCGGACCTGTGTATGCACCAACTCCCGAGCTGCACCAAGCAACACAGGCTCCCCAGCAACCCGGGGTCACCATGCAACCTGTGCGTGCTGAGTCATCTGCGGGTACATCTTCTGATCAGCCTGTGCACGAGGCAATGGCTCAGCTCAAACCACCCTCCGCTGAGGACACCGCGGTTCAGGCTGCACCTGCTTCTAGCAAAGCACTGAGGTTCCCTCTACGTCCAGGAAAAGGTGCCTCGGGACATCGCTGCATTGTTAAGGCCAACCATTTCTTTGCTGAACTGCCTGACAAGGATTTACACCAGTATGATGTGAGTTTCTGTGGTCGAAATATATTCGTAAATTATCTATTGCTTGATTTGAGACTGATATTCTTTTGTGGTTTGCACAGGTTACCATCACACCTGAAGTGACCTCACGTGGTGTGAACCGTGCAGTGATGGCACAGCTGGTGAAACTGTACAAGGAATCTCATCTTGGGAAACGTCTTCCGGCTTATGATGGAAGAAAGAGTCTCTATACGGCTGGGCCTCTCCCTTTT
>Sf-AGO1-1
AGCCACAGCAACAGGGTGGCTATCAAGGCCGAGGGCGAGGTGGTCCAGGACCACAGGGTGGTTATCAAGGT---------GGACCTCCGCAAGGAGGAAGAGGCTGGGCTCCAAGGGGACCACCACCACAAGGACGAGGTGGTGTGGCTCCTCAGCAGTATTCTGGTGGACAACC---------GCAGCAAGGACGAGGTGCAGGGCCTCAG---CAACAACAGGCTCCAAGAGGAATTGCACCATCTCAGCGCGGTGCTGGTTCCGGACCCGTGTATGCACCAACTCCCGAGCTGCACCAAGCAACACAGGCTCCCCAGCAACCCGGGGTCACCATGCAACCTGTGCGTGCTGAGTCATCTGCGGGTTCTTCTTCTAATCAGCCTGTGCACGAAGCAATGGCTCAGCTGAAACCACCCTCCGCTGAGGAGACCGCGGTTCAGGCTGCACCTGCTTCCAGCAAAGCACTGAGGTTCCCTTTACGACCAGGAAAAGGTGTCTCCGGACACCGCTGCATTGTTAAGGCAAACCATTTCTTTGTTGAACTGCCCGACAAGGAGTTACACCAGTATGATGTGAGTTTCTGTGATCGAAATATATTCTTAAATTCTCTATTGCTTGACTTGAGACTGATATTCTTTTGTGGTTTGCGCAGGTTACTATCACACCTGAAGTGACCTCACGCGGTGTGAACCGTGCAGTGATGGCCCAGCTGGTGAAACTGTACAAGGAATCTCATCTTGGGAAACGTCTTCCGGCTTATGATGGAAGAAAGAGTCTCTATACGGCTGGGCCTCTCCCTTTT
>Sf-AGO1-2
AGCCACAGCAACAGGGTGGCTATCAAGGCCGAGGGCGAGGTGGTCCAGGACCACAGGGTGGCTATCAAGGC---------GGACCTCCGCAAGGAGGAAGAGGCTGGGCTCCAAGGGGACCACCACCACAAGGACGAGGTGGCGTGGCTCCTCAGCAGTATTCTGGTGGACAACC---------GCAGCAAGGACGAGGTGCAGGGCCTCAGCAACAACAACAGGCTCCAAGAGGAATTGCACCATCTCAGCGCGGTGCTGGTTCCGGACCCGTGTATGCACCAACTCCCGAGCTGCACCAAGCAACACAGGCTCCCCAGCAACCCGGGGTCACCATGCAACCTGTGCGTGCTGAGTCATCTGCGGGTTCTTCTTCGAATCAGCCTGTGCACGAAGCAATGGCTCAGCTGAAACCACCCTCCGCTGAGGAGACCGCGGTTCAGGCTGCACCTGCTTCCAGCAAAGCACTGAGGTTCCCTTTACGACCAGGAAAAGGTGTCTCCGGACACCGCTGCATTGTTAAGGCAAACCATTTCTTTGTTGAACTGCCCGACAAGGAGTTACACCAGTATGATGTGAGTTTCTGTGGTCGAAATATATTCGTAAATTATCTATTGCTTGACTTGAGACTGATATTCTTTTGTGGTTTGCGCAGGTTACTATCACACCTGAAGTGACCTCACGAGGTGTGAACCGTGCAGTGATGGCACAGCTGGTGAAACTGTACAAGGAATCTCATCTTGGGAAACGTCTTCCGGCTTATGATAGAAGAAAGAGTCTCTATACGGCTGGGCCTCTCCCTTTT
>Sf-AGO1-3
AGCCACAGCAACAGGGTGGCTATCAAGGCCGAGGGCGAGGTGGTCCAGGACCACAAGGTGGCTATCAAGGT---------GGACCTCCGCAAGGAGGAAGAGGCTGGGCTCCAAGGGGACAACCACCACAAGGACGAGGTGGCGTGGCTCCTCA------------------------------GCAGCAAGGACGAGGTGCAGGGCCTCAG---CAACTACAGGCTCCAAGAGGAATTGCACCATCTCAGCGCGGTGCTGGTTCCGGACCCGTGTATGCACCAACTCCCGAGCTGCACCAAGCAACACAGGCTCCCCAGCAACCCGGGGTCACCATGCAACCTGTGCGTGCTGAGTCATCTGCGGGTTCTTCTTCTAATCAGCCTGTGCACGAAGCTATGGCTCAGCTGAAACCACCCTCCGCTGAGGAGACCGCGGTTCAGGCTGCACCTGCTTCTAGCAAAGCACTGAGGTTCCCTTTACGACCAGGAAAAGGTGTCTCCGGACACCGCTGCATTGTTAAGGCAAACCATTTCTTTGTTGAACTGCCCGACAAGGAGTTACACCAGTATGATGTGAGTTTCTGTGGTCGAAATATATTCTTAAATTCTCTATTGCTTGACTTGAGACTGATATTCTTTTGTGGTTTGCGCAGGTTACTATCACACCTGAAGTGACCTCACGCGGTGTGAACCGTGCAGTGATGGCCCAGCTGGTGAAACTGTACAAGGGATCTCATCTTGGGAAACGTCTTCCGGCTTATGATGGAAGAAAGAGTCTCTATACGGCTGGGCCTCTCCCTTTT
>Stc-AGO1-1
AGCCACAGCAACAGGGTGGCTATCAAGGCCGAGGGCGAGGTGGTCCGGGACCACAGGGTGGCTATCAAGGT---------GGACCTCCGCAAGGAGGAAGAAGCTGGGCCCCAAGGGGACCACCACCACAAGGACGAGGTGGCGTGGCTCCTCAGCAATATCC---------------------GCAGCAAGGGCGAGGTGTAGGGCCTCAGCAACAACAACAGGCTCCAAGAGGAATTGCACCATCTCAGCGCGGTGCTGGTTCCGGACCCATGTATGCACCAACTCCCGAGCTGCACCAAGCAACGCCGGCTCCCCAGCAACCCGGAGTCGCCATGCAACCTGTGCGTTCCGAGTCATCCGCAGGCTCATCTTCTACACAGCCTGTGCAGGAAGCAATGGCTCAGCTCAAACCACCATCTGCCGAGGAGACCGCTGTTCAGGGTGCTCCTGCTTCTAGCAAATCACTGAGATTCCCGCTTCGTCCAGGAAAAGGTGTCTCGGGACAACGCTGCATTGTTAAGGCCAACCATTTCTTTGCTGAACTGCCTGACAAGGATTTACACCAGTATGATGTGAGTTTTTGTTGTCGAAATATATTAGTAAATTATCTGTTGTTTGAGTTGAGACTGATATTCTTTTGTGGTTTGCGCAGGTTACCATCACACCTGAAGTGACATCACGTGGTGTGAACCGCGCAGTGATGGAACAGCTGGTGAAACTGTACAAGGAATCTCATCTTGGGAGACGTCTACCGGCTTATGATGGAAGAAAGAGTCTCTATACGGCTGGGCCTCTCCCTTTT
>Stc-AGO1-2
AGCCACAGCAACAGGGTGGCTATCAAGGCCGAGGGCGAGGTGGTCCAGGACCACAGGGTGGCTATCAAGGT---------GGACCTCCGCAAGGAGGAAGAGGCTGGGCCCCAAGGGGACCACCACCACAAGGACGAGGTGGCGTGGCTCCTCAGCAATATCC---------------------GCAGCAAGGGCGAGGTGTAGGGCCTCAGCAACAACAACAGGCTCCAAGAGGAATTGCACCATCTCAGCGCGGTGCTGGTTCCGGACCCATGTATGCACCAACTCCCGAGCTGCACCAAGCAACGCCGGCTCCCCAGCAACCCGGAGTCGCCATGCAACCTGTGCGTTCCGAGTCATCCGCAAGCTCATCTTCTACACAGCCTGTGCAGGAAGCAATGGCTCAGCTCAAACCACCATCTGCCGAGGAGACCGCTGTTCAGGGTGCTCCTGCTTCTAGCAAATCACTGAGATTCCCGCTTCGTCCAGGAAAAGGTGTCTCGGGACAACGCTGCATTGTTAAGGCCAACCATTTCTTTGCTGAACTGCCTGACAAGGATTTACACCAGTATGATGTGAGTTTTTGTTGTCGAAATATATTAGTAAATTATCTGTTGTTTGAGTTGAGACTGATATTCTTTTGTGGTTTGCGCAGGTTACCATCACACCTGAAGTGACATCACGTGGTGTGAACCGCGCAGTGATGGAACAGCTGGTGAAACTGTACAAGGAATCTCATCTTGGGAGACGTCTACCGGCTTATGATGGAAGAAAGAGTCTCTATACGGCTGGGCCTCTCCCTTTT
>Chr-AGO1-1
AGCCACAGCAACAGGGTGGCTATCAAGGCCGAGGTCGAGGTGGCCCAGGTCCACAGGGTGGCTATCAAGGTGCACAGGGCGGACAACCGCAAGGAGGAAGAGGCTGGACTCCAAGGGGACCACAACAGCAAGGGCGTGGTGGCGTGGCTCCACAGCAATATCCTGGTGGACAGCC---GCTGCAGCAGCAAGGGCGAGGTGTAGGGCCTCAGCAACAGCAACAGGCTCCAAGAGGAATTGCACCATCTCAGCGCGGTGCTGGTTCCGGACCTGTGTATGCACCCACTCCCGAGCTGCACCAAGCTACACAGGCTCCCCAGCAACCCGGGGTCACCTTGCCACCTGTGCGTGCTGAGTCACCTGCGGGTTCATCTTCTAGTCAGCCATTGCACGAAGCAATGGCTCAGCTCAAACCACCCTCCGCTGCAGAGACTGCGGTTCAGGCTGCACCCACTTCTAGCAAAGCACTGAGATTCCCTCTACGCCCAGGAAAAGGTGTCACTGGACAACGCTGCATTGTTAAGGCCAACCATTTCTTTGCTGAACTGCCTGACAAGGATTTACACCAATATGATGTGAGTTTCCGTGGTCGAAATATATTTGTAAATGATCTATTGTTTTACTTGAGACTGATATTCTTTTGTGATTTGAACAGGTTACTATCACACCTGAAGTGACCTCACGCGGTGTGAACCGTGCGGTGATTGCACAATTGGTTAAATTATACAAGGAATCTCATCTTGGGAAACGTCTTCCTGCTTATGATGGAAGAAAGAGTCTCTATACGGCTGGGCCTCTCCCTTTT
>Chr-AGO1-2
AGCCACAGCA------------------------------------------ACAGGGTGGCTATCAAGGTGCTCAGGGCGGACAACCGCAAGGAGGAAGAGGCTGGACTCCAAGGGGACCGCAACAGCAAGGGCGTGGTGGCGTGGCTCCACAGCAATATCCTGGTGGACAGCC---GCTGCAGCAGCAAGGGCGAGGTGTAGGGCCTCAGCAACAGCAACAGGCTCCAAGAGGAATTGCACCATCTCAGCGCGGTGCTGGTTCCGGACCTGTGTATGCACCCACTCCCGAGCTGCACCAAGCTACACAGGCTCCCCAGCAACCCGGGGTCACCTTGCCACCTGTGCGTGCTGAGTCACCTGCGGGTTCATCTTCTAGTCAGCCATTGCACGAAGCAATGGCTCAGCTCAAACCACCCTCCGCTGCAGAGACTGCGGTTCAGGCTGCACCCGCTTCTAGCAAAGCACTGAGATTCCCTCTACGCCCAGGAAAAGGTGTCACTGGACAACGCTGCATTGTTAAGGCCAACCATTTCTTTGCTGAACTGCCTGACAAGGATTTACACCAATATGATGTGAGTTTCCGTGGTCGAAATATATTTGTAAATGATCTATTGTTTTACTTGAGACTGATATTCTTTTGTGATTTGAACAGGTTACTATCACACCTGAAGTGACCTCACGCGGTGTGAACCGTGCGGTGATTGCACAATTGGTTAAATTATACAAGGAATCTCATCTTGGGAAACGTCTTCCTGCTTATGATGGAAGAAAGAGTCTCTATACGGCTGGGCCTCTCCCTTTT
>Cd-AGO1-1
AGCCACAGCAACGGGGTGGCTATCAAGGCCGAGGTCGAGGTGGCCCAGGTCCACAGGGTGGCTATCAAGGTGCACAGGGTGGTCAACCGCAAGGAGGAAGAGGCTGGACTCCAAGGGGACCGCCAGCACAAGGGCGAGGTGGCGTGGCCCCTCAGCAGTATCCTGGTGGACAGCC---------GCAGCAAGGGCGAGGTGTAGGGCCTCAGCAACAGCAACAGGCTCCAAGAGGAATTGCACCATCTCAGCGCGGTGCTGGTTCCGGACCTGTGTATGCACCCACTCCCGAGCTGCACCAAGCTACACAGGCTCCCCAGCAACCCGGGGTCACCTTGCCACCTGTGCGTGCTGAGTCACCTGCGGGTTCATCTTCTACTCAGCCATTGCATGAAGCAATGGCTCAGCTCAAACCCCCCTCCGCTGCAGAGACTGCGGTTCAGGCTGCACCCGCTTCTAGCAAAGCACTGAGATTCCCTCTACGCCCAGGAAAAGGTGTCACCGGACAACGCTGCATTGTTAAGGCCAACCATTTCTTTGCTGAACTGCCTGACAAGGATTTACACCAATATGATGTGAGTTTCCGTTGTC------------TAAATGATCTATTGTTTTACTTGAGACTGATATTCTTTTGTGATTTGAACAGGTTACTATCACACCTGAAGTGACCTCACGTGGTGTGAACCGTGCGGTGATTGCACAATTGGTGAAACTGTACAAGGAATCTCATCTTGGGAAACGTCTCCCTGCTTATGATGGAAGAAAGAGTCTCTATACGGCTGGGCCTCTCCCTTTT
>Cd-AGO1-2
AGCCACAGCAACAGGGTGGCTATCAAGGCCGTGGTCGAGGTGGTCCAGGTCCACAGGGTGGCTATCAAGGTGCACAGGGCGGTCAACCGCAAGGAGGAAGAGGCTGGACTCCAAGGGGACCCCCAGCACAAGGGCGTGGTGGCGTGGCTCCTCAGCAATATCCTGGCGGACAGCC---------GCAGCAAGGGCGAGGTGTAGGGCCTCAGCAACAACAACAGGTTCCAAGAGGAATTGCACCATCTCAGCGCGGTGCTGGTTCCGGACCTGTGTATGCACCCACTCCCGAGCTGCACCAAGCTACACAGGCTCCCCAGCAACCCGGGGTCACCTTGCCACCTGTGCGTGCTGAGTCACCTGCGGGTTCATCTTCTAATCAGCCATTGCACGAAGCAATGGCTCAGCTCAAACCACCCTCCGCTGCAGAGACCGCGGTTCAGGCTGCACCCGCTTCTAGCAAAGCACTCAGGTTCCCTCTACGCCCAGGAAAAGGTGTCTCAGGACAACGCTGCATTGTTAAGGCCAACCATTTCTTTGCTGAACTGCCTGACAAGGATTTACACCAATATGATGTGAGTTTCCGTGGTCAAAATATATTGGTTAATGATCTATTGTTTTACTTGAGACTGATATTCTTTTGTGATTTGAACAGGTTACTATTACACCTGAAGTGACCTCACGTGGTGTGAACCGCGCGGTGATTGCACAGCTGGTTAAATTATACAAGGAATCTCATCTTGGGAAACGTCTTCCTGCTTATGATGGAAGAAAGAGTCTCTATACGGCTGGGCCTCTCCCTTTT
>Sch-AGO1-1
AGCCACAGCAACAGGGTGGCTATCAAGGCAGAGGGCGAGGTGGTCCAGCACCACAGGGTGGCTATCAAGGT---------GGACCTCCGCAAGGAGGAAGAGGCTATGCTCCTAGGGGACCACCACCGCAAGGGCGAGGTGGCGTGGCTCCTCAGCAATATCCTGGTGGACAACC------GCAGCAACAAGGGCGAGGTGCAGGGCCTCAGCAACAACAACAGGCTCCAAGAGGAATTGCACCAACTCAGCGCGGTGCTGGTTCCGGACCTGTGTATGCACCAACTCCCGAGCTGCACCAAGCAACACAGGCTCCCCAGCTACCCGGGGTAACCGTGCAACCTGTGCATGCTGAGTCATCTGCGGGTTCATCTTCTAATCAACCTGTGCACGAAGCAATGGCTCAGCTGAAACCACCCTCTGCTGCAGAGGCGATTGTTCAGGCGGCACCTGCTTCTAGCAAAGCACTGAGATTCCCTCTTCGCCCAGGAAGAGGTGTCTCGGGGCAACGGTGCATTGTTAAGGCAAACCATTTCTTTGCTGAATTGCCTGACAAGGATTTACACCAGTATGATGTGAGTTTCTGTGGTCTAAATATATTCAGAAATTATGTATTGTTTGATTTTTGACTG--ATTCTTTTGTGATCTACGCAGGTTACCATCACACCTGAAGTGACCTCACGTGGTGTGAACCGTGCAGTTATTGCACAGCTGGTGACACTGTACCGTCAAACTCATCTTGGGAAACGTCTTCCTGCTTATGATGGAAGAAAGAGTCTCTATACGGCTGGGCCTCTCCCTTTT
>Sch-AGO1-2
AGCCACAGCA------------------------------------------ACAGGGTGGCTATCAAGGT---------GGACCTCCGCAAGGAGGAAGAGGCTATGCTCCTAGGGGACCACCACCGCAAGGGCGAGGTGGCGTGGCTCCTCAGCAATATCCTGGTGGACAACC------GCAGCAACAAGGGCGAGGTGCAGGGCCTCAGCAACAACAACAGGCTCCAAGAGGAATTGCACCAACTCAGCGCGGTGCTGGTTCCGGACCTGTGTATGCACCAACTCCCGAGCTGCACCAAGCAACACAGGCTCCCCAGCTACCCGGGGTAACCGTGCAACCTGTGCATGCTGAGTCATCTGCGGGTTCATCTTCTAATCAACCTGTGCACGAAGCAATGGCTCAGCTGAAACCACCCTCTGCTGCAGAGGCGATTGTTCAGGCGGCACCTGCTTCTAGCAAAGCACTGAGATTCCCTCTTCGCCCAGGAAGAGGTGTCTCGGGGCAACGGTGCATTGTTAAGGCAAACCATTTCTTTGCTGAATTGCCTGACAAGGATTTACACCAGTATGATGTGAGTTTCTGTGGTCTAAATATATTCAGAAATTATGTATTGTTTGATTTTTGACTG--ATTCTTTTGTGATCTACGCAGGTTACCATCACACCTGAAGTGACCTCACGTGGTGTGAACCGTGCAGTTATTGCACAGCTGGTGACACTGTACCGTCAAACTCATCTTGGGAAACGTCTTCCTGCTTATGATGGAAGAAAGAGTCTCTATACGGCTGGGCCTCTCCCTTTT
>Arf-AGO1-1
AGCCACAGCAACAGGGTGGCTATCA------------AGGTGGCCCAGGACCGCAGGGTGGTTACCAAGGT---------GGACCTCCACAAGGAGTAAGAGGCTATGCACCTAGGGGACCACCACCACAAGGACGAGGTGGCGTGGCTCCTCAGCAATATCCTGGTGGGCAACC---------GCAACAAGGGCGAGGGGCAGGGCCTCAGCAACAACAACAGGCTCCAAGAGGAACTGCACCAACTCAGCGCAGTGCTGGTTCCGGACCTGTGTATTCACCAACTCCCGAGCTGCACCAAGCAACACAGGCTCCCCAGCAACCCGGGGTCACCATGCAACCTGTGCGTGCTGAGTCATCTGCGGGTTCATCTTCTAATCAGCCTGTGCACGAAGCAATGGCTCAGCTAAAACCACCCTCCGCTGCAGAGGCTATTGTTCAGGCTGCCCCCGCCTCTAGCAAATCTCTGAGATTCCCTCTTCGCCCAGGAAGAGGTGTCTCTGGACAACGCTGCATTGTTAAGGCCAACCATTTCTTTGCTGAACTGCCTGACAAGGATTTACACCAATATGATGTGAGTTTCCGTGGTCGAAATATATTTGTAAATTATCTATTGTTTGACTTGAGACTG--ATTCTTTTGTGATTTGCGCAGGTTACCATCACACCTGAAGTGACCTCCCGTGGTGTGAATCGCGCAGTTATCGCTCAGCTGGTGAAACTGTATCAGCAATCTCATCTTGGGAAACGTCTCCCTGCTCATGATGGAAGAAAGAGTCTCTATACGGCTGGGCCTCTCCCTTTT
>Arf-AGO1-2
AGCCACAGCAACAGGGTGGCTATCA------------AGGTGGCCCAGGACCGCAGGGTGGTTACCAAGGT---------GGACCTCCACAAGGAGTAAGAGGCTATGCACCTAGGGGACCACCACCACAAGGAGGAGGTGGCGTGGCTCCTCAGCAATATCCTGGTGGACAACC---------GCAGCAAGGGCGAGGGGCAGGGCCTCAGCAACAACAACAGGCTCCAAGAGGAACTGCACCAACTCAGCGCAGTGCTGGTTCCGGACCTGTGTATTCACCAACTCCCGAGCTGCACCAAGCAACACAGGCTCCCCAGCAACCCGGGGTCACCATGCAACCTGTGCGTGCTGAGTCATCTGCGGGTTCATCTTCTAATCAGCCTGTGCACGAAGCAATGGCTCAGCTAAAACCACCCTCCGCTGCAGAGGCTATTGTTCAGGCTGCCCCCGCCTCTAGCAAATCTCTGAGATTCCCTCTTCGCCCAGGAAGAGGTGTCTCTGGACAACGCTGCATTGTTAAGGCCAACCATTTCTTTGCTGAACTGCCTGACAAGGATTTACACCAATATGATGTGAGTTTCCGTGGCCGAAATATATTTGTAAATTATCTATTGTTTGACTTGAGACTG--ATTCTTTTGTGATTTGCGCAGGTTACCATCACACCTGAAGTGACCTCCCGTGGTGTGAATCGCGCAGTTATCGCTCAGCTGGTGAAACTGTATCAGCAATCTCATCTTGGGAAACGTCTCCCTGCTTATGATGGAAGAAAGAGTCTCTATACGGCTGGGCCTCTCCCTTTT
>Cmu-AGO1-1
AGCCACAGCAACAGGGTGGCTATCA------------AGGCGGACCAGGACTACAGACTGGATATCAAGGC---------GGACCTCCTCAAGGAGGAAGAGGCTATGCTCCTAGGGGACCCCCACAAGGACGAGGTGGCATGG---CTCCTCAGCAGTATTCTGGTGCACAACC---------GCAGCAAGGCCGAGGTGGCGTGCCTCAGCAACAACAACAGGCTCCAAGAGGAATTGCACCATCTCAGCGAGGTGCTGGTTCTGGACCTGTGTATGCACCAACTCCCGAGCTGCACCAAGCAACACAGGCTCCCCAGCAA------------------CCTGTGCGTGCCGAGTCATTAGCGGCCTCATCTTCTAATCAGCCTGTGCATGAAGCAATGGCTCAGCTTAAACCGCCCTCCGCTGCAGAGACTGTTGTTCAGGTTGCACCTGTTTCTAGCAAAGCACTGAGGTTCCCTCTTCGCCCAGGAAAAGGTGTCTCGGGGCAACGCTGCATTGTTAAGGCTAACCATTTCTTTGCTCAACTGCCTGACAAGGATTTACACCAATATGATGTGAGTTTATGCTGTCTAAATATATTCAAAAGTTATATATTGTTTGATTTGTGACTAATATTCTTTTGTGATTCACACAGGTGACTATCACACCTGAAGTAACCTCACGTGGTGTAAACCGTGCAGTTATCGCAGAGCTGGTGAAACTGTACCAGCAATCTCATCTTGGAAAACGTCTTCCTGCTTATGATGGAAGAAAGAGTCTCTATACGGCTGGGCCTCTCCCTTTT
>Mpa-AGO1-1
AGCCACAGCAACAGGGTGGCTATCAAGGCCGAGGGCGAGGTGGTCCACCACCACAGGGTGGCTATCAAGGTGGTCAAGGCGCACCTCCGCAAGGAGGAAGAGGCTATGCTCCTAGGGGACCACCACCGCAAGGACGAGGTGGCATGGCTCCTCAGCAATATCCTGGTGCACATCT---------GCAGCAAGGTCGAGGCGTCATGCCTCAACAACAACAACAGGCTCCAAGAGGAATTGCACCATCTCAGCGCGGTGCTGGTTCCGGACCTGTGTACGCACCAACTCCCGAGCTGCACCAAGCAACACAGGCTCCCCAGCAA------------------CCTGTGCGTGCTGAGTCATCAGCGGCTTCATCTTCTAATCAGCCTCTGCATGAAGCCATGGCTCAGCTCAAACCGCCCTCCGCTGCAGAGACTGTTGTTCAGGTTGCACCTGTTTCTAGCAAAGCACTGAGGTTCCCTCTTCGCCCAGGAAAAGGTGTCACGGGACAACGCTGCATTGTTAAGGCAAACCATTTCTTTGCTCAACTGCCTGACAAGGATTTACACCAATATGATGTGAGCTTCCGCCCTGTAAATATATTCAACAATTATCTGTTGTTTGACTTGCAACTAATATTCTTTTGTGATTTACGCAGGTTACCATCACACCTGAAGTCACCTCACGTGGTGTGAACCGTGCAGTTATCGCACAGCTGGTGAAACTGTACCAGCAATCTCATCTTGGCAAACGTCTTCCTGCTTATGATGGAAGAAAGAGTCTCTATACGGCTGGGCCTCTCCCTTTT
