# Supplementary material for: Clarifying Recent Adaptive Diversification of the Chrysanthemum-Group on the Basis of an Updated Multilocus Phylogeny of Subtribe Artemisiinae (Asteraceae: Anthemideae)
Source: Front Plant Sci. 2021 May 26;12:648026. doi: 10.3389/fpls.2021.648026 (PMC8187803; doi:10.3389/fpls.2021.648026)
Supplement: Supplementary Data Sheet 1 — Datasets of the sequence alignments. [file Data_Sheet_1.ZIP › ago1-CA.fas]

>Apl-AGO1-1
AGCCACAGCAACAGGGTGGCTATCAAGGCCGAGGGCGAGGTGGTCCAGGACCACAGGGTGGCTATCAAGGTGGACAGGGCGGACCTCCGCAAGGAGGAAGAGGCTGGGCTCCAAGGGGACCACCACCACAGGGAC---GTGGCGCGGCTCCTCAGCAATATCCTGGTGGACAACC------------GCAGCAAGGGCGAGGTGCAGGGCCTCAGCAACAACAGCAGGCTCCAAGAGGAATTGCACCATCTCAGCGCGGTGCTGGTTCCGGACCCGTGTATGCACCAACTCCCGAGCTGCACCAAGCAACACAGGCTCCCCAGCAACCCGGGGTCACCATGCAACCTGTACGTGCTGAGTCATCTGCGGGTTCGTCTTCTAATCAGCCTGTGCACGAAGCAATGGCTCAGCTCAAACCACCCTCTGCTGAGGAGACTGCTGTTCAGGCTGCACCCGCTTCCAGCAAGGCACTGAGATTCCCTCTACGTCCAGGAAAAGGTGTCTCTGGACATCGCTGCATTGTTAAGGCCAACCATTTCTTTGCTGAACTGCCTGACAAGGATTTACACCAGTATGATGTGAGTTTCTGTGGTCGAAATATATTCGTAAATTATATA-TGTTTGACTTGACACTGATATTCTTTTGTGGTTTGCGCAGGTTACCATCACACCTGAAGTGACCTCACGTGGTGTGAACCGCGCAGTGATGGCACAGCTGGTGAAACTGTACAAGGAATCTCATCTTGGGAAACGTCTTCCTGCTTATGATGGAAGAAAGAGTCTCTATACGGCTGGGCCTCTCCCTTTT
>Apl-AGO1-2
AGCCACAGCAACAGGGTGGCTATCAAGGCCGAGGGCGAGGTGGTCCAGGACCACAGGGTGGCTATCAAGGTGGACAGGGCGGACCTCCGCAAGGAGGTAGAGGCTGGGCTCCAAGGGGACCACCACCACAAGGAC---GTGGTGTTGCTCCTCAGCAATATCCTGGTGGACAACC------------GCAGCAAGGGCGAGGTGCAGGGCCTCAGCAACAACAACAGGCTCCAAGAGGAATTGCACCATCTCAGCGCGGTGCTGGTTCCGGACCCGTGTATGCACCAACTCCCGAGCTGCACCAAGCAACACAGGCTCCCCAGCAACCCGGGGTCACCATGCAACCTGTACGTGCTGAGTCATCTGCGGGTTCGTCTTCTAATCAGCCTGTGCACGAAGCAATGGCTCAGCTCAAACCACCCTCTGCTGAGGAGACTGCTGTTCAGGCTGCACCCGCTTCCAGCAAGGCACTGAGATTCCCTCTACGTCCAGGAAAAGGTGTCTCTGGACACCGCTGCATTGTTAAGGCCAACCATTTCTTTGCTGAACTGCCTGACAAGGATTTACACCAGTATGATGTGAGTTTCTGTGGTCGAAATATATTCGTAAATTATATA-TGTTTGACTTGATACTGATATTCTTTTGTGGTTTGTGCAGGTTACCATCACACCTGAAGTGACCTCACGTGGTGTGAACCGCGCAGTGATGGCACAGCTGGTGAAACTGTACAAGGAATCTCATCTTGGGAAACGTCTTCCTGCTTATGATGGAAGAAAGAGTCTCTATACGGCTGGGCCTCTCCCTTTT
>Apa-AGO1-1
AGCCACAGCAACAGGGTGGCTATCAAGGCCGAGGGCGAGGTGGTCCAGCACCACAGGGTGGCTATCAAGGTGGACAGGGCGGACCTCCACAAGGAGGAAGAGGCTGGGCTCCAAGGGGACCACCACCACAAGGAC---GTGGTGTTGCTCCTCAGCAATATCCTGGTGGACAACC------------GCAGCAAGGGCGAGGTGCAGGGCCTCAGCAACAACAGCAGGCTCCAAGAGGAATTGCACCATCTCAGCGCGGTGCTGGTTCCGGACCCGTGTATGCACCAACTCCCGAGCTGCACCAAGCAACACAGGCTCCCCAGCAACCCGGGGTCACCATGCAACCTGTGCATGCTGAGTCATCTGCGGGTTCGTCTTCTAATCAGCCTGTGCACGAAGCAATGGCTCAGCTCAAACCACCCTCTGCTGAGGAGACTGCCGTTCAGGCTGCACCCGCTTCCAGCAAGGCACTGAGATTCCCTCTACGTCCAGGAAAAGGTGTCTCTGGACATCGCTGCATTGTTAAGGCCAACCATTTCTTTGCTGAACTGCCTGACAAGGATTTGCACCAGTATGATGTGAGTTTCTGTGGTCGAAATTTATTCGTAAATTATCTATTGTTTGACTTGACACTGATATTCTTTTGTGATTTGCGCAGGTCACCATTACACCTGAAGTAACCTCACGTGGTGTGAACCGTGCAGTGATGGCACAGCTGGTGAAACTGTACAAGGAATCTCATCTTGGGAAACGTCTTCCTGCTTATGATGGAAGAAAGAGTCTATATACGGCTGGGCCTCTCCCTTTT
>Apa-AGO1-2
AGCCACAGCAACAGGGTGGCTATCAGGGCCGAGGGCGAGGTGGTCCAGGACC---------------------ACAAGGCGGACCTCCACAAGGAGGAAGAGGCTGGGCTCCAAGGGGACCACCACCACAAGGAC---GTGGCGTGGCTCCTCAGCAATATCCTGGTGGACAACC------------GCAGCAAGGGCGAGGTGCAGGGCCTCAGCAACAACAGCAGGCTCCAAGAGGAATTGCACCATCTCAGCGCGGTGCTGGTTCCGGACCCGTGTATGCACCAACTCCCGAGCTGCACCAAGCAACACAGGCTCCCCAGCAACCCGGGGTCACCATGCAACCTGTGCATGCTGAGTCATCTGCGGGTTCGTCTTCTAATCAGCCTGTGCACGAAGCAATGGCTCAGCTCAAACCACCCTCTGCTGAGGAGACTGCTGTTCAGGCTGCACCCGCTTCCAGCAAAGCACTTAGGTTCCCTCTACGTCCAGGAAAAGGTGTCTCTGGACACCGCTGCATTGTTAAGGCCAACCATTTCTTTGCTGAACTGCCTGACAAGGATTTGCACCAGTATGATGTGAGTTTTTGTGGTCGAAATATATTCGTAAATTATCTACTGTTTGACTTGACACTG--ATTCTTTTGTGATTTGCGCAGGTTACCATCACACCTGAAGTGACCTCACGTGGTGTGAACCGTGCAGTGATGGCACAGCTGGTGAAACTGTACAAGGAATCTCATCTTGGGAAACGTCTTCCTGCTTATGATGGAAGAAAGAGTCTCTATACGGCTGGGCCTCTCCCTTTT
>Apr-AGO1-1
AGCCACAGCAACAGGGTGGCTATCAAGGCCGAGGGCGAGGTGGTCTAGGACC---------------------ACAAGGCGGACCTCCACAAGGAGGAAGAGGCTGGGCTCCAAGGGGACCACCACAACAAGGTC---GTGGCGTGGCTCCTCGGCAATATCCTGGTGGACAACC------------GCAGCAAGGGCGAGGTGCAGGGCCTCAGCAACAACAGCAGGCTCCAAGAGGAATTGCACCATCTCAGCGCGGTGCTGGTTCCGGACCCGTGTATGCACCAACTCCCGAGCTGCACCAAGCAACACAGGCTCCCCAGCAACCCGGGGTCACCATGCAACCTGTGAGTGCTGAGTCATCTGCGGGTTCGTCTTCTAATCAGCCTGTGCACGAAGCAATGGCTCAGCTCAAACCACCCTCTGCTGAGGAGACTGCTGTTCAGGCTGCACCCGCTTCCAGCAAAGCACTGAGGTTCCCTCTACGTCCAGGAAAAGGTGTCTCTGGACACCGCTGCATTGTTAAGGCCGACCATTTCTTTGCTGAACTGCCAGACAAGGATTTACACCAGTATGATGTGAGTTTCTGCGGTCGAAATATATTCGTAAATTATCTATTGCTTGACTTGAGACTGATATTCTTTTGTGGTATGCACAGGTTACCATCACGCCTGAAGTGACCTCACGTGGTGTGAACCGCGCAGTGATGGCACAGCTGGTGAAACTGTACAAGGAATCTCATCTTGGGAAACGTCTTCCTGCTTATGATGGAAGAAAGAGTCTCTATACGGCTGGGCCTCTCCCTTTT
>Apr-AGO1-2
AGCCACAGCAACAGGGTGGCTATCAAGGCCGAGGGCGAGGTGGTCCAGCACCACAGGGTGGCTATCAAGGTGGACAGGGCGGACCTCCACAAGGAGGAAGAGGCTGGGCTCCAAGGGGACCACCACCACAAGGAC---GTGGCGTGGCTCCTCAGCAATATCCTGGTGGACAACC------------GCAACAAGGGCGAGGTGCAGGGCCTCAGCAACAACAGCAGGCTCCAAGAGGAATTGCACCATCTCAGCGCGGTGCTGGTTCCGGACCCGTGTATGCACCAACTCCCGAGCTGCACCAAGCAACACAGGCTCCCCAGCAACCCGGGGTCACCATGCAACCTGTGCCTGCTGAGTCATCTGCGGGCTCGTCTTCTAACCAGCCTGTGCACGAAGCAATGGCTCAGCTCAAACCACCCTCTGCTGAGGAGACTGCTGTTCAGGCTGCACCCGCTTCCAGCAAAGCACTGAGGTTCCCTCTACGCCCGGGAAAAGGTGTCTCTGGACATCGCTGCATTGCTAAGGCCAACCATTTCTTTGCTGAACTGCCTGACAAGGATTTGCACCAGTATGATGTAAGTTTCTGTGGTCGAATTATATTCGTAAATTATCTATTGCTTGACTTGAGACTGATATTCTTTTGTGGTTTGCGCAGGTTACCATCACACCTGAAGTGACCTCACGTGGTGTGAACCGCGCAGTGATGGCACAGCTGGTGAAACTGTACAAGGAATCTCATCTTGGGAAACGTCTTCCTGCTTATGATGGAAGAAAGAGTCTCTATACGGCTGGGCCTCTCCCTTTT
>Af-AGO1-1
AGCCACAGCAACAGGGTGGCTATCAAGGCCGAGGGCGAGGTGGTCCAGGACCACAGGGTGGCTATCAAGGTGGACAGGGCGGACCTCCACAAGGAGGAAGAGGCTGGGCTCCAAGGGGACCACCACCACAAGGAC---GTGGTGTGGCTCCTCAGCAATATCCTGGTGGACAACC------------GCAGCAAGGGCGAGGTGCAGGGCCTCAGCAACAACAGCAGGCTCCTAGAGGAATTGCACCATCTCAGCGCGGTGCTGGTTCCGGACCCGTGTATGCACCAACTCCCGAGCTGCACCAAGCAACACAGGCTCCCCAGCAACCCGGGGTCACCATGCAACCTGTGCGTGCTGAGTCATCTGCGGGGTCGTCTTCTAATCAGCCTGTGCACGAAGCAATGGCTCAGCTCAAACCACCCTCTGCTGAGGAGACCGTTGTTCAGGCTGCACCCGCTTCCAGCAAAGCACTGAGATTCCCTCTACGCCCAGGAAAAGGTGTCTCTGGACATCGCTGCATTGTTAAGGCCAACCATTTCTTTGCTGAACTGCCTGACAAGGATTTGCACCAGTATGATGTGAGTTTCTGTGGTCGAATTATATTCGTAAATTATCTATTGCTTGACTTGAGACTGATATTCTTTTGTGGTTTGCGCAGGTTACCATCACACCTGAAGTGACCTCACGTGGTGTGAACCGTGCAGTGATGGCACAGCTGGTGAAACTGTACAAGGAATCTCATCTTGGGAAACGTCTTCCTGCTTATGATGGAAGAAAGAGTCTCTATACGGCTGGGCCTCTCCCTTTT
>Aa-AGO1-1
AGCCACAGCAACAGGGTGGCTATCAAGGCCGAGGGCGAGGTGGTCCAGGACCGCAGGGTGGCTATCAAGGTGGACAGGGCAGACCTCCGCAAGGAGGAAGAGGCTGGGCTCCAAGGGGACCACCACCACAAGGAC---GTGGCGTGGCTCCTCAGCAATATCCTGGTGGACAACC---GCAACAGCAGCAGCAAGGGCGAGGTGCAGGGCCTCAGCAACAACAGCAGGCTCCAAGAGGAATTGCACCATCTCAGCGCGGTGCTGGTTCCGGACCCGTGTATGCACCAACTCCCGAGCTGCACCAAGCAACACAGGCTCCCCAGCAACCCGGGGTCACCATGCAACCTGTGCGTGCTGAGTCATCTGCGGGCTCGTCTTCTAACCAGCCTGTGCACGAAGCAATGGCTCAGCTCAAACCACCCTCTGCTGAGGAGACTGCTGTTCAGGCTGCACCCGCTTCCAGCAAAGCACTGAGGTTTCCTCTACGTCCAGGAAAAGGTGTCTCTGGACATCGCTGCATTGTTAAGGCCAACCATTTCTTTGCTGAACTGCCTGACAAGGATTTGCACCAGTATGATGTAAGTTTCTGTGGTCGAAATATATTCGTAAATTATCTATTGCTTGACTTGAGACTGATATTCTTTTGTGGTTTGCGCAGGTTACCATCACACCTGAAGTGACCTCACGTGGTGTGAACCGCGCAGTGATGGCACAGCTGGTGAGACTGTACAAGGAATCTCATCTTGGGAAACGTCTTCCTGCTTATGATGGAAGAAAGAGTCTCTATACGGCTGGGCCTCTCCCTTTT
>Aa-AGO1-2
AGCCACAGCA------------------------------------------ACAGGGTGGCTATCAAGGTGGACAGGGCGGACCTCCACAAGGAGGAAGAGGCTGGGCTCCAAGGGGACCACCACCACAAGGAC---GTGGCGTGGCTCCTCAGCAATATCCAGGTGGACAACC---GCAGCAGCAGCAGCAAGGGCGAGGTGCAGGGCCTCAGCAACAACAGCAGGCTCCAAGAGGAATTGCACCATCTCAGCGCGGTGCTGGTTCCGGACCCGTGTATGCACCAACTCCCGAGCTGCACCAAGCAACACAGGCTCCCCAGCAACCCGGGGTCACCATGCAACCTGTGCGTGCTGAGTCATCTGCTGGTTCGTCTTCTAATCAGCCTGTGCACGAAGCAATGGCTCAGCTCAAACCACTCTCTGCTGAGGAGACTGCTGTTCAGGCTGCACCCGCTTCCGGCAAAGCACTGAGGTTTCCTCTACGCCCAGGAAAAGGTGTCTCTGGACATCGCTGCATTGTTAAGGCCAACCATTTCCTTGCTGAACTGCCTGACAAGGATTTACACCAGCATGATGTGAGTTTCTGTGGTCGAAATATATTCGTAAATTATCTATTGTTCGACTTGACACTGATATTCTTTTGTGGTTTGCGCAGGTTACCATCACACCTGAAGTGACCTCACGTGGTGTGAACCGTGCAGTGATGGCACAGCTGGTGAGACTGTACAAGGAATCTCATCTTGGGAAACGTCTTCCTGCTTATGATGGAAGAAAGAGTCTCTATACGGCTGGGCCTCTCCCTTTT
>Apv-AGO1-1
AGCCACAGCAACAGGGTGGCTATCAAGGCCGAGGGCGAGGTGGTCCAGGACCACAGGGTGGCTATCAAGGTGGACAGGGCGGACCCCCGCAAGGAGGAAGAGGCTGGGCTCCAAGGGGACCACCACCACAAGGAC---GTGGCGTGGCTCCTCAGCAATATCCTGGTGGACAACC------------GCAGCAAGGGCGAGGTGCAGGGCCTCAGCAACATTAACAGGCTCCAAGAGGAATTGCACCATCTCAGCGCGGTGCTGGTTCCGGACCCGTGTATGCGCCAACTCCCGAGCTGCACCAAGCAACACAGGCTCCCCAGCAACCCGGGGTCACCATGCAACCTGTGCGTGCTGAGTCATCTGCGGGCTCGTCTTCTAATCAGCCTGTGCACGTAGCAATGGCTCAGCTCAAACCACCCTCTGCGGAGGAGACTGCTGTTCAGGCTGCACCCGCTTCCAGCAAAGCACTGAGGTTCCCTCTACGTCCAGGAAAAGGTGTCTCTGGACACCGCTGCATTGTTAAGGCCAACCATTTCTTTGCTGAACTGCCTGACAAGGATTTGCACCAGTATGATGTGAGTTTTTGTGGTCGAAATATATTCGTAAATTATCTACTGTTTGACTTGACACTG--ATTCCTTTGTGATTTGCGCAGGTTACCATCTCACCTGAAGTGACCTCACGTGGTGTGAACCGTGCAGTGATGGCACAGCTGGTGAAACTGTACAAGGAATCTCATCTTGGGAAACGTCTTCCTGCTTATGATGGAAGAAAGAGTCTCTATACGGCTGGGCCTCTCCCTTTT
>Afr-AGO1-1
AGCCACAGCAACAGGGTGGCTATCAAGGCCGAGGGCGAGGTGGTCCAGGACCACAGGGTGGCTATCAAGGTGGACAGGGCGGACCTCCACAAGGAGGAAGAGGCTGGGCTCCAAGGGGACCACCACCACAAGGAC---GTGGCGTGGCTCCTCAGCAATATCCTGGTGGACAACC------------GCAGCAAGGGCGAGGTGCAGGGCCTCAGCAACAACAGCAGGCTCCAAGAGGAATTGCACCATCTCAGCGCGGTGCTGGTTCCGGACCCGTGTATGCACCAACTCCCGAGCTGCACCAAGCAACACAGGCTCCCCAGCAACCCGGGGTCACCATGCAACCTGTGCGTGCTGAGTCATCTGCGGGGTCGTCTTCTAATCAGCCTGTGCACGAAGCAATGGCTCAGCTCAAACCACCCTCTGCTGAGGAGACTGTTGTTCAGGCTGCACCCGCTTCCAGCAAAGCACTGAGATTCCCTCTACGCCCAGGAAAAGGTGTCTCTGGACATCGCTGCATTGTTAAGGCCAACCATTTCTTTGCTGAACTGCCTGACAAGGATTTGCACCAGTATGATGTGAGTTTCTGTGGTCGAATTATATTCGTAAATTATCTATTGCTTGACTTGAGACTGATATTCTTTTGTGGTTTGCGCAGGTTACCATCACACCTGAAGTGACCTCACGTGGTGTGAACCGTGCAGTGATGGCACAGCTGGTGAAACTGTACAAGGAATCTCATCTTGGGAAACGTCTTCCTGCTTATGATGGAAGAAAGAGTCTCTATACGGCTGGGCCTCTCCCTTTT
>AplJJ-AGO1-1
AGCCACAGCAACAGGGTGGCTATCAAGGCCGAGGGCGAGATGGTCCAGGACCACAGGGTGGCTATCAAGGTGGACAGGGCGGACCCCCGCAAGGAGGAAGAGGCTGGGCTCCAAGGGGACCACCACCACAAGGAC---GTGGCGTGGCTCCTCAGCAATATCCTGGTGGACAACC------------GCAGCAAGGGCGAGGTGCAGGGCCTCAGCAACAACAACAGGCTCCAAGAGGAATTGCACCATCTCAGCGCGGTGCTGGTTCCGGACCCGTGTATGCACCAACTCCCGAGCTGCACCAAGCAACACAGGCTCCCCAGCAACCCGGGGTCACCATGCAACCTGTGCCTGCTGAGTCATCTGCGGGGTCGTCTTCTAATCAGCCTGTGCACGAAGCAATGGCTCAGCTCAAACCTCCTTCTGCTGAGGAGACTGCTGTTCAGGCTGCACCCGCTTCCAGCAAAGCACTGAGATTCCCTCTACGTCCAGGAAAAGGTGTGTCTGGACACCGCTGCATTGTTAAGGCCAACCATTTCTTTGCTGAACTGCCAGACAAGGATTTACACCAGTATGATGTGAGTTTCTGTGGTCGAAATATATTCGTAAATTATCTATTGCTTGACTTGAGACTGATATTCTTTTGTGGTATGCACAGGTTACCATCACGCCTGAAGTGACCTCACGTGGTGTGAACCGCGCAGTGATGGCACAGCTGGTGAAACTGTACAAGGAATCTCATCTTGGGAAACGTCTTCCGGCTTATGATGGAAGAAAGAGTCTCTATACGGCTGGGCCTCTCCCTTTT
>AplJJ-AGO1-2
AGCCACAGCAACAGGGTGGCTATCAAGGTGGAGGGCGAGGTGGTCCAGCACCACAGGGTGGCTATCAAGGTGGACAGGGCGGACCTCCGCAAGGAGGAAGAGGCTGGGCTCCAAGGGGACCACCACAACGAGGAC---GTGGCGTGGCTCCTCAGCAATATCCTGGTGGACAACC------------GCAGCAAGGGCGAGGTGCAGGGCCTCAGCAACAACAGCAGGCTCCAAGAGGAATTGCACCATCTCAGCGCGGTGCTGGTTCCGGACCCGTGTATGCACCAACTCCCGAGCTGCACCAAGCAACACAGGCTCCCCAGCAACCCGGGGTCACCATGCAACCTGTGCCTGCTGAGTCATCTGCGGGCTCGTCTTCTAATCAGCCTGTGCATGAAGCAATGGCTCAGCTCAAACCACCCTCTGCTGAGGAGACTGCTGTTCAGGCTGCACCCGCTTCCAGCAAAGCACTGAGGTTCCCTCTACGTCCAGGAAAAGGTGTCTCTGGACATCGCTGCATTGTTAAGGCCAACCATTTCTTTGCTGAACTGCCTGACAAGGATTTACACCAGTATGATGTGAGTTTCTGTGGTCGAAATATATTCGTAAATTATCTATTGCTTGACTTGAGACTGATATTCTTTTGTGGTTTGCGCAGGTTACCATCACACCTGAAGTGACCTCACGTGGTGTGAACCGCGCAGTGATGGCACAGCTGGTGAAACTGTACAAGGAATCTCATCTTGGGAAACGTCTTCCTGCTTATGATGGAAGAAAGAGTCTCTATACGGCTGGGCCTCTCCCTTTT
>AplJJ-AGO1-3
AGCCACAGCAACAGGGTGGCTATCAGGGCCGAGGGCGAGGTGGTCCAGGA------------------------------------CCACAAGGAGGAAGAAGCTGGGCTCCAAGGGGACCACCACCACAAGGAC---GTGGCGTGGCTCCTCAGCAATATCCTGGTGGACAACC------------GCAACAAGGGCGAGGTGCAGGGCCTCAGCAACAACAGCAGGCTCCAAGAGGAATTGCACCATCCCAGCGCGGTGCTGGTTCCGGACCCGTGTATGCACCAACTCCCGAGCTGCACCAAGCAACACAGGCTCCCCAGCAACCCGGGGTCACCATGCAACCTGTGCGTGCTGAGTCATCTGCGGGTTCGTCTTCTAATCAGCCTGTGCACGAAGCAATGGCTCAGCTCAAACCACCCTCTGCTGAGGAGACTGATGTTCAGGCTGCACCCGCTTCCAGCAAAGCACTGAGGTTCCCTCTACGTCCAGGAAAAGGTGTCTCTGGACACCGCTGCATTGTTAAGGCCAACCATTTCTTTGCTGAACTGCCTGACAAGGATTTGCACCAGTATGATGTGAGTTTTTGTGGTCGAAATATATTCGTAAATTATCTATTGTTTGACTTGACACTG--ATTCTTTTGTGATTTGCGTAGGTTACCATAACACCTGAGGTGACCTCACGTGGTGTGAACCGTGCAGTGATGGCACAGCTGGTGAAACTGTACAAGGAATCTCATCTTGGGAAACGTCTTCCTGCTTATGGTGGAAGAAAGAGTCTCTATACGGCTGGGCCTCTCCCTTTT
>Apo-AGO1-1
AGCCACAGCAACAGGGTGGCTATCAAGGCCGAGGGCGAGGTGGTCCAGGACCACAGGGTGGCTATCAAGGTGGACAGGGCGGACCTCCGCAAGGAGGAAGAGGCTGGGCTCCAAGGGGACCACCACCACAAGGAC---GTGGCGTGGCTCCTCAGCAATATCCTGGTGGACAACC------------GCAGCAAGGGCGAGGTGCAGGGCCTCAGCAACAACAGCAGGCTCCAAGAGGAATTGCACCATCTCAGCGCGGTGCTGGTTCCGGACCCGTGTATGCACCAACTCCCGAGCTGCACCAAGCAACACAGGCACCCCAGCAACCCGGGGTCACCATGCAACCTGTGCGTGCTGAGTCATCTGCGGGCTCGTCTTCTAATCAGCCTGTGCACGAAGCAATGGCTCAGCTCAAACCTCCTTCTGCTGAGGAGACTGCTGTTCAGGCTGCACCCGCTTCCAGCAAAGCACTGAGATTCCCTCTACGTCCAGGAAAAGGTGTCTCTGGACATCGCTGCATTGTTAAGGCCAACCATTTCTTTGCTGAACTGCCTGACAAGGATTTACACCAGTATGATGTGAGTTTCTGTGGTCGAAATATATTCGTAAATTATATATTGTTTGACTTGATACTGATATTCTTTTGTGGTTTGCGCAGGTTACCATTACACCTGAAGTGACCTCACGTGGTGTGAACCGTGCAGTGATGGCACAGCTGGTGAAACTGTACAAGGAATCTCACCTTGGGAAACGTCTTCCTGCTTATGATGGAAGAAAGAGTCTCTATACGGCTGGGCCTCTCCCTTTT
>Ati-AGO1-1
AGCCACAGCAACAGGGTGGCTATCAAGGCCGAGGGCGAGGTGGCCCAGCACCACAGGGTGGCTATCAAGGTGGACAGGGCGGACCTCCGCAAGGAGGAAGAGGCTGGGCTCCAAGGGGACCACCACCACAAGGAC---GTGGCGTGGCTCCTCAGCAATATCCTGGTGGACAACC---GCAGCAGCAGCAACAAGGGCGAGGTGCAGGGCCTCAGCAACAACAGCAGGCTCCAAGAGGAATTGCACCATCTCAGCGCGGTGCTGGTTCCGGACCCGTGTATGCACCAACTCCCGAGCTGCACCAAGCAACACAGGCTCCCCAGCAACCCGGGGTCACCATGCAACCTGTGCCTGCTGAGTCATCTGCGGGGTCGTCTTCTAATCAGCCTGTGCACGAAGCAATGGCTCAGCTCAAACCTCCTTCTGCTGAGGAGACTGCTGTTCAGGCTGCACCCGCTTCCAGCAAAGCACTGAGATTCCCTCTACGTCCAGGAAAAGGTGTCTCTGGACACCGCTGCATTGTTAAGGCCAACCATTTCTTTGCTGAACTGCCAGACAAGGATTTACACCAGTATGATGTGAGTTTCTGTGGTTGAAATATATTCGTAAATTATCTATTGCTTGACTTGAGACTGATATTCTTTTGTGGTATGCACAGGTTACCATCACGCCTGAAGTGACCTCACGTGGTGTGAACCGCGCAGTGATGGCACAGCTGGTGAAACTGTACAAGGAATCTCATCTTGGGAAACGTCTTCCGGCCTATGATGGAAGAAAGAGTCTCTATACGGCTGGGCCTCTCCCTTTT
>Ati-AGO1-2
AGCCACAGCA------------------------------------------ACAGGGTGGCTATCAAGGTGGACAGGGCGGACCCCCGCAAGGAGGAAGAGGCTGGGCTCCAAGGGGACCACCACCACAAGGAC---GTGGCGTGGCTCCTCAGCAATATCCTGGTGGACAACC---GCAGCAGCAGCAACAAGGGCGAGGTGCAGGGCCTCAGCAACAACAGCAGGCTCCAAGAGGAATTGCACCATCTCAGCGCGGTGCTGGTTCCGGACCCGTGTATGCACCAACTCCCGAGCTGCACCAAGCAACACAGGCTCCCCAGCAACCCGGGGTCACCATGCAACCTGTGCCTGCTGAGTCATCTGCGGGGTCGTCTTCTAATCAGCCTGTGCACGAAGCAATGGCTCAGCTCAAACCTCCTTCTGCTGAGGAGACTGCTGTTCAGGCTGCACCCGCTTCCAGCAAAGCACTGAGATTCCCTCTACGTCCAGGAAAAGGTGTCTCTGGACACCGCTGCATTGTTAAGGCCAACCATTTCTTTGCTGAACTGCCAGACAAGGATTTACACCAGTATGATGTGAGTTTCTGTGGTCGAAATATATTCGTAAATTATCTATTGCTTGACTTGAGACTGATATTCTTTTGTGGTATGCACAGGTTACCATCACGCCTGAAGTGACCTCACGTGGTGTGAACCGCGCAGTGATGGCACAGCTGGTGAAACTGTACAAGGAATCTCATCTTGGGAAACGTCTTCCTGCTTATGATGGAAGAAAGAGTCTCTATACGGCTGGGCCTCTCCCTTTT
>Ati-AGO1-3
AGCCACAGCAACAGGGTGGCTATCAAGGCCGAGGGCGAGGTGGTCCAGCACCACAGGGTGGCTATCAAGGTGGACAGGGCGGACCTCCACAAGGAGGAAGAGGCTGGGCTCCAAGGGGACCACCACCACAAGGAC---GTGGCGTGGCTCCTCAGCAATATCCTGGTGGACAACC---GCAGCAGCAGCAACAAGGGCGAGGTGCAGGGCCTCAGCAACAGCAGCAGGCTCCAAGAGGAATTGCACCATCTCAGCGCGGTGCTGGTTCCGGACCCGTGTCTGCACCAACTCCCGAGCTGCACCAAGCAACACAGGCTCCCCAGCAACCCGGGGTCACCATGCAACCTGTGCCTGCTGAGTCATCTGCGGGCTCGTCTTCTAACCAGCCTGTGCACGAAGCAATGGCTCAGCTCAAACCACCCTCTGCTGAGGAGACTGCTGTTCAGGCTGCACCCGCTTCCAGCAAAGCACTGAGGTTCCCTCTACGCCCGGGAAAAGGTGTCTCTGGACATCGCTGCATTGTTAAGGCCAACCATTTCTTTGCTGAACTGCCTGACAAGGATTTGCACCAGTATGATGTAAGTTTCTGTGGTCGAAATATATTCGTAAATTATCTATTGCTTGACTTGAGACTGATATTCTTTTGTGGTTTGCGCAGGTTACCATCACACCTGAAGTGACCTCACGTGGTGTGAACCGCGCAGTGATGGCACAGCTGGTGAAACTGTACAAGGAGTCTCATCTTGGGAAACGTCTTCCTGCTTATGATGGAAGAAAGAGTCTCTATACGGCTGGGCCTCTCCCTTTT
>Akh-AGO1-1
AGCCACAGCAACAGGGTGGCTATCAAGGCCGAGGGCGAGGTGGTCCAGGACCACAGGGTGGCTATCAAGGTGGACAGGGCGGACCTCCGCAAGGAGGAAGAGGCTGGGCTCCAAGGGGACCACCACCACAAGGAC---GTGGCGTGGCTCCTCAGCAATATCCTGGTGGACAATC------------GCAACAAGGGCGAGGTGCAGGGCCTCAGCAACAACAGCAGGCTCCAAGAGGAATTGCACCATCTCAGCGTGGTGCTGGTTCCGGACCCGTGTATGCACCAACTCCCGAGCTGCACCAAGCAACACAGGCTCCCCAGCAACCCGGGGTCACCATGCAACCTGTGCCTGCTGAGTCATCTGCGGGGTCGTCTTCTAATCAGCCTGTGCACGAAGCAATGGCTCAGCTCAAACCTCCTTCTGCTGAGGAGACTGCTGTTCAGGCTGCACCCGCTTCCAGCAAAGCACTGAGATTCCCTCTACGTCCAGGAAAAGGTGTCTCTGGACACCGCTGCATTGTTAAGGCCAACCATTTCTTTGCTGAACTGCCAGACAAGGATTTACACCAGTATGATGTGAGTTTCTGTGGTCGAAATATATTCGTAAATTATCTATTGCGTGACTTGAGACTGATATTCTTTTGTGGTATGCACAGGTTACCATCACGCCTGAAGTGACCTCACGTGGTGTGAACCGCACAGTGATGGCACAGCTGGTGAAACTGTACAAGGAATCTCATATTGGGAAACGTCTTCCGGCTTATGATGGAAAAAAGAGTCTCTATACGGCTGGGCCTCTCCCTTTT
>Ate-AGO1-1
AGCCACAGCAACAGGGTGGCTATCAAGGCCGAGGGCGAGGTGGTCCAGCACCACAGGGTGGCTATCAAGGTGGACAGGGCGGACCTCCGCAAGGAGGAAGAGGCTGGGCTCCAAGGGGACCACCACAACAAGGAC---GTGGCGTGGCTCCTCAGCAATATCCTGGTGGACAACC------------GCAGCAAGGGCGAGGTGCAGGGCCTCAGCAACAACAGCAGGCTCCAAGAGGAATTGCACCATCTCAGCGCGGTGCTGGTTCCGGACCCGTGTATGCACCAACTCCCGAGCTGCACCAAGCAACACAGGCTCCCCAGCAACCCGGGGTCACCATGCAACCTGTGCCTGCTGAGTCATCTGCGGGCTCGTCTTCTAATCAGCCTGTGCATGAAGCAATGGCTCAGCTCAAACCACCCTCTGCTGAGGAGACTGCTGTTCAGGCTGCACCCGCTTCCAGCAAAGCACTGAGGTTCCCTCTACGTCCAGGAAAAGGTGTCTCTGGACATCGCTGCATTGTTAAGGCCAACCATTTCTTTGCTGAACTGCCTGACAAGGATTTACACCAGTATGATGTGAGTTTCTGTGGTCGAAATATATTCGTAAATTATCTATTGCTTGACTTGAGACTGATATTCTTTTGTGGTTTGCGCAGGTTACCATCACACCTGAAGTAACCTCACGTGGTGTGAACCGCGCAGTGATGGCACAGCTGGTGAAACTGTACAAGGAATCTCATCTTGGGAAACGTCTTCCTGCTTATGATGGAAGAAAGAGTCTCTATACGGCTGGGCCTCTCCCTTTT
>Ate-AGO1-2
AGCCACAGCA------------------------------------------ACAGGGTGGCTATCAAGGTGGACAGGGCGGACCTCCGCAAGGAGGAAGAGGCTGGGCTCCAAGGGGACCACCACAACAAGGAC---GTGGCGTGGCTCCTCAGCAATATCCTGGTGGACAACC------------GCAGCAAGGGCGAGGTGCAGGGCCTCAGCAACAACAGCAGGCTCCAAGAGGAATTGCACCATCTCAGCGCGGTGCTGGTTCCGGACCCGTGTATGCACCAACTCCCGAGCTGCACCAAGCAACACAGGCTCCCCAGCAACCCGGGGTCACCATGCAACCTGTGCCTGCTGAGTCATCTGCGGGCTCGTCTTCTAATCAGCCTGTGCATGAAGCAATGGCTCAGCTCAAACCACCCTCTGCTGAGGAGACTGCTGTTCAGGCTGCACCCGCTTCCAGCAAAGCACTGAGGTTCCCTCTACGTCCAGGAAAAGGTGTCTCTGGACATCGCTGCATTGTTAAGGCCAACCATTTCTTTGCTGAACTGCCTGACAAGGATTTACACCAGTATGATGTGAGTTTCTGTGGTCGAAATATATTCGTAAATTATCTATTGCTTGACTTGAGACTGATATTCTTTTGTGGTTTGCGCAGGTTACCATCACACCTGAAGTGACCTCACGTGGTGTGAACCGCGCAGTGATGGCACAGCTGGTGAAACTGTACAAGGAATCTCATCTTGGGAAACGTCTTCCTGCTTATGATGGAAGAAAGAGTCTCTATACGGCTGGGCCTCTCCCTTTT
>Ate-AGO1-3
AGCCACAGCA------------------------------------------ACAGGGTGGCTATCAAGGTGGACAGGGCGGACCTCCACAAGGAGGAAGAGGCTGGGCTCCAAGGGGACCACCACCACAAGGAC---GTGGCGTGGCTCCTCAGCAATATCCTGGTGGACAACC------------GCAACAAGGGCGAGGTGCAGGGCCTCAGCAACAACAGCAGGCTCCAAGAGGAATTGCACCATCTCAGCGCGGTGCTGGTTCCGGACCCGTGTATGCACCAACTCCCGAGCTGCACCAAGCAACACAGGCTCCCCAGCAACTCGGGGTCACCATGCAACCTGTGCCTGCTGAGTCATCTGCGGGGTCATCTTCTAATCAGCCTGTGCACGAAGCAATGGCTCAGCTCAAACCTCCTTCTGCTGAGGAGACTGCTGTTCAGGCTGCACCCGCTTCCAGCAAAGCACTGAGATTCCCTCTACGTCCAGGAAAAGGTGTCTCTGGACACCGCTGCATTGTTAAGGCCAACCATTTCTTTGCTGAACTGCCAGACAAGGATTTACACCAGTATGATGTGAGTTTCTGTGGTCGAAATATATTCGTAAATTATCTATTGCTTGACTTGAGACTGATATTCTTTTGTGGTATGCACAGGTTACCATCACGCCTGAAGTGACCTCACGTGGTGTGAACCGCGCAGTGATGGCACAGCTGGTGAAGCTGTACAAGGAATCTCATCTTGGGAAACGTCTTCCTGCTTATGATGGAAGAAAGAGTCTCTATACGGCTGGGCCTCTCCCTTTT
>Ab-AGO1-1
AGCCACAGCAACAGGGTGGCTATCAAGGCCGAGGGCGAGGTGGTCCAGCACCACTGGGTGGCTATCAAGGTGGACAGGGCGGACCTCCACAAGGAGGAAGAGGCTGGGCTCCAAGGGGACCACCACCACAAGGAC---GTGGCGTGGCTCCTCAGCAATATCCTGGTGGACAACC------------GCAACAAGGGCGAGGTGCAGGGCCTCAGCAACAACAGCAGGCTCCAAGAGGAATTGCACCATCTCAGCGCGGTGCTGGTTCCGGACCCGTGTATGCACCAACTCCCGAGCTGCACCAAGCAACACAGGCTCCCCAGCAACCCGGGGTCACCGTGCAACCTGTGCATGCTGAGTCATCTGCGGGTTCGTCATCTAATCAGCCTGTGCACGAAGCAATGGCTCAGCTCAAACCACCCTCTGCTGAGGATACTGCTGTTCAGGCTGCACCCGCTTCCAGCAAAGCACTGAGATTCCCTCTACGTCCAGGAAAAGGTGTCTCTGGACACCGCTGCATTGTTAAGGCCAACCATTTCTTTGCTGAACTGCCTGACAAGGATTTACACCAGTATGATGTGAGTTTCTGTGGTCGAAATATATTCGTAAATTATCTATTGCTTGACTTGAGACTGATATTCTTTTGTGGTTTGCGCAGGTTACCATCACACCTGAAGTGACCTCACGTGGTGTGAACCGCGCAGTGATGGCACAGCTGGTGAAATTGTACAAGGAATCTCACCTTGGGAAACGTCTTCCTGCTTATGATGGAAGAAAGAGTCTCTATACGGCTGGGCCTCTCCCTTTT
>Ab-AGO1-2
AGCCACAGCAACAGGGTGGCTATCAAGGCCGAGGGCGGGGTGGTCCAGGACCACAGGGTGGCTATCAAGGTGGACAGGGCGGACCTCCTCAAGGAGGAAGAGGCTGGGCTCCAAGGGGACCACCACCACAAGGAC---GTGGCGTGGCTCCTCAGCAATATCCTGGTGGACAACC------------GCAGCAAGGGCGAGGTGCAGGGCCTCAGCAACAACAACAGGCTCCAAAAGGAATTGCACCATCTCAGCGCGGTGCTGGTTCCGGACCCGTGTATGCACCAACTCCCGAGCTGCACCAAGCAACACAGGCTCCCCAGCAACCCGGGGTCACCGTGCAACCTGTGCATGCTGAGTCATCTGCGGGTTCGTCATCTAGTCAGCCTGTGCACGAAGCAATGGCTCAGCTCAAACCACCCTCTGCTGAGGAGACTGCTGTTCAGGCTGCACCCGCTTCCAGCAAAGCACTGAGATTCCCTCTACGTCCAGGAAAAGGTGTCTCTGGACACCGCTGCATTGTTAAGGCCAACCATTTCTTTGCTGAACTGCCTGACAAGGATTTACACCAGTATGATGTGAGTTTCTGTGGTCGAAATATATTCGTAAATTTTCTATTGCTTGACTTAAAACTGATATTCTTTTGTGGTTTGCGCAGGTTACCATCACACCTGAAGTGACCTCACGTGGTGTGAACCGCGCAGTGATGGCACAGCTGGTGAAACTGTACAAGGAATCTCACCTTGGGAAACGTCTTCCTGCTTATGATGGAAGAAAGAGTCTCTATACGGCTGGGCCTCTCCCTTTT
>Asa-AGO1-1
AGCCACAGCAACAGGGTGGCTATCAAGGCCGAGGGCGAGGTGGTCCAGGACCACAGGGTGGCTATCAAGGTGGACAGGGCGGGCCTCCGCAAGGAGGAAGAGGCTGGGCTCCAAGGGGACCACCACCACAAGGAC---GTGGCGTGGCTCCTCAGCAATATCCTGGTGGACAACC------------GCAGCAAGGGCGAGGTGCAGGGCCTCAGCAACAACAACAGGCTCCAAGAGGAATTGCACCATCTCAGCGCGGTGCTGGTTCCGGACCCGTGTATGCACCAACTCCCGAGCTGCACCAAGCAACACAGGCTCCCCAGCAACCCGGGGTCACCATGCAACCTGTGCCTGCTGAGTCATCTGCGGGGTCGTCTTCTAATCAGCCTGTGCACGAAGCAATGGCTTAGCTCAAACCTCCTTCTGCTGAGGAGACTGCTGTTCAGGCTGCACCCGCTTCCAGCAAAGCACTGAGATTCCCTCTACGTCCAGGAAAAGGTGTCTCTGGACACCGCTGCATTGTTAAGGCCAACCATTTCTTTGCTGAACTGCCAGACAAGGATTTACACCAGTATGATGTGAGTTTCTGTAGTCGAAATATATTCGTAAATTATCTATTGCTTGACTTGAGACTGATATTCTTTTGTGGTATGCACAGGTTACCATCACGCCTGAAGTGACCTCACGTGGTGTGAACCGCGCAGTGATGGCACAGCTGGTGAAACTGTACAAGGAATCTCATCTTGGGAAACGTCTTCCGGCTTATGATGGAAGAAAGAGTCTCTATACGGCTGGGCCTCTCCCTTTT
>Asa-AGO1-2
AGCCACAGCAACAGGGTGGCTATCAAGGCCGAGGGCGAGGTGGTCCAGGACCACAGGGTGGCTATCAAGGTGGACAGGGCGGACCTCCACAAGGAGGAAGAGGCTGGGCTCCAAGGGGACCACCACCACAAGGAC---GTGGTGTGGCTCCTCAGCAATATCCTGGTGGACAACC------------GCAGCAAGGGCGAGGTGCAGGGCCTCAGCAACAACAGCAGGCTCCTAGAGGAATTGCACCATCTCAGCGCGGTGCTGGTTCCGGACCCGTGTATGCACCAACTCCCGAGCTGCACCAAGCAACACAGGCTCCCCAGCAACCCGGGGTCACCATGCAACCTGTGCGTGCTGAGTCATCTGCGGGGTCGTCTTCTAATCAGCCTGTGCACGAAGCAATGGCTCAGCTCAAACCACCCTCTGCAGAGGAGACCGTTGTTCAGGCTGCACCCGCTTCCAGCAAAGCACTGAGATTCCCTCTACGTCCAGGAAAAGGTGTCTCTGGACACCGCTGCATTGTTAAGGCCAACCATTTCTTTGCTGAACTGCCTGACAAGGATTTGCACCAGTATGATGTGAGTTTTTGTGTTCGAAATATATTCGTAAATTATCTACTGTTTGACTTGACACTG--ATTCTTTTGTGATTTGCGCAGGTTACCATCACACCTGAAGTGACCTCACGTGGTGTGAACCGTGCGGTGATGGCACAGCTGGTGAAACTATACAAGGAATCTCATCTTGGGAAACGTCTTCCTGCTTATGATGGAAGAAAGAGTCTCTATACGGCTGGGCCTCTCCCTTTT
>Anb-AGO1-1
AGCCACAGCAACAGGGTGGCTATCAAGGCCGAGGGCGAGGTGGTCCAGGACCACAGGGTGGCTATCAAGGTGGACAGGGCGGACCTCCACAAGGAGGAAGAGGCTGGGCTCCAAGGGGACCACCACCACAAGGAC---GTGGTGTGGCTCCTCAGCAATATCCTGGTGGACAACC------------GCAGCAAGGGCGAGGTGCAGGGCCTCAGCAACAACAGCAGGCTCCTAGAGGAATTGCACCATCTCAGCGCGGTGCTGGTTCCGGACCCGTGTATGCACCAACTCCCGAGCTGCACCAAGCAACACAGGCTCCCCAGCAACCCGGGGTCACCATGCAACCTGTGCGTGCTGAGTCATCTGCGGGGTCGTCTTCTAATCAGCCTGTGCACGAAGCAATGGCTCAGCTCAAACCACCCTCTGCTGAGGAGACCGTTGTTCAGGCTGCACCCGCTTCCAGCAAAGCACTGAGATTCCCTCTACGTCCAGGAAAAGGTGTCTCTGGACACCGCTGCATTGTTAAGGCCAACCATTTCTTTGCTGAACTGCCTGACAAGGATTTGCACCAGTATGATGTGAGTTTTTGTGGTCGAAATATATTCGTAAATTATCTACTGTTTGACTTGACACTG--ATTCTTTTGTGATTTGCGCAGGTTACCATCACACCTGAAGTGACCTCACGTGGTGTGAACCGTGCGGTGATGGCACAGCTGGTGAAACTGTACAAGGAATCTCATCTTGGGAAACGTCTTCCTGCTTATGATGGAAGAAAGAGTCTCTATACGGCTGGGCCTCTCCCTTTT
>Anb-AGO1-2
AGCCACAGCAACAGGGTGGCTATCAAGGCCGAGGGCGAGGTGGTCCAGGACCACAGGGTGGCTATCAAGGTGGACAGGGCGGACCTCCGCAAGGAGGAAGAGGCTGGGCTCCAAGGGGACCACCACCACAAGGAC---GTGGCGTGGCTCCTCAGCAATATCCTGGTGGACAACC------------GCAACAAGGGCGAGGTGCAGGGCCTCAGCAACAACAGCAGGCTCCAAGAGGAATTGCACCATCTCAGCGTGGTGCTGGTTCCGGACCCGTGTATGCACCAACTCCCGAGCTGCACCAAGCAACACAGGCTCCCCAGCAAACCGGGGTCACCATGCAACCTGTGCCTGCTGAGTCATCTGCGGGGTCGTCTTCTAATCAGCCTGTGCACGAAGCAATGGCTCAGCTCAAACCTCCTTCTGCTGAGGAGACTGCTGTTCAGGCTGCACCCGCTTCCAGCAAAGCACTGAGATTCCCTCTACGTCCAGGAAAAGGTGTCTCTGGACACCGCTGCATTGTTAAGGCCAACCATTTCTTTGCTGAACTGCCAGACAAGGATTTACACCAGTATGATGTGAGTTTCTGCGGTCGAAATATATTCGTAAATTATCTATTGCGTGACTTGAGACTGATATTCTTTTGTGGTATGCACAGGTTACCATCACGCCTGAAGTGACCTCACGTGGTGTGAACCGCGCAGTGATGGCACAGCTGGTGAAACTGTACAAGGAATCTCATCTTGGGAAACGTCTTCCGGCTTATGATGGAAGAAAGAGTCTCTATACGGCTGGGCCTCTCCCTTTT
>Anb-AGO1-3
AGCCACAGCA------------------------------------------ACAGGGTGGCTATCAAGGTGGACAGGGCGGACCTCCGCAAGGAGGAAGAGGCTGGGCTCCAAGGGGACCACCACCACAAGGAC---GTGGCGTGGCTCCTCAGCAATATCCTGGTGGACAACC------------GCAACAAGGGCGAGGTGCAGGGCCTCAGCAACAACAGCAGGCTCCAAGAGGAATTGCACCATCTCAGCGTGGTGCTGGTTCCGGACCCGTGTATGCACCAACTCCCGAGCTGCACCAAGCAACACAGGCTCCCCAGCAACCCGGGGTCACCATGCAACCTGTGCCTGCTGAGTCATCTGCGGGGTCGTCTTCTAATCAGCCTGTGCACGAAGCAATGGCTCAGCTCAAACCTCCTTCTGCTGAGGAGACTGCTGTTCAGGCTGCACCCGCTTCCAGCAAAGCACTGAGATTCCCTCTACGTCCAGGAAAAGGTGTCTCTGGACACCGCTGCATTGTTAAGGCCAACCATTTCTTTGCTGAACTGCCAGACAAGGATTTACACCAGTATGATGTGAGTTTCTGTAGTCGAAATATATTCGTAAATTACCTATTGCTTGACTTGAGACTGATATTCTTTTGTGGTATGCACAGGTTACCATCACGCCTGAAGTGACCCCACGTGGTGTGAACCGCGCAGTGATGGCACAGCTGGTGAAACTGTACAAGGAATCTCATCTTGGGAAACGTCTTCCGGCTTATGATGGAAGAAAGAGTCTCTATACGGCTGGGCCTCTCCCTTTT
>Anb-AGO1-4
AGCCACAGCAACAGGGTGGCTATCAAGGCCGAGGGCGAGGTGGTCCAGGACCACAGGGTGGCTATCAAGGTGGACAGGGCGGACCTCCGCAAGGAGGAAGAGGCTGGGCTCCAAGGGGACCACCACCACAAGGAC---GTGGCGTGGCTCCTCAGCAATATCCTGGTGGACAACC------------GCAACAAGGGCGAGGTGCAGGGCCTCAGCAACAACAGCAGGCTCCAAGAGGAATTGCACCATCTCAGCGCGGTGCTGGTTCCGGACCCGTGTATGCACCAACTCCCGAGCTGCACCAAGCAACACAGGCTCCCCAGCAACCCGGGGTCACCATGCAACCTGTGCCTGCTGAGTCATCTGCGGGGTCGTCTTCTAATCAGCCTGTGCACGAAGCAATGGCTCAGCTCAAACCTCCTTCTGCTGAGGAGACTGCTGTTCAGGCTGCACCCGCTTCCAGCAAAGCACTGAGATTCCCTCTACGTCCAGGAAAAGGTGTCTCTGGACACCGCTGCATTGTTAAGGCCAACCATTTCTTTGCTGAACTGCCAGACAAGGATTTACACCAGTATGATGTGAGTTTCTGTAGTCGAAATATATTCGTAAATTATCTATTGCTTGACTTGAGACTGATATTCTTTTGTGGTATGCACAGGTTACCATCACGCCTGAAGTGACCTCACGTGGTGTGAACCGCGCAGTGATGGCACAGCTGGTGAAACTGTACAAGGAATCTCATCTTGGGAAACGTCTTCCGGCTTATGATGGAAGATAGAGTCTCTATACGGCTGGGCCTCTCACTTTT
>Ay-AGO1-1
AGCCACAGCAACAGGGTGGCTATCAAGGCCGAGGGCGAGGTGGTCCAGCACCACAGGGTGGCTATCAAGGTGGACAGGGCGGACCTCCGCAAGGAGGAAGAGGCTGGGCTCCAAGGGGACCACCACCACAAGGAC---GTGGCGTGGCTCCTCAGCAATATCCTGGTGGACAACC---GCAGCAGCAGCAACAAGGGCGAGGTGCAGGGCCTCAGCAACAACAGCAGGCTCCAAGAGGAATTGCACCATCTCAGCGCGGTGCTGGTTCCGGACCCGTGTATGCACCAACTCCCGAGCTGCACCAAGCAACACAGGCTCCCCAGCAACCCGGGGTCACCATGCAACCTGTGCGTGCTGAGCCATCTGCGGGCTCGTCTTCTAATCAGCCTGTGGATGAGGCAATGGCTCAGCTCAAACCACCCTCTGCTGAGGAGACTGCTGTTCAGGCTGCACCCGCTTCCAGCAAAGCACTGAGGTTCCCTCTACGTCCAGGAAAAGGTGTCTCTGGACATCGCTGCATTGTTAAGGCCAACCATTTCTTTGCTGAACTGCCTGACAAGGATTTACACCAGTATGATGTGAGTTTCTGTGGTCGAAATATATTCGTAAATTATCTATTGCTTGACTTGAGACTGATATTCTTTTGTGGTTTGCGCAGGTTACCATCACACCTGAAGTGACCTCACGTGGTGTGAACCGTGCAGTGATGGCACAGCTGGTGAAACTGTACAAGGAATCTCATCTTGGGAAACGTCTTCCTGCTTATGATGGAAGAAAGAGTCTCTATACGGCTGGGCCTCTCCCTTTT
>Ay-AGO1-2
AGCCACAGCA------------------------------------------ACAGGGTGGCTATCAAGGTGGACAGGGCGGACCTCCGCAAGGAGGAAGAGGCTGGGCTCCAAGGGGACCACCACCACAAGGAC---GTGGCGTGGCTCCTCAGCAATATCCTGGTGGACAACC---GCAGCAGCAGCAACAAGGGCGAGGTGCAGGGCCTCAGCAACAACAGCAGGCTCCAAGAGGAATTGCACCATCTCAGCGCGGTGCTGGTTCCGGACCCGTGTATGCACCAACTCCCGAGCTGCACCAAGCAACACAGGCTCCCCAGCAACCCGGGGTCACCATGCAGCCTGTGCCTGCTGAGTCATCTGCGGGGTCGTCTTCTAATCAGCCTGTGCACGAAGCAATGGCTCAGCTCAAACCTCCTTCTGCTGAGGAGACTGCTGTTCAGGCTACACCCGCTTCCAGCAAAGCACTGAGATTCCCTCTACGTCCAGGAAAAGGTGTCTCTGGACACCGCTGCATTGTTAAGGCCAACCATTTCTTTGCTGAACTGCCAGACAAGGATTTACACCAGTATGATGTGAGTTTCTGTGGTCGAAATATATTCGTAAATTATCTATTGCTTGACTTGAGACTGATATTCTTTTGTGGTATGCACAGGTTACCATCACGCCTGAAGTGACCTCACGTGGTGTGAACCGCGCAGTGATGGCACAGCTGGTGAAACTGTACAAGGAATCTCATCTTGGGAAACGTCTTCCGGCTTATGATGGAAGAAAGAGTCTCTATACGGCTGGGCCTCTCCCTTTT
>Arl-AGO1-1
AGCCACAGCAACAGGGTGGCTATCAAGGCCGAGGGCGGGGTGGTCCAGGACCACAGGGTGGCTATCAAGGTGGACAGGGCGGACCCCCGCAAGGAGGAAGAGGCTGGGCTCCAAGGGGACCACCACCACAAGGAC---GTGGCGTGGCTCCTCAGCAATATCCTGGTGGACAACC------------GCAGCAAGGGCGAGGTGCAGGGCCTCAGCAACAACAGCAGGCTCCAAGAGGAATTGCACCATCTCAGCGCGGTGCTGGTTCCGGACCCGTGTATGCACCAACTCCCGAGCTGCACCAAGCAACACAGGCTCCCCAGCAACCCGGGGTCACCATGCAACCT------GCTGAGTCATCTGCGGGCTCGTCTTCTAACCAGCCTGTGCACGAAGCAATGGCTCAGCTCAAACCACCCTCTGCTGAGGAGACTGCTGTTCAGGCTGCACCCGCTTCCAGCAAAGCACTGAGGTTCCCTCTACGTCCAGGAAAAGGTGTCTCTGGACATCGCTGCATTGTTAAGGCCAACCATTTCTTTGCTGAACTGCCTGACAAGGATTTACACCAGTATGATGTAAGTTTCTGTGGTCGAAATATATTCGTAAATTATCTATTGCTTGACTTGAGACTGATATTCTTTTGTGGTTTGCGCAGGTTACCATCACACCTGAAGTGACCTCACGTGGTGTGAACCGTGCAGTGATGGCACAGCTGGTGAAACTGTACAAGGAATCTCATCTTGGGAAACGTCTTCCTGCTTATGATGGAAGAAAGAGTCTCTATACGGCTGGGCCTCTCCCTTTT
>Ant-AGO1-1
AGCCACAGCAACAGGGTGGCTATCAAGGCCGAGGGCGAGGTGGTCCAGCACCACAGGGTGGCTATCAAGGTGGACAGGGCGGACCTCCACAAGGAGGAAGAGGCTGGGCTCCAAGGGGACCACCACCACAAGGAC---GTGGCGTGGCTCCTCAGCAATATCCTGGTGGACAACC------------GCAACAAGGGCGAGGTGCAGGGCCTCAGCAACAACAGCAGGCTCCAAGAGGAATTGCACCATCTCAGCGCGGTGCTGGTTCCGGACCCGTGTATGCACCAACTCCCGAGCTGCACCAAGCAACACAGGCTCCCCAGCAACCCGGGGTCACCATGCAACCTGTGCCTGCTGAGTCATCTGCGGGGTCGTCTTCTAATCAGCCTGTGCACGAAGCAATGGCTCAGCTCAAACCTCCTTCTGCTGAGGAGACTGCTGTTCAGGCTGCACCCGCTTCCAGCAAAGCACTGAGATTCCCTCTACGTCCAGGAAAAGGTGTCTCTGGACACCGCTGCATTGTTAAGGCCAACCATTTCTTTGCTGAACTGCCAGACAAGGATTTACACCAGTATGATGTGAGTTTCTGTGGTCGAAATATATTCGTAAATTATCTATTGCTTGACTTGAGACTGATATTCTTTTGTGGTATGCACAGGCTACCATCACGCCTGAAGTGACCTCACGTGGTGTGAACCGCGCAGTGATGGCACAGCTGGTGAAACTGTACAAGGAATCTCATCTTGGGAAACGTCTTCCGGCTTATGATGGAAGAAAGAGTCTCTATACGGCTGGGCCTCTCCCTTTT
>Ant-AGO1-2
AGCCACAGCA------------------------------------------ACAGGGTGGCTATCAAGGTGGACAGGGCGGACCTCCGCAAGGAGGAAGAGGCTGGGCTCCAAGGGGACCACCACCACAAGGAC---GTGGCGTGGCTCCTCAGCAATATCCTGGTGGACAACC------------GCAACAAGGGTGAGGTGCAGGGCCTCAGCAACAACAGCAGGCTCCAAGAGGAATTGCACCATCTCAGCGCGGTGCTGGTTCCGGACCCGTGTATGCACCAACTCCCGAGCTGCACCAAGCAACACAGGCTCCCCAGCAACCCGGGGTCACCATGCAACCTGTGCCTGCTGAGTCATCTGCGGGGTCGTCTTCTAATCAGCCTGTGCACGAAGCAATGGCTCAGCTCAAACCTCCTTCTGCTGAGGAGACTGCTGTTCAGGCTGCACCCGCTTCCAGCAAAGCACTGAGATTCCCTCTACGTCCAGGAAAAGGTGTCTCTGGACACCGCTGCATTGTTAAGGCCAACCATTTCTTTGCTGAACTGCCAGACAAGGATTTACACCAGTATGATGTGAGTTTCTGTGGTCGAAATATATTCGTAAATTATCTATTGCTTGACTTGAGACTGATATTCTTTTGTGGTATGCACAGGTTACCATCACGCCTGAAGTGACCTCACGTGGTGTGAACCGCGCAGTGATGGCACAGCTGGTGAAACTGTACAAGGAATCTCATCTTGGGAAACGTCTTCCGGCTTATGATGGAAGAAAGAGTCTCTATACGGCTGGGCCTCTCCCTTTT
>Arm-AGO1-1
AGCCACAGCAACAGGGTGGCTATCAAGGCCGAGGGCGAGGTGGTCCAGGACC---------------------ACAAGGCGGACCTCCACAAGGAGGAAGAGGCTGGGCTCCAAGGGGACCACCACAACAAGGAC---GTGGCGTGGCTCCTCAGCAATATCCTGGTGGACAACC------------GCAGCAAGGGCGAGGTGCAGGGCCTCAGCAACAACAGCAGGCTCCAAGAGGAATTGCACCATCTCAGCGCGGTGCTGGTTCCGTACCCGTGTATGCACCAACTCCCGAGCTGCACCAAGCAACACAGGCTCCCCAGCAATCCGGGGTCACCATGCAACCTGTGCATGCTGAGTCATCTGCGGGTTCATCTTCTAATCAGCCTGTGCACGAAGCAATGGCTCAGCTCAAACCACCCTCTGCTGAGGAGACTGCTGTTCAGGCTGCACCCGCTTCCAGCAAGGCACTGAGATTCCCTCTACGTCCAGGAAAAGGTGTCTCTGGACATCGCTGCATTGTTAAGGCCGACCATTTCTTTGCTGAACTGCCTGACAAGGATTTACACCAGTATGATGTGAGTTTCTGTGGTCGAAATATATTCGTAAATTATATATTGTTTGACTTGATACTGATATTCTTTTGTGGTTTGCGCAGGTTACCATCGCACCTGAAGTGACCTCACGCGGTGTGAACCGTGCAGTGATGGCACAGCTGGTGAAACTGTACAAGGAATCTCATCTTGGGAAACGTCTTCCTGCTTATGATGGAAGAAAGAGTCTCTATACGGCTGGGCCTCTCCCTTTT
>Ash-AGO1-1
AGCCACAGCAACAGGGTGGCTATCAAGGCCGAGGGCGAGGTGGTCCAGCACCACAGGGTGGCTATCAAGGTGGACAGGGCGGACCTCCGCAAGGAGGTAGAGGCTGGGCTCCAAGGGGACCACCACCACAAGGAC---GTGGTGTTGCTCCTCAGCAATATCCTGGTGGACAACC---------GCAGCAGCAAGGGCGAGGTGCAGGGCCTCAGCAACAACAGCAGGCTCCAAGAGGAATTGCACCATCTCAGCGCGGTGCTGGTTCCGGACCCGTGTATGCACCAACTCCCGAGCTGCACCAAGCAACACAGGCTCCCCAGCAACCCGGGGTCACCATGCAACCTGTGCTTGCTGAGTCATCTGCGGGTTCGTCTTCTAATCAGCCTGTGCACGAAGCAATGGCTCAGCTCAAACCACCCTCTGCTGAGGAGACTGCTGTTCAGGCTGCACCCGCTTCCAGCAAAGCACTTAGGTTCCCTCTACGTCCAGGAAAAGGTGTCTCTGGACACCGCTGCATTGTTAAGGCCAACCATTTCTTTGCTGAACTGCCTGACAAGGATTTGCACCAGTATGATGTGAGTTTTTGTGGTCGAAATATATTCGTAAATTATCTACTGTTTGACTTGACACCG--ATTCTTTTGTGATTTGCGCAGGTTACCATCACACCTGAAGTGACCTCACGTGGTGTGAACCGTGCAGTGATGGCACAGCTGGTGAAACTGTACAAGGAATCTCATCTTGGGAAATGTCTTCTGGCTTTTGATGAAAAAAAAAGTCTCTATACGGCTGGGCCTCTCCCTTTT
>Ash-AGO1-2
AGCCACAGCA------------------------------------------ACAGGGTGGCTATCAAGGTGGACAGGGCGGACCTCCGCAAGGAGGTAGAGGCTGGGCTCCAAGGGGACCACCACCACAAGGAC---GTGGTGTTGCTCCTCAGCAATATCCTGGTGGACAACC---------GCAGCAGCAAGGGCGAGGTGCAGGGCCTCAGCAACAACAGCAGGCTCCAAGAGGAATTGCACCATCTCAGCGCGGTGCTGGTTCCGGACCCGTGTATGCACCAACTCCCGAGCTGCACCAAGCAACACAGGCTCCCCAGCAACCCGGGGTCACCATGCAACCTGTGCTTGCTGAGTCATCTGCGGGTTCGTCTTCTAATCAGCCTGTACACGAAGCAATGGCTCAGCTCAAACCACCCTCTGCTGAGGAGACTGCTGTTCAGGCTGCACCCGCTTCCAGCAAAGCACTTAGGTTCCCTCTACGTCCAGGAAAAGGTGTCTCTGGACACCGCTGCATTGTTAAGGCCAACCATTTCTTTGCTGAACTGCCTGACAAGGATTTGCACCAGTATGATGTGAGTTTTTGTGGTCGAAATATATTCGTAAATTATCTACTGTTTGACTTGACACTG--ATTCTTTTGTGATTTGCGCAGGTTACCATCACACCTGAAGTGACCTCACGTGGTGTGAACCGTGCGGTGATGGCACAGCTGGTGAAACTGTACAAAGAATCTCATCTTGGGAAACGTCTTCCTGCTTATGATGGAAGAAAGAGTCTCTATACGGCTGGGCCTCTCCCTTTT
>Ash-AGO1-3
AGCCACAGCAACAGGATGGCTATCAAGGCCGAGGGCGAGGTGGTCCAGCACCACAGGGTGGCTATCAAGGTGGACAGGGCGGACCTCCGCAAGGAGGAAGAGGCTGGGCTCCAAGGGGACCACCACCACAGGGAC---GTGGCGTGGCTCCTCAGCAATATCCTGGTGGACAACC---------GCAGCAGCAAGGGCGAGGTGCAGGGCCTCAGCAACAACAGCAGGCTCCAAGAGGAATTGCACCATCTCAGCGCGGTGCTGGTTCCGGACCCGTGTATGCACCAACTCCCGAGCTGCACCAAGCAACACAGGCTCCCCAGCAACCCGGGGTCACCATGCAACCTGTGCGTGCTGAGTCATCTGCGGGTTCGTCTTCTAATCAGCCTGTGCACGAAGCAATGGCTCAGCTCAAACCACCCTCTGCTGAGGAGACTGATGTTCAGGCTGCACCCGCTTCCAGCAAAGCACTGAGGTTCCCTCTACGTCCAGGAAAAGGTGTCTCTGGACACCGCTGCATTGTTAAGGCCAACCATTTCTTTGCTGAACTGCCTGACAAGGATTTGCACCGGTATGATGTGAGTTTTTGTGGTCGAAATATATTCGTAAATTATCTACTGTTTGACTTGACACTG--ATTCTTTTGTGATTTGCGCAGGTTACCATCACACCTGAAGTGACCTCACGTGGTGTGAACCGTGCGGTGATGGCACAGCTGGTGAAACTGTACAAAGAATCTCATCTTGGGAAACGTCTTCCTGCTTATGATGGAAGAAAGAGTCTCTATACGGCTGGGCCTCTCCCTTTT
>Htr-AGO1-1
AGCCACAGCAACAGGGTGGCTATCAAGGGCGAGGGCGAGGTGGTCCAGGACCACAGGGTGGCTATCAAGGTGGACAGGGCGGACCTCCGCAAGGAGGAAGAGGCTGGGCTCCAAGGGGACCACCACCACAAGGAC---GTGGCGTGGCTCCTCAGCAATATCCTGGTGGACAA--------------GCAGCAAGGGCGAGGTGCAGGGCCTCAGCAACAACAGCAGGCTCCAAGAGGAATTGCACCATCTCAGCGCGGTGCTGGTTCCGGACCCGTGTATACACCAACTCCCGAGCTGCACCAAGCAACACAGGCTCCCCAGCAACCCGGGGTCACCATGCAACCTGTGCGTGCTGAGTCATCTGCGGGTTCGTCTTCTAATCAGCCTGTGCACGAAGCAATGGCTCAGCTCGAACCACCCTCTGCTGAGGAGACTGCTGTTCAGGCTGCACCCGCTTCCAGCAAGGCACTGAGATTCCCTCTACGCCCAGGAAAAGGTGTCTCTGGACATCGCTGCATTGTTAAGGCCAACCATTTCTTTGCTGAACTGCCTGACAAGGATTTACACCAGTATGATGTGAGTTTCTGTGGTCGAAATATATTCGTAAATTATCTATTGTTTGACCTGACACTGATATTCTTTTGTGATTTGCGCAGGTTACCATCTCACCTGAAGTGACCTCACGTGGTGTGAACCGTGCAGTGATGGCACAGCTGGTGAAACTGTACAAGGAATCTCATCTTGGGAAACGTCTTCCTGCTTATGATGGAAGAAAGAGTCTATATACGGCTGGGCCTCTCCCTTTT
>Htr-AGO1-2
AGCCACAGCAACAGGGTGGCTATCAAGGCCGAGGGCGAGGTGGTCCAGGACCACAGGGTGGCTATCAAGGTGGACAGGGCGGACCTCCGCAAGGAGGAAGAGGCTGGGCTCCAAGGGGACCACCACCACAGGGAC---GTGGCGTGGCTCCTCAGCAATATCCTGGTGGACAACC------------GCAGCAAGGGCGAGGTGCAGGGCCTCAGCAACAACAGCAGGCTCCAAGAGGAATTGCACCATCTCAGCGCGGTGCTGGTTCCGGACCCGTGTATGCACCAACTCCCGAGCTGCACCAAGCAACACAGGCTCCCCAGCAACCCGGGGTCACCATGCAACCTGTGCGTGCTGAGTCATCTGCGGGTTCGTCTTCTAATCAGCCTGTGCACGAAGCAATGGCTCAGCTCAAACCACCCTCTGCCGAGGAGACTGCTGTTCAGGCTGCACCCGCTTCCAGCAAGGCACTGAGATTCCCTCTACGCCCAGGAAAAGGTGTCTCTGGACATCGCTGCATTGTTAAGGCCAACCATTTCTTTGCTGAACTGCCTGACAAGGATTTGCACCAGTATGATGTAAGTTTCTGTGGTCGAAATATATTCGTAAATTATCTATTGCTTGACTTGAGACTGATATTCTTTTGTGGTTTGCGCAGGTTACCATCACACCTGAAGTGACCTCACGTGGTGTGAACCGCGCAGTGATGGCACAGCTGGTAAAACTGTACAAGGAATCTCATCTTGGGAAACGTCTTCCTGCTTATGATGGAAGAAAGAGTCTCTATACGGCTGGGCCTCTCCCTTTT
>Ei-AGO1-1
AGCCACAGCAACAGGGTGGCTATCAAGGCCGAGGGCGAGGTGGTCCAGGACCACAAGGTGGCTATCAAGGTGGACAGGGCGGACCTCCCCAAGGAGGAAGAGGCTGGGCTCCAAGGGGACCACCACCACAAGGAC---GTGGCGTGGCTCCTCAGCAATATCCTGGTGGACAACC------------GCAACAAGGGCGAGGTGCAGGGCCTCAGCAACAACAACAGGCTCCAAGAGGAATTGCACCATCTCAGCGCGGTGCTGGTTCCGGACCCGTGTATGCACCAACTCCCGAGCTGCACCAAGCAACACAGGCTCCCCAGCAACCCGGGGTCACCATGCAACCTGTGCGTGCTGAGTCATCTGCGGGGTCGTCTTCTAATCAGCCTGTGCACGAAGCAATGGCTCAGCTCAAACCACCCTCTGCTGAGGAGACCGTTGTTCAGGCTGCACCCGCTTCCAGCAAAGCACTGAGGTTCCCTCTACGTCCAGGAAAAGGTGTCTCTGGACATCGCTGCATTGTTAAGGCCAACCATTTCTTTGCTGAACTGCCTGACAAGGATTTACACCAGTATGATGTGAGTTTCTGTAGTCAAAATATATTTGTAAATTATCTATTGTTCGACTTGACACTGATATTTTTTTGTGGTTTGCGCAGGTTACCATCACACCTGAAGTGACCTCACGTGGTGTGAACCGTGCAGTGATGGCACAGCTGGTGAAACTGTACAAGGAATCTCATCTTGGAAAACGTCTTCCGGCTTACGATGGAAGAAAGAGTCTCTATACGGCTGGGCCTCTCCCTTTT
>Cr-AGO1-1
AGCCACAGCAACAGGGTGGCTATCAAGGCCGAGGGCGAGGTGGTCCAGGACC---------------------ACAAGGCGGACCTCCACAAGGAGGAAGAGGCTGGGCTCCAAGGGGACCACCACCACAAGGGC---GTGGCGTGGCTCCTCAGCAATATCCTGGTGGACAACC------------GCAGCAAGGGCGAGGTGCAGGGCCTCAGCAACAACAGCAGGCTCCAAGAGGAATTGCACCATCTCAGCGCGGTGCTGGTTCCGGACCCGTGTATGCACCAACTCCCGAGCTGCACCAAGCAACACAGGCTCCCCAGCAACCCGGGGTCACCATGCAACCTGTGCCTGCTGAGTCATCTGCGGGGTCGTCTTCTAATCAGCCTGTGCACGAAGCAATGGCTCAGCTCAAACCACCTTCTGCTGAGGAGACCGTTGTTCAGGCTGCACCCGCTTCCAGCAAAGCACTGAGGTTCCCTCTACGTCCAGGAAAAGGTGTCTCTGGACACCGCTGCATTGTTAAGGCCAACCATTTCTTTGCTGAACTGCCTGACAAGGATTTGCACCAGTATGATGTGAGTTTCTGTGGTCGAAATTTATTTGTAAATTATCTATTGTTTGACTTGACACTGATATTCTTTTGTGATTTGCGCAGGTCACCATTACACCTGAAGTAACCTCACGTGGTGTGAACCGTGCAGTGATGGCACAGCTGGTGAAACTGTACAAGGAATCTCATCTTGGGAAACGTCTTCCTGCTTATGATGGAAGAAAGAGTCTCTATACGGCTGGGCCTCTCCCTTTT
>Cr-AGO1-2
AGCCACAGCAACAGGGTGGCTATCAAGGCCGAGGGCGAGGTGGTCCAGGACC---------------------ACAAGGCGGACCTCCACAAGGAGGAAGAGGCTGGGCTCCAAGGGGACCACCACCACAAGGGC---GTGGCGTGGCTCCTCAGCAATATCCTGGTGGACAACC------------GCAGCAAGGGCGAGGTGCAGGGCCTCAGCAACAACAGCAGGCTCCAAGAGGAATTGCACCATCTCAGCGCGGTGCTGGTTCCGGACCCGTGTATGCACCAACTCCCGAGCTGCACCAAGCAACACAGGCTCCCCAGCAACCCGGGGTCACCATGCAACCTGTGCCTGCTGAGTCATCTGCGGGGTCGTCTTCTAATCAGCCTGTGCACGAAGCAATGGCTCAGCTCAAACCACCTTCTGCTGAGGAGACCGTTGTTCAGGCTGCACCCGCTTCCAGCAAAGCACTGAGGTTCCCTCTACGTCCAGGAAAAGGTGTCTCTGGTCACCGCTGCATTGTTAAGGCCAACCATTTCTTTGCTGAACTGCCTGACAAGGATTTGCACCAGTATGATGTGAGTTTCTGTGGTCGAAATTTATTTGTAAATTATCTATTGTTTGACTTGACACTGATATTCTTTTGTGATTTGCGCAGGTCACCATTACACCTGAAGTAACCTCACGTGGTGTGAACCGTGCAGTGATGGCACAGCTGGTGAAACTGTACAAGGAATCTCATCTTGGGAAACGTCTTCCTACTTATGATGGAAGAAAGAGTCTCTATACGGCTGGGCCTCTCCCTTTT
>Chy-AGO1-1
AGCCACAGCAACAGGGTGGCTATCAAGGCCGAGGGCGAGGTGGTCCAGGACCACAGGGTGGCTATCAAGGTGGACAGGGCGGACCTCCGCAAGGAGGAAGAGGCTGGGCTCCAAGGGGACCACCACCACAAGGAT---GTGGCGTGGCTCCTCAGCAATATCCTGGTGGACAACC------------GCAGCAAGGGCGAGGTGCAGGGCCTCAGCAACAACAACAGGCTCCAAGAGGAATTGCACCATCTCAGCGCGGTGCTGGTTCCGGACCCGTGTATGCACCAACTCCCGAGCTGCACCAAGCAACACAGGCTCCCCAGCAACCCGGGGTCACCTTGCAACCTGTGCGTGCTGAGTCATCTGCGGGTTCCTCTTCTAATCAGCCTGTGCACGAAGCAATGGCTCAGCTCAAACCACCCTCTGCCGAGGAGACCGTTGTTCAGGCTGCACCCGCTTCCAGCGAAGCACTGAGATTCCCTCTACGCCCAGGAAAAGGTGTCTCTGGACATCGCTGCATTGTTAAGGCCAACCATTTCTTTGCTGAACTGCCTGACAAGGATTTACACCAGTATGATGTGAGTTTCTGTGGTCGAAATATATTCGTAAATTATCTATTGTTTGACTTGACACTGATATTCTTTTGTGGTTTGCGCAGGTTACTATCACACCTGAAGTGACCTCACGTGGTGTGAACCGTGCAGTGATGGCACAGCTGGTGAAACTGTACAAGGAATCTCATCTTGGAAAACGTCTTCCTGCTTATGATGGAAGAAAGAGTCTCTATACGGCTGGGCCTCTCCCTTTT
>Chy-AGO1-2
AGCCACAGCAACAGGGTGGCTATCAAGGCCGAGGGCGAGGTGGTCCAGGACCACAGGGTGGCTATCAAGGTGGACAGGGCGGACCTCCACAAGGAGGAAGAGGCTGGGCTCCAAGGGGACCACCACCACAAGGAC---GTGGCGTGGCTCCTCAGCAATATCCTGGTGGACAACC------------GCAGCAAGGGCGAGGTGCAGGGCCTCAGCAACCACAACAGGCTCCAAGAGGAATTGCACCATCTCAGCGCGGTGCTGGTTCCGGACCCGTGTATGCACCAACTCCCGAGCTGCACCAAGCAACACAGGCTTCCCAGCAACCCGGGGTCACCATGCAACCTGTGCGTGCTGAGTCATCTGCGGGTTCGTCCTCTAATCAGCCTGTGCACGAAGCAATGGCTCAGCTCAAACCACCCTCTGCTGAGGAGACTGCTATTCAGGCCGCACCCGCTTCCAGTAAAGCACTGAGATTCCCTCTGCGCCCAGGAAAAGGTGTCTCTGGACATCGCTGCATTGTTAAGGCCAACCATTTCTTTGCTGAACTGCCTGACAAGGATTTACACCAGTATGATGTGAGTTTCTGTGGTCGAAATATATTCGTAAATTATATATTGCTTGACTTGACACTGATATTCTTTTGTGGTTTGCGCAGGTTACCATCACACCTGAAGTGACCTCACGTGGTGTGAACCGCGCTGTGATGGCACAGCTGGTGAAACTGTACAAGGAATCTCATCTTGGGAAACGCCTTCCGGCTTATGATGGAAGAAAGAGTCTCTATACGGCTGGGCCTCTCCCTTTT
>Chy-AGO1-3
AGCCACAGCAACAGGGTGGCTATCAAGGCCGAGGGCGAGGTGGTCCAGGACCACAAGGTGGCTATCAAGGTGGACAGGGCGGACCTCCACAAGGAGGAAGAGGCTGGGCTCCAAGGGGACCACCACCACAAGGAC---GTGGCGTGGCTCCTCAGCAATATCCTGGTGGACAACC------------GCAGCAAGGGCGAGGTGCAGGGCCTCAGCAACAACAACAGGCTCCAAGAGGAATTGCACCATCTCAGCGCGGTGCTGGTTCCGGACCCGTGTATGCACCAACTCCCGAGCTGCACCAAGCAACACAGGCTCCCCAGCAACCCGGGGTCACCATGCAACCTGTGCGTGCTGAGTCATCTGCGGGCTCGTCTTCTAATCAGCCTGTGCACGAAGCAATGGCTCAGCTCAAACCACCCTCTGCTGAGGAGACCGCTGTTCAGGCTGCACCCGCTTCCAGCAAAGCACTGAGGTTCCCTCTACGTCCAGGAAAAGGTGTCTCTGGACATCGCTGCATTGTTAAGGCCAACCATTTCTTTGCTGAACTGCCTGACAAGGATTTACACCAGTATGATGTGAGTTTCTGTGGTCGAAATATATTCGTAAATTATCTATTGTTTGACTTGACACTGATATTCTTTTGTGATTTGCACAGGTTACCATCACACCTGAAGTGACCTCACGTGGTGTGAACCGCGCTGTGATGGCACAGTTGGTGAAACTGTACAAGGAATCTCATCTTGAGAAACGTCTTCCTGCTTATGATGGAAGAAAGAGTCTCTATACGGCTGGGCCTCTCCCTTTT
>Chy-AGO1-4
AGCCACAGCA------------------------------------------ACAGGGTGGCTATCAAGGTGGACAGGGCGGACCTCCGCAAGGAGGAAGAGGCTGGGCTCCAAGGGGACCACCACCACAAGGAT---GTGGCGTGGCTCCTCAGCAATATCCTGGTGGACAACC------------GCAGCAAGGGCGAGGTGCAGGGCCTCAGCAACAACAACAGGCTCCAAGAGGAATTGCACCATCTCAGCGCGGTGCTGGTTCCGGACCCGTGTATGCACCAACTCCCGAGCTGCACCAAGCAACACAGGCTCCCCAGCAACCCGGGGTCACCTTGCAACCTGTGCGTGCTGAGTCATCTGCGGGTTCCTCTTCTAATCAGCCTGTGCACGAAGCAATGGCTCAGCTCAAACCACCCTCTGCTGAGGAGACCGTTGCTCAGGCTGCACCCGCTTCCAGCAAAGCACTGAGATTCCCTCTACGCCCAGGAAAAGGTGTCTCTGGACATCGCTGCATTGTTAAGGCCAACCATTTCTTTGCTGAACTGCCTGACAAGGATTTACACCAGTATGATGTGAGTTTCTGTGGTCGAAATATATTCGTAAATTATCTATTGTTTGACTTGACACTGATATTCTTTTGTGGTTTGCGCAGGTTACTATCACACCTGAAGTGACCTCACGTGGTGTGAACCGTGCAGTGATGGCACAGCTGGTGAAACTGTACAAGGAATCTCATCTTGGGAAACGTCTTCCTGCTTATGATGGAAGAAAGAGTCTCTATACGGCTGGGCCTCTCCCTTTT
>Cno-AGO1-1
AGCCACAGCAACAGGGTGGCTATCAAGGCCGAGGGCGAGGTGGTCCAGGACCACAGGGTGGCTATCAAGGTGGACAGGGCGGACCTCCACAAGGAGGAAGAGGCTGGGCTCCAAGGGGACCACCACCACAAGGAC---GTGGCGTGGCTCCTCAGCCATATCCTGGCGGACAACC------------GCAACAAGGGCGAGGTGCAGGGCCTCAGCAACAACAACAGGCTCCAAGAGGAATTGCACCATCTCAGCGCGGTGCTGGTTCCGGACCCGTGTATGCACCAACTCCCGAGCTGCACCAAGCAACACAGGCTCCCCAGCAACCCGGGGTCACCATGCAACCTGTGCCTGCTGAGTCATCTGCAGGCTCGTCTTCTAATCAGCCTGTGCACGAAGCAATGGCTCAGCTCAAACCACCCTCTGCTGAGGAGACCGCTGTTCAGGCCGCACCCGCTTCCAGCAAAGCACTGAGATTCCCTTTGCGCCCAGGAAAAGGTGTCTCTGGACACCGTTGCATTGTTAAGGCCAACCATTTCTTTGCTGAACTGCCTGACAAGGATTTGCACCAGTATGATGTGAGTTTCTGTGGTCGAAATATATTCGTAAGTTATCTATTGTTTGACTTGACACTGATATTCTTTTGTGATTTGCGCAGGTTACCATCACACCTGAAGTGACCTCACGTGGTGTGAACCGCGCAGTGATGGCACAGCTGGTGAAACTGTACATGGAATCTCATCTTGGAAAACGTCTTCCGGCTTATGATGGAAGAAAGAGTCTCTATACGGCTGGGCCTCTCCCTTTT
>Cno-AGO1-2
AGCCACAGCA------------------------------------------ACAGGGTGGCTATCAAGGTGGACAGGGCGGACCTCCACAAGGAGGAAGAGGCTGGGCTCCAAGGGGACCACCACCACAAGGAC---GTGGCGTGGCTCCTCAGCCATATCCTGGCGGACAACC------------GCAACAAGGGCGAGGTGCAGGGCCTCAGCAACAACAACAGGCTCCAAGAGGAATTGCACCATCTCAGCGCGGTGCTGGTTCCGGACCCGTGTATGCACCAACTCCCGAGCTGCACCAAGCAACACAGGCTCCCCAGCAACCCGGGGTCACCATGCAACCTGTGCCTGCTGAGTCATCTGCAGGCTCGTCTTCTAATCAGCCTGTGCACGAAGCAATGGCTCAGCTCAAACCACCCTCTGCTGAGGAGACCGCTGTTCAGGCCGCACCCGCTTCCAGCAAAGCACTGAGATTCCCTTTGCGCCCAGGAAAAGGTGTCTCTGGACACCGTTGCATTGTTAAGGCCAACCATTTCTTTGCTGAACTGCCTGACAAGGATTTGCACCAGTATGATGTGAGTTTCTGTGGTCGAAATATATTCGTAAGTTATCTATTGTTTGACTTGACACTGATATTCTTTTGTGATTTGCGCAGGTTACCATCACACCTGAAGTGACCTCACGTGGTGTGAACCGCGCAGTGATGGCACAGCTGGTGAAACTGTACAAGGAATCTCATCTTGGAAAACGTCTTCCGGCTTATGATGGAAGAAAGAGTCTCTATACGGCTGGGCCTCTCCCTTTT
>Cbi-AGO1-1
AGCCACAGCAACAGGGTGGCT---------GAGGGCGAGGTGGTCCAGGACCACAGGGTGGCTATCAAGGTGGACAGGGCGGACCTCCGCAAGGAGGAAGAGGCTGGGCTCCAAGGGGACCACCACCACAAGGAC---GTGGCGTGGCTCCTCAGCAATATCCTGGTGGACAACC------------GCAGCAAGGGCGAGGTGCAGGGCCTCAGCAACAACAGCAGGCTCCAAGAGGAATTGCACCATCTCAGCGCGGTGCTGGTTCCGGACCCGTGTATGCACCAACTCCCGAGCTGCACCAAGCAACACAGGCTCCCCAGCAACCCGGGGTCACCATGCAACCTGTGCTTGCTGAGTCATCTGCGGGGTCGTCTTCTAATCAGCCTGTGCACGAAGCAATGGCTCAGCTCAAACCACCCTCTGCTGAGGAGACAGCTGTTCAGGCTGCACCTGCTTCCAGCAAAGCACTGAGATTCCCTCTACGCCCAGGAAAAGGTGTCTCTGGACATCGCTGCATTGTTAAGGCCAACCATTTCTTTGCTGAACTGCCTGACAAGGATTTACACCAGTATGATGTGAGTTTCTGTGGTTGAAATATATTCGTAAATTATATATTGTTTGACTTGACACTGATATTCTTTTGTGGTTTGCGCAGGTTACCATCACACCTGAAGTGACCTCACGTGGTGTGAACCGTGCAGTGATGGCACAGCTGGTGAAACTGTACAAGGAATCTCATCTTGGGAAACGTCTTCCTGCTTATGATGGAAGAAAGAGTCTCTATACGGCTGGGCCTCTCCCTTTT
>Cbi-AGO1-2
AGCCACAGCAACAGGGTGGCT---------GAGGGCGAGGTGGTCCAGGACCACAGGGTGGCTACCAAGGTGGACAGGGCGGACCTCCGCAAGGAGGAAGAGGCTGGGCTCCAAGGGGACCACCACCACAAGGAC---GTGGCGTGGCTCCTCAGCAATATCCTGGTGGACAACC------------GCAGCAAGGGCGAGGTGCAGGGCCTCAGCAACAACAACAGGCTCCAAGAGGAATTGCACCATCTCAGCGCGGTGCTGGTTCCGGACCCGTGTATGCACCAACTCCCGAGCTGCACCAAGCAACACAGGCTCCCCAGCAACCCGGGGTCACCATGCAACCTGTGCTTGCTGAGTCATCTGCTGGCTCGTCTTCTAATCAGCCTGTGCACGAAGCAATGGCTCAGCTCAAACCACCCTCTGCAGAGGAGACCGCTGTTCAGGCTGCACCCGCTTCCAGCAAAGCACTGAGATTCCCTCTACGTCCAGGAAAAGGTGTCTCTGGACACCGCTGCATTGTTAAGGCCAACCATTTCTTTGCTGAACTGCCTGACAAGGATTTGCACCAGTATGATGTGAGTTTCTGTGGTCGAAATATATTCGTAAATTATATACTGTTTGACTTGAGACTGATATTCTTTTGTGGTTTGCGCAGGTTACCATCACACCTGAAGTGACCTCACGTGGTGTGAACCGTGCAGTGATGGCACAGCTGGTGAAACTGTACAAGGAATCTCATCTTGGGAAACGTCTTCCTGCTTATGATGGAAGAAAGAGTCTCTATACGGCTGGGCCTCTCCCTTTT
>Cs-AGO1-1
AGCCACAGCA------------------------------------------ACAGGGTGGCTATCAAGGTGGACAGGGCGGACCTCCGCAAGGAGGAAGAGGCTGGGCTCCAAGGGGACCACCACCACAAGGAC---GTGGCGTGGCTCCTCAGCAGTATCCTGGTGGACAACC------------GCAGCAAGGGCGAGGTGCAGGGCCTCAGCAACAACAACAGGCTCCAAGAGGAATTGCACCATCTCAGCGCGGTGCTGGTTCCGGACCCGTGTATGCACCAACTCCCGAGCTGCACCAAGCAACACAGGCTCCCCAGCAACCCGGGGTCACCATGCAACCTGTGCTTGCTGAGTCATCTGCTGGCTCGTCTTCTAATCAGCCTGTGCACGAAGCAATGGCTCAGCTCAAACCACCCTCTGCTGAGGAGACCGCTGTTCAGGCTGCACCCGCTTCCAGCAAAGCACTGAGATTCCCTCTACGTCCAGGAAAAGGTGTCTCTGGACACCGCTGCATTGTTAAGGCCAACCATTTCTTTGCTGAACTGCCTGACAAGGATTTGCACCAGTATGATGTGAGTTTCTGTGGTCGAAATATATTCGTAAATTATATACTGTTTGACTTGAGACTGATATTCTTTTGTGGTTTGCGCAGGTTACCATCACACCTGAAGTGACCTCACGTGGTGTGAACCGTGCAGTGATGGCACAGCTGGTGAAACTGTACAAGGAATCTCATCTTGGGAAACGTCTTCCTGCTTATGATGGAAGAAAGAGTCTCTATACGGCTGGGCCTCTCCCTTTT
>Cs-AGO1-2
AGCCACAGCA------------------------------------------ACAGGGTGGCTATCAAGGTGGACAGGGCGGACCTCCGCAAGGAGGAAGAGGCTGGGCTCCAAGGGGACCACCACCACAAGGAC---GTGGCGTGGCTCCTCAGCAGTATCCTGGTGGACAACC------------GCAGCAAGGGCGAGGTGCAGGGCCTCAGCAACAACAACAGGCTCCAAGAGGAATTGCACCATCTCAGCGCGGTGCTGGTTCCGGACCCGTGTATGCACCAACTCCCGAGCTGCACCAAGCAACACAGGCTCCCCAGCAACCCGGGGTCACCATGCAACCTGTGCTTGCTGAGTCATCTGCTGGCTCGTCTTCTAATCAGCCTGTGCACGAAGCAATGGCTCAGCTCAAACCACCCTCTGCTGAGGAGACCGCTGTTCAGGCTGCACCCGCTTCCAGCAAAGCACTGAGATTCCCTCTACGTCCAGGAAAAGGTGTCTCTGGACACCGCTGCATTGTTAAGGCCAACCATTTCTTTGCTGAACTGCCTGACAAGGATTTGCACCAGTATGATGTGGGTTCCTGTGGTCGAAATATATTCGTAAATTATATACTGTTTGACTTGAGACTGATATTCTTTTGTGGTTTGCGCAGGTTACCATCACACCTGAAGTGACCTCACGTGGTGTGAACCGTGCAGTGATGGCACAGCTGGTGAAACTGTACAAGGAATCTCATCTTGGGAAACGTCTTCCTGCTTATGATGGAAGAAAGAGTCTCTATACGGCTGGGCCTCTCCCTTTT
>Cp-AGO1-1
AGCCACAGCA------------------------------------------ACAGGGTGGCTATCAAGGTGGACAGGGCGGACCTCCGCAAGGAGGAAGAGGCTGGGCTCCAAGGGGACCACCACCACAAGGAC---GTGGCGTGGCTCCTCAGCAATATCCTGGTGGACAACC------------GCAGCAAGGGCGAGGTGCAGGGCCTCAGCAACAACAGCAGGCTCCAAGAGGAATTGCACCATCTCAGCGCGGTGCTGGTTCCGGACCCGTGTATGCACCAACTCCCGAGCTGCACCAAGCAACACAGGCTCCCCAGCAACCCGGGGTCACCATGCAACCTGTGCGTGCTGAGTCATCTGCGGGCTCGTCTTCTAACCAGCCTGTGCACGAAGCAATGGCTCAGCTCAAACCACCCTCTGCTGAGGAGACTGCTGTTCAGGCTGCACCCGCTTCCAGCAAAGCACTGAGGTTTCCTCTACGTCCAGGAAAAGGTGTCTCTGGACATCGCTGCATTGTTAAGGCCAACCATTTCTTTGCTGAACTGCCTGACAAGGATTTGCACCAGTATGATGTAAGTTTCTGTGGTCGAAATATATTCGTAAATTATCTATTGCTTGACTTGAGACTGATATTCTTTTGTGGTTTGCGCAGGTTACCATCACACCTGAAGTGACCTCACGTGGTGTGAACCGCGCAGTGATGGCACAGCTGGTGAGACTGTACAAGGAATCTCATCTTGGGAAACGTCTTCCTGCTTATGATGGAAGAAAGAGTCTCTATACGGCTGGGCCTCTCCCTTTT
>Cp-AGO1-2
AGCCACAGCAACAGGGTGGC---------CGAGGGCGAGGTGGTCCAGGACCACAGGGTGGCTATCAAGGTGGACAGGGCGGACCTCCGCAAGGAGGAAGAGGCTGGGCTCCAAGGGGACCACCACCACAAGGAC---GTGGCGTGGCTCCTCAGCAATATCCTGGTGGACTACC------------GCAACAAGGGCGAGGTGCAGGGCCTCAGCAACAACAGCAGGCTCCAAGAGGAATTGCACCATCTCAGCGCGGTGCTGGTTCCGGACCCGTGTATGCACCAACTCCCGAGCTGCACCAAGCAACACAGGCTCCCCAGCAACCCGGGGTCACCATGCAACCTGTGCTTGCTGAGTCATCTGCGGGGTCGTCTTCTAATCAGCCTGTGCACGAAGCAATGGCTCAGCTCAAACCTCCTTCTGCTGAGGAGACTGCTGTTCAGGCTGCACCCGCGTCCAGCAAAGCACTGAGATTCCCTCTACGTCCAGGAAAAGGTGTCTCTGGACACCGCTGCATTGTTAAGGCCAACCATTTCTTTGCTGAACTGCCAGACAAGGATTTACACCAGTATGATGTGAGTTTCTGTGGTCGAAATATATTCGTAAATTATCTATTGCTTGACTTGAGACTG--ATTCTTTTGTGGTATGCACAGGTTACCATCACGCCTGAAGTGACCTCACGTGGTGTGAACCGCGCAGTGATGGCACAGCTGGTGAAACTGTACAAGGAATCTCATCTTGGGAAACGTCTTCCGGCTTATGATGGAAGAAAGAGTCTCTATACGGCTGGGCCTCTCCCTTTT
>Cp-AGO1-3
AGCCACAGCAACAGGGTGGCT---------GAGGGCGAGGTGGTCCAGGACCACAGGGTGGCTATCAAGGTGGACAGGGCGGACCTCCGCAAGGAGGAAGAGGCTGGGCTCCAAGGGGACCACCA---CAAGGAC---GTGGCGTGGCTCCTCAGCAATATCCTGGTGGACAACC------------GCAGCAAGGGCGAGGTGCAGGGCCTCAGCAACAACAACAGGCTCCAAGAGGAATTGCACCATCTCAGCGCGGTGCTGGTTCCGGACCCGTGTATGCACCAACTCCCGAGCTGCACCAAGCAACACAGGCTCCCCAGCAACCCGGGGTCACCATGCAACCTGTGCTTGCTGAGTCATCTGCAGGGTCGTCTTCTAATCAGCCTGTGCACGAAGCAATGGCTCAGCTCAAACCACCCTCTGCTGAGGAGACAGCTGTTCAGGCTGCACCTGCTTCCAGCAAAGCACTGAGATTCCCTCTACGCCCAGGAAAAGGTGTCTCTGGACATCGCTGCATTGTTAAGGCCAACCATTTCTTTGCTGAACTGCCAGACAAGGATTTACACCAGTATGATGTGAGTTTCTGTGGTCGAAATATATTCGTAAATTATCTATTGCTTGACTTGAGACTGATATTCTTTTGTGGTATGCACAGGTTACCATCACGCCTGAAGTGACCTCACGTGGTGTGAACCGCGCAGTGATGGCACAGCTGGTGAAACTGTACAAGGAATCTCATCTTGGGAAACGTCTTCCGGCTTATGATGGAAGAAAAAGTCTCTATACGGCTGGGCCTCTCCCTTTT
>Cl-AGO1-1
AGCCACAGCA------------------------------------------ACAGGGTGGCTATCAAGGTGGACAGGGCGGACCTCCACAAGGAGGAAGAGGCTGGGCTCCAAGGGGACCACCACCACAAGGAC---GTGGCGTGGCTCCTCAGCAATATCCTGGTGGACTACC------------GCAGCAAGGGCGAGGTGCAGGGCCTCAGCAACAACAACAGGCTCCAAGAGGAATTGCACCATCTCAGCGCGGTGCTGGTTCCGGACCCGTGTATGCACCAACTCCCGAGCTGCACCAAGCAACACAGGCTCCCCAGCAACCCGGGGTCACCATGCAACCTGTGCTTGCTGAGTCATCTGCTGGCTCGTCTTCTAATCAGCCTGTGCACGAAGCAATGGCTCAGCTCAAACCACCCTCTGCTGAGGAGACCGCTGTTCAGGCTGCACCCGCTTCCAGCAAAGCACTGAGATTCCCTCTACGTCCAGGAAAAGGTGTCTCTGGACACCGCTGCATTGTTAAGGCCAACCATTTCTTTGCTGAACTGCCTGACAAGGATTTGCACCAGTATGATGTGAGTTTCTGTGGTCGAAATATATTCGTAAATTATATACTGTTTGACTTGAGACTGATATTCTTTTGTGGTTTGCGCAGGTTACCATCACACCTGAAGTGACCTCACGTGGTGTGAACCGTGCAGTGATGGCACAGCTGGTGAAACTGTACAAGGAATCTCATCTTGGGAAACGTCTTCCTGCTTATGATGGAAGAAAGAGTCTCTATACGGCTGGGCCTCTCCCTTTT
>Cl-AGO1-2
AGCCACAGCA------------------------------------------ACAGGGTGGCTATCAAGGTGGACAGGGCGGACCTCCGCAAGGAGGAAGAGGCTGGGCTCCAGGGGGACCACCACCACAAGGAC---GTGGCGTGGCTCCTCAGCAATATCCTGGTGGACAACC------------GCAGCAAGGGCGAGGTGCAGGGCCTCAGCAACAACAACAGGCTCCAAGAGGAATTGCACCATCTCAGCGCGGTGCTGGTTCCGGACCCGTGTATGCACCAACTCCCGAGCTGCACCAAGCAACACAGGCTCCCCAGCAACCCGGGGTCACCATGCAACCTGTGCTTGCTGAGTCATCTGCGGGGTCGTCTTCTAATCAGCCTGTGCACGAAGCAATGGCTCAGCTCAAACCACCCTCTGCTGAGGAGACAGCTGTTCAGGCTGCACCTGCTTCCAGCAAAGCACTGAGATTCCCTCTACGCCCAGGAAAAGGTGTCTCTGGACATCGCTGCATTGTTAAGGCCAACCATTTCTTTGCTGAACTGCCTGACAAGGATTTACACCAGTATGATGTGAGTTTCTGTGGTTGAAATATATTCGTAAATTATATATTGTTTGACTTGACACTGATATTCTTTTGTGGTTTGCGCAGGTTACCATCACACCTGAAGTGACCTCACGTGGTGTGAACCGTGCAGTGATGGCACAGCTGGTGAAACTGTACAAGGAATCTCATCTTGGGAAACGTCTTCCTGCTTATGATGGAAGAAAGAGTCTCTATACGGCTGGGCCTCTCCCTTTT
>Cn-AGO1-1
AGCCACAGCA------------------------------------------ACAGGGTGGCTATCAAGGTGGACAGGGCGGACCTCCGCAAGGAGGAAGAGGCTGGGCTCCAAGGGGACCACCACCACAAGGAC---GTGGCGTGGCTCCTCAGCAATATCCTGGTGGACAACC------------GCAGCAAGGGCGAGGTGCAGGGCCTCAGCAACAACAACAGGCTCCAAGAGGAATTGCACCATCTCAGCGCGGTGCTGGTTCCGGACCCGTGTATGCACCAACTCCCGAGCTGCACCAAGCAACACAGGCTCCCCAGCAACCCGGGGTCACCATGCAACCTGTGCTTGCTGAGTCATCTGCGGGGTCGTCTTCTAATCAGCCTGTGCACGAAGCAATGGCTCAGCTCAAACCACCCTCTGCTGAGGAGACAGCTGTTCAGGCTGCACCTGCTTCCAGCAAAGCACTGAGATTCCCTCTACGCCCAGGAAAAGGTGTCTCTGGACATCGCTGCATTGTTAAGGCCAACCATTTCTTTGCTGAACTGCCTGACAAGGATTTGCACCAGTATGATGTGAGTTTCTGTGGTCGAAATATATTCGTAAATTATATACTGTTTGACTTGAGACTGATATTCTTTTGTGGTTTGCGCAGGTTACCATCACACCTGAAGTGACCTCACGTGGTGTGAACCGTGCAGTGATGGCACAGCTGGTGAAACTGTACAAGGAATCTCATCTTGGGAAACGTCTTCCTGCTTACGATGGAAGAAAGAGTCTCTATACGGCTGGGCCTCTCCCTTTT
>Cn-AGO1-2
AGCCACAGCA------------------------------------------ACAGGGTGGCTATCAAGGTGGGCGGGGCGGACCTCCGCAAGGAGGAAGAGGCTGGGCTCCAAGGGGACCACCACCACAAGGAC---GTGGCGTGGCTCCTCAGCAATATCCTGGTGGACAACC------------GCAGCAAGGGCGAGGTGCAGGGCCTCAGCAACAACAGCAGGCTCCAAGAGGAATTGCACCATCTCAGCGCGGTGCTGGTTCCGGACCCGTGTATGCACCAACTCCCGAGCTGCACCAAGCAACACAGGCTCCCCAGCAACCCGGGGTCACCATGCAACCTGTGCTTGCTGAGTCATCTGCGGGGTCGTCTTCTAATCAGCCTGTGCACGAAGCAATGGCTCAGCTCAAACCTCCCTCTGCTGAGGAGACCGCTGTTCAGGCTGCACCTGCTTCCAGCAAAGCACTGAGATTCCCTCTACGTCCAGGAAAAGGTGTCTCTGGACACCGCTGCATTGTTAAGGCCAACCATTTCTTTGCTGAACTGCCTGACAAGGATTTACACCAGTATGATGTGAGTTTCTGTGGTTGAAATATATTCGTAAATTATCTATTGTTCGACTTGACACTGATATTCGTTTGTGGTTTGCGCAGGTTACCATCACACCTGAAGTGACCTCACGTGGTGTGAACCGCGCAGTGATGGCACAGCTGGTGAAACTGTACAAGGAATCTCATCTTGGGAAACGTCTTCCGGCTTATGATGGAAGAAAGAGTCTCTATACGGCTGGGCCTCTCCCTTTT
>Cri-AGO1-1
AGCCACAGCA------------------------------------------ACAGGGTGGCTATCAAGGTGGACAGGGCGGACCTCCGCAAGGAGGAAGAGGCTGGGCTCCAAGGGGACCACCACCACAAGGAC---GTGGCGTGGCTCCTCAGCAATATCCTGGTGGACAACC------------GCAGCAAGGGCGAGGTGCAGGGCCTCAGCAACAACAACAGGCTCCAAGAGGAATTGCACCATCTCAGCGCGGTGCTGGTTCCGGACCCGTGTATGCACCAACTCCCGAGCTGCACCAAGCAACACAGGCTCCCCAGCAACCCGGGGTCACCATGCAACCTGTGCTTGCTGAGTCATCTGCGGGGTCGTCTTCTAATCAGCCTGTGCACGAAGCAATGGCTCAGCTCAAACCACCCTCTGCTGAAGAGACAGCTGTTCAGGCTGCACCTGCTTCCAGCAAAGCACTGAGATTCCCTCTACGCCCAGGAAAAGGTGTCTCTGGACATCGCTGCATTGTTAAGGCCAACCATTTCTTTGCTGAACTGCCTGACAAGGATTTACACCAGTATGATGTGAGTTTCTGTGGTGGAAATATATTCGTAAATTATATATTGTTTGACTTGACACTGATATTCTTTTGTGAATTGCGCAGGTTACCATCACACCTGAAGTGACCTCACGTGGTGTGAACCGTGCAGTGATGGCACAGCTGGTGAAACTGTACAAGGAATCTCATCTTGGGAAACGTCTTCCTGCTTATGATGGAAGAAAGAGTCTCTATACGGCTGGGCCTCTCCCTTTT
>Cri-AGO1-2
AGCCACAGCA------------------------------------------ACAGGGTGGCTATCAAGGTGGACAGGGTGGACCTCCGCAAGGAGGAAGAGGCTGGGCTCCAAGGGGGCCACCACCACAAGGAC---GTGGCGTGGCTCCTCAGCAATATCCTGGTGGACAACC------------GCAACAAGGGCGAGGTGCAGGGCCTCAGCAACAACAACAGGCTCCAAGAGGAATTGCACCATCTCAGCGCGGTGCTGGTTCCGGACCCGTGTATGCACCAACTCCCGAGCTGCACCAAGCAACACAGGCTCCCCAGCAACCCGGGGTCACCATGCAACCTGTGCTTGCTGAGTCATCTGCAGGGTCGTCTTCTAATCAGCCTGTGCACGAAGCAATGGCTCAGCTCAAACCACCCTCTGCTGAGGAGACAGCTGTTCAGGCTGCACCTGCTTCCAGCAAAGCACTGAGATTCCCTCTACGCCCAGGAAAAGGTGTCTCTGGACATCGCTGCATTGTTAAGGCCAACCATTTCTTTGCTGAACTGCCTGACATGGATTTACACCAGTATGATGTGAGTTTCTGTGGTTGAAATATATTCGTAAATTATATATTGTTTGACTTGACACTGATATTCTTTTGTGGTTTGCGCAGGTTACCATCACACCTGAAGTGACCTCACGTGGTGTGAACCGTGCAGTGATGGCACAGCTGGTGAAACTGTACAAGGAATCTCATCTTGGGAAACGTCTTCCTGCCTATGATGGAAGAAAGAGTCTCTATACGGCTGGGCCTCTCCCTTTT
>Cdi-AGO1-1
AGCCACAGCA------------------------------------------ACAGGGTGGCTATCAAGGTGGACAGGGCGGACCTCCGCAAGGAGGAAGAGGCTGGGCTCCAAGGGGACCACCACCACAAGGAC---GTGGCGTGGCTCCTCAGCAATATCCTGGTGGACAACC------------GCAGCAAGGGCGAGGTGCAGGGCCTCAGCAACAA---CAGGCTCCAAGAGGAATTGCACCATCTCAGCGCGGTGCTGGTTCCGGACCCGTGTATGCACCAACTCCCGAGCTGCACCAAGCAACACAGGCTCCCCAGCAACCCGGGGTCACCATGCAACCTGTGCTTGCTGAGTCATCTGCGGGGTCGTCTTCTAATCAGCCTGTGCACGAAGCAATGGCTCAGCTCAAACCTCCTTCTGCTGAGGAGACTGCTGTTCAGGCTGCACCCGCTTCCAGCAAAGCACTGAGATTCCCTCTACGCCCAGGAAAAGGTGTCTCTGGACATCGCTGCATTGTTAAGGCCAACCATTTCTTTGCTGAACTGCCTGACAAGGATTTACACCAGTATGATGTGAGTTTCTGTGGTTGAAATATATTCGTAAATTATATATTGTTCGACTTGACACTG--ATTCTTTTGTGGTTTGCGCAGGTTACCATCACACCTGAAGTGACCTCACGTGGTGTGAACCGTGCAGTGATGGCACAGCTGGTGAAACTGTACAAGGAATCTCATCTTGGGAAACGTCTTCCTGCTTATGATGGAAGAAAGAGTCTCTATACGGCTGGGCCTCTCCCTTTT
>Cdi-AGO1-2
AGCCACAGCA------------------------------------------ACAGGGTGGCTATCAAGGTGGACAGGGCGGACCTCCGCAAGGAGGAAGAGGCTGGGCTCCAAGGGTACCAGCACCACAAGGAC---GTGGCGTGGCTCCTCAGCAATATCCTGGTGGACAACC------------GCAGCAAGGGCGAGGTGCAGGGCCTCAGCAACAACAACAGGCTCCAAGAGGAATTGCACCATCTCAGCGCGGTGCTGGTTCCGGACCCGTGTATGCACCAACTCCCGAGCTGCACCAAGCAACACAGGCTCCCCAGCAACCCGGGGTCACCATGCAACCTGTGCTTGCTGAGTCATCTGCGGGGTCGTCTTCTAATCAGCCTGTGCACGAAGCAATGGCTCAGCTCAAACCTCCTTCTGCTGAGGAGACTGCTGTTCAGGCTGCACCCGCTTCCAGCAAAGCACTGAGATTCCCTCTACGTCCAGGAAAAGGTGTCTCTGGACACCGCTGCATTGTTAGGGCCAACCATTTCTTTGCTGAACTGCCAGACAAGGATTTACACCAGTATGATGTGAGTTTCTGTGGTCGAAATATATTCGTAAATTATCTATTGCTTGACTTGAGACTGATATTCTTTTGTGGTATGCACAGGTTACCATCACGCCTGAAGTGACCTCACGTGGTGTGAACCGCGCAGTGATGGCACAGCTGGTGAAACTGTACAAGGAATCTCATCTTGGGAAACGTCTTCCGGCTTATGATGGAAGAAAGAGTCTCTATACGGCTGGGCCTCTCCCTTTT
>Cbo-AGO1-1
AGCCACAGCAACAGGGTGGCTATCAAGGCCGAGGGCGAGGTGGTCCAGGACCACAGGGTGGCTATCAAGGTGGACAGGGCGGACCTCCGCGAGGAGGAAGAGGCTGGGCTCCAAGGGGACCACCACCACAAGGAC---GTGGCGTGTCTCCTCAGCAATATCCTGGTGGACAACC------------GCAGCAAGGGCGAGGTGCAGGGCCTCAGCAACAACAGCAGGCTCCAAGAGGAATTGCACCATCTCAGCGCGGTGCTGGTTCCGGACCCGTGTATGCACCAACTCCCGAGCTGCACCAAGCATCACAGGCTCCCCAGCAACCCGGGGTCACCATGCAACCTGTGCTTGCTGAATCATCTGCTGGCTCGTCTTTTAATCAGCCTGTGCACGAAGCAATGGCTCAGCTCAAACCACCCTCTGCAGAGGAGACCGCTGTTCAGGATGCACCCGCTTCCAGCAAAGCACTGAGATTCCCTCTACGCCCAGGAAAAGGTGTCTCTGGACACCGCTGCATTGTTAAGGCCAACCATTTCTTTGCTGAACTGCCTGACAAGGATTTGCACCAGTATGATGTGAGTTTCTGTGGTCGAAATATATTCGTAAATTATATACTGTTTGACTTGAGACTGATATTCTTTTGTGGTTTGCGCAGGTTACCATCACACCTGAAGTGACCTCACGTGGTGTGAACCGTGCAGTGATGGCACAGCTGGTGAAACTGTACAAGGAATCTCATCTTGGGAAACGTCTTCCTGCTTATGATGGAAGAAAGAGTCTCTATACGGCTGGGCCTCTCCCTTTT
>Cbo-AGO1-2
AGCCACAGCA------------------------------------------ACAGGGTGGCTATCAAGGTGGACAGGGCGGACCTCCGCAAGGAGGAAGAGGCTGGGCTCCAAGGGGACCACCACCACAAGGAC---GTGGCGTGGCTCCTCAGCAATATCCTGGTGGACAACC------------GCAGCAAGGGCGAGGTGCAGGGCCTCAGCAACAACAACAGGCTCCAAGAGGAATTGCACCATCTCAGCGCGGTGCTGGTTCCGGACCCGTGTATGCACCAACTCCCGAGCTGCACCAAGCAACACAGGCTCCCCAGCAACCCGGGGTCACCATGCAACCTGTGCTTGCTGAGTCATCTGCTGGCTCGTCTTCTAATCAGCCTGTGCACGAAGCAATGGCTCAGCTCAAACCACCCTCTGCTGAAGAGACCGCTGTTCAGGCTGCACCCGCTTCCAGCAAAGCACTGAGATTCCCTCTACGTCCAGGAAAAGGTGTCTCTGGACACCGCTGCATTGTTAAGGCCAACCATTTCTTTGCTGAACTGCCTGACAAGGATTTGCACCAGTATGATGTGAGTTTCTGTGGTCGAAATATATTCGTAAATTATATACTGTTTGACTTGAGACTGATATTCTTTTGTGGTTTGCGCAGGTTACCATCACACCTGAAGTGACCTCACGTGGTGTGAACCGTGCAGTGATGGCACAGCTGGTGAAACTGTACAAGGAATCTCATCTTGGGAAACGTCTTCCTGCTTATGATGGAAGAAAGAGTCTCTATACGGCTGGGCCTCTCCCTTTT
>Cok-AGO1-1
AGCCACAGCA------------------------------------------ACAGGGTGGCTATCAAGGTGGACAGGGCGGACCTCCGCAAGGAGGAAGAGGCTGGGCTCCAAGGGGACCACCACCACAAGGAC---GTGGCGTGGCTCCTCAGCAATATCCTGGTGGACAACC------------GCAGCAAGGGCGAGGTGCAGGGCCTCAGCAACAACAACAGGCTCCAAGAGGAATTGCACCATCTCAGCGCGGTGCTGGTTCCGGACCCGTGTATGCACCAACTCCCGAGCTGCACCAAGCAACACAGGCTCCCCAGCAACCCGGGGTCACCATGCAACCTGTGCTTGCTGAGTCATCTGCTGGCTCGTCTTCTAATCAGCCTGTGCACGAAGCAATGGCTCAGCTCAAACCACCCTCTGCTGAGGAGACCGCTGTTCAGGCTGCACCCGCTTCCAGCAAAGCACTGAGATTCCCTCTACGTCCAGGAAAAGGTGTCTCTGGACACCGCTGCATTGTTAAGGCCAACCATTTCTTTGCTGAACTGCCTGACAAGGATTTGCACCAGTATGATGTGAGTTTCTGTGGTCGAAATATATTCGTAAATTATATACTGTTTGACTTGAGACTGATATTCTTTTGTGGTTTGCGCAGGTTACCATCACACCTGAAGTGACCTCACGTGGTGTGAACCGTGCAGTGATGGCACAGCTGGTGAAACTGTACAAGGAATCTCATCTTGGGAAACGTCTTCCTGCTTATGATGGAAGAAAGAGTCTCTATACGGCTGGGCCTCTCCCTTTT
>CiXX-AGO1-1
AGCCACAGCA------------------------------------------ACAGGGTGGCTATCAAGGTGGACAGGGCGGACCTCCGCAAGGAGGAAGAGGCTGGGCTCCAAGGGGACCACCACCACAAGGAC---GTGGCGTGGCTCCTCAGCAATATCCTGGTGGACAACC---GCAGCAGCAGCAACAAGGGCGAGGTGCAGGGCCTCAGCAACAACAACAGGCTCCAAGAGGAATTGCACCATCTCAGCGCGGTGCTGGTTCCGGACCCGTGTATGCACCAACTCCCGAGCTGCACCAAGCAACACAGGCTCCCCAGCAACCCGGGGTCACCATGCAACCTGTGCTTGCTGAGTCATCTGCAGGGTCGTCTTCTAATCAGCCTGTGCACGAAGCAATGGCTCAGCTCAAACCACCCTCTGCTGAGGAGACAGCTGTTCAGGCTGCACCTGCTTCCAGCAAAGCACTGAGATTCCCTCTACGCCCAGGAAAAGGTGTCTCTGGACATCGCTGCATTGTTAAGGCCAACCATTTCTTTGCTGAACTGCCTGACAAGGATTTACACCAGTATGATGTGAGTTTCTGTGGTGGAAATATATTCGTAAATTATATATTGTTTGACTTGACACTGATATTCTTTTGTGGTTTGCGCAGGTTACCATCACACCTGAAGTGACCTCACGTGGTGTGAACCGTGCAGTGATGGCACAGCTGGTGAAACTGTACAAGGAATCTCATCTTGGGAAACGTCTTCCTGCTTATGATGGAAGAAAGAGTCTCTATACGGCTGGGCCTCTCCCTTTT
>CiXX-AGO1-2
AGCCACAGCAACAGGGTGGCTATCAAGGCCGAGGGCGTGGTGGTCCAGGACC---------------------ACAAGGCGGACCTCCACAAGGAGGAAGAGGCTGGGCTCCAAGGGGACCACCACCACAAGGAC---GTGGCGTGGCTCCTCAGCAATATCCTGGTGGACAACC---GCAGCAGCAGCAACAAGGGCGAGGTGCAGGGCCTCAGCAACAACAGCAGGCTCCAAGAGGAATTGCACCATCTCAGCGCGGTGCTGGTTCCGGACCCGTGTATGCACCAACTCCCGAGCTGCACCGAGCAACACAGGCTCCCCAGCAACCCGGGGTCACCATGCAACCTGTGCGTGCTGAGTCATCTGCAGGCTCGTCTTCTAATCAGCCTGTGCACGAAGCAATGGCTCAGCTCAAACCACCCTCTGCTGAGGAGACTGCTGTTCAGGCTGCACCCGCTTCCAGCATAGCACTGAGGTTTCCTCTACGTCCAGGAAAAGGTGTCTCTGGACATCGCTGCATTGTTAAGGCTAACCATTTCTTTGCTGAACTGCCTGACAAGGATTTGCACCAGTATGATGTGAGTTTCTGTGGTCGAAATTTATTTGTAAATTATCTATTGTTTGACTTTACATTGATATTCTTTTGTGATTTGCGCAGGTCACCATTACACCTGAAGTAACCTCACGTGGTGTGAACCGTGCAGTGATGGCACAGCTGGTGAAACTGTACAAGGAATCTCATCTTGGGAAACGTCTTCCTGCTTATGATGGAAGAAAGAGTCTCTATACGGCTGGGCCTCTCCCTTTT
>CiMZ-AGO1-1
AGCCACAGCA------------------------------------------ACAGGGTGGCTATCAAGGTGGACAGGGCGGACCTCCGCAAGGAGGAAGAGGATGGGCTCCAAGGGGACCACCACCACAAGGAC---GTGGCGTGGCTCCTCAGCAATATCCTGGTGGACAACC------CCAGCAGCAGCAAGGGCGAGGTGCAGGGCCTCAGCAACAACAGCAGGCTCCAAGAGGAATTGCACCATCTCAGCGCGGTGCTGGTTCCGGACCCGTGTATGCACCAACTCCCGAGCTGCACCAAGCAACACAGGCTCCCCAGCAACCCGGGGTCACCATGCAACCTGTGCTTGCTGAGTCATCTGCGGGGTCGTCTTCTAATCAGCCTGTGCACGAAGCAATGGCTCAGCTCAAACCTCCCTCTGCTGAGGAGACCGCTGTTCAGGCTGCACCTGCTTCCAGCAAAGCACTGAGATTCCCTCTACGTCCAGGAAAAGGTGTCTCTGGACACCGCTGCATTGTTAAGGCCAACCATTTCTTTGCTGAACTGCCTGACAAGGATTTACACCAGTATGATGTGAGTTTCTGTGGTTGAAATATATTCGTAAATTATCTATTGTTCGACTTGACACTGATATTCGTTTGTGGTTTGCGCAGGTTACCATCACACCTGAAGTGACCTCACGTGGTGTGAACCGCGCAGTGATGGCACAGCTGGTGAAACTGTACAAGGAATCTCATCTTGGGAAACGTCTTCCGGCTTATGATGGAAGAAAGAGTCTTTATACGGCTGGGCCTCTCCCTTTT
>CiMZ-AGO1-2
AGCCACAGCA------------------------------------------ACAGGGTGGCTATCAAGGTGGACAGGGCGGACCTCCGCAAGGAGGAAGAGGCTGGGCTCCAAGGGGACCACCACCACAAGGAC---GTGGCGTGGCTCCTCAGCAGTATCCTGGTGGACAACC---GCAGCAGCAGCAGCAAGGGCGAGGTGCAGGGCCTCAGCAACAACAACAGGCTCCAAGAGGAATTGCACCATCTCAGCGCGGTGCTGGTTCCGGACCCGTGTATGCACCAACTCCCGAGCTGCACCAAGCAACACAGGCTCCCCAGCAACCCGGGGTCACCATGCAACCTGTGCTTGCTGAGTCATCTGCTGGCTCGTCTTCTAATCAGCCTGTGCACGAAGCAATGGCTCAGCTCAAACCACCCTCTGCTGAGGAGACCGCTGTTCAGGCTGCACCCGCTTCCAGCAAAGCACTGAGATTCCCTCTACGTCCAGGAAAAGGTGTCTCTGGACACCGCTGCATTGTTAAGGCCAACCATTTCTTTGCTGAACTGCCTGACAAGGATTTGCACCAGTATGATGTGAGTTTCTGTGGTCGAAATATATTCGTAAATTATATACTGTTTGACTTGAGACTGATATTCTTTTGTGGTTTGCGCAGGTTACCATCACACCTGAAGTGACCTCACGTGGTGTGAACCGTGCAGTGATGGCACAGCTGGTGAAACTGTACAAGGAATCTCATCTTGGGAAACGTCTTCCTGCTTATGATGGAAGAAAGAGTCTCTATACGGCTGGGCCTCTCCCTTTT
>CiMZ-AGO1-3
AGCCACAGCA------------------------------------------ACAGGGTGGCTATCAAGGTGGACAGGGCGGACCTCCGCAAGGAGGAAGAGGCTGGGCTCCAAGGGGACCACCACCACAAGGAC---GTGGCGTGGCTCCTCAGCAATATCCTGGTGGACAACC---GCAGCAGCAGCAGCAAGGGCGAGGTGCAGGGCCTCAGCAACAACAACAGGCTCCAAGAGGAATTGCACCATCTCACCGCGGTGCTGGTTCCGGACCCGTGTATGCACCAACTCCCGAGCTGCACCAAGCAACACAGGCTCCCCAGCAACCCGGGGTCACCATGCAACCTGTGCTTGCTGAGTCATCTGCGGGGTCGTCTTCTAATCAGCCTGTGCACGAAGCAATGGCTCAGCTCAAACCACCCTCTGCTGAGGAGACAGCTGTTCAGGCTGCACCTGCTTCCAGCAAAGCACTGAGATTCCCTCTACGCCCAGGAAAAGGTGTCTCTGGACATCGCTGCATTGTTAAGGCCAACCATTTCTTTGCTGAACTGCCTGACAAGGATTTACACCAGTATGATGTGAGTTTCTGTGGTTGAAATATATTCGTAAATTATATATTGTTTGACTTGACACTGATATTCTTTTGTGGTTTGCGCAGGTTACCATCACACCTGAAGTGACCTCACGTGGTGTGAACCGTGCAGTGATGGCACAACTGGTGAAACTGTACAAGGAATCTCATCTTGGGAAACGTCTTCCTGCTTATGATGGAAGAAAGAGTCTCTATACAGCTGGGCCTCTCCCTTTT
>CiGY-AGO1-1
AGCCACAGCA------------------------------------------ACAGGGTGGCTATCAAGGTGGACAGGGCGGACCTCCGCAAGGAGGAAGAGGCTGGGCTCCAAGGGGACCGCCACCACAAGGAC---GTGGCGTGGCTCCTCAGCAATATCCTGGTGGACAACC------------GCAGCAAGGGCGAGGTGCAGGGCCTCAGCAACAACAACAGGCTCCAAGGGGAATTGCACCATCTCAGCGCGGTGCTGGTTCCGGACCCGTGTATGCACCAACTCCCGAGCTGCACCAAGCAACACAGGCTCCCCAGCAACCCGGGGTCACCATGCAACCTGTGCTTGCTGAGTCATCTGCGGGGTCGTCTTCTAATCAGCCTGTGCACGAAGCAATGGCTCAGCTCAAACCACCCTCTGCTGAGGAGACAGCTGTTCAGGCTGCACCTGCTTCCAGCAAAGCACTGAGATTCCCTCTACGCCCAGGAAAAGGTGTCTCTGGACATCGCTGCATTGTTGAGGCCAACCATTTCTTTGCTGAACTGCCTGACAAGGATTTACACCAGTATGATGTGAGTTTCTGTGGTTGAAATGTATTCGTAAATTATATATTGTTCGACTTGACACTGATATTCTTTTGTGGTTTGCGCAGGTTACCACCACACCTGAAGTGACCTCACGTGGTGTGAACCGCGCAGTGATGGCACAGCTGGTGAAACTGTACAAGGAATCTCATCTTGGGAAACGTCTTCCGGCTTATGATGGAAGAAAGAGTCTCTATACGGCTGGGCCTCTCCCTTTT
>CiGY-AGO1-2
AGCCACAGCA------------------------------------------ACAGGGTGGCTATCAAGGTGGACAGGGCGGACCTCCACAAGGAGGAAGAGGCTGGGCTCCAAGAGGACCACCACCACAAGGAC---GTGGCGTGGCTCCTCAGCAATATCCTGGTGGACAACC------------GCAACAAGGGCGAGGTGCAGGGCCTCAGCAACAACAACAGGCTCCAAGAGGAATTGCACCATCTCGGCGCGGTGCTGGTTCCGGACCCGTGTATGCACCAACTCCCGAGCTGCACCAAGCAACACAGGCTCCCCAGCAACCCGGGGTCACCATGCAACCTGTGCTTGCTGAGTCATCTGCGGGGTCGTCTTCTAATCAGCCTGTGCACGAAGCAATGGCTCAGCTCAAACCTCCTCCTGCTGAGGAGACTGCTGTTCAGGCTGCACCCGCTTCCAGCAAAGCACTGAGATTCCCTCTACGTCCAGGAAAAGGTGTCTCTGGACACCGCTGCATTGTTAAGGCCAACCATTTCTTTGCTGAACTGCCTGACAAGGATTTGCACCAGTATGATGTGAGTTTCTGTGGTCGAAATATATTCGTAAATTATATACTGTTTGACTTGAGACTGATATTCTTTTGTGGTTTGCGCAGGTTACCATCACACCTGAAGTGACCTCACGTGGTGTGAACCGTGCAGTGATGGCACAGCTGGTGAAACTGTACAAGGAATCTCATCTTGGGAAACGTCTTCCTGCTTATGATGGAAGAAAGAGTCTCTATACGGCTGGGCCTCTCCCTTTT
>Cv-AGO1-1
AGCCACAGCAACAGGGTGGC---------CGAGGGCGAGGTGGTCCAGGACCACAGGGTGGCTATCAAGGTGGACAGGGCGGACCTCCGCAAGGAGGAAGAGGCTGGGCTCCAAGGGGACCACCACCACAAGGAC---GTGGCGTGGCTCCTCAGCAATATCCTGGTGGACAACC------------GCAACAAGGGCGAGGTGCAGGGCCTCAGCAACAACAGCAGGCTCCAAGAGGAATTGCACCATCTCAGCGCGGTGCTGGTTCCGGACCCGTGTATGCACCAACTCCCGAGCTGCACCAAGCAACACAGGCTCCCCAGCAACCCGGGGTCACCATGCAACCTGTGCTTGCTGAGTCATCTGCTGGCTCGTCTTCTAATCAGCCTGTGCACGAAGCAATGGCTCAGCTCAAACCACCCTCTGCTGAGGAGACCGCTGTTCAGGCTGCACCCGCTTCCAGCAAAGCACTGAGATTCCCTCTACGTCCAGGAAAAGGTGTCTCTGGACACCGCTGCATTGTTAAGGCCAACCATTTCTTTGCTGAACTGCCTGACAAGGATTTACACCAGTATGATGTGAGTTTCTGTTGTCGAAATATATTCGTAAATTATCTATTGTTTGACTTGACACTGATATTCGTTTGTGGTTTGCGCAGGTTACCATCACACCTGAAGTGACCTCACGTGGTGTGAACCGTGCAGTGATGGCACAGCTGGTGAAACTGTACAAGGAATCTCATCTTGGGAAACGTCTTCCTGCTTATGATGGAAGAAAGAGTCTCTATACGGCTGGGCCTCTCCCTTTT
>Cv-AGO1-2
AGCCACAGCAACAGGGTGGCTATCAAGGCCGAGGGCGAGGTGGTCCAGGACC---------------------ACAAGGCGGACCTCCACAAGGAGGAAGAGGCTGGGCTCCAAGGGGACCACCACCGCAAGGAC---GTGGCGTGGCTCCTCAGCAATATCCTGGTGGACAACC------------GCAGCAAGGGCGAGGTGCAGGGCCTCAGCAACAACAGCAGGCTCCAAGAGGAATTGCACCATCTCAGCGCGGTGCTGGTTCCGGACCCGTGTATGCACCAACTCCCGAGCTGCACCAAGCAACACAGGCTCCCCAGCAACCCGGGGTCACCATGCAACCTGTGCCTGCTGAGTCATCTGCGGGGTCGTCTTCTAATCAGCCTGTGCACGAAGCAATGGCTCAGCTCAAACCACCTTCTGCTGAGGAGACCGTTGTTCAGGCTGCACCCGCTTCCAGCAAAGCACTGAGGTTCCCTCTACGTCCAGGAAAAGGGGTCTCTGGACACCGCTGCATTGTTAAGGCCAACCATTTCTTTGCTGAACTGCCTGACAAGGATTTACACCAGTATGATGTGAGTTTCTGTGGTCGAAATATATTCGTAAATTATCTATTGTTTGACTTGAGACTGATATTATTTTGTGGTTTGCGCAGGTTACCATCACACCTGAAGTGACCTCACGTGGTGTGAACCGTGCAGTGATGGCACAGCTGGTGAAACTGTACAAGGAGTCTCATCTTGGGAAACGTCTTCCTGCTTATGATGGAAGAAAGAGTCTCTATACGGCTGGGCCTCTCCCTTTT
>Ot-AGO1-1
AGCCACAGCAACAGGGTGGCTATCAAGGCCGAGGGCGAGGTGGTCCAGGACCACAGGGTGGCTATCAAGGTGGACAGGGCGGACCTCCGCAAGGAGGAAGAGGCTGGGCTCCAAGGGGACCACCACCACAAGGAC---GTGGCGTGGCTCCTCAGCAATATCCTGGTGGACAACC------------GCAGCAAGGGCGAGGTGCAGGGCCTCAGCAACAACAGCAGGCTCCAAGAGGAATTGCACCATCTCAGCGCGGTGCTGGTTCCGGACCCGTGTATGCACCAACTCCCGAGCTGCACCAAGCAACACAGGCTCCCCAGCAACCCGGGGTCACCATGCAACCTGTGCGTGCTGAGTCATCTGCGGGTTCGTCTTCTAATCAGCCTGTGCATGAAGCAATGGCTCAGCTCAAACCACCCTCTGCTGAGGAGACTGCTGTTCAGGCTGCACCCGCTTCCAGCAAAGCACTGAGATTCCCTCTTCGTCCAGGAAAAGGTGTCTCTGGACATCGCTGCATTGTTTAGGCCAACCATTTCTTTGCTGAACTGCCTGACAAGGATTTACACCAGTATGATGTGAGTTTCTGTGGTTGAAATGTATTCGTAAATTATCTATTGCTTGACTTGAGACTGATATTCTTTTGTGGTATGCGCAGGTTACCATCACACCTGAAGTGACCTCACGCGGTGTGAACCGTGCAGTGATGGCACAGCTGGTGAAACTGTACAAGGAATCTCATCTTGGGAAACGTCTTCCTGCTTATGATGGAAGAAAGAGTCTCTATACGGCTGGGCCTCTCCCTTTT
>Ot-AGO1-2
AGCCACAGCA------------------------------------------ACAGGGTGGCTATCAAGGTGGA---------------CAAGGAGGAAGAGGCTGGGCTCCAAGGGGACCACCACCGCAAGGAC---GTGGCGTGGCTCCTCAGCAATATCCTGGTGGACAACC------------GCAGCAAGGGCGAGGTGCAGGGCCTCAGCAACAACAGCAGGCTCCAAGAGGAATTGCACCATCTCAGCGCGGTGCTGGTTCCGGACCCGTGTATGCACCAACTCCCGAGCTGCACCAAGCAACACAGGCTCCCCAGCAACCCGGGGTCACCATGCAACCTGTGCGTGCTGAGTCATCTGCGGGTTCGTCTTCTAATCAGCCTGTGCATGAAGCAATGGCTCAGCTCAAACCACCCTCTGCTGAGGAGACTGCTGTTCAGGCTGCACCCGCTTCCAGCAAAGCACTGAGATTCCCTCTTCGTCCAGGAAAAGGTGTCTCTGGACATCGCTGCATTGTTAAGGCCAACCATTTCTTTGCTGAACTGCCTGACAAGGATTTACACCAGTATGATGTGAGTTTCTGTGGTTGAAATGTATTCGTAAATTATCTATTGCTTGACTTGAGACTGATATTCTTTTGTGGTATGCGCAGGTTACCATCACACCTGAAGTGACCTCACGCGGTGTGAACCGTGCAGTGATGGCACAGCTGGTGAAACTGTACAAGGAATCTCATCTTGGGAAACGTCTTCCTGCTTATGATGGAAGAAAGAGTCTCTATACGGCTGGGCCTCTCCCTTTT
>Ot-AGO1-3
AGCCACAGCAACAGGGTGGCTATCAAGGCCGAGGGCGAGGTGGTCCAGGACCACAGGGTGGCTATCAAGGTGGACAGGGCGGACCTCCGCAAGGAGGAAGAGGCTGGGCTCCAAGGGGACCACCACCACAAGGAC---GTGGCGTGGCTCCTCAGCAATATCCTGGTGGACAACC------------GCAGCAAGGGCGAGGTGCAGGGCCTCAGCAACAACAACAGGCTCCAAGAGGAATTGCACCATCTCAGCGCGGTGCTGGTTCCGGACCCGTGTATGCACCAACTCCCGAGCTGCACCAAGCAACACAGGCTCCCCAGCAACCCGGGGTCACCATGCAACCTGTGCGTGCTGAGTCATCTGCGGGTTCGTCTTCTAATCAGCCTGTGCATGAAGCAATGGCTCAGCTCAAACCACCCTCTGCTGAGGAGACTGCTGTTCAGGCTGCACCCGCTTCCAGCAAAGCACTGAGATTCCCTCTACGTCCAGGAAAAGGTGTCTCTGGACATCGCTGCATTGTTAAGGCCAACCATTTCTTTGCTGAACTGCCTGACAAGGATTTACACCAGTATGATGTGAGTTTCTGTGGTTGAAATGTATTCGTAAATTATCTATTGCTTGACTTGAGACTGATATTCTTTTGTGGTATGCGCAGGTTACCATCACACCTGAAGTGACCTCACGCGGTGTGAACCGTGCAGTGATGGCACAGCTGGTGAAACTGTACAAGGAATCTCATCTTGGGAAACGTCTTCCTGCTTATGATGGAAGAAAGAGTCTCTATACGGCTGGGCCTCTCCCTTTT
>Ol-AGO1-1
AGCCACAGCA------------------------------------------ACAGGGTGGCTATCAAGGTGGACAGGGTGGACCTCCACAAGGAGGAAGAGGCTGGGCTCCAAGGGGACCACCACCGCAAGGAC---GGGGCGTGGCTCCTCAGCAATATCCTGGTGGACAACC------------GCAGCAAGGGCGAGGTGCAGGGCCTCAGCAACAACAGCAGGCTCCAAGAGGAATTGCACCATCTCAGCGCGGTGCTGGTTCCGGACCCGTGTATGCACCAACTCCCGAGCTGCACCAAGCAACACAGGCTCCCCAGCAACCCGGGGTCACCATGCAACCTGTGCGTGCTGAGTCATCTGCGGGTTCGTCTTCTAATCAGCCTGTGCACGAAGCAATGGCTCAGCTCAAGCCACCCTCTGCTGAGGAGACTGCTGTTCAGGCTGCACCCGCTTCCAGCAAAGCACTGAGATTCCCTCTACGTCCAGGAAAAGGTGTATCTGGACACCGCTGCATTGTTAAGGCCAACCATTTCTTTGCTGAACTGCCTGACAAGGATTTACACCAGTATGATGTGAGTTTCTGTGTTCAAAATATATTCGTAAATTATCTATTGTTTGACTTGACACTGATATTCTTTTGTGATTTGCGCAGGTTACCATCACTCCTGAAGTGACCTCACGTGGTGTGAACCGTGCAGTGATGGCACAGCTGGTGAAACTGTACAAGGAATCTCATCTTGGGAAACGTCTTCCTGCTTATGATGGAAGAAAGAGTCTCTATACGGCTGGGCCTCTCCCTTTT
>Ol-AGO1-2
AGCCACAGCAACAGGGTGGCTATCAAGGCCGAGGGCGAGGTGGTCCAGGACCACAGGGTGGCTATCAAGGTGGACAGGGTGGACCTCCACAAGGAGGAAGAGGCTGGGCTCCAAGGGGACCACCACCGCAAGGAC---GGGGCGTGGCTCCTCAGCAATATCCTGGTGGACAACC------------GCAGCAAGGGCGAGGTGCAGGGCCTCAGCAACAACAGCAGGCTCCAAGAGGAATTGCACCATCTCAGCGCGGTGCTGGTTCCGGACCAGTGTATGCACCAACTCCCGAGCTGCACCAAGCAACACAGGCTCCCCAGCAACCCGGGGTCACCATGCAACCTGTGCGTGCTGAGTCATCTGCGGGTTCGTCTTCTAATCAGCCTGTGCACGAAGCAATGGCTCAGCTCAAGCCACCCTCTGCTGAGGAGACTGCTGTTCAGGCTGCACCCGCTTCCAGCAAAGCACTGAGATTCCCTCTACGTCCAGGAAAAGGTGTATCTGGACACCGCTGCATTGTTAAGGCCAACCATTTCTTTGCTGAACTGCCTGACAAGGATTTACACCAGTATGATGTGAGTTTCCGTGTTCAAAATATATTCGTAAATTATCTATTGTTTGACTTGACACTGATATTCTTTTGTGATTTGCGCAGGTTACCATCACTCCTGAAGTGACCTCACGTGGTGTGAACCGTGCAGTGATGGCACAGCTGGTGAAACTGTACAAGGAATCTCATCTTGGGAAACGTCTTCCTGCTTATGATGGAAGAAAGAGTCTCTATACGGCTGGGCCTCTCCCTTTT
>Cm-AGO1-1
AGCCACAGCA------------------------------------------ACAGGGTGGCTATCAAGGTGGACAGGGCGGACCTCCACAAGGAGGAAGAGGCTGGGCTCCAAGGGGACCACCACCACAAGGACGAGGTGGCGTGGCTCCTCAGCAATATCCTGGTGGACAACC---------GCAGCAGCAAGGGCGAGGTGCAGGGCCTCAGCAACAACAGCAGGCTCCAAGAGGAATTGCACCATCTCAGCGCGGTGCTGGTTCCGGACCCGTGTATGCACCAACTCCCGAGCTGCACCAAGCAACACAGGCTCCCCAGCAACCCGGGGTCACCATGCAACCTGTGCGTGCTGAGTCATCTGCGGGCTCGTCTTCTGATCAGCCTGTGCACGAAGCAATGGCTCAGCTCAAACCACCCTCTGCTGAGGAGACTGCTGTTCAGGCTGCACCCGCTTCCAGCAAAGCACTGAGATTCCCTCTACGTCCAGGAAAAGGTGTCTCTGGACATCGCTGCATTGTTAAGGCCAACCATTTCTTTGCTGAACTGCCTGACAAGGATTTACACCAGTATGATGTGAGTTTCTGTGGTCGAAATATTTTCGTAAAATATCTATTGTTTGACTTGAGACTG--ATTCTTTTGTGATTTGCGCAGGTTACCATCACACCTGAAGTGACCTCACGTGGTGTGAACCGTGCAGTGATGGCACAGCTGGAGAAACTGTACAAGGAATCTCATCTTGGGAAACGTCTTCCTGCTTATGATGGAAGAAAGAGTCTTTATACGGCTGGGCCTCTCCCTTTT
>Cmo-AGO1-1
AGCCACAGCA------------------------------------------ACAGGGTGGCTATCAAGGTGGACAGGGCGGACCTCCACAAGGAGGAAGAGGCTGGGCTCCAAGGGGACCACCACCACAAGGAC---GTGGCGTGGCTCCTCAGCAATATCCTGGTGGACAACC------------GCAGCAAGGGCGAGGTGCAGGGCCTCAGCAACAACAGCAGGCTCCAAGAGGAATTGCACCATCTCAGCGCGGTGCTGGTTCCGGACCCGTGTATGCACCAACTCCCGAGCTGCACCAAGCAACACAGGCTCCCCAGCAACCCGGGGTCACCATGCAACCTGTGCGTGCTGAGTCATCTGCGGGCTCGTCTTCTGATCAGCCTGTGCACGAAGCAATGGCTCAGCTCAAACCTCCCTCTGCTGAGGAGACTGCTGTTCAGGCTGCACCCGCTTCCAGCAAAGCACTGAGATTCCCTCTACGCCCAGGAAAAGGTGTCTCTGGACATCGCTGCATTGTTAAGGCCAACCATTTCTTTGCTGAACTGCCTGACAAGGATTTACACCAGTATGATGTGAGTTTTTGTCGTCGAAATATATTCGTAAATTATCTATTGTTTGACTTGACACTGATATTCTTTTGTGATTTGCGCAGGTTACCATAACACCTGAAGTGACCTCACGTGGTGTGAACCGTGCAGTGATGGCACAGCTGGTGAAACTGTACAAGGAATCTCATCTTGGGAAACGTCTTCCTGCTTATGATGGAAGAAAGAGTCTCTATACGGCTGGGCCTCTCCCTTTT
>Cor-AGO1-1
AGCCACAGCA------------------------------------------ACAGGGTGGCTATCAAGGTGGACAGGGCGGACCTCCACAAGGAGGAAGAGGCTGGGCTCCAAGGGGACCACCACCACAAGGAC---GTGGCGTGGCTCCTCAGCAATATCCTGGTGGACAACC------------GCAGCAAGGGCGAGGTGCAGGGCCTCAGCAACAACAGCAGGCTCCAAGAGGAATTGCACCATCTCAGCGCGGTGCTGGTTCCGGACCCGTGTATGCACCAACTCCCGAGCTGCACCAAGCAACACAGGCTCCCCAGCAACCCGGGGTCACCATGCAACCTGTGCGTGCTGAGTCATCTGCGGGCTCGTCTTCTGATCAGCCTGTGCACGAAGCAATGGCTCAGCTCAAACCACCCTCTGCTGAGGAGACTGCTGTTCAGGCTGCACCTGCTTCCAGCAAAGCACTGAGATTCCCTCTACGTCCAGGAAAAGGTGTCTCTGGACATCGCTGCATTGTTAAGGCCAACCATTTCTTTGCTGAACTGCCTGACAAGGATTTACACCAGTATGATGTGAGTTTCTGTGGTCGAAATATATCCGTAAATTATCTATCGTTTGACTTGACACTGATATTCTTTTGTGGTTTGCGCAGGTTACCATCACACCTGAAGTGACCTCACGCGGTGTGAACCGTGCAGTGATGGCACAACTGGTGAAACTGTACAAGGAATCTCATCTTGGGAAACGTCTTCCTGCTTATGATGGAAGAAAGAGTCTCTATACGGCTGGGCCTCTCCCTTTT
>Cor-AGO1-2
AGCCACAGCAACAGGGTGGCTATCAAGGCAGAGGGCGAGGTGGTCCAGGACCACAGGGTGGCTATCAAGGTGGACAGGGCGGACCTCCACAAGGAGGAAGAGGCTGGGCTCCAAGGGGACCACCACCACAAGGAC---GTGGCGTGGCTCCTCAGCAATATCCTGGTGGACAACC------------GCAGCAAGGGCGAGGTGCAGGGCCTCAGCAACAACAGCAGGCTCCAAGAGGAATTGCACCATCTCAGCGCGGTGCTGGTTCCGGACCCGTGTATGCACCAACTCCCGAGCTGCACCAAGCAACCCAGGCTCCCCAGCAACCCGGGGTCACCATGCAACCTGTGCGTGCTGAGTCATCTGCGGGCTCGTCTTCTGATCAGCCTGTGCACGAAGCAATGGCTCAGCTCAAACCACCCTCTGCTGAGGAGACTGCTGCTCAGGCTGCACCTGCTTCCAGCAAAGCACTGAGATTCCCTCTACGTCCAGGAAAAGGTGTCTCTGGACATCGCTGCATTGTTAAGGCCAACCATTTCTTTGCTGAACTGCCTGACAAGGATTTACACCAGTATGATGTGAGTTTCTGTGGTCGAAATATATCCGTAAATTATCTATCGTTTGACTTGACACTGATATTCTTTTGTGGTTTGCGCAGGTTACCATCACACCTGAAGTGACCTCACGCGGTGTGAACCGTGCAGTGATGGCACAGCTGGTGAAACTGTACAAGGAATCTCATCTTGGGAAACGTCTTCCTGCTTATGATGGAAGAAAGAGTCTCTATACGGCTGGGCCTCTCCCTTTT
>Csi-AGO1-1
AGCCACAGCAACAGGGTGGCTATCAAGGCAGAGGGCGAGGTGGTCCAGGACCACAGGGTGGCTATCAAGGTGGACAGGGCGGACCTCCGCAAGGAGGTAGAGGCTGGGCTCCAAGGGGACCACCACCTCAAGGAC---GTGGCGTGGCTCCTCAGCAATATCCTGGTGGACAACC------------GCAGCAAGGGCGAGGTGCAGGGCCTCAGCAACAACAACAGGCTCCAAGAGGAATTGCACCATCTCAGCGCGGTGCTGGTTCCGGACCCGTGTATGCACCAACTCCCGAGCTGCACCAAGCAACACAGGCTCCCCAGCAACCCGGGGTCACCATGCAACCTGTGCGTGCTGAGTCATCTGCAGGCTCGTCTTCTGATCAGCCTGTGCACGAAGCAATGGCTCAGCTCAAACCACCCTCTGCTGAGGAGACTGCTGTTCAGGCTGCACCCGCTTCCAGCAAAGCACTGAGATTCCCTCTACGTCCAGGAAAAGGTGTATCTGGACATCGCTGCATTGTTAAGGCCAACCATTTCTTTGCTGAACTGCCTGACAAGGATTTACACCAGTATGATGTGAGTTTCTGTGGTCGAAATATATTCGTAAAATATCTATTGCTTGACTTGAGACTGATATTCTTTTGTGATTTGCGCAGGTTACCATCACACCTGAAGTGACCTCACGTGGTGTGAACCGTGCAGTGATGGCACAGCTGGTGAAACTGTACAAGGAATCTCATCTTGGGAAACGTCTTCCTGCTTATGATGGAAGAAAGAGTCTCTATACGGCTGGGCCTCTCCCTTTT
>Csi-AGO1-2
AGCCACAGCA------------------------------------------ACAGGGTGGCTATCAAGGTGGACAGGGTGGACCTCCACAAGGAGGAAGAGGCTGGGCTCCAAGGGGACCACCACCGCAAGGAC---GGGGCGTGGCTCCTCAGCAATATCCTGGTGGACAACC------------GCAGCAAGGGCGAGGTGCAGGGCCTCAGCAACAACAGCAGGCTCCAAGAGGAATTGCACCATCTCAGCGCGGTGCTGGTTCCGGACCCGTGTATGCACCAACTCCCGAGCTACACCAAGCAACACAGGCTCCCCAGCAACCCGGGGTCACCATGCAACCTGTGCGTGCCGAGTCATCTGCGGGTTCGTCTTCTAATCAGCCTGTGCACGAAGCAATGGCTCAGCTCAAGCCACCCTCTGCTGAGGAGACTGCTGTTCAGGCTGCACCCGCTTCCAGCAAAGCACTGAGATTCCCTCTACGTCCAGGAAAAGGTGTATCTGGACACCGCTGCATTGTTAAGGCCAACCATTTCTTTGCTGAACTGCCTGACAAGGATTTACACCAGTATGATGTGAGTTTCCGTGTTCAAAATATATTCGTAAATTATCTATTGTTTGACTTGACACTGATATTCTTTTGTGATTTGCGCAGGTTACCATCACTCCTGAAGTGACCTCACGTGGTGTGAACCGTGCAGTGATGGCACAGCTGGTGAAACTGTACAAGGAATCTCATCTTGGGAAACGTCTTCCTGCTTATGATGGAAGAAAGAGTCTCTATACGGCTGGGCCTCTCCCTTTT
>Cna-AGO1-1
AGCCACAGCA------------------------------------------ACAGGGTGGCTATCAAGGTGGACAGGGCGGACCTCCACAAGGAGGAAGAGGCTGGGCTCCAAGGGGACCACCACCACAAGGAC---GTGGCGTGGCTCCTCAGCAATATCCTGGTGGACAACA------------GCAGCAAGGGCGAGGTGCAGGGCCTCAGCAACAACAGCAGGCTCCAAGAGGAATTGCACCATCTCAGCGCGGTGCTGGTTCCGGACCCGTGTATGCACCAACTCCCGAGCTGCACCAAGCAACACAGGCTCCCCAGCAACCCGGGGTCACCATGCAACCTGTGCGTGCTGAGTCATCTGCGGGCTCGTCTTCTGATCAGCCTGTGCACGAAGCAATGGCTCAGCTCAAACCTCCCTCTGCTGAGGAGACTGCTGTTCAGGCTGCACCCGCTTCCAGCAAAGCACTGAGATTCCCTCTACGTCCAGGAAAAGGTGTCTCTGGACATCGCTGCATTGTTAAGGCCAACCATTTCTTTGCTGAACTGCCTGACAAGGATTTACACCAGTATGATGTGAGTTTCTGTGGTCGAAATATATTCGTAAATTATCTATTGTTTGACTTGACACTGATATTCTTTTGTGATTTGCGCAGGTTACCATCACACCTGAAGTGACGTCACGTGGTGTGAACCGTGCAGTGATGGCACAGCTGGTGAAACTGTACAAGGAATCTCATCTTGGGAAACGTCTTCCTGCTTATGATGGAAGAAAGAGTCTCTATACGGCTGGGCCTCTCCCTTTT
>Cna-AGO1-2
AGCCACAGCA------------------------------------------ACAGGGTGGCTATCAAGGTGGACAGGGCGGACCTCCACAAGGAGGAAGAGGCTGGGCTCCAAGGGGACCACCACCACAAGGAC---GTGGCGTGGCTCCTCAGCAATATCCTGGTGGACAACC------------GCAGCAAGGGCGAGGTGCAGGGCCTCAGCAACAACAGCAGGCTCCAAGAGGAATTGCACCATCTCAGCGCGGTGCTGGTTCCGGACCCGTGTATGCACCAACTCCCGAGCTGCACCAAGCAACACAGGCTCCCCAGCAACCCGGGGTCACCATGCAACCTGTGCGTGCTGAGTCATCTGCGGGCTCGTCTTCTGATCAGCCTGTGCACGAAGCAATGGCTCAGCTCAAACCTCCCTCTGCTGAGGAGACTGCTGTTCAGGCTGCACCCGCTTCCAGCAAAGCACTGAGATTCCCTCTACGTCCAGGAAAAGGTGTCTCTGGACATCGCTGCATTGTTAAGGCCAACCATTTCTTTGCTGAACTGCCTGACAAGGATTTACACCAGTATGATGTGAGTTTCTGTGGTCGAAATATATTCGTAAATTATCTATTGTTTGACTTGACACTGATATTCTTTTGTGATTTGCGCAGGTTACCATCACACCTGAAGTGACCTCACGTGGTGTGAACCGTGCAGTGATGGCACAGCTGGTGAAACTGTACAAGGAATCTCATCTTGGGAAACGTCTTCCTGCTTATGATGGAAGAAAGAGTCTCTATACGGCTGGGCCTCTCCCTTTT
>Car-AGO1-1
AGCCACAGCAACAGGGTGGCTATCAAGGCCGAGGGCGAGGTGGTCCAGGACCACAGGGTGGCTATCAAGGTGGACAGGGCGGACCTCCACAAGGAGGAAGAGGCTGGGCTCCAAGGGGACCACCACCACAAGGAC---GTGGCGTGGCTCCTCAGCAATATCCTGGTGGACAACC------------GCAGCAAGGGCGAGGTGCAGGGCCTCAGCAACAACAGCAGGCTCCAAGAGGAATTGCACCATCTCAGCGCGGTGCTGGTTCCGGACCCGTGTATGCACCAACTCCCGAGCTGCACCAAGCAACACAGGCTCCCCAGCAACCCGGGGTCACCATGCAACCTGTGCTTGCTGAGTCATCTGCGGGCTCGTCTTCTGATCAGCCTGTGCACGAAGCAATGGCTCAGCTCAAACCACCCTCTGCTGAGGAGACTGCTGTTCAGGCTGCACCTGCTTCCAGCAAAGCACTGAGATTCCCTCTACGTCCAGGAAAAGGTGTCTCTGGACATCGCTGCATTGTTAAGGCCAACCATTTCTTTGCTGAACTGCCTGACAAGGATTTACACCAGTATGATGTGAGTTTCTGTGGTCAAAATATATTCGTAAATTATTTATTGCTTGACTTGAGACTG--ATTCTTTTGTGGTATGCGCAGGTTACCATCACACCTGAAGTGACCTCACGCGGTGTGAACCGTGCAGTGATGGCACAGCTGGTGAAACTGTACAAGGAATCTCATCTTGGGAAACGTCTTCCTGCTTATGATGGAAGAAAGAGTCTCTATACGGCTGGGCCTCTCCCTTTT
>Car-AGO1-2
AGCCACAGCA------------------------------------------ACAGGGTGGCTATCAAGGTGGACAGGGTGGACCTCCGCAAGGAGGAAGAGGCTGGGCTCCAAGGGGACCACCACCACAAGGAC---GTGGTGTGGCTCCTCAGCAATATCCTGGTGGACAACC------------GCAGCAAGGGCGAGGTGCAGGGCCTCAGCAACAACAGCAGGCTCCAAGAGGAATTGCACCATCTCAGCGCGGTGCTGGTTCCGGACCCGTGTATGCACCAACTCCCGAGCTGCACCAAGCAACACAGGCTCCCCAGCAACCCGGGGTCACCATGCTACCTGTGCTTGCTGAGTCATCTGCGGGTTCGTCTTCTACTCAGCCTGTGCACGAAGCAATGGCTCAGCTCAAACCACCCTCTGCTGAGGAGACCGCTGTTCAGGCTGCACCCGCTTCCAGCAAAGCACTGAGATTCCCTCTACGTCCAGGAAAAGGTGTGTCTGGACATCGCTGCATTGTTAAGGCCAACCATTTCTTTGCTGAACTGCCTGACAAGGATTTACACCAGTATGATGTGAGTTTCTGTGGTCGAAATATATTCGTAAATTATCTATCGCTTGACTTGAGACTGATATTCTTTTGTGGTTTGCGCAGGTTACCATCACACCTGAAGTGACCTCACGGGGTGTGAACCGTGCAGTGATGGCACAGCTGGTGAAACTGTACAAGGAATCTCATCTTGGGAAACGTCTTCCTGCTTATGATGGAAGAAAGAGTCTCTATACGGCTGGGCCTCTCCCTTTT
>Car-AGO1-3
AGCCACAGCA------------------------------------------ACAGGGTGGCTATCAAGGTGGACAGGGCGGACCTCCGCAAGGAGGAAGAGGCTGGGCTCCAAGGGGACCACCACCACAAGGAC---GTGGCGTGGCTCCTCAGCAATATCCTGGTGGACAACC------------GCAGCAGCAGCGAGGTGCAGGGCCTCAGCAACAACAACAGGCTCCAAGAGGAATTGCACCATCTCAGCGCGGTGCTGGTTCCGGACCCGTGTATGCACCAACTCCCGAGCTGCACCAAGCAACACAGGCTCCCCAGCAACCCGGGGTCACCATGCAACCTGTGCTTGCTGAGTCATCTGCGGGCTCGTCTTCTGATCAGCCTGTGCACGAAGCAATGGCTCAGCTCAAACCACCCTCTGCTGAGGAGACTGCTGTTCAGGCTGCACCCGCTTCCAGCAAAGCACTGAGATTCCCTCTACGTCCAGGAAAAGGTGTCTCTGGACATCGCTGCATTGTTAAGGCCAACCATTTCTTTGCTGAACTGCCTGACAAGGATTTACACCAGTATGATGTGAGTTTCTGTGGTCAAAATATATTCGTAAATTATTTATTGCTTGACTTGAGACTG--ATTCTTTTGTGGTATGCGCAGGTTACCATCACACCTGAAGTGACCTCACGCGGTGTGAACCGTGCAGTGATGGCACAGCTGGTGAAACTGTACAAGGAATCTCATCTTGGGAAACGTCTTCCTGCTTATGATGGAAGAAAGAGTCTCTATACGGCTGGGCCTCTCCCTTTT
>Car-AGO1-4
AGCCACAGCAACAGGGTGGC---------CGAGGGCGAGGTGGTCCAGGACCACAGGGTGGCTATCAAGGTGGACAGGGCGGACCTCCGCAAGGAGGAAGAGGCTGGGCTCCAAGGGGACCACCACCACAAGGAC---GTGGCGTGGCTCCTCAGCAATATCCTGGTGGACAACC------------GCAGCAGCAGCGAGGTGCAGGGCCTCAGCAACAACAACAGGCTCCAAGAGGAATTGCACCATCTCAGCGCGGTGCTGGTTCCGGACCCGTGTATGCACCAACTCCCGAGCTGCACCAAGCAACACAGGCTCCCCAGCAACCCGTGGTCACCATGCAACCTGTGCTTGCTGAGTCATCTGCGGGCTCGTCTTCTGATCAGCCTGTGCACGAAGCAATGGCTCAGCTCAAACCACCCTCTGCTGAGGAGACTGCTGTTCAGGCTGCACCCGCTTCCAGCAAAGCACTGAGATTCCCTCTACGTCCAGGAAAAGGTGTCTCTGGACATCGCTGCATTGTTAAGGCCAACCATTTCTTTGCTGAACTGCCTGACAAGGATTTACACCAGTATGATGTGAGTTTCTGTGGTCAAAATATATTCGTAAATTATTTATTGCTTGACTTGAGACTG--ATTCTTTTGTGGTATGCGCAGGTTACCATCACACCTGAAGTGACCTCACGCGGTGTGAACCGTGCAGTGATGGCACAGCTGGTGAAACTGTACAAGGAATCTCATCTTGGGAAACGTCTTCCTGCTTATGATGGAAGAAAGAGTCTCTATACGGCTGGGCCTCTCCCTTTT
>Cc-AGO1-1
AGCCACAGCA------------------------------------------ACAGGGTGGCTATCAAGGTGGACAGGGCGGACCTCCACAAGGAGGAAGAGGCTGGGCTCCAAGGGGACCACCACCACAAGGAC---GTGGCGTGGCTCCTCAGCAATATCCTGGTGGACAACC------------GCAGCAAGGGCGAGGTGCAGGGCCTCAGCAACAACAGCAGGCTCCAAGAGGAATTGCACCATCTCAGCGCGGTGCTGGTTCCGGACCCGTGTATGCACCAACTCCCGAGCTGCACCAAGCAACACAGGCTCCCCAGCAACCCGGGGTCACCATGCAACCTGTGCGTGCTGAGTCATCTGCGGGCTCGTCTTCTGATCAGCCTGTGCACGAAGCAATGGCTCAGCTCAAACCACCCTCTGCTGAGGAGACTGCTGTTCAGGCTGCACCTGCTTCCAGCAAAGCACTGAGATTCCCTCTACGCCCTGGAAAAGGTGTCTCTGGACATCGCTGCATTGTTAAGGCCAACCATTTCTTTGCTGAACTGCCTGACAAGGATTTACACCAGTATGATGTGAGTTTCTGTGGTCGAAATATATTCGTAAATTATTTATTGCTTGACTTGAGACTGATATTCTTTTATGGTATGCGCAGGTTACCATCACACCTGAAGTGACCTCACGTGGTGTGAACCGTGCAGTGATGGCACAGCTGGTGAAACTGTACAAGGAATCTCATCTTGGGAAACGTCTTCCTGCTTATGATGGAAGAAAGAGTCTCTATACGGCTGGGCCTCTCCCTTTT
>Cc-AGO1-2
AGCCACAGCA------------------------------------------ACAGGGTGGCTATCAAGGTGGACAGGGCGGACCTCCACAAGGAGGGAGAGGCTGGGCTCCAAGGGGACCACCACCACAAGGAC---GTGGCGTGGCTCCTCAGCAATATCCTGGTGGACAACC------------GCAGCAAGGGCGAGGTGCAGGGCCTCAGCAACAACAGCAGGCTCCAAGAGGAATTGCACCATCTCAGCCCGGTGCTGGTTCCGGACCCGTGTATGCACCAACTCCCGAGCTGCACCAAGCAACACAGGCTCCCCAGCAACCCGGGGTCACCATGCAACCTGTGCGTGCTGAGTCATCTGCGGGCTCGTCTTCTGATCAGCCTGTGCACGAAGCAATGGCTCAGCTCAAACCACCCTCTGCTGAGGAGACTGCTGTTCAGGCTGCACCTGCTTCCAGCAAAGCACTGAGATTCCCTCTGCGCCCTGGAAAAGGTGTCTCTGGACATCGCTGCATTGTTAAGGCCAACCATTTCTTTGCTGAACTGCCTGACAAGGATTTACACCAGTATGATGTGAGTTTCTGTGGTCGAAATATATTCGTAAATTATTTATTGCTTGACTTGAGACTGATATTCTCTTATGGTATGCGCAGGTTACCATCACACCTGAAGTGACCTCACGTGGTGTGAACCGCGCAGTGATGGCACAGCTGGTGAAACTGTACAAGGAATCTCATCTTGGGAAACGTCTTCCTGCTTATGATGGAAGAAAGAGTCTCTATACGGCTGGGCCTCTCCCTTTT
>Cma-AGO1-1
AGCCACAGCA------------------------------------------ACAGGGTGGCTATCAAGGTGGACAGGGCGGACCTCCACAAGGAGGAAGAGGCTGGGCTCCAAGGGGACCACCACCACAAGGAC---GTGGCGTGGCTCCTCAGCAATATCCTGGTGGACAACC------------GCAGCAAGGGCGAGGTGCAGGGCCTCAGCAACAACAGCAGGCTCCAAGAGGAATTGCACCATCTCAGCGCGGTGCTGGTTCCGGACCCGTGTATGCACCAACTCCCGAGCTGCACCAAGCAACACAGGCTCCCCAGCAACCCGGGGTCACCATGCAACCTGTGCGTGCTGAGTCATCTGCGGGCTCGTCTTCTGATCAGCCTGTGCACGAAGCAATGGCTCAGCTCAAACCACCCTCTGCTGAGGAGACTGCTGTTCAGGCTGCACCTGCTTCCAGCAAAGCACTGAGATTCCCTCTACGCCCTGGAAAAGGTGTCTCTGGACATCGCTGCATTGTTAAGGCCAACCATTTCTTTGCTGAACTGCCTGACAAGGATTTACACCAGTATGATGTGAGTTTCTGTGGTCGAAATATATTCGTAAATTATTTATTGCTTGACTTGAGACTGATATTCTTTTGTGGTATGCGCAGGTTACCATCACACCTGAAGTGACCTCACGTGGTGTGAACCGTGCAGTGATGGCACAGCTGGTGAAACTGTACAAGGAATCTCATCTTAGGAAACGTCTTCCTGCTTATGATGGAAGAAAGAGTCTCTATACGGCTGGGCCTCTCCCTTTT
>Cma-AGO1-2
AGCCACAGCA------------------------------------------ACAGGGTGGCTATCAAGGTGGACAGGGCGGACCTCCACAAGGAGGAAGAGGCTGGGCTCCAAGGGGACCACCACCACAAGGAC---GTGGTGTGGCTCCTCAGCAATATCCTGGTGGACAACC------------GCAGCAAGGGCGAGGTGCAGGGCCTCAGCAACAACAGCAGGCTCCAAGAGGAATTGCACCATCTCAGCGCGGTGCTGGTTCCGGACCCGTGTATGCACCAACTCCCGAGCTGCACCAAGCAACACAGGCTCCCCAGCAACCCGGGGTCACCATGCAACCTGTGCGTGCTGAGTCATCTGCGGGCTCATCTTCTGATCAGCCTGTGCACGAAGCAATGGCTCAGCTCAAACCACCCTCTGCTGAGGAGACTGCTGTTCAGGCTGCACCCGCTTCCAGCAAAGCACTGAGATTCCCTCTACGTCCAGGAAAAGGTGTCTCTGGACATCGCTGCATTGTTAAGGCCAACCATTTCTTTGCTGAACTGCCTGACAAGGATTTGCACCAGTATGATGTGAGTTTTTGTGGTCGAAATATATTTGTAAATTATCTATTGTTTGACTTGACACTGATATTCTTTTGTGATTTGCGCAGGTTACCATCACACCTGAAGTGACCTCACGTGGTGTGAACCGTGCAGTGATGGCACAGCTGGTGAAACTGTACAAGGAATCTCATCTTGGGAAACGTCTTCCTGCTTATGATGGAAGAAAGAGTCTCTATACGGCTGGGCCTCTCCCTTTT
>CzSK-AGO1-1
AGCCACAGCA------------------------------------------ACAGGGTGGCTATCAAGGTGGTCAGGGCGGACCTCCGCAAGGAGGAAGAGGCTGGGCTCCAAGGGGACCACCACCACAAGGACGAGGTGGCGTGGCTCCTCAGCAATATCCTGGTGGACAACC---------GCAGCAGCAAGGGCGAGGTGCAGGGCCTCAGCAACAACAGCAGGCTCCAAGAGGAATTGCACCAACTCAGCGCGGTGCTGGTTCCGGACCCGTGTATGCACCAACTCCCGAGCTGCACCAAGCAACACAGGCTCCCCAGCAACCCGGGGTCACCATGCAACCTGTGCGTGCTGAGTCATCTGCGGGCTCGTCTTCTGATCAGCCTGTGCACGAAGCAATGGCTCAGCTCAAACCACCCTCTGCGGAGGAGACTGCTGTTCAGGCTGCACCTGCTTCCAGTAAAGCACTGAGATTCCCTCTACGTCCAGGAAAAGGTGTCTCTGGACATCGCTGCATTGTTAAGGCCAACCATTTCTTTGCTGAACTGCCTGACAAGGATTTACACCAGTATGATGTGAGTTTCTGTGGTCGAAATATATTCGTAAAATATCTATTGCTTGACTTGAGACTGATATTCTTTTGTGATTTGCGCAGGTTACCATCACACCTGAAGTGACCTCACGTGGTGTGAACCGTGCAGTGATGGCACAGCTGGTGAAACTGTACAAGGAATCTCATCTTGGGAAACGTCTTCCTGCTTATGATGGAAGAAAGAGTCTCTATACGGCTGGGCCTCTCCCTTTT
>CzSK-AGO1-2
AGCCACAGCA------------------------------------------ACAGGGTGGCTATCAAGGTGGACAGGGCGGACCTCCACAAGGAGGAAGAGGCTGGGCTCCAAGGGGACCACCACCACAAGGAC---GTGGCGTGGCTCCTCAGCAATATCCTGGTGGACAACC---GCAGCAGCAGCAGCAAGGGCGAGGTGCAGGGCCTCAGCAACAACAGCAGGCTCCAAGAGGAATTGCACCATCTCAGCGCGGTGCTGGTTCCGGACCCGTGTATGCACCAACTCCCGAGCTGCACCAAGCAACACAGGCTCCCCAGCAACCCGGGGTCACCATGCAACCTGTGCGTGCTGAGTCATCTGCGGGCTCGTCTTCTGATCAGCCTGTGCACGAAGCAATGGCTCAGCTCAAACCTCCCTCTGCTGAGGAGACTGCTGTTCAGGCTGCACCCGCTTCCAGCAAAGCACTGAGATTCCCTCTACGTCCAGGAAAAGGTGTCTCTGGACATCGCTGCATTGTTAAGGCCAACCATTTCTTTGCTGAACTGCCTGACAAGGATTTACACCAGTATGATGTGAGTTTCTGTGGTCGAAATATATTCGTAAATTATCTATTGTTTGACTTGACACTGATATTCTTTTGTGATTTGCGCAGGTTACCATCACACCTGAAGTGACCTCACGTGGTGTGAACCGTGCAGTGATGGCACAGCTGGTGAAACTGTACAAGGAATCTCATCTTGGGAAACGTCTTCCTGCTTATGATGGAAGAAAGAGTCTCTATACGGCTGGGCCTCTCCCTTTT
>CzSK-AGO1-3
AGCCACAGCAACAGGGTGGCTATCAAGGCAGAGGGCGAGGTGGTCCAGGACCACAGGGTGGCTATCAAGGTGGACAGGGCGGACCTCCGCAAGGAGGAAGAGGCTGGGCTCCAAGGGGACCACCACCACAAGGACGAGGTGGCGTGGCTCCTCAGCAATATCCTGGTGGACAACC---------GCAGCAGCAAGGGCGAGGTGCAGGGCCTCAGCAACAACAGCAGGCTCCAAGAGGAATTGCACCAACTCAGCGCGGTGCTGGTTCCGGACCCGTGTATGCACCAACTCCCGAGCTGCACCAAGCAACACAGGCTCCCCAGCAACCCGGGGTCACCATGCAACCTGTGCGTGCTGAGTCATCTGCGGGCTCGTCTTCTGATCAGCCTGTGCACGAAGCAATGGCTCAGCTCAAACCACCCTCTGCGGAGGAGACTGCTGTTCAGGCTGCACCTGCTTCCAGTAAAGCACTGAGATTCCCTCTACGTCCAGGAAAAGGTGTCTCTGGACATCGCTGCATTGTTAAGGCCAACCATTTCTTTGCTGAACTGCCTGACAAGGATTTACACCAGTATGATGTGAGTTTCTGTGGTCGAAATATATTCGTAAAATATCTATTGCTTGACTTGAGACTGATATTCTTTTGTGATTTGCGCAGGTTACCATCACACCTGAAGTGACCTCACGTGGTGTGAACCGTGCAGTGATGGCACAGCTGGTGAAACTGTACAAGGAATCTCATCTTGGGAAACGTCTTCCTGCTTATGATGGAAGAAAGAGTCTCTATACGGCTGGGCCTCTCCCTTTT
>CzBT-AGO1-1
AGCCACAGCAACAGGGTGGCTATCAAGGCAGAGGGCGAGGTGGTCCAGGACCACAGGGTGGCTATCAAGGTGGACAGGGCGGACCTCCACAAGGAGGAAGAGGCTGGGCTCCAAGGGGACCACCACCACAAGGACGAGGTGGCGTGGCTCCTCAGCAATATCCTGGTGGACAACC------------GCAGCAAGGGCGAGGTGCAGGGCCTCAGCAACAACAGCAGGCTCCAAGAGGAATTGCACCAACTCAGCGCGGTGCTGGTTCCGGACCCGTGTATGCACCAACTCCCGAGCTGCACCAAGCAACACAGGCTCCCCAGCAACCCGGGGTCACCATGCAACCTGTGCGTGCTGAGTCATCTGCGGGCTCGTCTTCTGATCAGCCTGTGCACGAAGCAATGGCTCAGCTCAAACTACCCTCTGCTGAGGAGACTGCTGTTCAGGCTGCACCCGCTTCCAGCAAAGCACTGAGATTCCCTCTACGTCCAGGAAAAGGTGTCTCTGGACATCGCTGCATTGTTAAGGCCAACCATTTCTTTGCTGAACTGCCTGACAAGGATTTACACCAGTATGATGTGAGTTTCTGTGGTCGAA-TATATTCGTAAAATATCTATTGCTTGACTTGAGACTGATATTCTTTTGTGATTTGCGCAGGTTACTATCACACCTGAAGTGACCTCACGTGGTGTGAACCGTGCAGTGATGGCACAGCTGGTGAAACTGTACAAGGAATCTCATCTTGGGAAACGTCTTCCTGCTTATGATGGAAGAAAGAGTCTCTATACGGCTGGGCCTCTCCCTTTT
>Act-AGO1-1
AGCCACAGCAACAGGGTGGCTATCAAGGCCGAGGGCGAGGTGGTCCAGGACCACAGGGTGGCTATCAAGGTGGACAGGGCGGACCTCCACAAGGAGGAAGGGGCTGGGCTCCAAGGGGACCACCACCACAAGGACGAGGTGGCGTGGCTCCTCAGCAATATCCTGGTGGACAACC---------GCAGCAGCAAGGGCGAGGTGCAGGGCCTCAGCAACAACAGCAGGCTCCAAGAGGAATTGCACCAACTCAGCGCGGTGCTGGTTCCGGACTCGTGTATGCACCAACTCCCGAGCTGCACCAAGCAACACAGGCTCCCCAGCAACCCGGGGTCACCATGCAACCTGTGCGTGCTGAGTCATCTGCGGGCTCGTCTTCTGATCAGCCTGTGCACGAAGCAATGGCTCAGCTCAAACCACCCTCTGCTGAGGAGACTGCTGTTCAGGCTGCACCCGCTTCCAGCAAAGCACTGAGATTCCCTCTACGTCCAGGAAAAGGCGTCTCTGGACATCGCTGCATTGTTAAGGCCAACCATTTCTTTGCTGAACTGCCTGACAAGGATTTACACCAGTATGATGTGAGTTTCTGTGGTCGAAATATATTCGTAAAATATCTATTGCTTGACTTGAGACTGATATTCTTTTGTGATTTGCGCAGGTTACCATCACACCTGAAGTGACCTCACGTGGTGTGAACCGTGCAGTGATGGCACAGCTGGTGAAACTGTACAAGGAATCTCATCTTGGGAAACGTCTTCCTGCTTATGATGGAAGAAAGAGTCTCTATACGGCTGGGCCTCTCCCTTTT
>Act-AGO1-2
AGCCACAGCA------------------------------------------ACAGGGTGGCTATCAAGGTGGACAGGGTGGACCTCCGCAAGGAGGTAGAGGCTGGGCTCTAAGGGGACCACCACCACAAGGAC---GTGGCGTGGCTCCTCAGCAATATCCTGGTGGACAACC------GCAGCAGCAGCAAGGGCGAGGTGCAGGGCCTCAGCAACAACAACAGGCTCCAAGAGGAATTGCACCATCTCAGCGCGGTGCTGGTTCCGGACCCGTGTATGCACCAACTCCCGAGCTGCACCAAGCAACACAGGCTCCCCAGCAACCCGGGGTCACCATGCAACCTGTGCGTGCTGAGTCATCTGCAGGCTCGTCTTCTGATCAGCCTGTGCACGAAGCAATGGCTCAGCTCAAACCACCCTCTGCTGAGGAGACTGCTGTTCAGGCTGCACCCGCTTCCAGCAAAGCACTGAGATTCCCTCTACGTCCAGGAAAAGGTGTATCTGGACATCGCTGCATTGTTAAGGCCAACCATTTCTTTGCTGAACTGCCTGACAAGGATTTACACCAGTATGATGTGAGTTTCTGTGGTCGAAATATATTCGTAAAATATCTATTGCTTGACTTGAGACTGATATTCTTTTGTGATTTGCGCAGGTTACCATCACACCTGAAGTGACCTCACGTGGTGTGAACCGTGCAGTGATGGCACAGCTGGTGAAACTGTACAAGGAATCTCATCTTGGGAAACGTCTTCCTGCTTATGATGGAAGAAAGAGTCTCTATACGGCTGGGCCTCTCCCTTTT
>Act-AGO1-3
AGCCACAGCAACAGGGTGGCTATCAAGGCAGAGGGCGAGGTGGTCCAGGACCACAGGGTGGCTATCAAGGTGGACAGGGCGGACCTCCACAAGGAGGAAGAGGCTGGGCTCCAAGGGGACCACCACCACAAGGAC---GTGGCGTGGCTCCTCAGCAATATCCTGGTGGACAACCGCAGCAGCAGCAGCAGCAAGGGCGAGGTGCAGGGCCTCAGCAACAGCAGCAGGCTCCAAGAGGAATTGCACCATCTCAGCGCGGTGCTGGTTCCGGACCCGTGTATGCACCAACTCCCGAGCTGCACCAAGCAACACAGGCTCCCCAGCAACCCGGGGTCACCATGCAACCTGTGCGTGCTGAGTCATCTGCGGGCTCGTCTTCTGATCAGCCTGTGCACGAAGCAATGGCTCAGCTCAAACCACCCTCTGCTGAGGAGACTGCTGTTCAGGCTGCACCCGCTTCCAGCAAAGCACTGAGATTCCCTCTACGTCCAGGAAAAGGTGTCTCTGGACATCGCTGCATTGTTAAGGCCAACCATTTCTTTGCTGAACTGCCTGACAAGGATTTACACCAGTATGATGTGAGTTTCTGTGGTCGAAATATATTCGTAAATTATCTATCGTTTGACTTGACACTGATATTCTTTTGTGGTTTGCGTAGGTTACCATCACACCTGAAGTGACCTCACGTGGTGTGAACCGTGCAGTGATGGCACAGCTGGTGAAACTGTACAAGGAATCTCATCTTGGGAAACGTCTTCCTGCTTATGATGGAAGAAAGAGTCTCTATACGGCTGGGCCTCTCCCTTTT
>Cye-AGO1-1
AGCCACAGCA------------------------------------------ACAGGGTGGCTATCAAGGTGGACAGGGCGGACCTCCACAAGGAGGACGAGGCTGGGCTCCAAGGGGACCACCACCACAAGGAC---GTGGCGTGGCTCCTCAGCAATATCCTGGTGGACAACC---GCAGCAGCAGCAGCAAGGGCGAGGTGCAGGGCCTCAGCAACAACAGCAGGCTCCAAGAGGAATTGCACCATCTCAGCGTGGTGCTGGTTCCGGACCCGTGTATGCACCAACTCCCGAGCTGCACCAAGCAACACAGGCTCCCCAGCAACCCGGGGTCACCATGCAACCTGTGCGTGCTGAGTCATCTGCGGGCTCGTCTTCTGATCAGCCTGTGCACGAAGCAATGGCTCAGCTCAAACCACCCTCTGCTGAGGAGACTGCTGTTCAGGCTGCACCCGCTTCCAGCAAAGCACTGAGATTCCCTCCACGTCCAGGAAAAGGTGTATCTGGACATCGCTGCATTGTTAAGGCCAACCATTTCTTTGCTGAACTGCCTGACAAGGATTTACACCAGTATGATGTGAGTTTCTGTGGTCGAAATATATTCATAAAATATCTATTGCTTGACTTGAGACTGATATTCTTTTGTGATTTGCGCAGGTTACCATCACACCTGGAGTGACCTCACGTGGTGTGAACCGTGCAGTGATGGCACAGCTGGTGAAACTGTACAAGGAATCTCATCTTGGGAAACGTCTTCCTGCTTATGATGGAAGAAAGAGTCTCTATACGGCTGGGCCTCTCCCTTTT
>Cye-AGO1-2
AGCCACAGCA------------------------------------------ACAGGGTGGCTATCAAGGTGGACAGGGCGGACCTCCACAAGGAGGAAGAGGCTGGGCTCCAAGGGGACCACCACCACAAGGAC---GTGGCGTGGCTCCTCAGCAATATCCTGGTGGACAACC------GCAGCAGCAGCAAGGGCGAGGTGCAGGGCCTCAGCAATAACAGCAGGCTCCAGGAGGAATTGCACCATCTCAGCGCGGTGCTGGTTCCGGACCCGTGTATGCACCAACTCCCGAGCTGCACCAAGCAACACAGGCTCCCCAGCAACCCGGGGTCACCATGCAACCTGTGCGTGCTGAGTCATCTGCGGGTTCGTCTTCTGATCAGCCTGTGCACGAAGCAATGGCTCAGCTCAAACCACCCTCTGCTGAGGAGACTGCCGTTCAGGCTGCACCCGCTTCCAGCAAAGCACTGAGATTCCCTCTACGTCCAGGAAAAGGTGTATCTGTACATCGCTGCATTGTTAAGGCCAACCATTTCTTTGCTGAACTGCCTGACAAGGATTTACACCAGTATGATGTGAGTTTCTGTGGTCGAAATATATTCATAAAATATCTATTGCTTGACTTGAGACTGATATTCTTTTGTGATTTGCGCAGGTTACCATCACACCTGAAGTGACCTCACGTGGTGTGAACCGTGCAGTGATGGCACAGCTGGTGAAACTGTACAAGGAATCTCATCTTGGGAAACGTCTTCCTGCTTATGATGGAAGAAAGAGTCTCTATACGGCTGGGCCTCTCCCTGTT
>Con-AGO1-1
AGCCACAGCAACAGGGTGGCTATCAAGGCCGAGGGCGAGGTGGTCCAGGACC---------------------ACAAGGCGGACTTCCACAAGGAGGAAGAGGCTGGGCTCCAAGGGGACCACCACCACAAGGAC---GTGGCGTGGCTCCTCAGCAATATCCTGGTGGACAACC------------GCAACAAGGGCGAGGTGCAGGGCCTCAGCAACAACAGCAGGCTCCAAGAGGAATTGCACCATCTCAGCGCGGTGCTGGTTCCGGACCCGTGTATGCACCAACTCCCGAGCTGCACCAAGCAACACAGGCTCCCCAGCAACCCGGGGTCACCATGCAACCTGTGCGTGCTGAGTCATCTGCGGGTTCGTCTTCTAATCAGCCTGTGCACGAAGCAATGGCTCAGCTCAAACCTCCCTCTGCTGAGGAGACTGCTGTTCAGGCTGCACCCGCATCCAGCAAAGCACTGAGATTTCCTCTACGCCCAGGAAAAGGTGTCTCTGGACACCGCTGCATTGTTAAGGCCAACCATTTCTTTGCTGAACTGCCTGACAAGGATTTACACCAGTATGATGTGAGTTTCTGTGGTTGAAATATATGTGTAAATTATCTATTGTTCGACTTGACACTGATATTCTTTTGTTATTTGCGCAGGTTACCATCACACCTGAAGTGACCTCACGTGGTGTGAACCGCGCAGTGATGGCACAGCTGGTGAAGCTGTACAAGGAATCTCATCTTGGGAAACGTCTTCCTGCTTATGATGGAAGAAAGAGTCTCTATACGGCTGGGCCTCTCCCTTTT
>Con-AGO1-2
AGCCACAGCA------------------------------------------ACAGGGTGGCTATCAAGGTGGACAGGGCGGACCTCCACAAGGAGGAAGAGGCTGGGCTCCAAGGGGACCACCACCACAAGGAC---GTGGCGTGGCTCCTCAGCAATATCCTGGTGGACAACC------------GCAGCAAGGGCGAGGTGCAGGGCCTCAGCAACAACAGCAGGCTCCAAGAGGAATTGCACCATCTCAGCGCGGTGCTGGTTCCGGACCCGTGTATGCACCAACTCCCGAGCTGCACCAAGCAACACAGGCTCCCCAGCAACCCGGGGTCACCATGCAACCTGTGCGTGCTGAGTCATCTGCGGGCTCGTCTTCTGATCAGCCTGTGCACGAAGCAATGGCTCAGCTCAAACCTCCCTCTGCTGAGGAGACTGCTGTTCAGGCTGCACCCGCTTCCAGCAAAGCACTGAGATTCCCTCTACGTCCAGGAAAAGGTGTCTCTGGACATCGCTGCATTGTTAAGGCCAACCATTTCTTTGCTGAACTGCCTGACAAGGATTTACACCAGTATGATGTGAGTTTCTGTGGTCGAAATATATTCGTAAATTATCTATTGTTTGACTTGACACTGATATTCTTTTGTGATTTGCGCAGGTTACCATCACACCTGAAGTGACCTCACGTGGTGTGAACCGTGCAGTGATGGCACAGCTGGTGAAACTGTACAAGGAATCTCATCTTGGGAAACGTCTTCCTGCTTATGATGGAAGAAAGAGTCTCTATACGGCTGGGCCTCTCCCTTTT
>Coc-AGO1-1
AGCCACAGCAACAGGGTGGCTATCAAGGCCGAGGGCGAGGTGGTCCAGGACC---------------------ACAAGGCGGACCTCCACAAGGAGGAGGAGGCTGGGCTCCAAGGGGACCACCACCACAAGGAC---GTGGCGTGGCTCCTCAGCAATATCCTGGTGGACAACC------------GCAACAAGGGCGAGGTGCAGGGCCTCAGCAACAACAGCAGGCTCCAAGAGGAATTGCACCATCTCAGCGCGGTGCTGGTTCCAGACCCGTGTATGCACCAACTCCCGAGCTGCACCAAGCAACACAGGCTCCCCAGCAACCCGGGGTCACCATGCAACCTGTGCGTGCTGAGTCATCTGCGGGTTCGTCTTCTAATCAGCCTGTGCACGAAGCAATGGCTCAGCTCAAACCACCCTCTGCTGAGGAGACTGCTGTTCAGGCTGCACCCGCTTCCAGCAAGGCACTGAGATTCCCTCTACGTCCAGGAAAAGGTGTCTCTGGACATCGCTGCATTGTTAAGGCCAACCATTTCTTTGCTGAACTGCCTGACAAGGATTTGCACCAGTATGATGTGAGTTTCTGTGGTCGAAATTTATTCGTAAATTATCTATTGTTTGACTTGACACTGATATTCTTTTGTGATTTGCGCAGGTCACCATTACACCTGAAGTAACCTCACGTGGTGTGAACCGTGCAGTGATGGCACAGCTGGTGAAACTGTACAAGGAATCTCATCTTGGGAAACGTCTTCCTGCTTATGATGGAAGAAAGAGTCTATATACGGCTGGGCCTCTCCCTTTT
>Coc-AGO1-2
AGCCACAGCAACAGGGTGGCTATCAAGGCCGAGGGCGTGGTGGTCCAGGACC---------------------ACAAGGCGGACCTCCACAAGGAGGAAGAGGCTGGGCTCCAAGGGGACCACCACCACAAGGAC---GTGGCGTGGCTCCTCAGCAATATCCTGGTGGACAACC------------GCAACAAGGGCGAGGTGCAGGGCCTCAGCAACAACAGCAGGCTCCAAGAGGAATTGCACCATCTCAGCGCGGTGCTGGTTCCGGACCCGTGTATGCACCAACTCCCGAGCTGCACCAAGCAACACAGGCTCCCCAGCAACCCGGGGTCACCATGCAACCTGTGCGTGCTGAGTCATCTGCGGGCTCATCTTCTAATCAGCCTGTGCACGAAGCAATGGCTCAGCTCAAACCTCCCTCTGCTGAGGAGACTGCTGTTCAGGCTGCACCCGCATCCAGCAAAGCACTGAGATTTCCTCTACGCCCAGGAAAAGGTGTCTCTGGACACCGCTGCATTGTTAAGGCCAACCATTTCTTTGCTGAACTGCCTGACAAGGATTTACACCAGTATGATGTGAGTTTCTGTGGTTGAAATATATTTGTAAATTATCTATTGTTCGACTTGACACTGATATTCTTTTGTTATTTGCGCAGGTTACCATCACACCTGAAGTGACCTCACGTGGTGTGAACCGCGCAGTGATGGCACAGCTGGTGAAACTGTACAAGGAATCTCATCTTGGGAAACGTCTTCCTGCTTATGATGGAAGAAAGAGTCTCTATACGGCTGGGCCTCTCCCTTTT
>Coc-AGO1-3
AGCCACAGCA------------------------------------------ACAGGGTGGCTATCAAGGTGGACAGGGCGGACCTCCGCAAGGAGGAAGAGGCTGGGCTGCAAGGGGACCACCACCACAAGGAC---GTGGCGTGGCTCCTCAGCAATATCCTGGTGGACAACC------------GCAACAAGGGCGAGGTGCAGGGCCTCAGCAACAACAACAGGCTCCAAGAGGAATTGCACCATCTCAGCGCGGTGCTGGTTCCGGACCCGTGTATGCACCAACTCCCGAGCTGCACCAAGCAACACAGGCTCCCCAGCAACCCGGGGTCACCATGCAACCTGTGCTTGCTGAGTCATCTGCAGGGTCGTCTTCTAATCAGCCTGTGCACGAAGCAATGGCTCAGCTCAAACCACCCTCTGCTGAGGAGACAGCTGTTCAGGCTGCACCTGCTTCCAGCAAAGCACTGAGATTCCCTCTACGCCCAGGAAAAGGTGTCTCTGGACATCGCTGCATTGTTAAGGCCAACCATTTCTTTGCTGAACTGCCTGACAAGGATTTACACCAGTATGATGTGAGTTTCTGTGGTTGAAATATATTCGTAAATTATATATTGTTCGACCTGACACTGATATTCTTTTGTGGTTTGCGCAGGTTACCATCACACCTGAAGTGACCTCACGTGGTGTGAACCGTGCAGTGATGGCACAGCTGGTGAAACTGTACAAGAAATCTCATCTTGGGAAACGTCTTCCTGCTTATGATGGAAGAAAGAGTCTCTATACGGCTGGGCCTCTCCCTTTT
>Cmk-AGO1-1
AGCCACAGCAACAGGGTGGCTATCAAGGCCGAGGGCGTGGTGGTCCAGGACC---------------------ACAAGGCGGACCTCCACAAGGAGGAAGAGGCTGGGCTCCAAGGGGACCACCACCACAAGGAC---GTGGCGTGGCTCCTCAGCAATATCCTGGTGGACAACC---GCAGCAGCAGCAACAAGGGCGAGGTGCAGGGCCTCAGCAACAACAGCAGGCTCCAAGAGGAATTGCACCATCTCAGCGCGGTGCTGGTTCCGGACCCGTGTATGCACCAACTCCCGAGCTGCACCAAGCAACACAGGCTCCCCAGCAACCCGGGGTCACCATGCAACCTGTGCGTGCTGAGTCATCTGCGGGCTCATCTTCTAATCAGCCTGTGCACGAAGCAATGGCTCAGCTCAAACCTCCCTCTGCTGAGGAGACTGCTGTTCAGGCTGCACCCGCATCCAGCAAAGCACTGAGATTTCCTCTACGCCCAGGAAAAGGTGTCTCTGGACACCGCTGCATTGTTAAGGCCAACCATTTCTTTGCTGAACTGCCTGACAAGGATTTACACCAGTATGATGTGAGTTTCTGTGGTTGAAATATATTTGTAAATTATCTATTGTTCGACTTGACACTGATATTCTTTTGTTATTTGCGCAGGTTACCATCACACCTGAAGTGACCTCACGTGGTGTGAACCGCGCAGTGATGGCACAGCTGGTGAAACTGTACAAGGAATCTCATCTTGGGAAACGTCTTCCTGCTTATGATGGAAGAAAGAGTCTCTATACGGCTGGGCCTCTCCCTTTT
>Cyo-AGO1-1
AGCCACAGCAACAGGGTGGCTATCAAGGCCGAGGGCGTGGTGGTCCAGGACC---------------------ACAAGGCGGACCTCCACAAGGAGGAAGAGGCTGGGCTCCAAGGGGACCACCACCACAAGGAC---GTGGCGTGGCTCCTCAGCAATATCCTGGTGGACAACC---GCAGCAGCAGCAACAAGGGCGAGGTGCAGGGCCTCAGCAACAACAGCAGGCTCCAAGAGGAATTGCACCATCTCAGCGCGGTGCTGGTTCCGGACCCGTGTATGCACCAACTCCCGAGCTGCACCAAGCAACACAGGCTCCCCAGCAACCCGGGGTCACCATGCAACCTGTGCGTGCTGAGTCATCTGCGGGCTCATCTTCTAATCAGCCTGTGCATGAAGCAATGGCTCAGCTCAAACCTCCCTCTGCTGAGGAGACTGCTGTTCAGGCTGCACCCGCATCCAGCAAAGCACTGAGATTTCCTCTACGCCCAGGAAAAGGTGTCTCTGGACACCGCTGCATTGTTAAGGCCAACCATTTCTTTGCTGAACTGCCTGACAAGGATTTACACCAGTATGATGTGAGTTTCTGTGGTTGAAATATATTTGTAAATTATCTATTGTTCGACTTGACATTGATATTCTTTTGTTATTTGCGCAGGTTACCATCACACCTGAAGTGACCTCACGTGGTGTGAATCGCGCAGTGATGGCACAGCTGGTGAAACTGTACAAGGAATCTCATCTTGGGAAACGTCTTCCTGCTTATGATGGAAGAAAGAGTCTCTATACGGCTGGGCCTCTCCCTTTT
>Cyo-AGO1-2
AGCCACAGCAACAGGGTGGCTATCAAGGCCGAGGGCGAGGTGGTCCAGCACCACAGGGTGGCTATCAAGGTGGACAGGGCGGACCTCCGCAAGGAGGAAGAGGCTGGGCTCCAAGGGGACCACCACCACAAGGAC---GAGGCGTGGCTCCTCAGCAATATCCTGGTGGACAACC---------GCAGCAGCAAGGGCGAGGTGCAGTGCCTCAGCAACAACAACAGGCTCCAAGAGGAATTGCACCATCTCAGCGCGGTGCTGGTTCCGGACCCGTGTATGCACCAACTCCCGAGCTGCACCAAGCAACACAGGCTCCCCAGCAACCCGGGGTCACCATGCAACCTGTGCGTGCTGAGTCATCTGCGGGTTCGTCTTCTAATCAGCCTGTGCACGAAGCAATGGCTCAGCTCAAACCACCCTCTGCTGAGGAGACTGCTGTTCAGGCTGCACCCGCTTCCAGCAAGGCGCTGAGATTCCCTCTACGTCCAGGAAAAGGTGTCTCTGGACATCGCTGCATTGTTAAGGCCAACCATTTCTTTGCTGAACTGCCTGACAAGGATTTGCACCAGTATGATGTGAGTTTCTGTGGTCGAAATTTATTCGTAAATTATCTATTGTTTGACTTGACACTGATATTCTTTTGTGATTTGCGCAGGTCACCATTACACCTGAAGTAACCTCACGTGGTGTGAACCGTGCAGTGATGGCACAGCTGGTGAAACTGTACAAGGAGTCTCATCTTGGGAAACGTCTTCCTGCTTATGATGGAAGAAAGAGTCTATATACGGCTGGGCCTCTCCCTTTT
>Cyo-AGO1-3
AGCCACAGCAACAGGGTGGCTATCAAGGCCGAGGGCGTGGTGGTCCAGGACC---------------------ACAAGGCGGACCTCCACAAGGAGGAAGAGGCTGGGCTCCAAGGGGACCACCACCACAAGGAC---GTGGCGTGGCTCCTCAGCAATATCCTGGTGGACAACC---GCAGCAGCAGCAACAAGGGCGAGGTGCAGGGCCTCAGCAACAACAGCAGGCTCCAAGAGGAATTGCACCATCTCAGCGCGGTGCTGGTTCCGGACCCGTGTATGCACCAACTCCCGAGCTGCACCAAGCAACACAGGCTCCCCAGCAACCCGGGGTCACCATGCAACCTGTGCGTGCTGAGTCATCTGCGGGCTCATCTTCTAATCAGCCTGTGCATGAAGCAATGGCTCAGCTCAAACCTCCCTCTGCTGAGGAGACTGCTGTTCAGGCTGCACCCGCATCCAGCAAAGCACTGAGATTTCCTCTACGCCCAGGAAAAGGTGTCTCTGGACACCGCTGCATTGTTAAGGCCAACCATTTCTTTGCTGAACTGCCTGACAAGGATTTACACCAGTATGATGTGAGTTTCTGTGGTTGAAATATATTTGTAAATTATCTATTGTTCGACTTGACATTGATATTCTTTTGTTATTTGCGCAGGTTACCATCACACCTGAAGTGACCTCACGTGGTGTGAATCGCGCAGTGATGGCACAGCTGGTGAAACTGTACAAGGAATCTCATCTTGGGAAACGTCTTCCTGCTTATGATGGAAGAAAGAGTCTCTATACGGCTGGGCCTCTCCCTTTT
>Ccr-AGO1-1
AGCCACAGCAACAGGGTGGCTATCAAGGCCGAGGGCGTGGTGGTCCAGGACC---------------------ACAAGGCGGACCTCCACAAGGAGGAAGAGGCTGGGCTCCAAGGGGACCACCACCACAAGGAC---GTGGCGTGGCTCCTCAGCAATATCCTGGTGGACAACC------------GCAACAAGGGCGAGGTGCAGGGCCTCAGCAACAACAGCAGGCACCAAGAGGAATTGCACCATCTCAGCGCGGTGCTGGTTCCGGACCCGTGTATGCACCAACTCCCGAGCTGCACCAAGCAACACAGGCTCCCCAGCAACCCGGGGTCACCATGCAACCTGTGCGTGCTGAGTCATCTGCGGGTTCGTCTTCTAATCAGCCTGTGCACGAAGCAATGGCTCAGCTCAAACCTCCCTCTGCTGAGGGGACTGCTGTTCAGGCTGCACCCGCATCCAGCAAAGCACTGAGATTTCCTCTACGCCCAGGAAAAGGTGTCTCTGGACACCGCTGCATTGTTAAGGCCAACCATTTCTTTGCTGAACTGCCTGACAAGGATTTACACCAGTATGATGTGAGTTTCTGTGGTTGAAATATATGTGTAAATTATCTATTGTTCGACTTGACACTGATATTCTTTCGTTATTTGCGCAGGTTACCATCACACCTGAAGTGACCTCACGTGGTGTGAACCGCGCAGTGATGGCACAGCTGGTGAAACTGTACAAGGAATCTCATCTTGGGAAACGTCTTCCTGCTTATGATGGAAGAAAGAGTCTCTATACGGCTGGGCCTCTCCCTTTT
>Ccr-AGO1-2
AGCCACAGCA------------------------------------------ACAGGGTGGCTATCAAGGTGGACAGGGCGGACCTCCGCAAGGAGGAAGAGGCTGGGCTCCAAGGGGACCACCACAACAAGGAC---GTGGCGTGGCTCCTCAGCAATATCCTGGTGGACAACC------------GCAACAAGGGCGAGGTGCAGGGCCTCAGCAACAACAACAGGCTCCAAGAGGAATTGCACCATCTCAGCGCGGTGCTGGTTCCGGACCCGTGTATGCACCAACTCCCGAGCTGCACCAAGCAACACAGGCTCCCCAGCAACCCGGGGTCACCATGCAACCTGTGCTTGCTGAGTCATCTGCAGGGTCGTCTTCTAATCAGCCTGTGCACGAAGCAATGGCTCAGCTCAAACCACCCTCTGCTGAGGAGACAGCTGTTCAGGCTGCACCTGCTTCCAGCAAAGCACTGAGATTCCCTCTACGCCCAGGAAAAGGTGTCGCTGGACATCGCTGCATTGTTAAGGCCAACCATTTCTTTGCTGAACTGCCTGACAAGGATTTACACCAGTATGATGTGAGTTTCTGTGGTCAAAATTTATTTGTAAATTATCTATTGTTTGACCTGACACTGATATTCTTTTGTGGTTTGTGCAGGTTACCATCACGCCTGAAGTGACCTCACGTGGTGTGAACCGCGCAGTGATGGCACAGCTGGTGAAACTGTACAAGGAATCTCATCTTGGGAAACGTCTTCCTGCTTATGATGGAAGAAAGAGTCTCTATACGGCTGGGCCTCTCCCTTTT
>Ccr-AGO1-3
AGCCACAGCAACAGGGTGGCTATCAAGGCCGAGGGCGTGGTGGTCCAGGACC---------------------ACAAGGCGGACCTCCACAAGGAGGAAGAGGCTGGGCTCCAAGGGGACCACCACCACAAGGAC---GTGGCGTGGCTCCTCAGCAATATCCTGGTGGACAACC------------GCAGCAAGGGCGAGGTGCAGGGCCTCAGCAACAACAGCAGGCTCCAAGAGGAATTGCACCATCTCAGCGCGGCGCTGGTTCCGGACCCGTGTATGCACCAACTCCCGAGCTGCACCAAGCAACACAGGCTCCCCAGCAACCCGGGGTCACCATGCAACCTGTGCGGGCCGAGTCATCTGCGGGGTCGTCTTCTAATCAGCCTGTGCACGAAGCAATGGCTCAGCTCAAACCACCCTCTGCTGAGGAGACTGCTGTTCAGGCTGCACCCGCTTCCAGTAAGGCACTGAGACTCCCTCTACGTCCAGGAAAAGGTGTCTCGGGACACCGCTGCATTGTCAAGGCCAACCATTTCTTTGCTGAACTGCCTGACAAGGATTTACACCAGTATGATGTGAGTTTCTGTGGTCGAAATATATTCGTAAATTATCTATTCCTTGACTTGAGACTGATATTCTTTTGTGGTTTGCGCAGGTTACCATCACACCTGAAGTGACCTCACGTGGTGTGAACCGCGCAGTGATGGCACAGCTGGTGAAACTGTACAAGGAATCTCATCTTGGGAAACGTCTTCCTGCTTATGATGGAAGAAAGAGTCTCTATACGGCTGGGCCTCTCCCTTTT
>Ccr-AGO1-4
AGCCACAGCAACAGGGTGGCTATCAGGGCCGAGGGCGAGGCGGTCCAGGACC---------------------ACAAGGCGGACCTCCACAAGGAGGAAGAAGCTGGGCTCCAAGGGGACCACCACCACAAGGAC---GTGGCGTGGCTCCTCAGCAATATCCTGGTGGACAACC------------GCAACAAGGGCGAGGTGCAGGGCCTCAGCAACAACAGCAGGCTCCAAGAGGAATTGCACCATCTCAGCGCGGTGCTGGTTCCGGACCCGTGTATGCACCAACTCCCGAGCTGCACCAAGCAACACAGGCTCCCCAGCAACCCGGGGTCACCATGCAACCTGTGCGTGCTGAGTCATCTGCGGGTTCGTCTTCTAATCAGCCTGTGCACGAAGCAATGGCTCAGCTCAAACCACCCTCTGCTGAGGAGACTGATGTTCAGGCTGCACCCGCTTCCAGCAAAGCACTGAGGTTCCCTCTACGTCCAGGAAAAGGTGTCTCTGGACACCGCTGCATTGTTAAGGCCAACCATTTCTTTGCTGAACTGCCTGACAAGGATTTGCACCAGTATGATGTGAGTTTTTGTGGTCGAAATATATTCGTAAATTATCTATTGTTTGACTTGACACTG--ATTCTTTTGTGATTTGCGTAGGTTACCATAACACCTGAGGTGACCTCACGTGGTGTGAACCGTGCAGTGATGGCACAGCTGGTGAAACTGTACAAGGAATCTCATCTTGGGAAACGTCTTCCAGCTTATGATGGAAGAAAGAGTCTCTATACGGCTGGGCCTCTCCCTTTT
