# Supplementary material for: Clarifying Recent Adaptive Diversification of the Chrysanthemum-Group on the Basis of an Updated Multilocus Phylogeny of Subtribe Artemisiinae (Asteraceae: Anthemideae)
Source: Front Plant Sci. 2021 May 26;12:648026. doi: 10.3389/fpls.2021.648026 (PMC8187803; doi:10.3389/fpls.2021.648026)
Supplement: Supplementary Data Sheet 1 — Datasets of the sequence alignments. [file Data_Sheet_1.ZIP › brc1.fas]

>Apl-BRC1-1
CCATCATTTTCCTCATTCCGCCTCTACAACCCTCATTACAACCCCTTAGAAGATCCACTTATCGCCCACGAGCTTTTCGATACACAACAACAACAATCTTTCACTAATGATCATAACTTCCACTCCACTTTCATGGTAGCTCATGAAAACTCAGCTCTCAGTAATACTAATGTGCACTCCACCATGAACAACTCCAGCTGCAACAATGGGAAATTTATTGCCCTTGATGGTGGAAATCGCGGTTTAACCTACAATAGATCTTCCAAGAAAGACCGACACAGCAAGATTAACACAGCTCGAGGCCCCAGGGACCGAAGAATGAGATTGTCCCTGGATGTTGCAAAGAAGTTTTTTAAGTTGCAAGACATGCTTGGGTTTGATAAGGCAAGCAATACTATCGAGTGGTTGATTATGAAATCAAAACCCGCTATTCGGGATCTCCTC---AGTGAACACTTATACCAAAGCTGCAGCCTCATGGGTGTGTCTAACAGTGCATCTTCTGCTTCCGAATGTGAAGTTCTCTCTGGACTTAATGATGATCAATCTACTGATAAAGCCGTAGAGGATCAAGGAATTGCAGTAAACAAAGAGAAGAAAAAACTTGATAAAATAGTTAGGAGATGTGTGTATGTTGATCAATCTATAGCTAAAGAAACAAGAGAAAAAGCAAGAGTAAGAGCAAGGAAAAGAACAGCTGAAAAACGAAAAATAAAGCTCGGTAATGCATCATGTTTGGATCATGTAATGTTACAGAATATGAGCCGATTAGGGTCTTGGATCCCTTTTGGAGAACATCAAGTTCAAACAATCGATCAAGCCGAATATGCAAGCTCCTACTTTCCGTTTAAGCAAGG---GATTAATGTTGGTGATACTTCATCCGCGACGTCTAGCAATTGGAGCCCATTCTTGTTCAATTATCAGCAAAATACTGGAATTTCTCATGAGG--TACAATACATTATTTTAGCACTTGT----ATTACTGGCTATTAGTTAGTTAATGACCAAGAGTCTAAGA----CTAGGTCAATCATTAAATAGGGCTTCAC-AAAAATGATGTATATCATTGGTTGTAAGAAGTCTAATGTAGATTACTGCACATAATCAGATACTAATTAAATATATGTTTTTTGCAGC---ATCAGTTCAGTGACTTTCAGATTCCTGGTAGACCATGGTAAGGCATGAGCAATTAGGTCAGTGTCAAGGGGTGTTTGAGATT
>Apl-BRC1-2
CCATCATTTTCCTCATTCCGCCTCTACAACCCTCATTACAACCCCTTAGAAGATCCACTTATCGCCCACGAGCTTTTCGATACACAACAACAACAATCTTTCACTAATGATCATAACTTCCACTCCACTTTCATGGTAGCTCATGAAAACTCAGCTCTCAGTAATACTAATGTGCACTCCACCATGAACAACTCCAGCTGCAACAATGGGAAATTTATTGCCCTTGATGGCGGAAATCACGGTTTAACCGACAATAGATCTTCCAAGAAAGACCGACACAGCAAGATTAACACAGCTCGAGGCCCCAGGGACCGAAGAATGAGATTGTCCCTCAATATTGCAAAGAAGTTTTTTAAGTTGCAAGACATGCTTGGGTTTGATAAGGCAAGCAATACTATCGAGTGGTTGATTATGAAATCAAAACTCGCTATTCAGGATCTCCTC---ACTGAACACTTATACGAAAGCTGCAGCCTCATGGGTGTGTCAAACAGTGCATCTTCTGTTTCAGAATGTGAAGTTCTGTCTGGACTTAATGATGATCAATCTACAAATAAAACCTTAGAGGATCAAAGAATTGCAGTAAACAAAGAGAAGAAAAAACATGACAAAGTAGTTAGGAGATGTGTGTATATTGATCACTCTCTAGCTAAAGAAACAAGAGAAAAAGCAAGAGTAAGAGCAAGGAAGAGAACAGCTGAAAAACGTAAAATAAAGCTCGGTAATGCATCATGTTTGAATCATGTAATGGATCAGAATATGAGCCGATTAGGTTCTTGGATCCCTTTTGGAGAACATCAAGTTCAAACAACTGACCAAGCCGAATATGCAAGCTCCTACTTTCAGTTTAAGCAAGG---GATTAATGTTGGTAATACTTCATCCGCGACGTCTAGCAATTGGAGCCCATCCTTGTTCAATTATCAGCAAAATATTGGAATTTTTCATGAGG--TATAATACATTATTTTAGCACTTGT----ATTGCTGGCTATTAGTTAGTTAATGACCAAGAGTCCAGAA----CTAGGTCAATCATTAAATAGGGCTTCACAAAAAATGATGTAT-----TGGTTGTAAGAAGTCTAATGTAGATTATTGCACATAATCAGA---TAATTAAATATATGTTTTTTGCAGC---ATCAGTTCAGTGACTTTCAGATTCCTGGTAGACCATGGGAAGGCATGAGCAATTAGGTCAGTGTCAAGGGGTGTTTGAGATT
>Apa-BRC1-1
CCATCATTTTCCTCATTCCGCCTCTACAACCCGCATTACAACCCCTTAGAAGATCCACTTATCGCCCACGAGCTTTTCGATACACAACGACAACAATCGTTCACTAATGATCATAACTACCACTCCACTTTCATGGTAGCTCATGAAAACTCAGCTCTCAATAATACTAATGTGCAGTCCACCATGAAAAACTCCAGCTGCAACAATAGGAAATTTATTGCCCTTGATGGTGGAAATCGCGGTTTAACCGACAAGAGATCTTCCAAGAAAGACCGACACAGCAAGATTAACACAGCTCGAGGCCCCAGGGACCGAAGAATGAGATTGTCCCTCGATGTTGCTACGAAGTTTTTTAAGTTGCAAGACATGCTTGGTTGTGATAAGGCAAGCAATACTATCGAGTGGTTGATTATGAAATCAAAACTGGCTATTCAGGATCTCCTC---ACTGAACACTTATACGAAAGCTGCAGCCTCATGGGTGTGTCAAACAGTGCATCTTCTGTTTCAGAATGTGAAGTTCTGTCTGGACTTAATGATGATCAATCTACAAATAAAACCTTAGAGGATCAAAGAATTGCAGTAAACAAAGAGAAGAAAAAACATGACAAAGTAGTTAGGAGATGTGTGTATATTGATCACTCTCTAGCTAAAGAAACAAGAGAAAAAGCAAGAGTAAGAGCAAGGAAGAGAACAGCTGAAAAACGTAAAATAAAGCTCGGTAATGCATCATGTTTGAATCATGTAATGGATCAGAATATGAGCCGATTAGGTTCTTGGATCCCTTTTGGAGAACATCAAGTTCAAACAACTGACCAAGCCGAATATGCAAGCTCCTACTTTCAGTTTAAGCAAGG---GATTAATGTTGGTGATACTTCATCCGCGACGTCTAGCAATTGGAGCCCATCCTTGTTCAATTATCAGCAAAATATTGGAATTTTTCATGAGG--TATAATACATTATTTTAGCACTTGT----ATTGCTGGCTATTAGTTAGTTAATGACCAAGAGTCCAGAA----CTAGGTCAATCATTAAATAGGGCTTCACAAAAAATGATGTAT-----TGGTTGTAAGAAGTCTAATGTAGATTATTGCACATAATCAGA---TAATTAAATATATGTTTTTTGCAGC---ATCAGTTCAGTGACTTTCAGATTCCTGGTAGACCATGGGAAGGCATGAGCAATTAGGTCAGTGTCAAGGGGTGTTTGAGATT
>Apa-BRC1-2
CCATCATTTTCCTCATTCCGCCTCTACAACCCTCATTACAACCCCTTAGAAGATCCACTTATCGCCCACGAGCTTTTCGATACACAACGACAACAATCGTTCACTAATGATCATAACTACCACTCCACTTTCATGGTAGCTCATGAAAACTCAGCTCTCAATAATACTAATGTGCAGTCCACCATGAAAAACTCCAGCTGCAACAATAGGAAATTTATTGCCCTTGATGGTGGAAATCGCGGTTTAACCGACAAGAGATCTTCCAAGAAAGACCGACACAGCAAGATTAACACAGCTCGAGGCCCCAGGGACCGAAGAATGAGATTGTCCCTCGATGTTGCTACGAAGTTTTTTAAGTTGCAAGACATGCTTGGTTATGATAAGGCAAGCAATACTATCGAGTGGTTGATTATGAAATCAAAACTCGCTATTCAGGATCTCCTC---ACTGAACACTTATACGAAAGCTGCAGCCTCATGGGTGTGTCAAACAGTGCATCTTCTGTTTCAGAATGTGAAGTTCTGTCTGGACTTAATGATGATCAATCTACAAATAAAACCTTAGAGGATCAAAGAATTGCAGTAAACAAAGAGAAGAAAAAACATGACAAAGTAGTTAGGAGATGTGTGTATATTGATCACTCTCTAGCTAAAGAAACAAGAGAAAAAGCAAGAGTAAGAGCAAGGAAGAGAACAGCTGAAAAACGTAAAATAAAGCTCGGTAATGCATCATGTTTGAATCATGTAATGGATCAGAATATGAGCCGATTAGGTTCTTGGATCCCTTTTGGAGAACATCAAGTTCAAACAACTGACCAAGCCGAATATGCAAGCTCCTACTTTCAGTTTAAGCAAGG---AATTAATGTTGGTGATACTTCATCCGCGACGTCTAGCAATTGGAGCCCATCCTTGTTCAATTATCAGCAAAATATTGGAATTTTTCATGAGG--TATAATACATTATTTTAGCACTTGT----ATTGCTGGCTATTAGTTAGTTAATGACCAAGAGTCCAGAA----CTAGGTCAATCATTAAATAGGGCTTCACAAAAAATGATGTAT-----TGGTTGTAAGAAGTCTAATGTAGATTATTGCACATAATCAGA---TAATTAAATATATGTTTTTTGCAGC---ATCAGTTCAGTGACTTTCAGATTCCTGGTAGACCATGGGAAGGCATGAGCAATTAGGTCAGTGTCAAGGGGTGTTTGAGATT
>Apa-BRC1-3
CCATCATTTTCCTCATTCCGCCTCTACAACCCTCATTACAACCCCTTAGAAGATCCACTTATCGCCCACGAGCTTTTCGATACACAACGACAACAATCGTTCACTAATGATCATAACTACCACTCCACTTTCATGGTAGCTCATGAAAACTCAGCTCTCAATAATACTAATGTGCAGTCCACCATGAAAAACTCCAGCTGCAACAATAGGAAATTTATTGCCCTTGATGGTGGAAATCGCGGTTTAACCGACAAGAGATCTTCCAAGAAAGACCGACACAGCAAGATTAACACAGCTCGAGGCCCCAGGGACCGAAGAATGAGATTGTCCCTCGATGTTGCTACGAAGTTTTTTAAGTTGCAAGACATGCTTGGTTATGATAAGGCAAGCAATACTATCGAGTGGTTGATTATGAAATCAAAACTCGCTATTCAGGATCTCCTC---ACTGAACACTTATACGAAAGCTGCAGCCTCATGGGTGTGTCAAACAGTGCATCTTCTGTTTCAGAATGTGAAGTTCTGTCTGGACTTAATGATGATCAATCTACAAATAAAACCTTAGAGGATCAAAGAATTGCAGTAAACAAAGAGAAGAAAAAACATGACAAAGTAGTTAGGAGATGTGTGTATATTGATCACTCTCTAGCTAAAGAAACAAGAGAAAAAGCAAGAGTAAGAGCAAGGAAGAGAACAGCTGAAAAACGTAAAATAAAGCTCGGTAATGCATCATGTTTGAATCATGTAATGGATCAGAATATGAGCCGATTAGGTTCTTGGATCCCTTTTGGAGAACATCAAGTTCAAACAACTGACCAAGCCGAATATGCAAGCTCCTACTTTCAGTTTAAGCAAGG---GATTAATGTTGGTGATACTTCATCCGCGACGTCTAGCAATTGGAGCCCATCCTTGTTCAATTATCAGCAAAATATTGGAATTTTTCATGAGG--TATAATACATTATTTTAGCACTTGT----ATTGCTGGCTATTAGTTAGTTAATGACCAAGAGTCCAGAA----CTAGGTCAATCATTAAATAGGGCTTCACAAAAAATGATGTAT-----TGGTTGTAAGAAGTCTAATGTAGATTATTGCACATAATCAGA---TAATTAAATATATGTTTTTTGCAGC---ATCAGTTCAGTGACTTTCAGATTCCTGGTAGACCATGGGAAGGCATGAGCAATTAGGTCAGTGTCAAGGGGTGTTTGAGATT
>Apr-BRC1-1
CCATCATTTTCCTCATTCCGCCTCTACAACCCTCATT---ACCCCTTAGAAGATCCACTTATCGCCCACGAGCTTTTCGGTACACAACAACAACAATCTTTCACTAATGATCATAGCTTCCACTCCACTTTCATGGTAGCTCATGAAAACTCAGCTCTCAGTAATACTATTGTGCACTCCACCATGAACAACTCCAGCTGCAACAATGGGAAATTTATTGCCCTTGATGGTGGAAATCGCGGTTTAACCGACAATAGATCTTCCAAGAAAGACCGACACAGCAAGATTAACACAGCTCGAGGCCCCAGGGACCGAAGAATGAGATTGTCCCTCGATGTTGCTAAGAAGTTTTTTAAGTTGCAAGATATGCTTGGGTTTGATAAGGCAAGCAATACTATCGAGTGGTTGATTATGAAATCAAAACCCGCTATTCGGGATCTCCTC---ACTGAACACTTATACCAAAGCTTCAGCCTTATGGGTGTGTCAAACAGTGCATCTTCTGCTTCCGAATGTGAAGTTCTGTCTGGACTTAATGATGATCAATCTACGGATAAAACCATAGAGGATCAAGGAATTGCAGTAAACAAAGAGAAGAAAAAACGTGATAAAGTTGTTAGGAGATGTGTGTATGTTGATCACTCTATAGCTAAAGAAACAAGAGAAAAAGCAAGAGTAAGAGCAAGGAAGAGAACAGCTGAAAAACGAAAAATAAAGCTCGGTAATGCATCATGTTTGGATCATGTAATGTTACAGAATATGAGTCGATTAGGGTCTTGGATCCCTTTTGGAGAGCATCAAGTTCAAACAATCGATCAAGCCGAATATGCAAGCTCCTATTTTCAGTTTAAGCAAGG---GATTAATGTTGGTGATACTTCATCCGCGACGTCTAGCAATTGGAACCCATCCTTGTTCAATCATCAACAAAATATTGGAATTTCTCATGAGG--TATAATACATTATTTTAGCACTTGT----ATTACTGGCTATTAGTTAGTTAATGACCAAGAGTCTAAGA----CTAGGTCAATCATTAAATAGGGCTTTAC-AAAAATGATTAATATCATTGGTTGTAAGAAGTCTAATGTAGATTACTGCACATAATCAGATACTAATTAAATATATGTTTTTTGCAGC---ATCAGTTTAGTGACTTTCAGATTCCTGGTAGACCATGGGAAGGCATGAGCAATTAGGTCAGTGTCAAGGGGTGTTTGAGATT
>Af-BRC1-1
CCATCATTTTCCTCATTCCGCCTCTACAACCCTCATTACAACCCCTTAGAAGATCCACTTATCGCCCACGAGCTTTTCGATACACAACGACAACAATCGTTCACTAATGATCATAACTACCACTCCACTTTCATGGTAGCTCATGATAACTCAGCTCTCAGTAATACTAATGTGCACTCCACCATGAACAACTCCAGCTGCAACAATGGAAAATTTATTGCCCTTGATGGTGGAAATCGCGGTTTAACCGACAAGAGATCTTCCAAGAAAGACCGACACAGCAAGATTCACACAGCTCGAGGCCCCAGGGACCGAAGAATGAGATTGTCCCTCGATGTTGCTACTAAGTTTTTTAAGTTGCAAGACATGCTTGGGTATGATAAGGCAAGCAATACTATCGAGTGGTTGATTATGAAATCAAAACCCGCTATTCAGGATCTCCTC---ACTGAACACTTATACCAAAGCTGCAGCCTCATGGGTGTGTCAAACAGTGCATCTTCTGTTTCAGAATGTGAAGTTCTGTCTGGACTTAATGATGATCAATCTACAAATAAAACCGTAGAGGATCAAAGAATTGCAGTAAACAAAGAGAAGAAAAAACATGACAAAGTAGTTAGGAGATGTGTGTATATTGATCACTCTCTAGCTAAAGAAACAAGAGAAAAAGCAAGAGTAATAGCAAGGAAGAGAACAGCTGAAAAACGTAAAATAAAGCTCGGTAATGCATCATGTTTGAATCATGTAATGGATCAGAATATGAGCCGATTAGGGTCTTGGATCCCTTTTGGAGAACATCAAGTTCAAACAATCGATCAAGCCGAATATGTAAGCTCCTACTATCAGTTTAAGCAAGG---GATTAATGTTGGTGATAGTTCATCCGCGACGTCTAGCAATTGGAGCCCATCCTTGTTCAATTATCAGCAAAATACTGGAATTTCTCATGAGG--TATAATACATTATTTTAGCACTTGT----ATTACTGGCTATTAGTTAGTTAATGACCAAGAGTCCAAGA----CTAGGTCAATCATTAAAAAGGGTTTCACAAAAAATGATGTATATCATTGGTTGTAAGAAGTCTAATGTAAATTATTGCACATAATTAGA---TAATTAAATATATGTTTTTTGCAGC---ATCAGTTCAGTGACTTTCAGATTCCTGGTAGACCATGGGAAGGCACGAGCAATTAGGTCCGTGTCAAGGGGTGTTTGAGATT
>Af-BRC1-2
CCATCATTTTCCTCATTCCGCCTCTACAACCCTCATTACAACCCCTTAGAAGATCCACTTATCGCCCACGAGCTTTTCGATACACAACGACAACAATCGTTCACTAATGATCATAACTACCACTCCACTTTCATGGTAGCTCATGAAAACTCAGCTCTCAGTAATACTAATGTGCACTCCACCATGAACAACTCCAGCTGCAACTATGGAAAATTTATTGCCCTTGATGGTGGAAATCGCGGTTTAACCGACAATAGATCTTCCAAGAAAGACCGACACAGCAAGATTAACACAGCTCGAGGCCCCAGGGACCGAAGAATGAGATTGTCCCTCGATGTTGCTAAGAAGTTTTTTAAGTTGCAAGACATGCTTGGGTTTGATAAGGCAAGCAATACTATCGAGTGGTTGATTATGAAATCAAAACCCGCTATTCGGGATCTCCTC---ACTGAACACTTAAACCAAAGCTGCAGCCTCATGGGTGTGTCAAACAGTGCATCTTCTGCTTCCGAATGTGAAGTTCTGTCTGGACTTAATGATGATCAATCTACGGCTAAAACCGTTGAGGATCAAGGAATTCCAGTAAACAAAGAGAAGAAAAAACATGATAAAGTAGTTAGGAGATGTGTGTATGTTGATCACTCTATAGCTAAAGAAACAAGAGAAAAAGCAAGAGTAAGAGCAAGGAAGAGAACAGCTGAAAAACGAAATATAAAGCTCGGTAATGCATCATGTTTGGATCATGTAATGTTACAGAATATGAGTCGATTAGGGTCTTGGATCCCTTTTGGAGAGCATCAAGTTCAAACAATCGATCAAGCCGAATATGCAAGCTCCTATTTTCAGTTTAAGCAAGG---GATTAATGTTGGTGATACTTCATCCGCGACGTCTAGCAATTGGAACCCATCCTTGTTCAATCATCAACAAAATATTGGAATTTCTCATGAGG--TATAATACATTATTTTAGCACTTTT----ATTACTGGCTATTAGTTAGTTAATGACCAAGAGTCTAAGA----CTAGGTCAATCATTAAATAGGGCTTCAC-AAAAATGATTAATATCATTGGTTGTAAGAAGTCTAATGTAGATTACTGCACATAATCAGATACTAATTAAATATATGTTTTTTGCAGC---ATCAGTTCAGTGACTTTCAGATTCCTGGTAGACCATGGGAAGGCATGAGCAATTAGGTCAGTGTCAAGGGGTGTTTGAGATT
>Af-BRC1-3
CCATCATTTTCCTCATTCCGCCTCCACAACCCTCATTACAACCCCTTAGAAGATCCACTTATCGCCCACGAGCTTTTCGGTACACAACAACAACAATCTTTCACTAATGATCATAACTTCCACTCGACTTTCATGGTAGCTCATGAAAGCTCAGCTCTCAGTAATACTAATGTGCACTCCACCATGAACAACTCCAGCTGCAACAATGGGAAATTTATTGCCCTTGATGGTGGAAATTGCGGTTTAACCGAAAATAGATCTTCCAAGAAAGACCGACACAGCAAGATTAACACAGCTCGAGGCCCCAGGGACCGAAGAATGAGATTGTCCCTCGATGTTGCAAAGAAGTTTTTTAAGTTGCAAGACATGCTTGGGTTTGATAAGGCAAGCAATACTATCGAGTGGTTGATTATGAAATCAAAACCCGCTATTCGGGATCTCCTC---ACTGAACACTTAAACCAAAGCTGCAGCCTCATGGGTGTGTCAAACAGTGCATCTTCTGCTTCCGAATGCGAAGTTCTGTCTGGACTTAATGATGATCAATCTACGGCTAAAACCGTTGAGGATCAAGGAATTGCAGTAAACAAAGAGAAGAAAAAACATGATAAAGTAGTTAGGAGATGTGTGTATGTTGATCAATCTATAGCTAAAGAAACAAGAGAAAAAGCAAGAGTAAGAGCAAGGAAGAGAACAGCTGAAAAACGAAAAATAAAGCTCGGTAATGCATTATGTTTGGATCATGTAATGTTACAGAATATGAGCCGATTAGGGTCTTGGATCCCTTTTGGAGAACATCAAGTTCAAACAATCGATCAAGCCGAATATGCAAGCTCCTACTTTCAGTTTAAGCAAGG---TATTAATGTTGGTGATACTTCATCCGCGACGTCTAGCAATTGGAGCCCATCCTTGTTCAATCATCAACAAAATATTGGAATTTCTCATGAGG--TATAATACATTATTTTAGCACTTGT----ATTACTGGCTATTAGTTGGTTAATGACCAAGAGTCTAAGA----CTAGGTCAATCATTAAATAGGGCTTCAC-AAAAATGATTAATATCATTGGTTGTAAGAAGTCTAATGTAGATTACTGCACATAATCAGATACTAATTAAATATATGTTTTTTGCAGC---ATGAGTTCAGCGACTTTCAGATTCCTGGTAGACCATGGGAAGGCATGAGCAATTAGGTCAGTGTCAAGGGGTGTTTGAGATT
>Aa-BRC1-1
CCATCATTTTCCTCATTCCGCCTCTACAACCCTCATTACAACCCCTTAGAAGATCCACTTATCGCCCACGAGCTTTTCGATACACAACAACAACAATCTTTCACTAATGATCATAACTTCCGCTCCACTTTCATGGTAGCTCATGAAAACTCAGCTCTCAGTAATACTAATGTGCACTCCACCATGAACAACTCCAGGTGCAACAATGGGAAATTTATTGCCCTTGATGGTGGAATTCGCGGTTTAACCGACAAGAGATCTTCCAAGAAAGACCGACACAGCAAGATTAACACAGCTCGAGGCCCCAGGGACCGAAGAATGAGATTGTCCCTCGATGTTGCTACGAAGTTTTTTAAGTTGCAAGACATGCTTGGGTATGATAAGGCAAGCAATACTATCGAGTGGTTGATTATGAAATCAAAACTCGCTATTCAGGATCTCCTC---AATGAACACTTATACGAAAGCTGCAGCCTCATGGGTGTGTCAAACAGTGCATCTTCTGTTTCAGAATGTGAAGTTCTGTCTGGACTTAATGATGATCAATCTACAAATAAAACCTTAGAGGATCAAAGAATTGCAGTTAACAAAGAGAAGAAAAAACATGACAAAGTAGTTAGGAGATGTGTGTATATTGATCACTCTCTAGCTAAAGAAACAAGAGAAAAAGCAAGAGTAAGAGCAAGGAAGAGAACAGCTGAAAAACGTAAAATAAAGCTCGGTAATGCATCATGTTTGAATCATGTAATGGATCAGAATATGAGCCGATTAGGTTCTTGGATCCCTTTTGGAGAACATCAAGTTCAAACAACCGACCAAGCCGAATATGCAAGCTCCTACTTTCAGTTTAAGCAAGG---GATTAATGTTGGTGATACTTCATCCGCGACGTCTAGCAATTGGAGCCCATCCTTGTTCAATTATCAGCAAAATATTGGAATTTTTCATGAGG--TATAATACATTATTTTAGCACTTGT----ATTGCTGGCTATTAGTTAGTTAATGACCAAGAGTCCAGAA----CTAGGTCAATCATTAAATAGGGCTTCACAAAAAATGATGTAT-----TGGTTGTAAGAAGTCTAATGTAGATTATTGCACATAATCAGA---TAATTAAATATATGTTTTTTGCAGC---ATCAGTTCAGTGACTTTCAGATTCCTGGTAGACCATGGGAAGGCATGAGCAATTAGGTCAGTGTCAAGGGGTGTTTGAGATT
>Apv-BRC1-1
CCATCATTTTCCTCATTCCGCCTCTACAACCCTCATTACAACCCCTTAGAAGATCCACTTATCGCCCACGAGCTTTTCGATACACAACGACAACAATCGTTCACTAATGATCATAACTACCACTCCACTTTCATGGTAGCTCATGAAAACTCAGCTCTCAATAATACTAATGTGCAGTCCACCATGAACAACTCCAGCAGCAACAATGGGAAATTTATTGCCCTTGATGGTGGAAATCGCGGTTTAACCGACAAGAGATCTTCCAAGAAAGACCGACACAGCAAGATTAACACAGCTCGAGGCCCCAGGGACCGAAGAATGAGATTGTCCCTCGATGTTGCTACGAAGTTTTTTAAGTTGCAAGACATGCTTGGGTATGATAAGGCAAGCAATACTATCGAGTGGTTGATTATGAAATCAAAACTCGCTATTCAGGATCTCCTC---ACTGAACACTTATACGAAAGCTGCAGCCTCATGGGCGTGTCAAACAGTGGATCTTCTGTTTCAGAATGTGAAGTTCTGTCTGGACTTAATGATGATCAATCTACAAATAAAACCGTAGAGGATCAAAGAATTGCAGTAAACAAAGAGAAGAAAAAACATGACAAAGTAGTTAGGAGATGTGTGTATATTGATCACTCTATAGCTAAAGAAACAAGAGAAAAAGCAAGAGTAAGAGCAAGGAAGAGAACAGCTGAAAAACGTAAAATAAAGCTCGGTAATGCATCATGTTTGAATCATGTAATGGATCAGAATATGAGCCGATTAGGGTCTTGGATCCCTTTTGGAGAACATCAAGTTCAAACAACCGACCAAGCCGAATATGCAAGCTCCTACTTTCAGTTTAAGCAAGG---GATTAATGTTGGTGATACTTCATCCGCGACGTCTAGCAATTGGAGCCCATCCTTGTTCAATTATCAGCAAAATATTGGAATTTTTCATGAGG--TATAATACATTATTTTAGCACTTGT----ATTGCTGGCTATTAGTTAGTTAATGACCAAGAGTCCAGAA----CTAGGTCAATCATTAAATAGGGCTTCACAAAAAATGCTGTAT-----TGGTTGTAAGAAGTCTAATGTAGATTATTGCACATAATCAGA---TAATTAAATATATGTTTTTTGCAGC---ATCAGTTCAGTGACTTTCAGATTCCTGGTAGACCATCGGAAGGCATGAGCAATTAGGTCAGTGTCAAGGGGTGTTTGAGATT
>Afr-BRC1-1
CCATCATTTTCCTCATTCCGCCTCTACAACCCTCATTACAACCCCTTAGAAGATCCACTTATCGCCCACGAGCTTTTCAATACACAACGACAACAATCGTTCACTAATGATCATAACTACCACTCCACTTTCATGGTAGCTCATGATAACTCAGCTCTCAGTAATACTAATGTGCACTCCACCATGAACAACTCCAGCTGCAACAATGGAAAATTTATTGCCCTTGATGGTGGAAATCGCGGTTTAACCGACAAGAGATCTTCCAAGAAAGACCGACACAGCAAGATTCACACAGCTCGAGGCCCCAGGGACCGAAGAATGAGATTGTCCCTCGATGTTGCTACTAAGTTTTTTAAGTTGCAAGACATGCTTGGGTATGATAAGGCAAGCAATACTATCGAGTGGTTGATTATGAAATCAAAACCCGCTATTCAGGATCTCCTC---ACTGAACACTTATACCAAAGCTGCAGCCTCATGGGTGTGTCAAACAGTGCATCCTCTGTTTCAGAATGTGAAGTTCTGTCTGGACTTAATGATGATCAATCTACAAATAAAACCGTAGAGGATCAAAGAATTGCAGTAAACAAAGAGAAGAAAAAACATGACAAAGTAGTTGGGAGATGTGTGTATATTGATCACTCTCTAGCTAAAGAAACAAGAGAAAAAGCAAGAGTAATAGCAAGGAAGAGAACAGCTGAAAAACGTAAAATAAAGCTCGGTAATGCATCATGTTTGAATCATGTAATGGATCAGAATATGAGCCGATTAGGGTCTTGGATCCCTTTTGGAGAACATCAAGTTCAAACAATCGATCAAGCCGAATATGTAAGCTCCTACTATCAGTTTAAGCAAGG---GATTAATGTTGGTGATAGTTCATCCGCGACGTCTAGCAATTGGAGCCCATCCTTGTTCAATTATCAGCAAAATACTGGAATTTCTCATGAGG--TATAATACATTATTTTAGCACTTGT----ATTACTGGCTATTAGTTAGTTAATGACCAAGAGTCCAAGA----CTAGGTCAATCATTAAAAAGGGTTTCACAAAAAATGATGTATATCATTGGTTGTAAGAAGTCTAATGTAAATTATTGCACATAATTAGA---TAATTAAATATATGTTTTTTGCAGC---ATCAGTTCAGTGACTTTCAGATTCCTGGTAGACCATGGGAAGGCATGAGCAATTAGGTCCGTGTCAAGGGGTGTTTGAGATT
>Afr-BRC1-2
CCATCATTTTCCTCATTCCGCCTCCACAACCCTCATTACAACCCCTTAGAAGATCCACTTATCGCCCACGAGCTTTTCGGTACACAACAACAACAATCTTTCACTAATGATCATAACTTCCACTCGACTTTCATGGTAGCTCATGAAAGCTCAGCTCTCAGTAATACTAATGTGCACTCCACCATGAACAACTCCAGCTGCAACAATGGGAAATTTATTGCCCTTGATGGTGGAAATTGCGGTTTAACCGAAAATAGATCTTCCAAGAAAGACCGACACAGCAAGATTAACACAGCTCGAGGCCCCAGGGACCGAAGAATGAGATTGTCCCTCGATGTTGCAAAGAAGTTTTTTAAGTTGCAAGACATGCTTGGGTTTGATAAGGCAAGCAATACTATCGAGTGGTTGATTATGAAATCAAAACCCGCTATTCGGGATCTCCTC---ACTGAACACTTAAACCAAAGCTGCAGCCTCATGGGTGTGTCAAACAGTGCATCTTCTGCTTCCGAATGCGAAGTTCTGTCTGGACTTAATGATGATCAATCTACGGCTAAAACCGTTGAGGATCAAGGAATTGCAGTAAACAAAAAGAAGAAAAAACATGATAAAGTAGTTAGGAGATGTGTGTATGTTGATCAATCTATAGCTAAAGAAACAAGAGAAAAAGCAAGAGTAAGAGCAAGGAAGAGAACAGCTGAAAAACGAAAAATAAAGCTCGGTAATGCATTATGTTTGGATCATGTAATGTTACAGAATATGAGCCGATTAGGGTCTTGGATCCCTTTTGGAGAACATCAAGTTCAAACAATCGATCAAGCCGAATATGCAAGCTCCTACTTTCAGTTTAAGCAAGG---TATTAATGTTGGTGATACTTCATCCGCGACGTCTAGCAATTGGAGCCCATCCTTGTTCAATCATCAACAAAATATTGGAATTTCTCATGAGG--TATAATACATTATTTTAGCACTTGT----ATTACTGACTATTAGTTAGTTAATGACCAAGAGTCTAAGA----CTAGGTCAATCATTAAATAGGGCTTCAC-AAAAATGATGTATATCA----TTGTAAGAAGTCTAATGTAGATTACTGCACATAATCAGA---TAATTAAATATATGTTTTTTGCAGC---ATCAGTTCAGTGACTTTCAGATTCCTGGTAGACCATGGGAAGGCATGAGCAATTAGGTCAGTGTCAAGGGGTGTTTGAGATT
>AplJJ_BRC1-1
CCATCATTTTCCTCATTCCGCCTCTACAACCCTCATTACAACCCCTTAGAAGATCCACTTATCGCCCACGAGCTTTTCGATACACAACGACAACAATCGTTCACTAATGATCATAACTACCACTCCACTTTCATGGTAGCTCATGAAAACTCAGCTCTCAATAATACTAATGTGCAGTCCACCATGAAAAACTCCAGCTGCAACAATAGGAAATTTATTGCCCTTGATGGTGGAAATCGCGGTTTAACCGACAAGAGATCTTCCAAGAAAGACCGACACAGCAAGATTAACACAGCTCGAGGCCCCAGGGACCGAAGAATGAGATTGTCCCTCGATGTTGCTACGAAGTTTTTTAAGTTGCAAGACATGCTTGGTTATGATAAGGCAAGCAATACTATCGAGTGGTTGATTATGAAATCAAAACTCGCTATTCAGGATCTCCTC---ACTGAACACTTATACGAAAGCTGCAGCCTCATGGGTGTGTCAAACAGTGCATCTTCTGTTTCAGAATGTGAAGTTCTGTCTGGACTTAATGATGATCAATCTACAAATAAAACCTTAGAGGATCAAAGAATTGCAGTAAACAAAGAGAAGAAAAAACATGACAAAGTAGTTAGGAGATGTGTGTATATTGATCACTCTCTAGCTAAAGAAACAAGAGAAAAAGCAAGAGTAAGAGCAAGGAAGAGAACAGCTGAAAAACGTAAAATAAAGCTCGGTAATGCATCATGTTTGAATCATGTAATGGATCAGAATATGAGCCGATTAGGTTCTTGGATCCCTTTTGGAGAACATCAAGTTCAAACAACTGACCAAGCCGAATATGCAAGCTCCTACTTTCAGTTTAAGCAAGG---AATTAATGTTGGTGATACTTCATCCGCGACGTCTAGCAATTGGAGCCCATCCTTGTTCAATTATCAGCAAAATATTGGAATTTTTCATGAGG--TATAATACATTATTTTAGCACTTGT----ATTGCTGGCTATTAGTTAGTTAATGACCAAGAGTCCAGAA----CTAGGTCAATCATTAAATAGGGCTTCACAAAAAATGATGTAT-----TGGTTGTAAGAAGTCTAATGTAGATTATTGCACATAATCAGA---TAATTAAATATATGTTTTTTGCAGC---ATCAGTTCAGTGACTTTCAGATTCCTGGTAGACCATGGGAAGGCATGAGCAATTAGGTCAGTGTCAAGGGGTGTTTGAGATT
>AplJJ_BRC1-2
CCATCATTTTCCTCATTCCGCCTCTACAACCCTCATTACAACCCCTTAGAAGATCCACTTATCGCCCACGAGCTTTTCGATACACAACGACAACAATCGTTCACTAATGATCATAACTACCACTCCACTTTCATGGTAGCTCATGAAAACTCAGCTCTCAATAATACTAATGTGCAGTCCACCATGAAAAACTCCAGCTGCAACAATAGGAAATTTATTGCCCTTGATGGTGGAAATCGCGGTTTAACCGACAAGAGATCTTCCAAGAAAGACCGACACAGCAAGATTAACACAGCTCGAGGCCCCAGGGACCGAAGAATGAGATTGTCCCTCGATGTTGCTACGAAGTTTTTTAAGTTGCAAGACATGCTTGGTTATGATAAGGCAAGCAATACTATCGAGTGGTTGATTATGAAATCAAAACTCGCTATTCAGGATCTCCTC---ACTGAACACTTATACGAAAGCTGCAGCCTCATGGGTGTGTCAAACAGTGCATCTTCTGTTTCAGAATGTGAAGTTCTGTCTGGACTTAATGATGATCAATCTACAAATAAAACCTTAGAGGATCAAAGAATTGCAGTAAACAAAGAGAAGAAAAAACATGACAAAGTAGTTAGGAGATGTGTGTATATTGATCACTCTCTAGCTAAAGAAACAAGAGAAAAAGCAAGAGTAAGAGCAAGGAAGAGAACAGCTGAAAAACGTAAAATAAAGCTCGGTAATGCATCATGTTTGAATCATGTAATGGATCAGAATATGAGCCGATTAGGTTCTTGGATCCCTTTTGGAGAACATCAAGTTCAAACAACTGACCAAGCCGAATATGCAAGCTCCTACTTTCAGTTTAAGCAAGG---GATTAATGTTGGTGATACTTCATCCGCGACGTCTAGCAATTGGAGCCCATCCTTGTTCAATTATCAGCAAAATATTGGAATTTTTCATGAGG--TATAATACATTATTTTAGCACTTGT----ATTGCTGGCTATTAGTTAGTTAATGACCAAGAGTCCAGAA----CTAGGTCAATCATTAAATAGGGCTTCACAAAAAATGATGTAT-----TGGTTGTAAGAAGTCTAATGTAGATTATTGCACATAATCAGA---TAATTAAATATATGTTTTTTGCAGC---ATCAGTTCAGTGACTTTCAGATTCCTGGTAGACCATGGGAAGGCATGAGCAATTAGGTCAGTGTCAAGGGGTGTTTGAGATT
>Apo-BRC1-1
CCATCATTTTCCTCATTCCGCCTCTACAACCCTCATTACAACTCCTTAGAAGATCCACGTATCGCCCACGAGCTTTTCGATACACAACAACAACAATCTTTCACTAATGATCATAACTTCCACTCCACTTTCATGGTAGCTCATGAAAACTCAGCTCTCAGTAATACTAATGTGCACTCCACCATGAACAACTCCAGCTGCAACAATGGGAAATTTATTGCCCTTGATGGTGGAAATCGCGGTTTAACCGACAAGAGATCTTCCAAGAAAGACCGACACAGCAAGATTCACACAGCTCGAGGCCCCAGGGACCGAAGAATGAGATTGTCCCTCGATGTTGCTACGAAGTTTTTTAAGTTGCAAGACATGCTTGGGTATGATAAGGCAAGCAATACTATCGAGTGGTTGATTATGAAATCAAAACCCGCTATTCAGGATCTCCTC---ACTGAACACTTAAACCAAAGCTGCAGCCTCATGGGTGTGTCAAACAGTGCATCTTCTGCTTCCGAATGTGAAGTTCTGTCTGGACTTAATGATGATCAATCTACGGATAAAACCATAGAGGATCAAGGAATTGCAGTAAACAAAGAGAAGAAAAAACGTGATAAAGTTGTTAGGAGATGTGTGTATGTTGATCACTCTATAGCTAAAGAAACAAGAGAAAAAGCAAGAGTAAGAGCAAGGAAGAGAACAGCTGAAAAACGAAAAATAAAGCTCGGTAATGCATCATGTTTGGATCATGTAATGTTACAGAATATGAGTCGATTAGGGTCTTGGATCCCTTTTGGAGAGCATCAAGTTCAAACAATCGATCAAGCCGAATATGCAAGCTCCTATTTTCAGTTTAAGCAAGG---GATTAATGTTGGTGATACTTCATCCGCGACGTCTAGCAATTGGAACCCATCCTTGTTCAATCATCAACAAAATATTGGAATTTCTCATGAGG--TATAATACATTATTTTAGCACTTTT----ATTACTGGCTATTAGTTAGTTAATGACCAAGAGTCTAAGA----CTAGGTCAATCATTAAATAGGGCTTCA--AAAAAAGATGTATATCA----TTGTAAGAAGTCTAATGTAGATTACTGCACATAATCAGA---TAATTAAATATATGTTTTTTGCAGC---ATCAGTTCAGTGACTTTCAGATTCCTGGTAGACCATGGGAAGGCATGAGCAATTAGGTCAGTGTCAAGGGGTGTTTGAGATT
>Apo-BRC1-2
CCATCATTTTCCTCATTCCGCCTCTACAACCCTCATT---ACCCCTTAGAAGATCCACTTATCGCCCACGAGCTTTTCGATACACAACGACAACAATCGTTCACTAATGATCATAACTACCACTCCACTTTCATGGTAGCTCATGAAAACTCAGCTCTCAGTAATACTAATGTGCACTCCACCATGAACAACTCCAGCTGCAACAATGGGAAATTTATTGCCCTTGATGGTGGAAATCGCGGTTTAACCGACGAGAGATCTTCCAAGAAAGACCGACACAGCAAGATTCACACAGCTCGAGGCCCCAGGGACCGAAGAATGAGATTGTCCCTCGATGTTGCTGCGAAGTTTTTTAAGTTGCAAGACATGCTTGAGTATGATAAGGCAAGCAATACTATCGAGTGGTTGATTATGAAATCAAAACCCGCTATTCAGGATCTCCTC---ACTGAACACTTAAACCAAAGCTGCAGCCTCATTTGTGTGTCAAACAGTGCACCTTCTGCTTCCGAATGTGAAGTTCTGTCTGGACTTAATGATGATCAATCTACGGATAAAACCGTAGAGGATCAAGGA------GTAAACAAAGAGAAGAAAAAACATGATAAAGTAGTTAGGAGATGTGTGTATGTTAATCACTCTATAGCTAAAGAAACAAGAGAAAAAGCAAGAGTAAGAGCAAGGAAGAGAACAGCTGAAAAACGAAAAATAAAGCTCGGTAATGCATCATGTTTGGATCATGTAATGTTACAGAATATGAGCCGATTAGGGTCTTGGATCCCTTTTGGAGAACATCAAGTTCAAACAATAGATCAAGCCGAATATGCAAGCTCCTACTTTCAGTTTAAGCAAGG---GATTAATGTTGGTGATACTTCATCCGCGACGTCTAGCAATTGGAGCCCATCCTTGTTCAATCATCAGCAAAATATTGGAATTTCTCATGAGG--TATAATACATTATTTTAGCACTTGT----ATTACTGGCTATTAGTTAGTTAATGACCAAGAGTCTAAGA----CTAGGTCAATCATTAAATAGGGCTTCAA-AAAAAAGATGTATATCA----TTGTAAGAAGTCTAACGTAGATTACAGCACATAATCAGA---TAATTAAATATATGTTTTTTGCAGC---ATCAGTTCAGTGACTTTCAGATTCCTGGTAGACCATGGGAAGGCATGAGCAATTAGGTCAGTGTCAAGGGGTGTTTGAGATT
>Ati-BRC1-1
CCATCATTTTCCTCATTCCGCCTCTACAACCCTCATT---ACCCCTTAGAAGATCCACTTATCGCCCACGAGCTTTTCGGTACACAGCAACAACAATCTTTCACTAATGATCATAACTTCCACTCCACTTTCATGGTAGCTCATGAAAACTCAGCTCTCAGTAATACTATTGTGCACTCCACCATGAACAACTCCAGCTGCAACAATGGGAAATTTATTGCCCTTGATGGTGGAAATCGCGGTTTAACCGACAATAGATCTTCCAAGAAAGACCGACACAGCAAGATTAACACAGCTCGAGGCCCCAGGGACCGAAGAATGAGATTGTCCCTCGATGTTGCTAAGAAGTTTTTTAAATTGCAAGACATGCTTGGGTTTGATAAGGCAAGCAATACTATCGAGTGGTTGATTATGAAATCAAAACCCGCTATTCGGGATCTCCTC---ACTGAACACTTATACCAAAGCTTCAGCCTTATGGGTGTGTCAAACAGTGCATCTTCTGCTTCCGAATGTGAAGTTCTGTCTGGACTTAATGATGATCAATCTACGGATAAAACCATAGAGGATCAAGGAATTGCAGTAAACAAAGAGAAGAAAAAACGTGATAAAGTTGTTAGGAGATGTGTGTATGTTGATCACTCTATAGCTAAAGAAACAAGAGAAAAAGCAAGAGTAAGAGCAAGGAAGAGAACAGCTGAAAAACGAAAAATAAAGCTCGGTAATTCATCATGTTTGGATCATGTAATGTTACAGAATATGAGCCGATTAGGGTCTTGGATCCCTTTTGGAGAACATCAAGTTCAAACAATCGATCAAGCCGGATATGCAAGCTCCTACTTTCAGTTTAAGCAAGG---GATTAATGTTGGTGATACTTCATCCGCGACGTCTAGCAATTGGAGCCCATCCTTGTTCAATCATCAGCAAAATATTGGAATTTCTCATGAGG--TATAATACATTATTTTAGCACTTGT----ATTACTGGCTATTAGTTAGTTAATGACCAAGAGTCTAAGA----CTAGGTCAATCATTAAATAGGGCTTCAC-AAAAATTATTAATATCATTGGTTGTAAGAAGTCTAATGTAGATTACTGCACATAATCAGATACTAATTAAATATATGTTTTTTGCAGC---ATCAGTTCAGTGACTTTCAGATTCCTGGTAGACCATGGGAAGGCATGAGCAATTAGGTCAGTGTCAAGGGGTGTTTGAGATT
>Ati-BRC1-2
CCATCATTTTCCTCATTCCGCCTCTACAACCCTCATTACAACCCCTTAGAAGATCCACGTATCGCCCACGAGCTTTTCGATACACAACAACAACAATCTTTCACTAATGATCATAACTTCCACTTCCCTTTCATGGTAGCTCATGAAAACTCAGCTCTCAGTAATACTAATGTGCACTCCACCATGAACAACTCCAGCTGCAACAATGGGAAATTTATTGCCCTTGATGGTGGAAATCGCGGTTTAACCGCCAAGAGATCTTCCAAGAAAGACCGACACAGCAAGATTCACACAGCTCGAGGCCCCAGGGACCGAAGAATGAGATTGTCCCTCGATGTTGCTACGAAGTTTTTTAAGTTGCAAGACATGCTTGGGTATGATAAGGCAAGCAATACTATCGAGTGGTTGATTATGAAATCAAAACCCGCTATTCAGGATCTCCTC---ACTGAACACTTAAACCAAAGCTGCAGCCTCATGGGTGTGTCAAACAGTGCATCTTCTGCTTCCGAATGTGAAGTTCTGTCTGGACTTAATGATGATCAATCTACGGCTAAAACCGTTGAGGATCAAGGAATTGCAGTAAACAAAGAGAAGAAAAAACGTGATAAAGTTGTTAGGAGATGTGTGTATGTTGATCACTCTATAGCTAAAGAAACAAGAGAAAAAGCAAGAGTAAGAGCAAGGAAGAGAACAGCTGAAAAACGAAAAATAAAGCTCGGTAATTCGTCATGTTTGGATCATGTAATGTTACAGAATATGAGCCGATTAGGGTCTTGGATCCCATTTGGAGAACATCAAGTTCAAACAATCGATCAAGCCGAATATGCAAGCTCCTACTTTCAGTTTAAGCAAGG---GATTAATGTTAGTGATACTTCATCCGCGACGTCTAGCAATTGGAGCCCATCCTTGTTCAATCATCAACAAAATATTGGAATTTCTCATGAGG--TATAATACATTATTTTAGCACTTGT----ATTACTGGCTATTAGTTAGTTAATGACCAAGAGTCTAAGA----CTAGGTCAATCATTAAATAGGGCTTCAC-AAAAATGATGTATATCA----TTGTAAGAAGTCTAATGTAGATTACTGCACATAATCAGA---TAATTAAATATATGTTTTTTGCAGC---ATCAGTTCAGTGACTTTCAGATTCCTGGTAGACCATGGGAAGGCATGAACAATTAGGTCAGTGTCAAGGGGTGTTTGAGATT
>Akh-BRC1-1
CCATCATTTTCCTCATTCCGCCTCTACAACCCTCATTACAACCCCTCAGAAGATCCACGTATCGCCCACGAGCTTTTCGATACACA---ACAACAATCTTTCACTAATGATCATAACTTCCACTCCACTTTCATGGTAGCTCATGAAAACTCAGCTCTCAGTAATACTAATGTGCCCTCCACCATGAACAACTCCAGCTGCAACAATGGGAAATTTATTGCCCTTGATGGTGGAAATCGCGGTTTAACCGACAAGAGATCTTCCAAGAAAGACCGACACAGCAAGATTCACACAGCTCGAGGCCCCAGGGACCGAAGAATGAGATTGTCCCTCGATGTTGCTACGAAGTTTTTTAAGTTGCAAGACATGCTTGGGTATGATAAGGCAAGCAATACTATCGAGTGGTTGATTATGAAATCAAAACCCGCTATTCAGGATCTCCTC---ACTGAACACTTATACCAAAGCTGCAGCCTCATGGGTGTGTCAAACAGTGCATCTTCTGCTTCCGAATGTGAAGTTCTGTCTGGACTTAATGATGATCAATCTACGGATAAAACCGTAGAGGATCAAGGAATTGCAGTAAACAAAGAGAAGAAAAAACGTGATAAAGTTGTTAGGAGATGTGTGTATGTTGATCACTCTATAGCTAAAGAAACAAGAGAAAAAGCAAGAGTAAGAGCAAGGAAGAGAACAGCTGAAAAACGAAAAATAAAGCTCGGTAATGCATCATGTTTGGATCATGTAATGTTACAGAATATGAGCCGATTAGGGTCATGGATCCCTTTTGGAGAACATCAAGTTCAAACAATCGATCAAGCCGAATATGCAAGCTCCTACTTTCAGTTTAAGCAAGG---GATTAATGTTGGTGATACTTCATCCGCGACGTCTAGCAATTGGAGCCCATCCTTGTTCAATCATCAGCAAAATATTGGAATTTCTCATGAGG--TATAATACATTATTTTAGCACTTGT----ATTACTGGCTATTAGTTAGTTAATGACCAAGAGTCTAAGA----CTAGGTCAATCATTAAATAGGGCTTCAC-AAAAATGATTAATATCATTGGTTGTAAGAAGTCTAATGTAGATTACTGCACATCATCAGATACTAATTAAATATATGTTTTTTGCAGC---ATCAGTTCAGCGACTTTCAGATTCCTGGTAGACCATGGGAAGGCATGAGCAATTAGGTCAGTGTCAAGGGGTGTTTGAGATT
>Ate-BRC1-1
CCATCATTTTCCTCATTCCGCCTCTACAACCCTCATTACAACCCCTTAGAAGATCCACTTATCGCCCACGAGCTTTTCGGTACACAACAACAACAATCTTTCACTAAGGATCATAACTTCCACTCCACTTTCATGGTAGCTCATGAAAACTCAGCTCTCAGTAATACTAATGTGCACTCCACCATGAACAACTCCAGCTGCAACAATGGGAAATTTATTGCCCTTGATGGTGGAAATCGCGGTTTAACCGAAAATAGATCTTCCAAGAAAGACCGACACAGCAAGATTAACACAGCTCGAGGCCCCAGGGACCGAAGAATGAGATTGTCCCTCGATGTTGCAAAGAAGTTTTTTAAGTTGCAAGACATGCTTGGGTTTGATAAGGCAAGCAATACTATCGAGTGGTTGATTACGAAATCAAAACCCGCTATTCGGGATCTCCTC---ACTGAACACTTATACCAAAGCTGCAGCCTCATGGGTGTGTCAAACAGTGCATCTTCTGCTTCCGAATGTGAAGTTCTGTCTGAACTTAATGATGATCAATCTACGGCTAAAACCGTTGAGGATCAAGGAATTGCAGTAAAAAAAGAGAAGAAAAAACATGATAAAGTAGTTAGGAGATGTGTGTATGTTGATCACTCTATAGCAAAAGAAACAAGAGAAAAAGCAAGAGTGAGAGCAAGGAAGAGAACAGCTGAAAAACGAAAAATAAAGCTCGGTAATGCATCATGTTTGGATCATGTAATGTTACAGAATATGAGCCGATTAGGGTCTTGGATCCCTTTTGGAGAACATCAAGTTCAAACAATCGATCAAGCCGAATATGCAAGCACCTACTTTCAGTTTAAGCAAGG---GATTAATGTTGGTGGTACTTCATCCGCGACGTCTAGCAATTGGAGCCCATCCTTGTTCAATCATCAGCAAAATACTGGAATTTCTCATGAGG--TATAATACATTATTTTAGCACTTGT----ATTACTGGCTATTAGTTAGTTAATGACCAAGAGTCTAAGA----CTAGGTCAATCATTAAATAGGGCTTCAC-AAAAATGATGTATATCA----TTGTAAGAAGTCTAATGTAGATTACTGCACATAATCAGA---TAATTAAGTATATGTTTTTTGCAGC---ATCAGTTCAGTGACTTTCAGATTCCTGGTAGACCATGGGAAGGCATGAGCAATTAGGTCAGTGTCAAGGGGTGTTTGAGATT
>Ate-BRC1-2
CCATCATTTTCCTCATTCCGCCTCTACAACCCTCATT---ACCCCTTAGAAGATCCACTTATCGCCCACGAGCTTTTCGGTACACAACAACAACAATCTTTCACTAATGATCATAGCTTCCACTCCACTTTCATGGTAGCTCATGAAAACTCAGCTCTCAGTAATACTATTGTGCACTCCACCATGAACAACTCCAGCTGCAACAATGGGAAATTTATTGCCCTTGATGGTGGAAATCGCGGTTTAACCGACAATAGATCTTCCAAGAAAGACCGACACAGCAAGATTAACACAGCTCGAGGCCCCAGGGACAGAAGAATGAGATTGTCCCTCGATGTTGCTAAGAAGTTTTTTAAGTTGCAAGACATGCTTGGGTTTGATAAGGCAAGCAATACTATCGAGTGGTTGATTATGAAATCAAAACCCGCTATTCGGGATCTCCTC---ACTGAACACTTATACCAAAGCTTCAGCCTTATGGGTGTGTCAAACAGTGCATCTTCTGCTTCCGAATGTGAAGTTCTGTCTGGACTTAATGATGATCAATCTACGGATAAAACCATAGAGGATCAAGGAATTGCAGTAAACAAAGAGAAGAAAAAACGTGATAAAGTTGTTAGGAGATGTGTGTATGTTGATCACTCTATAGCTAAAGAAACAAGAGAAAAAGCAAGAGTAAGAGCAAGGAAGAGAACAGCTGAAAAACGAAAAATAAAGCTCGGTAATTCATCATGTTTGGATCATGTAATGTTACAGAATATGAGCCGATTAGGGTCTTGGATCCCTTTTGGAGAACATCAAGTTCAAACAATCGATCAAGCCGGATATGCAAGCTCCTACTTTCAGTTTAAGCAAGG---GATTAATGTTGGTGATACTTCATCCGCGACGTCTAGCAATTGGAGCCCATCCTTGTTCAATCATCAGCAAAATATTGGAATTTCTCATGAGG--TATAATACATTATTTTAGCACTTGT----ATTACTGGCTATTAGTTAGTTAATGACCAAGAGTCTAAGA----CTAGGTCAATCATTAAATAGGGCTTCAC-AAAAATGATTAATATCATTGGTTGTAAGAAGTCTAATGTAGATTACTGCACATAATCAGATACTAATTAAATATATGTTTTTTGCAGC---ATCAGTTCAGTGAATTTCAGATTCCTGGTAGACCATGGGAAGGCATGAGCAATTAGGTCAGTGTCAAGGGGTGTTTGAGATT
>Ab-BRC1-1
CCATCATTTTCCTCATTCCGCCTCTACAACCCTCATT---ACCCCTTAGAAGATCCACTTATCGCCCACGAGCTTTTCGGTACACAACAACAACAATCTTTCACTAATGATCATAGCTTCCACTCCACTTTCATGGTAGCTCATGAAAACTCAGCTCTCAGTAATACTATTGTGCACTCCACCATGAACAACTCCAGCTGCAACAATGGGAAATTTATTGCCCTTGATGGTGGAAATCGCGGTTTAACCGACAATAGATCTTCCAAGAAAGACCGACACAGCAAGATTAACACAGCTCGAGGCCCCAGGGACAGAAGAATGAGATTGTCCCTCGATGTTGCTAAGAAGTTTTTTAAGTTGCAAGACATGCTTGGGTTTGATAAGGCAAGCAATACTATCGAGTGGTTGATTATGAAATCAAAACCCGCTATTCGGGATCTCCTC---ACTGAACACTTATACCAAAGCTTCAGCCTTATGGGTGTGTCAAACAGTGCATCTTCTGCTTCCGAATGTGAAGTTCTGTCTGGACTTAATGATGATCAATCTACGGATAAAACCATAGAGGATCAAGGAATTGCAGTAAACAAAGGGAAGAAAAAACGTGATAAAGTTGTTAGGAGATGTGTGTATGTTGATCACTCTATAGCTAAAGAAACAAGAGAAAAAGCAAGAGTAAGAGCAAGGAAGAGAACAGCTGAAAAACGAAAAATAAAGCTCGGTAATTCATCATGTTTGGATCATGTAATGTTACAGAATATGAGCCGATTAGGGTCTTGGATCCCTTTTGGAGAACATCAAGTTCAAACAATCGATCAAGCCGGATATGCAAGCTCCTACTTTCAGTTTAAGCAAGG---GATTAATGTTGGTGATACTTCATCCGCGACGTCTAGCAATTGGAGCCCATCCTTGTTCAATCATCAGCAAAATATTGGAATTTCTCATGAGG--TAAAATACATTATTTTAGCACTTGT----ATTACTGGCTATTAGTTAGTTAATGACCAAGAGTCTAAGA----CTAGGTCAATCATTAAATAGGGCTTCAC-AAAAATGATTAATATCATTGGTTGTAAGAAGTCTAATGTAGATTACTGCACATAATCAGATACTAATTAAATATATGTTTTTTGCAGC---ATCAGTTCAGTGAATTTCAGATTCCTGGTAGACCATGGGAAGGCATGAGCGATTAGGTCAGTGTCAAGGGGTGTTTGAGATT
>Ab-BRC1-2
CCATCATTTTCCTCATTCCGCCTCTACAACCCTCATT---ACCCCTTAGAAGATCCACTTATCGCCCACGAGCTTTTCGGTACACAACAACAACAATCTTTCACTAATGATCATAACTTCCACTCCACTTTCATGGTAGCTCATGAAAACTCAGCTCTCAGTAATACTAATGTGCACTCCACCATGAACAACTCCAGCTGCAACAATGGGAAATTTATTGCCCTTGATGGTGGAAATCGCGGTTTAACCGACAATAGATCTTCCAAGAAAGACCGACACAGCAAGATTAACACAGCTCGAGGCCCCAGGGACCGAAGAATGAGATTGTCCCCCGAAGTTGCTAAGAAGTTTTTTAAGTTGCAAGACATGCTTGGGTTTGATAAGGCAAGCAATACTATCGAGTGGTTGATTATGAAATCAAAACCCGCTATTCGGGATCTCCTC---ACTGAACACTTATACCAAAGCTGCAGCCTCATGGGTGTGTCAAACAGTGCATCTTCTGCTTCCGAATGTGAAGTTCTGTCCGGACTTAATGATGATCAATCTACGGCTAAAACCGTTGAGGATCAAGGAATTGCAGTAAACAAAGAGAAGAAAAAACATGATAAAGTAGTTAGGAGATGTGTGTATGTTGATCAATCTATAGCTAAAGAAACAAGAGAAAAAGCAAGAGTAAGAGCAAGGAAGAGAACAGCTGAAAAACGAAAAATAAAGCTCGGTAATTCATCATGTTTGGATCATGTAATGTTACAGAATGTGAGCCGATTAGGGTCTTGGATCCCTTTTGGAGAACATCAAGTTCAAACAATCGATCAAGCCGAATATGCAAGCTCCTACTTTCAGTTTAAGCAAGG---GATTAATGTTGGTGATACTTCATCCGCGACGTCTAGCAATTGGAGCCCATCCTTGTTCAATCATCAGCAAAATATTGGAATTTCTCATGAGG--TATAATACATTATTTTAGCACTTGC----ATTACTGGCTATTAGTTAGTTAATGACCAAGAGTCTAAGA----CTAGGTCAATCATTAAATAGGGCTTCAC-AAAAATGATTAATATCATTGGTTGTAAGAAGTCTAATGTAGATTATTGCACATCATCAGATACTAATTAAATATATGTTTTTTGCAGC---ATCAGTTCAGTGACTTTCCGATTCCTGGTAGACCATGGGAAGGCATGAGCAATTAGGTCAGTGTCAAGGGGTGTTTGAGATT
>Ab-BRC1-3
CCATCATTTTCCTCATTCCGCCTCTACAACCCTCATTACAACCCCTTAGAAGATCCACTTATCGCCCACGAGCTTTTCGATACACAACAACAACAATCTTTCACTAATGATCATAACTTCCACTCCACTTTCATGGTAGCTCATGAAAACTCAGCTCTCAGTAATACTAATGTGCACTCCACCATGAACAACTCCAGCTGCAACAATGGGAAATTTATTGCCCTTGATGGTGGAAATCGCGGTTTAACCGACAATAGATCTTCCAAGAAAGACCGACACAGCAAGATTAACACAGCTCGAGGCCCCAGGGACCGAAGAATGAGATTGTCCCTTGATGTTGCAAAGAAGTTTTTTAAGTTGCAAGACATGCTTGGGTTTGATAAGGCAAGCAATACTATCGAGTGGTTGATTATGAAATCAAAACCCGCTATTCGGGATCTCCTC---AGTGAACACTTATACCAAAGCTGCAGCCTCATGGGTGTGTCAAACAGTGCATCTTCTGCTTCCGAATGTGAAGTTCTCTCTGGACTTAATGATGATCAATCTACTGATAAAGCCGTAGAGGATCAAGGAATTGCAGTAAACAAAGAGAAGAAAAAACTTGATAAAATAGTTAGGAGATGTGTGTATGTTGATCAATCTATAGCTAAAGAAACAAGAGAAAAAGCAAGAGTAAGAGCAAGGAAAAGAACAGCTGAAAAACGAAAAATAAAGCTCGGTAATGCATCATGTTTGGATCATGTAATGTTACAGAATATGAGCCGATTAGGGTCTTGGATCCCTTTTGGAGAACATCAAGTTCAAACAATCGATCAAGCCGAATATGCAAGCTCCTACTTTCAGTTTAAGCAAGG---GATTAATGTTGGTGATACTTCATCCGCGACGTCTAGCAATTGGAGCCCATTCTTGTTCAATTATCAGCAAAATACTGGAATTTCTCATGAGG--TATAATACATTATTTTAGCACTTGT----ATTACTGGCTATTAGTTAGTTAATGACCAAGAGTCTAAGA----CTAGGTCAACCATTAAATATGGCTTCAC-ACAAATGATGTATATCATTGGTTGTAAGAAGTCTAATGTAGATTACTGCACATAATCAGATACTAATTAAATATATGTTTTTTGCAGC---ATCAGTTCAGTGACTTTCAGATTCCTGGTAGACCATGGTAAGGCATGAGCAATTAGGTCAGTGTCAAGGGGTGTTTGAGATT
>Asa-BRC1-1
CCATCATTTTCCTCATTCCGCCTCTACAACCCTCATTACAACCCCTTAGAAGATCCACTTATCGCCCACGAGCTTTTTGATACACAACGACAACAATCGTTCACTAATGATCATAACTACCACTCCACTTTCATGGTAGCTCATGAAAACTCAGCTCTCAATAATACTAATGTGCAGTCCACCATGAACAACTCCAGCTGCAACAATGGGAAATTTATTGCCCTTGATGGTGTAATTCGTGGTTTAACCGACAATAGATCTTCAAAGAAAGACCGACACAGCAAGGTCAACACAGCTCGAGGCCCCAGGGACCGAAGAATGAGATTGTCCCTCGATGTTGCTAAGAAGTTTTTTAAGTTGCAAGACATGCTTGGGTTTGATAAGGCAAGCAATACTATCGAGTGGTTGATTATGAAATCAAAACCCGCTATTCGGGATCTCCTC---ACTGAACACTTGTACCAAAGCTGCAGCCTCATGGGTGTGTCAAACAGTGCATCTTCTGCTTCCGAATGTGAAGTTCTGTCTGGACTTAATGATGATCAATCTACGGATAAAACCGTAGAGGATCAAGGAAGTGCAGTAAACAAAGAGAAGAAAAAACATGATAAAGTAGTTAGGAGATGTGTGTATGTTGATCACTCTATAGCTAAAGAAACAAGAGAAAAAGCAAGGGTAAGAGCAAGGAAGAGAACAGCTGAAAAACGAAAAATAAAGCTCGGTAATGCATCATGTTTGGATCATGTAATGTTACAGAATATGAGTCGATTAGGGTCTTGGATCCCTTTTGGAGAACATCAAGTTCAAACAATCGATCAAGCCGAATATGCAAGCTCCTACTTTCAGTTTAAGCAAGG---GATTAATGTTGGTGATACTTCATCCGCGACGTCTAGCAATTGGAGCCCATCCTTGTCCAATCATCAGCAAAATACTGGAATTTCTCATGAGG--TATAATACATTATTTTAGCACTTGT----TTTACTGGCTATTAGTTAGTTAATGACCAAGAGTCTAAGA----CTAGGTCAATCATTAAATAGGGCTTCAC-AAAAATGATGTATATCATTGGTTGTAAGAAGTCTAATGTAGATTACTGCACATAATCAGA---TAATTAAATATATGTTTTTTGCAGC---ATCAGTTCAGTGACTTTCAGATTCCTGGTAGACCATGGGATGGCATGAGCAATTAGGTCAGTGTCAAGGGGTGTTTGAGATT
>Anb-BRC1-1
CCATCATTTTCCTCATTCCGCCTCTACAACCCTCATTACAACCCCTCAGAAGATCCACGTATCGCCCACGAGCTTTTCGATACACA---ACAACAATCTTTCACTAATGATCATAACTTCCACTCCACTTTCATGGTAGCTCATGAAAACTCAGCTCTCAGTAATACTAATGTGCCCTCCACCATGAACAACTCCAGCTGCAACAATGGGAAATTTATTGCCCTTGATGGTGGAAATCGCGGTTTAACCGACAAGAGATCTTCCAAGAAAGACCGACACAGCAAGATTCACACAGCTCGAGGCCCCAGGGACCGAAGGATGAGATTGTCCCTCGATGTTGCTACGAAGTTTTTTAAGTTGCAAGACATGCTTGGGTATGATAAGGCAAGCAATACTATCAAGTGGTTGATTATGAAATCAAAACCCGCTATTCAGGATCTCCTC---ACTGAACACTTATACCAAAGCTGCAGCCTCATGGGTGTGTCAAACAGTGCATCTTCTGCTTCCGAATGTGAAGTTCTGTCTGGACTTAATGATGATCAATCTACGGATAAAACCGTAGAGGATCAAGGAATTGCAGTAAACAAAGAGAAGAAAAAACGTGATAAAGTTGTTAGGAGATGTGTGTATGTTGATCACTCTATAGCTAAAGAAACAAGAGAAAAAGCAAGAGTAAGAGCAAGGAAGAGAACAGCTGAAAAACGAAAAATAAAGCTCGGTAATGCATCATGTTTGGATCATGTAATGTTACAGAATATGAGCCGATTAGGGTCATGGATCCCTTTTGGAGAACATCAAGTTCAAACAATCGATCAAGCCGAATATGCAAGCTCCTACTTTCAGTTTAAGCAAGG---GATTAATGTTGGTGATACTTCATCCGCGACGTCTAGCAATTGGAGCCCATCCTTGTTCAATCGTCAGCAAAATATTGGAATTTCTCATGAGG--TATAATACATTATTTTAGCACTTGT----ATTACTGGCTATTAGTTAGTTAATGACCAAGAGTCTAAGA----CTAGGTCAATCATTAAATAGGGCTTCAC-AAAAATGATTAATACCATTGGTTGTAAGAAGTCTAATGTAGATTACTGCACATCATCAGATACTAATTAAATATATGTTTTTTGCAGC---ATCAGTTCAGCGACTTTTAGATTCCTGGTAGACCATGGGAAGGCATGAGCAATTAGGTCAGTGTCAAGGGGTGTTTGAGATT
>Ay-BRC1-1
CCATCATTTTCCTCATTCCGCCTCTACAACCCTCATT---ACCCCTTAGAAGATCCACTTATCGCCCACGAGCTTTTCGGTACACAACAACAACAATCTTTCACTAATGATCATAGCTTCCACTCCACTTTCATGGTAGCTCATGAAAACTCAGCTCTCAGTAATACTATTGTGCACTCCACCATGAACAACTCCAGCTGCAACAATGGGAAATTTATTGCCCTTGATGGTGGAAATCGCGGTTTAACCGACAATAGATCTTCCAAGAAAGACCGACACAGCAAGATTAACACAGCTCGAGGCCCCAGGGACCGAAGAATGAGATTGTCCCTCGATGTTGCTAAGAAGTTTTTTAAGTTGCAAGATACGCTTGGGTTTGATAAGGCAAGCAATACTATCGAGTGGTTGATTATGAAATCAAAACCCGCTATTCGGGATCTCCTC---ACTGAACACTTATACCAAAGCTTCAGCCTTATGGGTGTGTCAAACAGTGCATCTTCTGCTTCCGAATGTGAAGTTCTGTCTGGACTTAATGATGATCAATCTACGGATAAAACCATAGAGGATCAAGGAATTGCAGTAAACAAAGAGAAGAAAAAACGTGATAAAGTAGTTAGGAGAAGTGTGTATGTTGATCACTCTATAGCTAAAGAAACAAGAGAAAAAGCAAGAGTAAGAGCAAGGAAGAGAACAGCTGAAAAACGAAAAATAAAGCTCGGTAATGCATCATGTTTGGATCATGTAATGTTACAGAATATGAGTCGATTAGGGTCTTGGATCCCTTTTGGAGAGCATCAAGTTCAAACAATCGATCAAGCCGAATATGCAAGCTCCTATTTTCAGTTTAAGCAAGG---GATTAATGTTGGTGATACTTCATCCGCGACGTCTAGCAATTGGAACCCATCCTTGTTCAATCATCAACAAAATATTGGAATTTCTCATGAGG--TATAATACATTATTTTAGCACTTGT----ATTACTGGCTATTAGTTAGTTAATGACCAAGAGTCTAAGA----CTAGGTCAATCATTAAATAGGGCTTTAC-AAAAATGATTAATATCATTGGTTGTAAGAAGTCTAATGTAGATTACTGCACATAATCAGATACTAATTAAATATATGTTTTTTGCAGC---ATCAGTTCAGTGACTTTCAGATTCCTGGTAGACCATGGGAAGGCATGAGCAATTAGGTCAGTGTCAAGGGGTGTTTGAGATT
>Ay-BRC1-2
CCATCATTTTCCTCATTCCGCCTCTACAACCCTCATTACAACCCCTTAGAAGATCCACTTATCGCCCACGAGCTTTTCGGTACACAACAACAACAATCTTTCACTAAGGATCATAACTTCCACTCCACTTTCATGGTAGCTCATGAAAACTCAGCTCTCAGTAATACTAATGTGCACTCCACCATGAACAACTCCAGCTGCAACAATGGGAAATTTATTGCCCTTGATGGTGGAAATCGCGGTTTAACCGAAAATAGATCTTCCAAGAAAGACCGACACAGCAAGATTAACACAGCTCGAGGCCCCAGGGACCGAAGAATGAGATTGTCCCTCGATGTTGCAAAGAAGTTTTTTAAGTTGCAAGACATGCTTGGGTTTGATAAGGCTAGCAATACTATCGAGTGGTTGATTATGAAATCAAAACCCGCTATTCGGGATCTCCTC---ACTGAACACTTATACCAAAGCTGCAGCCTCATGGGTGTGTCAAACAGTGCATCTTCTGCTTCCGAATGTGAAGTTCTGTCTGAACTTAATGATGATCAATCTACGGCTAAAACCGTTGAGGATCAAGGAATTGCAGTAAAAAAAGAGAAGAAAAAACATGATAAAGTAGTTAGGAGATGTGTGTATGTTGATCACTCTATAGCAAAAGAAACAAGAGAAAAAGCAAGAGTGAGAGCAAGGAAGAGAACAGCTGAAAAACGAAAAATAAAGCTCGGTAATGCATCATGTTTGGATCATGTAATGTTACAGAATATGAGCCGATTAGGGTCTTGGATCCCTTTTGGAGAACATCAAGTTCAAACAATCGATCAAGCCGAATATGCAAGCACCTACTTTCAGTTTAAGCAAGG---GATTAATGTTGGTGGTACTTCATCCGCGACGTCTAGCAATTGGAGCCCATCCTTGTTCAATCATCAGCAAAATACTGGAATTTCTCATGAGG--TATAATACATTATTTTAGCACTTGT----ATTACTGGCTATTAGTTAGTTAATGACCAAGAGTCTAAGA----CTAGGTCAATCATTAAATAGGGCTTCAC-AAAAATGATGTATATCA----TTGTAAGAAGTCTAATGTAGATTACTGCACATAATCAGA---TAATTAAGTATATGTTTTTTGCAGC---ATCAGTTCAGTGACTTTCAGATTCCTGGTAGACCATGGGAAGGCATGAGCAATTAGGTCAGTGTCAAGGGGTGTTTGAGATT
>Arl-BRC1-1
CCATCATTTTCCTCATTCCGCCTCTACAACCCTCATT---ACCCCTTAGAAGATCCACTTATCGCCCACGAGCTTTTCGATACACAACGACAACAATCGTTCACTAATGATCATCACTACCACTCCACTTTCATTGTAGCTCATGAAAACTCAGCTCTCAATAATACTAATGTGCAGTCCACCATGAACAACTCCAGCTGCAACAATGGGAAATTTATTGCCCTAGATGGTGGAAATCGCGGTTTAACCGACAAGAGATCTTCCAAGAAAGACCGACACAGCAAGATTGACACAGCTCGAGGCCCCAGGGACCGAAGAATGAGATTGTCCCTCGATGTTGCAAAGAAGTTTTTTAAGTTGCAAGACATGCTTGGGTTTGATAAGTCAAGCAATACTATCGAGTGGTTGATTATGAAATCAAAACCCGCTATTCGGGATCTCCTC---ACTGAACACTTGAACCAAAGCTTCAGCCTCATGGGTGTGTCAAACAGTGCATCTTCTGCTTCCGAATGTGAAGTTCTCTCTGGACTTAATGATGATCAATCTACGGACAAAACCGTAGAGGATCGAGGAAGTGCAGTAAACAAAGAGAAGAAAAAACATGATAAAGTAGTTAGGAGATGTGTGTATGTTGATCACTCTATAGCTAAAGAAACAAGAGAAAAAGCAAGAGTAAGAGCAAGGAAGAGAACAGCTGAAAAACGAAAAATAAAGCTCGGTAATGCATCATGTTTGGATCATGTAATGTTACAGAATATGAGTCGATTAGGGTCTTGGATCCCTTTTGGAGAACATCAAGTTCAGACAATCGATCAAGCCGAATATGCAAGCTCCTACTTTCAGTTTAAGCAAGG---GATTAATGTTGGTGATACTTCATCCGCGACGTCTAGCAATTGGAGCCCATCCTTGTTCAATCATCAGCAAAATACTGGAATTTCTCATGAGG--TA-AATACATTATTTTAGCACTTGT----ATTACTGGCTATTAGTTAGTTAATGACCAAGAGTCTAAGA----CTAGGTCAATCATTAAATAGGGCTTCAC-AAAAATGATGTATATCATTGGTTGTAAGAAGTCTAATGTAGATTACTGCACATAATCAGA---TAATTTAATATACGTTTTTTGCAGC---ATCAGTTCAGTGACTTTCAGATTCCTGGTAGACCATGGGAAGGCATGAGCAATTAGGTCAGTGTCAAGGGGTGTTTGAGATT
>Arl-BRC1-2
CCATCATTTTCCTCATTCCGCCTCTACAACCCTCATTACAACCCCTTAGAAGATCCACTTATCGCCCACGAGCTTTTTGATACACAACGACAACAATCGTTCACTAATGATCATAACTACCACTCCACTTTCATGGTAGCTCATGAAAACTCAGCTCTCAATAATACTAATGTGCAGTCCACCATGAACAACTCCAGCTGCAACAATGGGAAATTTATTGCCCTTGATGGTGGAATTCGTGGTTTAACCGACAATAGATCTTCCAAGAAAGACCGACACAGCAAGATCAACACAGCTCGAGGCCCCAGGGACCGAAGAATGAGATTGTCCCTCGATGTTGCTAAGAAGTTTTTTAAGTTGCAAGACATGCTTGGGTTTGATAAGGCAAGCAATACTATCGAGTGGTTGATTATGAAATCAAAACCCGCTATTCGGGATCTCCTC---ACTGAACATTTATACCAAAGCTGCAGCCTCATGGGTGTGTCAAACAGTGCATCTTCTGCTTCCGAATGTGAAGTTCTGTCTGGACTTAATGATGATCAATCTACGGATAAAACCGTAGAGGATCAAGGAAGTGCAGTAAACAAAGAGAAGAAAAAACATGATAAAGTAGTTAGGAGATGTGTGTATGTTGATCACTCTATAGCTAAAGAAACAAGAGAAAAAACAAGAGTAAGAGCAAGGAAGAGAACAGCTGAAAAACGAAAAATAAAGCTCGGTAATGTATCATGTTTGGATCATGTAATGTTACAGAATATGAGTCGATTAGGGTCTTGGATCCCTTTTGGAGAACATCAAGTTCAAACAATCGATCAAGCCGAATATGCAAGCTCCTACTTTCAGTTTAAGCAAGG---GATTAATGTTGGTGATACTCCATCCGCGACGTCTAGCAATTGGAGCCCATCCTTGTTCAATCATCAGCAAAATACTGGAATTTCTCATGAGG--TA-AATACATTATTTTAGCACTTGT----ATTACTGGCTATTAGTTAGTTAATGACCAAGAGTCTAAGA----CTAGGTCAATCATTAAATAGGGCTTCAC-AAAAATGATGCATATCATTGGTTGTAAGAAGTCTAATGTAGATTACTGCACATAATCAGA---TAATTTAATATACGTTTTTTGCAGC---ATCAGTTCAGTGACTTTCAGATTCCTGGTAGACCATGGGAAGGCATGAGCAATTAGGTCAGTGTCAAGGGGTGTTTGAGATT
>Ant-BRC1-1
CCATCATTTTCCTCATTCCGCCTCTACAACCCTCATT---ACCCCTTAGAAGATCCACTTATCGCCCACGAGCTTTTCGATACACAACGACAACAATCGTTCACTAATGATCATAACTACCACTCCACTTTCATGGTAGCTCATGAAAACTCAGCTCTCAGTAATACTAATGTGCACTGCACCATGAACAACTCCAGCTGCAACAATGGGAAATTTATTGCCCTTGATGGTGGAAATCGCGGTTTAACCGAAAATAGATCTTCCAAGAAAGACCGACACAGCAAGATTAACACAGCTCGAGGCCCAAGGGACCGAAGGATGAGATTGTCCCTCGATGTTGCTAAGAAGTTTTTTAAGTTGCAAGACATGCTTGGGTTTGATAAGGCAAGCAATACTATCGAGTGGTTGATTATGAAATCAAAACCCGCTATTCGGGATCTCCTC---ACTGAACACTTATACCAAAGCTGCAGCCTCATGGGTGTGTCAAACAGTGTATCTTCTGCTTCCGAATGTGAAGTTCTGTCTGGACTTAATGATGATCAATCTACGGCTAAAACCGTTGAGGATCAAGGAATTGCAGTGAACAAAGAGAAGAAAAAACGTGATAAAGTAGTTAGGAGATGTGTGTATGTTGATCACTCTATAGCTAAAGAAACAAGAGAAAAAGCAAGAGTAAGAGCAAGGAAGAGAACAGCTGAAAAACGAAAAATAAAGCTCGGTAATGCATCATGTTTGGATCATGTAATGTTACAGAATATGAGCCGATTAGGGGCTTGGATCCCTTTTGCAGAACATCAAGTTCAAACAATTGATCAAGCCGAATATGCAAGCTCCTACTTGCAGTTTAAGCAAGG---GATTAATGTTGGTGATACTTCATCCGCGACGTCTAGCAATTGGAGCCCATCCTTGTTCAATCATCAGCAAAATATTGGAATTTCTCATGAGG--TATAATACATTATTTTAGCACTT-------------------AGTTAGTTAATGACCAAGAGTCTAAGA----CTAGGTCAATCATTAAATAGGGCTTCAC-AAAAATGATGTATATCA----TTGTAAGAAGTCTAACGTAGATTACTGCACATAATCAGA---TAATTAAATATATGTTTTTTGCAGC---ATCAGTTAAGTGACTTTCAGATTCCTGGTAGACCATGGGAAGGCATGAGCAATTAGGTCAGTGTCAAGGGGTGTTTGAGATT
>Arm-BRC1-1
CCATCATTTTCCTCATTCCGCCTCTACAACCCTCATT---ACCCCTTAGAAGATCCACTTATCGCCCACGAGCTTTTCGATACACAACGACAACAATCGTTCACTAATGATCATAACTACCACTCCACTTTCATGGTAGCTCATGAAAACTCAGCTCTCAGTAATACTATTGTGCACTCCACCATGAACAACTCCAGCTGCAACAATGGGAAATTTATTGCCCTTGATGGTGGAAATCGCGGTTTAACCGACAATAGATCTTCCAAGAAAGACCGACACAGCAAGATTAACACAGCTCGAGGCCCCAGGGACCGAAGAATGAGATTGTCCCTCGATGTTGCTAAGAAGTTTTTTAAGTTGCAAGACATGCTTGGGTTTGATAAGGCAAGCAATACTATCGAGTGGTTGATTATGAAATCAAAACCCGCTATTCGGGATCTCCTC---ACTGAACACTTATACCAAAGCTTCAGCCTTATGGGTGTGTCAAACAGTGCATCTTCTGCTTCCGAATGTGAAGTTCTGTCTGGACTTAATGATGATCAATCTACGGATAAAACCATAGAGGATCAAGGAATTGCAGTAAACAAAGAGAAGAAAAAACGTGATAAAGTTGTTAGGAGATGTGTGTATGTTGATCATTCTATAGCTAAAGAAACAAGAGAAAAAGCAAGAGTAAGAGCAAGGAAGAGAACAGCTGAAAAACGAAAAATAAAGCTCGGTAATTCATCATGTTTGGATCATGTAATGTTACAGAATATGAGTCGATTAGGGTCTTGGATCCCTTTTGGAGAGCATCAAGTTCAAACAATCGATCAAGCCGAATATGCAAGCTCCTATTTTCAGTTTAAGCAAGG---AATTAATGTTGGTGATACTTCATCCGCGACGTCTAGCAATTGGAACCCATCCTTGTTCAATCATCAACAAAATATTGGAATTGCTCATGAGG--TATAATACATTATTTTAGCACTTTT----ATTACTGGCTATTAGTTAGTTAATGACCAAGAGTCTAAGA----CTAGGTCAATCATTAAATAGGGCTTCAC-AAAAATGATTAGTATCATTGGTTGTAAGAAGTCTAATGTAGATTACTGCACATAATCAGATACTAATTAAATATATGTTTTTTGCAGC---ATCAGTTCAGTGACTTTCAGATTCCTGGTAGACCATGGGAAGGCATGAGCAATTAGGTCAGTGTCAAGGGGTGTTTGAGATT
>Ash-BRC1-1
CCATCATTTTCCTCATTCCGCCTCTACAACCCTCATTACAACCCCTTAGAAGATCCACTTATCGCCCACGAGCTTTTCGATACACAACGACAACAATCGTTCACTAATGATCATAACTACCACTCCACTTTCATGGTAGCTCATGAAAACTCAGCTCTCAATAATACTAATGTGCAGTCCACCATGAAAAACTCCAGCTGCAACAATAGGAAATTTATTGCCCTTGATGGTGGAAATCGCGGTTTAACCGACAAGAGATCTTCCAAGAAAGACCGACACAGCAAGATTAACACAGCTCGAGGCCCCAGGGACCGAAGAATGAGATTGTCCCTCGATGTTGCTACGAAGTTTTTTAAGTTGCAAGACATGCTTGGTTATGATAAGGCAAGCAATACTATCGAGTGGTTGATTATGAAATCAAAACTCGCTATTCAGGATCCCCTC---ACTGAACACTTATACGAAAGCTGCAGCCTCATGGGTGTGTCAAACAGTGCATCTTCTGTTTCAGAATGTGAAGTTCTGTCTGGACTTAATGATGATCAATCTACAAATAAAACCTTAGAGGATCAAAGAATTGCAGTAAACAAAGAGAAGAAAAAACATGACAAAGTAGTTAGGAGATGTGTGTATATTGATCACTCTCTAGCTAAAGAAACAAGAGAAAAAGCAAGAGTAAGAGCAAGGAAGAGAACAGCTGAAAAACGTAAAATAAAGCTCGGTAATGCATCATGTTTGAATCATGTAATGGATCAGAATATGAGCCGATTAGGTTCTTGGATCCCTTTTGGAGAACATCAAGTTCAAACAACTGACCAAGCCGAATATGCAAGCTCCTACTTTCAGTTTAAGCAAGG---GATTAATGTTGGTGATACTTCATCCGCGACGTCTAGCAATTGGAGCCCATCCTTGTTCAATTATCAGCAAAATATTGGAATTTTTCATGAGG--TATAATACATTATTTTAGCACTTGT----ATTGCTGGCTATTAGTTAGTTAATGACCAAGAGTCCAGAA----CTAGGTCAATCATTAAATAGGGCTTCACAAAAAATGATGTAT-----TGGTTGTAAGAAGTCTAATGTAGATTATTGCACATAATCAGA---TAATTAAATATATGTTTTTTGCAGC---ATCAGTTCAGTGACTTTCAGATTCCTGGTAGACCATGGGAAGGCATGAGCAATTAGGTCAGTGTCAAGGGGTGTTTGAGATT
>Ash-BRC1-2
CCATCATTTTCCTCATTCCGCCTCTACAACCCTCATTACAACCTGTTAGAAGATCCATTTATCGCCCACCAGCTTTTTGATACACAACGAAAACAATCGTTCACTAATGATCATAACTACCACTCCACTTTCATGGTAGCTCATGAAAAGTCAGCTCTCAATAATACTAATGTGCAGTCCACCATGAACAACTCCAACTGCAACAATGGGAAATTTATTGCCCTTGATGGTGGAAATCGTGGTTTAACCGACAAGAGATCTTCCAAGAAAGACCGACACAGCAAGATTCACACAGCTCGAGGCCCCAGGGACCGAAGAATGAGATTGTCCCTCGATGTTGCCACGAAGTTTTTTAAGTTGCAAGACATGCTTGGGTATGATAAGGCAAGCAATACTATCGAGTGGTTGATTATGAAATCAAAACCCGCTATTCAGGATCTCCTC---GCTGAACACTTATACCAAAGCTGCAGTCTCATGGGTGTGTCAAACAGTGCATCTTCTGTTTCAGAATGTGAAGTTCTGTCTGGACTTAATGATGATCAATCTACAAATAAAATCGTTGAGGATCAAAGAATTGCAGTAAACAAAGAGAAGAAAAAACATGACAAAGTAATTAGGAGATGTGTGTATATTGATCGCTCTCTAGTTAAAGAAACAAGAGAAAAAGCAAGAGTAAGAGCAAGGAAGAGAACAGCTGAAAAACGAAAAATAAAGCTCGGTAATGCATCATGTTTGAATCATGTAATGGATCAG---ATCAGCCGATTAGGGTCTTGGATCCCTTTTGGAGAACATCAAGTTCAAACAACCGACCAAGCCGAATATGCAAGCTCCTACTTTCAGTTTAAGCAAGG---GATTAATGTTGGTGATACATCATCCGCGACGTCTAGCAATTGGAGCCCATCCTTGTTCAATTATCAGCAAAATATTGGAATTTCTCATGAGG--TATAATACATTATTTTAGCACTTGT----ATTGCTGGCTATTAGTTAGTTAATGACCAAGAGTCCAAAA----CTAGGTCAATCATTAAATAGGCCTTCACAAAAAATGATGTATATCATTGGTTGTAAGAAGTCTAATGTAGATTATTGCACATCATCAGATACTAATTAAATATATGTTTTTTGCAGC---ATCAGTTCAGTGACTTTCAGATTCCTGGTAGACCATGGGAAGGCATGAGCAAATAGGTCAGTGTCAAGGGGTGTTTGAGATT
>Htr-BRC1-1
CCATCATTTTCCTCATTCCGCCTCTACAACCCTCATTACAACCCCTTAGAAGATCCACTTATCGCCCACGAGCTTTTCGATACACAACAACAACAATCTTTCACTAATGATCATAACTTCCGCTCCACTTTCATGGTAGCTCATGAAAACTCAGCTCTCAGTAATACTAATGTGCACTCCACCATGAACAACTCCAGGTGCAACAATGGGAAATTTATTGCCCTTGATGGTGGAAATCGCGGTTTAACCGACAAGAGATCTTCCAAGAAAGACCGACACAGCAAGATTAACACAGCTCGAGGCCCCAGGGACCGAAGAATGAGATTGTCCCTCGATGTTGCAAAGAAGTTCTTTAAGTTGCAAGACATGCTTGGGTTTGATAAGGCAAGCAATACTATCGAGTGGTTGATTATGAAATCAAAACCCGCTATTCGGGATCTCCTC---ACTGAACACTTATACCAAAGCTGCAGCCTCATGGGTGTATCAGACAGTGCATCTTCTGCTTCCGAATGTGAAGTTCTGTCAGGACTTAATGATGATCAATCTACTGATAAAACCGTAGAGGATCAAGGAATTGCAGTAAATAAAGAGAAGAAAAAACATGATAAAGTAGTTAGGAGATGTGTGTATGTTGATCGCTCTATAGCTAAAGAAACAAGAGAAAAAGCAAGAGTAAGAGCAAGGAAGAGAACAGCTGAAAAACGAAAAATAAAGCTCGGTAATGCATCATGTTTGGATCATGTAATGTTACAGAATATGAGTCGATTAGGGTCTTGGATCCCTTTTGGAGAACATCAAGTTCAAACAATCGATCAAGCCGAATATGCAAGCTCCTACTTTCAGTTTAAGCAAGG---GATTAATGTTGCTGATACTTCATCCGCGACGTCTAGCAATTGGAGCCCATCCTTGTTCAATTATCAGCAAAATATTGGAATTTCTCATGAGG--TATAATACATTATTTTAGCACTTGT----ATTGCTGGCTATTAGTTAGTTAATGACCAAGAGTCCAAAA----CTAGGTCAATCATTAAATAGGCCTTCACAAAAAATGATGTATATCATTGGTTATAAGAAGTCTAATGTAGATTATTGCACATAATCAGA---TAATTAAATATATGTTTTTTGCAGC---ATCAGTTCAGTGACTTTCAGTTTCCTGGTAGACCATGGGAAGGCATGAGCAATTAGGTCAGTGTCAAGGGGTGTTTGAGATT
>Htr-BRC1-2
CCATCATTTTCCTCATTCCGCCTCTACAACCCTCATTACAACCCCTTAGAAGATCCACTTATCGCCCACGAGCTTTTTGATACACAACGACAACAATCGTTTACTAATGATCATAACTACCACTCCACTTTCATGGTAGCTCATGAAAACTCAGCTCTCAATAATACTAATGTGCAGTCCACCATGAACAACTCCAGCTGCAACAATGGGAAATTTATTGCCCTTGATGGTGGAAATCGTGGTTTAACCGACAATAGATCTTCCAAGAAAGACCGACACAGCAAGATCAACACAGCTCGAGGCCCCAGGGACCGAAGAATGAGATTGTCCCTCGATGTTGCTAAGAAGTTTTTTAAGTTGCAAGACATGCTTGGGTTTGATAAGGCAAGCAATACTATCCAGTGGTTGATTATGAAATCAAAACCCGCTATTCGGGATCTCCTC---ACTGAACACTTATACCAAAGCTGCAGCCTCATGGGCGAGTCAAACAGTGCATCTTCTGCTTCCGAATGTGAAGTTCTGTCTGGACTTAATGATGATCAATCTACGGATAAAACCGTAGAGGATCAAGGAATTGCAGTAAACAAAGAGAAGAAAAAACATGATAAAGTAGTTAGGAGATGTGTGTATGCTGATCACTCTATAGCTAAAGAAACAAGAGAAAAAGCAAGAGTAAGAGCAAGGAAGAGAACAGCTGAAAAACGAAAAATAAAGCTCGGTAATGCATCATGTTTGGATCATGTAATGTTACAGAATATGAGCCGATTAGGGTCTTGGATCCCTTTTGGAGAACATCAAGTTCAAACAATTGATCAAGCCGAATATGCAAGCTCCTACTTTCAGTTTAAGCAAGG---GATTAATGTTGGTGATACTTCATCTGCGACGTCTAGCAATTGGAGCCCATCCTTGTTCAATCATCAGCAAAATACTGGAATTTCTCATGAGG--TATAATACATTATTTTAGCACTTTT----ATTACTGGCTATTAGTTAGTTAATGACCAAGAGTCCAGAA----CTAGGTCAATCATTAAATAGGGCTTCGCAAAAAATGATGTAT-----TGGTTGTAAGAAGTCTAATGTAGATTATTGCACATAATCAGA---TAATTAAATATCTGTTTTTTGCAGC---ATCAGTTCAGTGACTTTCAGATTCCTGGTAGACCATGGGAAGGCATGAGCAATTAGGTCAGTGTCAAGGGGTGTTTGAGATT
>Htr-BRC1-3
CCATCATTTTCCTCATTCCGCCTCTACAACCCTCATTACAACCACTTAGAAGATCCACGTATCGCCCACCAGCTTTTCCATACACA---ACAACAATCTTTCACTAATGATCATAACTTCCACTCCACTTTCATGGTAGCTCATGAAAACTCAGCTCTCAGTAATACTAATGTGCACTCCACCATGAACAACTCCAGCTGCAACAATGGGAAATTTATTGCCCTTGATGGTGGAAATCGCGGTTTAACCGACAATAGATCTTCCAAGAAAGACCGACACAGCAAGATTAACACAGCTCGAGGCCCCAGGGACCGAAGAATGAGATTGTCCCTCGATGTTGCAAAGAAG-TTTTTAAGTTGCAAGACATGCTTGGGTTTGATAAGGCAAGCAATACTATCGAGTGGTTGATTATGAAATCAAAACCCGCTATTCGGGATCTCCTC---ACTGAACACTTAAACCAAAGCTGCAGCCTCATGGGTGTGTCAAACAGTGCATCTTCTGCTTCCGAATGTGAAGTTCTCTCTGGACTTAATGATGATCAATCTACGGATAAAACCGTAGAGGATCAAGGAATTGCAGTAAACAAAGAGAAGAAAAAACGTGATAAAGTAGTTAGGAGATGTGTGTATGTTGATCACTCTATAGCTAAAGAAACAAGAGAAAAAGCAAGAGTAAGAGCAAGGAAAAGAACAGCTGAAAAACGAAAAATAAAGCTCGGTAATGCATCATGTTTGGATCATGTAATGTTACAGAATATGAGCCGATTAGGGGCTTGGATCCCTTTTGCAGAACATCAAGTTCAAACAATTGATCAAGCCGAATATGCAAGCTCCTACTTGCAGTTTAAGCAAGG---GATTAATGTTGGTGATACTTCATCCGCGACGTCTAGCAATTGGAGCCCATCCTTGTTCAATCATCAGCAAAATATTGGAATTTCTCATGAGG--TATAATACATTATTTTAGCACTTGT----ATTACTGGTTATTAGTTAGTTAATGACCAAGAGTCTAAGA----CTAGGTCAATCATTAAATAGGGCTTCAC-AAAAATGATGTATATCATTGGTTGAAAGAAGTCTAATGTAGATTACTGCACATAATCAGA---TAATTAAATGTATGTTTTTTGCAGC---ATCAGTTCAGTGACTTTCAGATTCCTGGTAGACCATGGGAAGGCATGAGCAATTAGGTCAGTGTCAAGGGGTGTTTGAGATT
>Htr-BRC1-4
CCATCATTTTCCTCATTCCGCCTCTACAACCCTCATTACAACCACTTAGAAGATCCACGTATCGCCCACGAGCTTTTCCATACACAACAACAACAATCTTTCACTAATGATCATAACTTCCACTCCACTTTCATGGTAGCTCATGAAAACTCAGCTCTCAGTAATACTAATGTGCACTCCACCATGAACAACTCCAGCTGCAACAATGGGAAATTTATTGCCCTTGATGGTGGAAATCGCGGTTTAACCGACAATAGATCTTCCAAGAAAGACCGACACAGCAAGATTAACACAGCTCGAGGCCCCAGGGACAGAAGAATGAGATTGTCCCTCGATGTTGCTAAGAAGTTTTTTAAGTTGCAAGACATGCTTGGGTTTGATAAGGCAAGCAATACTATCGAGTGGTTGATTATGAAATCAAAACCCGCTATTCGGGATCTCCTC---ACTGAACACTTAAACCAAAGCTGCAGCCTCATGGGTGTGTCAAACAGTGCATCTTCTGCTTCCGAATGTGAAGTTCTGTCTGGACTTAATGATGATCAATCTACAAATAAAACCGTAGAGGATCAAAGAATTGCAGTAAACAAAGAGAAGAAAAAACATGACAAAGTAGTTAGGAGATGTGTGTATATTGATCACTCTATAGCTAAAGAAACAAGAGAAAAAGCAAGAGTAAGAGCAAGGAAGAGAACAGCTGAAAAACGTAAAATAAAGCTCGGTAATGCATCATGTTTGAATCATGTACTGGATCAGAATATGAGCCGATTAGGGTCTTGGATCCCTTTTGGAGAACATCAAGTTCAAACAACCGACCAAGCCGAATATGCAAGCTCCTACTTTCAGTTTAAGCAAGG---GATTAATGTTGGTGATACTTCATCCGCGACGTCTAGCAATTGGAGCCCATCGTTGTTCAATTATCAGCAAAATATTGGAATTTTTCATGAGG--TATAATACATTATTTTAGCACTTGT----ATTGCTGGCTATTAGTTAGTTAATGACCAAGAGTCCAGAA----CTAGGTCAATCGTTAAATAGGGCTTCACAAAAAATGATGTAT-----TGGTTGTAAGGAGTCTAATGTAGATTATTGCACATAATCAGA---TAATTGAATATATGTTTTTTGCAGC---ATCAGTTCAGTGACTTTCAGATTCCTGGTAGACCATGGGAAGGCATGAGAAATTAGGTCAGTGTCAAGGGGTGTTTGAGATT
>Ei-BRC1-1
CCATCATTTTCCTCATTCCGCCTCTACAACCCTCATT---ACCCCTTAGAAGATCCACATATTGCCCACGAGCTTTTCGATACACAACGACAACAATCGTTCCCTAATGATCACAACTGCCACTCCACTTTCATGGTAGCTCATGAAAACTCAGCTCTCAGTAATACTAATGTGCAGTCCACCATGAACAACTCCAGCTGCAACAATGGGTAATTTATAGCCCTTGATGGTGGAAATCGCGGCTTAACCGATAAGAGATCTTCCAAGAAAGACCGACACAGCAAGATCAACACAGCTCGAGGCCCCAGGGACCGAAGAATGAGATTGTCCCTAGATGTTGCTAAGAAGTTTTTTAAGTTGCAAGACATGCTTGGGTATGATAAGGCAAGCAATACTATCGAGTGGTTGATTATGAAATCAAAACCCGCTATTCGGGATCTCCTC---ACTGAACACTTATACCAAAGCTGCAGCCTCATGGGTGTGTCAAACAGTGCATCTTCTGCTTCCGAATGTGAAGTTCTCTCTGGACTTAATGATGATCAATCTACAGATAAAACCGTAGAGGATCAAGGAAGTGCAGTAAACAAAGAGAAGAAAAAGCATGATAAAGTAGTTAGGAGATGTGTGTATGTTGATCACTCTATAGCTAAAGAAACAAGAGAAAAAGCAAGAGTGAGAGCAAGGAAGAGAACAGCTGAAAAACGAAAAATAAAGCTCGGTAATGCATCATATTTGGATCATGTAATGTTACAGAATATGAGCCGATTAGGGTCTTGGATCCCTTTTGGAGAACACGAAGTTCAAACAATCGATCAAGCCGAATATGCAAGCTCCTACTTTCAGTTTAAGCACGG---GATTAATGTTGGTGATACTTCATCCGCGACGTCTAGCAATTGGAGCCCATCTTTGTTCAATTATCAGCAAACTACTGGAATTTCTCATGAGG--TATAATACATTATTTTAGCACTTGT----ATTACTGGCTACTAGTTAGTTAATGACCAAGAGTCCTAGA----CTAGGTCAATCATTAAATAGGGCTTCAC-AAAAATGATGTATATCATTGGTTGTAAGAAGTCTAATGTAGATTACTGCACATAATCAGA---TAATTAAATATATGTTTTTTGCAGC---ATCAGTTCAGTGACTTTCAGATTCCTGGTAGACCATGGGAAGGCATGAGCAATTAGGTCAGTGTCAAGGGGTGTTTAAGATT
>Cr-BRC1-1
CCATCATTTTCCTCATTCCGCCTCTACAACCCTCATTACAACCCCTTAGAAGATCCACGTATCGCCCACAAGCTTTTCGATACACAACGACAACAATCGTTCACTAATGATCATAACTACCACTCCACTCTCATGGTAGCTCATGAAAACTCAGATCTCAATAATACTAATATGCAGTCCACCATGAACAACTCCAGCTGCAACAATGGAAAGTTTATTTCCCTTGATGGTGGAAATCGTGGTTTAACCGACAAGAGATCTTCCAAGAAAGATAGACACAGCAAGATTAACACAGCTCGAGGCCCCAGGGACCGAAGAATGAGATTGTCCCTCGATGTTGCTACGAAGTTTTTTAAGTTGCAAGACATGCTTGGGTATGATAAGGCAAGCAATACTATCGAGTGGTTGATTATGAAATCAAAACCCGCTATTCAGGATCTCCTC---ACTGAACACTTATACCAAAGTTGCAGCCTCATGGGTGTGTCAAACAGTGCATCTTCTGTTTCAGAATGTGAAGTTCTGTCTGGACTTAATGATGATGAATCTACAAATAAAACCGTAGAGGATGAAAGAATTGCAGTAAACAAAGAGAAGAAAAAACATGACAAAGTAGTTAGGAGATGTGTGTATATTGATCACTCTCTAGCTAAAGAAACAAGAGAAAAAGCAAGAGTAAGAGCAAGGAAGAGAACAGCTGAAAAACGAAAAATAAAGCTCGGTAATGCATCATGTTTGAATCATGTAATGGATCAGAATATGAGCCGATTAGGGTCTTGGATCCCTTTTGGAGAACATCAAGTTCAAACAACCGACCAAGCCGAATATGCAAGCTCCTACTTTCAGTTTAAGCAAGG---GATTAATGTTGCTGATACTTCATTTGCGACGTCTAGCAATTGGAGCCCATCCTTGTTCAATTATCAGCAAAATATTGGAATTTCTCATGAGG--TATAATACATTATTTTAGCACTTGT----ATTGCTGTCTATTAGTTAGTTAATGACCAAGAGTCCAAAA----CTAGGTCAATCATTAAATAGGCCTTCACAAAAAATGATGTATATCATTGGTTGTAAGAAGTCTAATGTAGATTATTGCACATAATCAGA---TAATTAAATATATGTTTTTTGCAGC---ATCAGTTCAGTGACTTTCAGATTCCTGGTAGACCATGGGAAGGCATGAGCAATTAGGTCAGTGTCAAGGGGTGTTTGAGATT
>Cr-BRC1-2
CCATCATTTTCCTCATTCCGCCTCTACAACCCTCATTACAACCTCTTAGAAGATCCACTTATCGCCCACGAGCTTTTCAATACACAACGACAACAATCGTTCACTAATGATCATAACTACCACTCCACTTTCATGGTAGCTCATGAAAACTCAGCTCTCAATAATACTAATGTGCAGTCCACCATGAACAACTCCAGCTGCAACAATGGGAAATTTATTTCCCTTGATGGTGGAAATCGCGGTTTAACCGATAAGAGATCTTCCAAGAAAGACCGACACAGCAAGATTAACACAGCTCGAGGCCCCAGGGACCGAAGAATGAGATTGTCCCTCGATGTTGCTACGAAGTTTTTTAAGTTGCAAGATATGCTTGGGTTTGATAAGGCAAGCAATACTATCGAGTGGTTGATTATGAAGTCAAAACCAGCTATTCAGGATCTCCTC---ACTGAACACTTATACCAAAGCTGCAGCATCATGGGTGTGTCATACAGTGCATCTTCTGTTTCAGAATGTGAAGTTCTGTCTGGACTTAATGATGATCAGTCTACAAATAAAACCGTAGAGGATCAAAGAATTGCAGAAAACAAAGAGAAGAAAAAACATAACAAAGTAGTTAGGAGATGTGTGTATATTGATCACTCTCTAGCTAAAGAAACAAGAGAAAAAGCAAGAGTAAGAGCAAGGAAGAGAACAGCTGAAAAACGTAAAATAAAGCTCGGTAATGCATCATGTTTGGATCATGTAATGGATCAGAATATGAGCCAATTAGGGTCTTGGATCCCTTTTGGAGAACATCAAGTTCAAACAATCGATCAAGCCGAATATGCAAGCTCCTACTTTCAGTTTAAGCAAGG---GATTAGTGTTGGTGATACTTCATCCGCGACGTCTAGCAATTGGAGCCCATCCTTGTTCAATTATCAGCAAAATACTGGAATTTCTCATGAGG--TATAATACATTATTTTAGCACTTGT----ATTACTGGCTATTAGTTAGTTAATGACCAAGAGTCCAAGA----CTAGGTCAATCATTAAAAAGGGCTTCACAAAAAATGATGTATATCATTGGTTGTATGAAGTCTAATGTAGATTATTGCACATAATCAGA---TAATTAAATATATGTTTTTTGCAGC---ATCAGTTCAGTGACTTTCAAATTCCTGGTAGACCATGGGAAGGCATGAGCAATTAGGTCAGTGTCAAGGGGTGTTTGAGATT
>Chy-BRC1-1
CCATCATTTTCCTCATTCCGCCTCTACAACCCTCATTACAACCTGTTAGAAGATCCATTTATCGCCCACCAGCTTTTTGATACACAACGAAAACAATCGTTCACTAATGATCATAACTACCACTCCACTTTCATGGTAGCTCATGAAAAGTCAGCTCTCAATAATACTAATGTGCAGTCCACCATGAACAACTCCAACTGCAACAATGGGAAATTTATTGCCCTTGATGGTGGAAATCGTGGTTTAACCGACAAGAGATCTTCCAAGAAAGACCGACACAGCAAGATTCACACAGCTCGAGGCCCCAGGGACCGAAGAATGAGATTGTCCCTCGATGTTGCCACGAAGTTTTTTAAGTTGCAAGACATGCTTGGGTATGATAAGGCAAGCAATACTATCGAGTGGTTGATTATGAAATCAAAACCCGCTATTCAGGATCTCCTC---ACTGAACACTTATACCAAAGCTGCAGTCTCATGGGTGTGTCAAACAGTGCATCTTCTGTTTCAGAATGTGAAGTTCTGTCTGGACTTAATGATGATCAATCTACAAATAAAATCGTAGAGGATCAAAGAATTGCAGTAAACAAAGAGAAGAAAAAACATGACAAAGTAGTTAGGAGATGTGTGTATATTGATCATTCTCTAGCTAAAGAAACAAGAGAAAAAGCAAGAGTAAGAGCAAGGAAGAGAACAGCTGAAAAACGTAAAATAAAGCTCGGTAATGCATCATGTTTGAATCATGTAATGGATCAGAATATGAGCCGATTAGGGTCTTGGGTCCCTTTTGGAGAACATCAAGTTCAAACAATCGATCAAGCCGAATATGCAAGCTCCTACTTTCAGTTTAAGCAAGG---GATTAATGTTGGTGATACTTCATCCGTGACGTCTAGCAATTGGAGCCCATCCCTGTTCAATTATCAGCAAAATATTGGAATTTCTCATGAGG--TATAATACATTATTTTAGCACTTGT----ATTGCTGGCTATTAGTTAGTTAATGACCAAGAGTCCAAAA----CTAGGTCAATCATTAAATAGGCCTTCACAAAAAATGATGTATATCATTGATTGTAAGAAGTCTAATGTAGATTATTGCACATAATCAGA---TAATTAAATATATGTTTTTTGCAGC---ATCAGTTCAGTGACTTTCAGATTCCTGGTAGACCATGGGAAGGCATGAGCAATTAGGTCAGTGTCAAGGGGTGTTTGAGATT
>Chy-BRC1-2
CCATCATTTTCCTCATTCCGCCTCTACAACCCTCATTACAACCTCTTAGAAGATCCACTTATCGCCCACGAGCTTTTCGATACACAACGACGACAATCTTTCACTAATGATCATAACTACCACTCCACTTTCATGGTAGCTCATGAAAACTCAGCTCTCAATAATACTAATGTGCAGTCCACCATGAACAACTCCAGCTGCAACAATGGGAAATTTATTGCCCTTGATGGTGGAAATCGCGGTTTAACCGACAAGAGATCTTCCAAGAAAGACCGACACAGCAAGATTCACACAGCTCGAGGCCCCAGGGACCGAAGAATGAGATTGTCCCTCGCTGTTGCTACGAAGTTTTTTAAGTTGCAAGACATGCTTGGGTATGATAAGGCAAGCAATACTATCGAGTGGTTGATCATGAAATCAAAACCCGCTATTCAGGATCTCATC---ACTGAACACTTATACCAAAGCTGCAGCCTCATGGGTGTGTCAAACAGTGCATCTTCTGTTTCCGAATGTGAAGTTCTGTCTGGACTTAATGATGATCAATCTACAAATAAAACCGTAGAGGATCAAAGAATTGCAGTAAACAAAGAGAAGATAAAACATGACAAAGTAGTTAGGAGATGTGTGTATATTGATCACTCTCTAGCTAAAGAAACAAGAGAAAAAGCAAGAGTGAGAGCAAGGAAGAGAACAGCTGAAAAACGAAAAATAAAGCTCGGTAATGCATCATGTTTGAATCATGTAATGGATCAGAATATGAGCCGATTAGGGTCTTGGATCCCTTTTGGAGAACATCAAGTTCAAACAACCGACCAAGCCGAATATGCAAGCTCCTACTTTCAGTTTAAGCAAGG---GATTAATGTTGGTGATACTTCATCCGCGACGTCTAGCAATTGGAGCCCATCCTTGTTCAATTATCAGCAAAATATTGGAATTTCTCATGAGG--TATAATACATTATTCTAGCACTTGT----ATTGCTGGCTATTAGTTAGTTAATGACCAAGAGTCCAAAA----CTAGGTCAATCATTAAATAGGCCTTCACAAAAAATGATGTATATCATTGGTTGTAAGAAGTCTAATGTAGATTATTGCACATAATCAGA---TAATTAAATATATGTTTTTTGCAGC---ATCAGTTCAGTGACTTTCAGATTCCTGGTAGACCATGGGAAGGCATGAGCAATTAGGTCAGTGTCAAGGGGTGTTTGAGATT
>Cno-BRC1-1
CCATCATTTTCCTCATTCCGCCTCTACAACCCTCATTACAACCTCTTAGAAGATCCACTTATCGCCCACGAGCTTTTCGATACACAACGACAACAATCTTTCACTAATGATCATAACTACTACTCCACTTTCATGGTAGCTCATGAAAACTCAGCTCTCCATAATACTAATGTGCAGTCCACCATGAACAACTCCAGCTGCAACAATGGGAAATTTATTGCCCTTGATGGTGGAAATCGCGGTTTAACCGACAAGAGATCTTCCAAGAAAGACCGACACAGCAAGATTCACACAGCTCGAGGCCCCAGGGACCGAAGAATGAGATTGTCCCTCGATGTTGCTACGAAGTTTTTTAAGTTGCAAGACATGCTTGGGCATGATAAGGCAAGCAATACTATCGAGTGGTTGATTATGAAATCAAAACCGGCTATTCAGGATCTCCTC---ACTGAACACTTATACCAAAGCTGCAGCCTCATGGGTGTGTCAAACAGTGCATCTTCTGTTTCAGAATGTGAAGTTCTGTCTGGACTTAATGATGGTCAATCTACAAATAAAACCGTAGAGGATCAAAGAATTGCAGTAAACAAAGAGAAGAAAAAACATGACAAAGTAGTTAGGAGATGTGTGTATATTGATCACTCTCTAGCTAAAGAAACAAGAGAAAAAGCAAGAGTGAGAGCAAGGAAGAGAACAGCTGAAAAACGAAAAATAAAGCTCGGTAATGCATCATGTTTGAATCATGTAATGGATCAGAATATGGGCCGATTAGGGTCTTGGATCCCTTTTGGAGAACATCAAGTTCAAACAACCGACCAAGCAGAATATGCAAGCTCCTACTTTCAGTTTAAGCAAGG---GATTAATGTTGGTGATACTTCATCCGTGACGTCTAGCAATTGGAGCCCATCCTTGTTCAATTATCAGCAAAATATTGGAATTTCTCATGAGG--TATAATACATTATTTTAGCACTTGT----ATTGCTGGCTATTAGTTAGTTAATGACCAAGAGTCCAAAG----CTAGGTCAATCATTAAATAGGCCTTCACAAAAAATGATGTATATCATTGGTTGTAAGAAGTCTAATGTAGATTATTGCACATAATCTGA---TAATTAAATATATGTTTTTTGCAGC---ATCAGTTCAGTGACTTTCAGATTCCTGGTAGACCATGGGGGGGCATGAGCAATTAGGTCAGTGTCAAGGGGTGTTTGAGATT
>Cno-BRC1-2
CCATCATTTTCCTCATTCCGCCTCTACAACCCTCATTACAACCTCTTAGAAGATCCACTTATCGCCCACGAGCTTTTCGATACACAACGACAACAATCTTTCACTAATGATCATAACTACTACTCCACTTTCATGGTAGCTCATGAAAACTCAGCTCTCCATAATACTAATGTGCAGTCCACCATGAACAACTCCAGCTGCAACAATGGGAAATTTATTGCCCTTGATGGTGGAAATCGCGGTTTAACCGACAAGAGATCTTCCAAGAAAGACCGACACAGCAAGATTCACACAGCTCGAGGCCCCAGGGACCGAAGAATGAGATTGTCCCTCGATGTTGCTACGAAGTTTTTTAAGTTGCAAGACATGCTTGGGTATGATAAGGCAAGCAATACTATCGAGTGGTTGATTATGAAATCAAAACCCGCTATTCAGGATCTCCTC---ACTGAACACTTATACCAAAGCTGCAGCCTCATGGGTGTGTCAAACAGTGCATCTTCTGTTTCAGAATGTGAAGTTCTGTCTGGACTTAATGATGGTCAATCTACAAATAAAACCGTAGAGGATCAAAGAATTGCAGTAAACAAAGAGAAGAAAAAACATGACAAAGTAGTTAGGAGATGTGTGTATATTGATCACTCTCTAGCTAAAGAAACAAGAGAAAAAGCAAGAGTGAGAGCAAGGAAGAGAACAGCTGAAAAACGAAAAATAAAGCTCGGTAATGCATCATGTTTGAATCATGTAATGGATCAGAATATGGGCCGATTAGGGTCTTGGATCCCTTTTGGAGAACATCAAGTTCAAACAACCGACCAAGCAGAATATGCAAGCTCCTACTTTCAGTTTAAGCAAGG---GATTAATGTTGGTGATACTTCATCCGTGACGTCTAGCAATTGGAGCCCATCCTTGTTCAATTATCAGCAAAATATTGGAATTTCTCATGAGG--TATAATACATTATTTTAGCACTTGT----ATTGCTGGCTATTAGTTAGTTAATGACCAAGAGTCCAAAA----CTAGGTCAATCATTAAATAGGCCTTCACAAAAAATGATGTATATCATTGGTTGTAAGAAGTCTAATGTAGATTATTGCACATAATCTGA---TAATTAAATATATGTTTTTTGCAGC---ATCAGTTCAGTGACTTTCAGATTCCTGGTAGACCATGGGAAGGCATGAGCAATTAGGTCAGTGTCAAGGGGTGTTTGAGATT
>Cbi-BRC1-1
CCATCATTTTCCTCATTCCGCCTCTACAACCCTCATTACAACCTCTTAGAAGATCCATTTATCGTCCACGAGCTTTTCGATACACAACAACAACAATCTTTCACTAATGATCATAACTACCACTCCACTTTTATGGTAGCTCATGAAAACTCAGCTCTCAATAATACTAATGTGCTGTCCACCATGAACAACTCCAGCTGCAACAATGGGAAATTTATTGCCCTTGATGGTGGAAATCGCGGTTTAACGGACAAGAGATCTTCCAAGAAAGACCGACACAGCAAGATTCACACAGCTCGAGGCCCCAGGGACCGAAGAATGAGATTGTCCCTCGATGTTGCTACGAAGTTTTTTAAGTTGCAAGACATGCTTGGGTATGATAAGGCAAGCAATACTATCGAGTGGTTGATTATGAAATCAAAACCCGCTATTCAGGATCTCCTC---ACTGAACACTTATACCAAAGCTGCAGCCTCATGGGTGTGTCAAACAGTGCATCTTCTGTTTCAGAATGTGAAGTTTTGTCTGGACTTAATGATGATCAATCTACAAATAAAACCGTAGAGGATCAAAGAATTGCAGTAAACAAAGAGAAGATAAAGCATGACAAAGTAGTTAGGAGATGTGTGTATATTGATCACTCTCTAGCTAAAGAAACAAGAGAAAAAGCAAGAGTAAGAGCAAGGAAGAGAACAGCTGAAAAACGAAAAATAAAGCTCGGTAATGCATCATGTTTGAATCATGTAATGGATCAGAATATGAGCCGATTAGGGTCTTGGATCCCTTTTGGAGAACATCAAGTTCAAACAACCGACCAAGCCGAATATGCAAGCTCCTACTTTCAGTTTAAGCAAGG---GATTAATGTTGGTGATACTTCATCCGCGACGTCTAGCAATTGGAGCCCATCCTTGTTCAATTATCAGCAAAATATTGGAATTTCTCATGAGG--TATAATACATTATTTTAGCACTTGT----ATTGCTGGC-----------TAATGACCAAGAGTCCAAAA----CTAGGTCAATCATTAAATAGGCCTTCACAAAAAATGATGTATATCATTGGTTGTAAGAAGTCTAATGTAGATTATTGCACATAATCAGA---TAATTAAATATATGTTTTTTGCAGC---ATCAGTTCAGTGACTTTCAGATTCCTGGTAGACCATGGTAAGGCATGAGCAATTAGGTCAGTGTCAAGGGGTGTTTGAGATT
>Cbi-BRC1-2
CCATCATTTTCCTCATTCCGCCTCTACAACCCTCATTACAACCTCTTAGAAGATCCACTTATCGCCCACGAGCTTTTCGATACACAACGACAACAATCTTTCACTAATGATCATAACTACCACTCCACTTTCATGGTAGCTCATGAAAACTCAGCTCTCAATAATACTAATGTGCAGTCCACCATGAACAACTCCAGCAGCAACAATGGGAAATTTATTGCCCTTGATGGTGGAAATCGCGGTTTAACCGACAAGAGATCTTCCAAGAAAGACCGACACAGCAAGATTCACACAGCTCGAGGCCCCAGGGACCGAAGAATGAGATTGTCCCTCGATGTTGCTACGAAGTTTTTTAAGTTGCAAGACATGCTTGGGTTTGATAAGGCAAGCAATACTATCGAGTGGTTGATTATGAAATCAAAACCCGCTATTCAGGATCTCCTC---ACTGAACACTTATACCAAAGCTGCAGCCTCATGGGTGTGTCAAACAGTGCATCTTCTGTTTCAGAATGTGAAGTTTTGTCTGGACTTAATGATGATCAATCTACAAATAAAACCGTAGAGGATCAAAGAATTGCAGTAAACAAAGAGAAGATAAAACATGACAAAGTAGTTAGGAGATGTGTGTATATTGATCACTCTCTAGCTAAAGAAACAAGAGAAAAAGCAAGAGTGAGAGCAAGGAAGAGAACAGTTGAAAAACGAAGAATAAAGCTCGGTAATGCATCATGTTTGAATCATATAATGGATCAGAATATGAGCCGATTAGGGTCTTGGATCCCTTTTGGAGAAAATCAAGTTCAAACAAGCGACCATGCCGAATATGCAAGCTCCTACTTTCAGTTTAAGCAAGG---GATTAATGTTGGTGATACTTCATCCGTGACGTCTAGCAATTGGAGCCCATCCTTGTTCAATTATCAGCAAAATATTGGAATTTCTCATGAGG--TATAATACATTATTTTAGCACTTGT----ATTGCTGGCTAATAGTTAGTTAATGACCAAGAGTCCAAAA----CTAGGTCAATCATTAAATAGGCCTTCACAAAAAATGATGTATATCATTGGTTGTAAGAAGTCTAATGTAGATTATTGCACATAATCAGA---TAATTAAATATATGTTATTTGCAGC---ATCAGTTCAGTGACTTTCAGATTCCTGGTAGACCATGGGAAGGCATGAGCAATTAGGTCAGTGTCAAGGGGTGTTTGAGATT
>Cbi-BRC1-3
CCATCATTTTCCTCATTCCGCCTCTACAACCCTCATTACAACCCCTTAGAAGATCCACGTATCGCCCACGAGCTTTTCGATACACAACAACAACAATCTTTCACTAATGATCATAACTTCCACTCCACTTTCATGGTAGCTCATGAAAACTCAGCTCTCAGTAATACTATTGTGCACTCCACCATGAACAACTCCAGCTGCAACAATGGAAAATTTATTGCCCTTGATGGTGGAAATCGTGGTTTAACCGACAATAGATCTTCCAAGAAAGACCGACACAGCAAGATTAACACAGCTCGAGGCCCCAGGGACCGAAGAATGAGATTGTCCCTCGATGTTGCAAAGAAGTTTTTTAAGTTGCAAGACATGCTTGGGTTTGATAAGGCAAGCAATACTATCGAGTGGTTGATTATGAAATCAAAACCCGCTATTCGGGATCTCCTC---ACTGAACACTTATACCAAAGCTTCAGCCTTATGGGTGTGTCAAACAGTGCATCTTCTGCTTCCGAATGTGAAGTTCTGTCTGGACTTAATGATAATCAATCTACGGATAAAACCATAGAGGATCAAGGAATTGCAGTAAACAAAGAGAAGAAAAAACGTGATAAAGTTGTTAGGAGATGTGTGTATGTTGATCACTCTATAGCTAAAGAAACAAGAGAAAAAGCAAGAGTAAGAGCAAGGAAGAGAACAGCTGAAAAACGAAAAATAAAGCTCGGTTATGCATCATGTTTGGATCATGTAATGTTACAGAATATGAGCCGATTAGGTTCTTGGATCCCTTTTGGAGAACATCAAGTTCAAACAATCGATCAAGCCGAATATGCAAGCTCCTACTTTCAGTTTAAGCAAGG---GATTAATGTTGGTGATACTTCATCCGCGACGTCTAGCAATTGGAGCCCATCCTTGTTCAATCATCAGCAAAATATTGGAATTTCTCATGAGG--TATAATACATTATTTTAGCACTTGT----ATTACTGGCTATTAGTTAGTTAATGACCAAGAGTCTAAGA----CTAGGTCAATCATTAAATAGGGCTTCAC-AAAAATGATTAATATCATTGGTTGTAAGAAGTCTAATGTAGATTACTGCACATAATCAGATACTAATTAAATATATGTTTTTTGCAGC---ATCAGTTCAGTGAATTTCAGATTCCTGGTAGACCATGGGAAGGCATGAGCAATTAGGTCAGTGTCAAGGGGTGTTTGAGATT
>Cs-BRC1-1
CCATCATTTTCCTCATTCCGCCTCTACAACCCTCATTACAACCTCTTAGAAGATCCACTTATCGCCCACGAGCTTTTTGATACACAACGACAACAATCTTTCACTAATGATCATAACTACCACTCCACTTTCATGGTAGCTCATGAAAACTCAGCTCTCAATAATACTAATGTGCAGTCCACCATGAACAACTCCAGCTGCAACAATGGGAAATTTATTGCCCTTGATGGTGGAAATCGCCGTTTAACCGACAAGAGATCTTCCAAGAAAGACCGACACAGCAAGATTCACACAGCTCGAGGCCCCAGGGACCGAAGAATGAGATTGTCCCTCGATGTTGCTACGAAGTTTTTTAAGTTGCAAGACATGCTTGGGTATGATAAGGCAAGCAATACTATCGAGTGGTTGATCATGAAATCAAAACCCGCTATTCAGGATCTCCTC---ACTGAACACGTATACCAAAGCTGCAGCCTCATGGGTGTGTCAAACAGTGCATCTTCTGTTTCAGAATGTGAAGTTCTGTCTGGACTTAATGATGATCAATCTACAAATAAAACCGTTGAGGATCAAAGAATTGCAGTAAACAAAGAGAAGAAAAAACATGACAAAGTAATTAGGAGATGTGTGTATATTGATCGCTCTCTAGTTAAAGAAACAAGAGAAAAAGCAAGAGTAAGAGCAAGGAAGAGAACAGCTGAAAAACGAAAAATAAAGCTCGGTAATGCATCATGTTTGAATCATGTAATGGATCAG---ATCAGCCGATTAGGGTCTTGGATCCCTTTTGGAGAACATCAAGTTCAAACAACCGACCAAGCCGAATATGCAAGCTCCTACTTTCAGTTTAAGCAAGG---GATTAATGTTGGTGATACATCATCCGCGACGTCTAGCAATTGGAGCCCATCCTTGTTCAATTATCAACAAAATATTGGAATTTCTCATGAGG--TATAATACATTATTTTAGCACTTGT----ATTGCTGGCTATTAGTTAATTAATGACCAAGAGTCCAAAA----CTAGGTCAATCATTAAATAGGCCTTCACAAAAAATGATGTATATCATTGCTTGTAAGAAGTCTAATGTAGATTATTGCACATAATCAGA---TAATTAAATATATGTTTTTTGCAGC---ATCAGTTCAGTGACTTTCAGATTCCTGGTAGACCATGGGAAGGCATGAGCAATTAGGTCAGTGTCAAGGGGTGTTTGAGATT
>Cs-BRC1-2
CCATCATTTTCCTCATTCCGCCTCTATAACCCTCATTACAACCTCTTAGAAGATCCACTTATCGCCCACGAGCTTTTCGATACACAACGACAACAATCTTTCACTAATGATCATAACTACCACTCCACTTTCATGGTAGCTCATGAAAACTCAGCTCTCAATAATACTAATGTGCAGTCCACCATGAACAACTCCAGCTGCAACAATGGGAAATTTATTGCCCTTGATGGTGGAAATCGCCGTTTAACCGACAAGAGATCTTCCAAGAAAGACCGACACAGCAAGATTCACACAGCTCGAGGCCCCAGGGACCGAAGAATGAGATTGTCCCTCGATGTTGCTACGAAGTTTTTTAAGTTGCAAGACATGCTTGGGTATGATAAGGCAAGCAATACTATCGAGTGGTTGATCATGAAATCAAAACCCGCTATTCAGGATCTCCTC---ACTGAACACTTATACCAAAGCTGCAGCCTCATGGGTGTGTCAAACAGTGCATCTTCTGTTTCAGAATGTGAAGTTCTGTCTGGACTTAATGATGATCAATCTACAAATAAAACCGTTGAGGATCAAAGAATTGCAGTAAACAAAGAGAAGAAAAAACATGACAAAGTAATTAGGAGATGTGTGTATATTGATCGCTCTCTAGTTAAAGAAACAAGAGAAAAAGCAAGAGTAAGAGCAAGGAAGAGAACAGCTGAAAAACGAAAAATAAAGCTCGGTAATGCATCATGTTTGAATCATGTAATGGATCAG---ATCAGCCGATTAGGGTCTTGGATCCCTTTTGGAGAACATCAAGTTCAAACAACCGACCAAGCCGAATATGCAAGCTCCTACTTTCAGTTTAAGCAAGG---GATTAATGTTGGTGATACATCATCCGCGACGTCTAGCAATTGGAGCCCATCCTTGTTCAATTATCAACAAAATATTGGAATTTCTCATGAGG--TATAATACATTATTTTAGCACTTGT----ATTGCTGGCTATTAGTTAATTAATGACCAAGAGTCCAAAA----CTAGGTCAATCATTAAATAGGCCTTCACAAAAAATGATGTATATCATTGCTTGTAAGAAGTCTAATGTAGATTATTGCACATAATCAGA---TAATTAAATATATGTTTTTTGCAGC---ATCAGTTCAGTGACTTTCAGATTCCTGGTAGACCATGGGAAGGCATGAGCAATTAGGTCAGTGTCAAGGGGTGTTTGAGATT
>Cs-BRC1-3
CCATCATTTTCCTCATTCCGCCTCTATAACCCTCATTACAACCTCTTAGAAGATCCACTTATCGCCCACGAGCTTTTCGATACACAACGACAACAATCTTTCACTAATGATCATAACTACCACTCCACTTTCATGGTAGCTCATGAAAACTCAGCTCTCAATAATACTAATGTGCAGTCCACCATGAACAACTCCAGCTGCAACAATGGGAAATTTATTGCCCTTGATGGTGGAAATCGCCGTTTAACCGACAAGAGATCTTCCAAGAAAGACCGACACAGCAAGATTCACACAGCTCGAGGCCCCAGGGACCGAAGAATGAGATTGTCCCTCGATGTTGCTACGAAGTTTTTTAAGTTGCAAGACATGCTTGGGTATGATAAGGCAAGCAATACTATCGAGTGGTTGATCATGAAATCAAAACCCGCTATTCAGGATCTCCTC---ACTGAACACTTATACCAAAGCTGCAGCCTCATGGGTGTGTCAAACAGTGCATCTTCTGTTTCAGAATGTGAAGTTCTGTCTGGACTTAATGATGATCAATCTACAAATAAAACCGTTGAGGATCAAAGAATTGCAGTAAACAAAGAGAAGAAAAAACATGACAAAGTAATTAGGAGATGTGTGTATATTGATCGCTCTCTAGTTAAAGAAACAAGAGAAAAAGCAAGAGTAAGAGCAAGGAAGAGAACAGCTGAAAAACGAAAAATAAAGCTCGGTAATGCATCATGTTTGAATCATGTAATGGATCAG---ATCAGCCGATTAGGGTCTTGGATCCCTTTTGGAGAACATCAAGTTCAAACAACCGACCAAGCCGAATATGCAAGCTCCTACTTTCAGTTTAAGCAAGG---GATTAATGTTGGTGATACATCATCCGCGACGTCTAGCAATTGGAGCCCATCCTTGTTCAATTATCAACAAAATATTGGAATTTCTCATGAGG--TATAATACATTATTTTAGCACTTGT----ATTGCTGGCTATTAGTTAATTAATGACCAAGAGTCCAAAA----CTAGGTCAATCATTAAATAGGCCTTCACAAAAAATGATGTATATCATTGCTTGTAAGAAGTCTAATGTAGATTATTGCACATAATCAGA---TAATTAAATATATGTTTTTTGCAGC---ATCAGTTCAGTGACTTTCAGATTCCTGGTAGACCATGGGAAGGCATGAGCAATTAGGTCAGTGTCAAGGGGTGTTTGAGATT
>Cp-BRC1-1
CCATCATTTTCCTCATTCCGCCTCTACAACCCTCATTACAACCCCTTAGAAGATCCACGTATCGCCCACGAGCTTTTCGATACACAACAACAACAACCTTTCACTAATGATCATAACTTCCACTCCACTTTCATGGTAGCTCATGAAAACTCAGCTCTCAGTAATACTATTGTGCACTCCACCATGAACAACTCCAGCTGCAACAATGGAAAATTTATTGCCCTTGATGGTGGAAATCGTGGTTTAACCGACAATAGATCTTCCAAGAAAGACCGACACAGCAAGATTAACACAGCTCGAGGCCCCAGGGACCGAAGAATGAGATTGTCCCTCGATGTTGCTAAGAAGTTTTTTAAGTTGCAAGACATGCTTGGGTTTGATAAGGCAAGCAATACTATCGAGTGGTTGATTATGAAATCAAAACCCGCTATTCGGGATCTCCTC---ACTGAACACTTATACCAAAGCTTCAGCCTTATGGGTGTGTCAAACAGTGCATCTTCTGCTTCCGAATGTGAAGTTCTGTCTGGACTTAATGATGATCAATCTACGGATAAAACCATAGAGGATCAAGGAATTGCAGTAAACAAAGAGAAGAAAAAACGTGATAAAGTTGTTAGGAGATGTGTGTATGTTGATCACTCTATGGCTAAAGAAACAAGAGAAAAAGCAAGAGTAAGAGCAAGGAAGAGAACAGCTGAAAAACGAAAAATAAAGCTCGGTTATGCATCATGTTTGGATCATGTAATGTTACAGAATATGAGCCGATTAGGTTCTTGGATCCCTTTTGGAGAACATCAAGTTCAAACAATCGATCAAGCCGAATATGCAAGCTCCTACTTTCAGTTTAAGCAAGG---GATTAATGTTGGTGATACTTCATCCGCGACGTCTAGCAATTGGAGCCCATCCTTGTTCAATCATCAGCAAAATATTGGAATTTCTCATGAGG--TATAATACATTATTTTAGCACTTGT----ATTACTGGCTATTAGTTAGTTAATGACCAAGAGTCTAAGA----CTAGGTCAATCATTAAATAGGGCTTCAC-AAAAATGATTAATATCATTGGTTGTAAGAAGTCTAATGTAGATTACTGCACATCATCAGATACTAATTAAATATATGTTTTTTGCAGC---ATCAGTTCAGTGACTTTCAGATTCCTGGTAGACCATGGGAAGGCATGAGCAAATAGGTCAGTGTCAAGGGGTGTTTGAGATT
>Cp-BRC1-2
CCATCATTTTCCTCATTCCGCCTCTACAACCCTCATTACAACCTCTTAGAAGATCCACTTATCGTCCACGAGCTTTTCGATACACAACAACAACAATCTTTCACTAATGATTATAACTACCACTCCACTTTTATGGTAGCTCATGAAAACTCAGCTCTCAATAATACTAATGTGCAGTCCACCATGAACAACTCCAGCTGCAACAATGGGAAATTTATTGCCCTTGATGGTGGAAATCGCGGTTTAACGGAGAAGAGATCTTCCAAGAAAGACCGACACAGCAAGATTCACACAGCTCGAGGCCCCAGGGACCGAAGAATGAGATTGTCCCTCGATGTTGCTACGAAGTTTTTTAAGTTGCAAGACATGCTTGGGTATGATAAGGCAAGCAATACTATCGAGTGGTTGATCATGAAATCAAAACCCGCTATTCAGGATCTCCTC---ACTGAACACTTATACCAAAGCTGCAGCCTCATGGGTGTGTCAAACAGTGCATCTTCTGTTTCAGAATGTGAAGTTTTGTCTGGACTTAATGATGATCAATCTACAAATAAAACCGTAGAGGATCAAAGAATTGCAGTAAACAAAGAGAAGAAAAAACATGACAAAGTAATTAGGAGATGTGTGTATATTGATCACTCTCTAGTTAAAGAAACAAGAGAAAAAGCAAGAGTAAGAGCAAGGAAGAGAACAGCTGAAAAACGAAAAATAAAGCTCGGTTATGCATCATGTTTGGATCATGTAATGTTACAGAATATGAGCCGATTAGGTTCTTGGATCCCTTTTGGAGAACATCAAGTTCAAACAATCGATCAAGCCGAATATGCAAGCTCCTACTTTCAGTTTAAGCAAGG---GATTAATGTTGGTGATACTTCATCCGCGACGTCTAGCAATTGGAGCCCATCCTTGTTCAATCATCAGCAAAATATTGGAATTTCTCATGAGG--TATAATACATTATTTTAGCACTTGT----ATTACTGGCTATTAGTTAGTTAATGACCAAGAGTCTAAGA----CTAGGTCAATCATTAAATAGGGCTTCAC-AAAAATGATTAATATCATTGGTTGTAAGAAGTCTAATGTAGATTACTGCACATAATCAGATACTAATTAAATATATGTTTTTTGCAGC---ATCAGTTCAGTGAATTTCAGATTCCTGGTAGACCATGGGAAGGCATGAGCAATTAGGTCAGTGTCAAGGGGTGTTTGAGATT
>Cp-BRC1-3
CCATCATTTTCCTCATTCCGCCTCTACAACCCTCATT---ACCCCTTAGAAGATCCACTTATCGCCCACGAGCTTTTCGGTACACAACAACAACAATCTTTCACTAATGATCATAACTTCCACTCCACTTTCATGGTAGCTCATGAAAACTCAGCTCTCAGTAATACTATTGTGCACTCCACCATGAACAACTCCAGCTGCAACAATGGAAAATTTATTGCCCTTGATGGTGGAAATCGTGGTTTAACCGACAATAGATCTTCCAAGAAAGACCGACACAGCAAGATTAACACAGCTCGAGGCCCCAGGGACCGAAGAATGAGATTGTCCCTCGATGTTGCTAAGAAGTTTTTTAAGTTGCAAGACATGCTTGGGTTTGATAAGGCAAGCAATACTATCGAGTGGTTGATTATGAAATCAAAACCCGCTATTCGGGATCTCCTC---ACTGAACACTTATACCAAAGCTTCAGCCTTATGGGTGTGTCAAACAGTGCATCTTCTGCTTCCGAATGTGAAGTTCTGTCTGGACTTAATGATGATCAATCTACGGCTAAAACCGTTGAGGATCAAGGAATTGCAGTAAACAAAGAGAAGAAAAAACGTGATAAAGTTGTTAGGAGATGTGTGTATGTTGATCACTCTATAGCTAAAGAAACAAGAGAAAAAGCAAGAGTAAGAGCAAGGAAGAGAACAGCTGAAAAACGAAAAATAAAGCTCGGTAATTCATCATGTTTGGATCATGTAATGTTACAGAATATGAGCCGATTAGGGGCTTGGATCCCTTTTGCAGAACATCAAGTTCAAACAATCGATCAAGCCGAATATGCAAGCTCCTACTTTCAGTTTAAGCAAGG---GATTAATGTTGGTGATACTTCATCCGCGACGTCTAGCAATTGGAGCCCATCCTTGTTCAATCATCAGCAAAATATTGGAATTTCTCATGAGG--TATAATACATTATTTTAGCACTTGT----ATTACTGGCTATTAGTTAGTTAATGACCAAGAGTCTAAGA----CTAGGTCAATCATTAAATAGGGCTTCAC-AAAAATGATTAATATCATTGGTTGTAAGAAGTCTAATGTAGATTACTGCACATCATCAGATACTAATTAAATATATGTTTTTTGCAGC---ATCAGTTCAGTGACTTTCAGATTCCTGGTAGACCATGGGAAGGCATGAGCAAATAGGTCAGTGTCAAGGGGTGTTTGAGATT
>Cp-BRC1-4
CCATCATTTTCCTCATTCCGCCTCTACAACCC------------CTTAGAAGATCCACGTATCGCCCACGAGCTTTTCGATACACAACAACAACAACCTTTCACTAATGATCATAACTTCCACTCCACTTTCATGGTAGCTCATGAAAACTCAGCTCTCAGTAATACTATTGTGCACTCCACCATGAACAACTCCAGCTGCAACAATGGAAAATTTATTGCCCTTGATGGTGGAAATCGTGGTTTAACCGACAATAGATCTTCCAAGAAAGACCGACACAGCAAGATTAACACAGCTCGAGGCCCCAGGGACCGAAGAATGAGATTGTCCCTCGATGTTGCTAAGAAGTTTTTTAAGTTGCAAGACATGCTTGGGTTTGATAAGGCAAGCAATACTATCGAGTGGTTGATTATGAAATCAAAACCCGCTATTCGGGATCTCCTC---ACTGAACACTTATACCAAAGCTTCAGCCTTATGGGTGTGTCAAACAGTGCATCTTCTGCTTCCGAATGTGAAGTTCTGTCTGGACTTAATGATGATCAATCTACGGATAAAACCATAGAGGATCAAGGAATTGCAGTAAACAAAGAGAAGAAAAAACGTGATAAAGTTGTTAGGAGATGTGTGTATGTTGATCACTCTATAGCTAAAGAAACAAGAGAAAAAGCAAGAGTAAGAGCAAGGAAGAGAACAGCTGAAAAACGAAAAATAAAGCTCGGTAATTCATCATGTTTGGATCATGTAATGTTACAGAATATGAGCCGATTAGGGGCTTGGATCCCTTTTGCAGAACATCAAGTTCAAACAATCGATCAAGCCGAATATGCAAGCTCCTACTTTCAGTTTAAGCAAGG---GATTAATGTTGGTGATACTTCATCCGCGACGTCTAGCAATTGGAGCCCATCCTTGTTCAATCATCAGCAAAATATTGGAATTTCTCATGAGG--TATAATACATTATTTTAGCACTTGT----ATTACTGGCTATTAGTTAGTTAATGACCAAGAGTCTAAGA----CTAGGTCAATCATTAAATAGGGCTTCAC-AAAAATGATTAATATCATTGGTTGTAAGAAGTCTAATGTAGATTACTGCACATCATCAGATACTAATTAAATATATGTTTTTTGCAGC---ATCAGTTCAGTGACTTTCAGATTCCTGGTAGACCATGGGAAGGCATGAGCAAATAGGTCAGTGTCAAGGGGTGTTTGAGATT
>Cl-BRC1-1
CCATCATTTTCCTCATTCCGCCTCTACAACCCTCATTACAACCTCTTAGAAGATCCACTTATCGCCCACGAGCTTTTCGATACACAACGACAACAATCTTTCACTAATGATCATAACTACCACTCCACTTTCATGGTAGCTCATGAAAACTCAGCTCTCAATAATACTAATGTGCAGTCCACCATGAACAACTCCAGCTGCAACAATGGGAAATTTATTGCCCTTGATGGTGGAAATCGCCGTTTAACCGACAAGAGATCTTCCAAGAAAGACCGACACAGCAAGATTCACACAGCTCGAGGCCCCAGGGACCGAAGAATGAGATTGTCCCTCGATGTTGCTACGAAGTTTTTTAAGTTGCAAGACATGCTTGGGTATGATAAGGCAAGCAATACTATCGAGTGGTTGATCATGAAATCAAAACCCGCTATTCAGGATCTCCTC---ACTGAACACTTATACCAAAGCTGCAGCCTCATGGGTGTGTCAAACAGTGCATCTTCTGTTTCAGAATGTGAAGTTCTGTCTGGACTTAATGATGATCAATCTACAAATAAAACCGTTGAGGATCAAAGAATTGCAGTAAACAAAGAGAAGAAAAAACATGACAAAGTAATTAGGAGATGTGTGTATATTGATCGCTCTCTAGTTAAAGAAACAAGAGAAAAAGCAAGAGTAAGAGCAAGGAAGAGAACAGCTGAAAAACGAAAAATAAAGCTCGGTAATGCATCATGTTTGAATCATGTAATGGATCAG---ATCAGCCGATTAGGGTCTTGGATCCCTTTTGGAGAACATCAAGTTCAAACAACCGACCAAGCCGAATATGCAAGCTCCTACTTTCAGTTTAAGCAAGG---GATTAATGTTGGTGATACATCATCCGCGACGTCTAGCAATTGGAGCCCATCCTTGTTCAATTATCAACAAAATATTGGAATTTCTCATGAGG--TATAATACATTATTTTAGCACTTGT----ATTGCTGGCTATTAGTTAATTAATGACCAAGAGTCCAAAA----CTAGGTCAATCATTAAATAGGCCTTCACAAAAAATGATGTATATCATTGCTTGTAAGAAGTCTAATGTAGATTATTGCACATAATCAGA---TAATTAAATATATGTTTTTTGCAGC---ATCAGTTCAGTGACTTTCAGATTACTGGTAGACCATGGGAAGGCATGAGCAATTAGGTCAGTGTCAAGGGGTGTTTGAGATT
>Cn-BRC1-1
CCATCATTTTCCTCATTCCGCCTCTACAACCCTCATTACAACCTCTTAGAAGATCCACTTATCGCCCACGAGCTTTTCGATACACAACGACAACAATCTTTCACTAATGATCATAACTACCACTCCACTTTCATGGTAGCTCATGAAAACTCAGCTCTCAATAATACTAATGTGCAGTCCACCATGAACAACTCCAGCTGCAACAATGGGAAATTTATTGCCCTTGATGGTGGAAATCGCCGTTTAACCGACAAGAGATCTTCCAAGAAAGACCGACACAGCAAGATTCACACAGCTCGAGGCCCCAGGGACCGAAGAATGAGATTGTCCCTCGATGTTGCTACGAAGTTTTTTAAGTTGCAAGACATGCTTGGGTATGATAAGGCAAGCAATACTATCGAGTGGTTGATCATGAAATCAAAACCCGCTATTCAGGATCTCCTC---ACTGAACACTTATACCAAAGCTGCAGCCTCATGGGTGTGTCAAACAGTGCATCTTCTGTTTCAGAATGTGAAGTTCTGTCTGGACTTAATGATGATCAATCTACAAATAAAACCGTTGAGGATCAAAGAATTACAGTAAACAAAGAGAAGAAAAAACATGACAAAGTAATTAGGAGATGTGTGTATATTGATCGCTCTCTAGTTAAAGAAACAAGAGAAAAAGCAAGAGTAAGAGCAAGGAAGAGAACAGCTGAAAAACGAAAAATAAAGCTCGGTAATGCATCATGTTTGAATCATGTAATGGATCAG---ATCAGCCGATTAGGGTCTTGGATCCCTTTTGGAGAACATCAAGTTCAAACAACCGACCAAGCCGAATATGCAAGCTCCTACTTTCAGTTTAAGCAAGG---GATTAATGTTGGTGATACATCATCCGCGACGTCTAGCAATTGGAGCCCATCCTTGTTCAATTATCAACAAAATATTGGAATTTCTCATGAGG--TATAATACATTATTTTAGCACTTGT----ATTGCTGGCTATTAGTTAATTAATGACCAAGAGTCCAAAA----CTAGGTCAATCATTAAATAGGCCTTCACAAAAAATGATGTATATCATTGCTTGTAAGAAGTCTAATGTAGATTATTGCACATAATCAGA---TAATTAAATATATGTTTTTTGCAGC---ATCAGTTCAGTGACTTTCAGATTCCTGGTAGACCATGGGAAGGCATGAGCAATTAGGTCAGTGTCAAGGGGTGTTTGAGATT
>Cri-BRC1-1
CCATCATTTTCCTCATTCCGCCTCTACAACCCTCATTACAACCTCTTAGAAGATCCACTTATCGCCCACGAGCTTTTCGATACACAACGACAACAATCTTTCACTAATGATCATAACTACCACTCCACTTTCATGGTAGCTCATGAAAACTCAGCTCTCAATAATACTAATGTGCAGTCCACCATGAACAACTCCAGCTGCAACAATGGGAAATTTATTGCCCTTGATGGTGGAAATCGCCGTTTAACCGACAAGAGATCTTCCAAGAAAGACCGACACAGCAAGATTCACACAGCTCGAGGCCCCAGGGACCGAAGAATGAGATTGTCCCTCGATGTTGCTACGAAGTTTTTTAAGTTGCAAGACATGCTTGGGTATGATAAGGCAAGCAATACTATCGAGTGGTTGATCATGAAATCAAAACCCGCTATTCAGGATCTCCTC---ACTGAACACTTATACCAAAGCTGCAGCCTCATGGGTGTGTCAAACAGTGCATCTTCGGTTTCAGAATGTGAAGTTCTGTCTGGACTTAATGATGATCAATCTACAAATAAAACCGTTGAGGATCAAAGAATTGCAGTAAACAAAGAGAAGAAAAAACATGACAAAGTAATTAGGAGATGTGTGTATATTGATCGCTCTCTAGTTAAAGAAACAAGAGAAAAAGCAAGAGTAAGAGCAAGGAAGAGAACAGCTGAAAAACGAAAAATAAAGCTCGGTAATGCATCATGTTTGAATCATGTAATGGATCAG---ATCAGCCGATTAGGGTCTTGGATCCCTTTTGGAGAACATCAAGTTCAAACAACCGACCAAGCCGAATATGCAAGCTCCTACTTTCAGTTTAAGCAAGG---GATTAATGTTGGTGATACATCATCCGCGACGTCTAGCAATTGGAGCCCATCCTTGTTCAATTATCAACAAAATATTGGAATTTCTCATGAGG--TATAATACATTATTTTAGCACTTGT----ATTGCTGGCTATTAGGTAATTAATGACCAAGAGTCCAAAA----CTAGGTCAATCATTAAATAGGCCTTCACAAAAAATGATGTATATCATTGCTTGTAAGAAGTCTAATGTAGATTATTGCACATAATCAGA---TAATTAAATATATGTTTTTTGCAGC---ATCAGTTCAGTGACTTTCAGATTCCTGGTAGACCATGGGAAGGCATGAGCAATTAGGTCAGTGTCAAGGGGTGTTTGAGATT
>Cdi-BRC1-1
CCATCATTTTCCTCATTCCGCCTCTACAACCCTCATTACAACCTCTTAGAAGATCCACTTATCGCCCACGAGCTTTTCGATACACAACGACAACAATCTTTCACTAATGATCATAACTACCACTCCACTTTCATGGTAGCTCATGAAAACTCAGCTCTCAATAATACTAATGTGCAGTCCACCATGAACAACTCCAGCTGCAACAATGGGAAATTTATTGCCCTTGATGGTGGAAATCGCCGTTTAACCGACAAGAGATCTTCCAAGAAAGACCGACACAGCAAGATTCACACAGCTCGAGGCCCCAGGGACCGAAGAATGAGATTGTCCCTCGATGTTGCTACGAAGTTTTTTAAGTTGCAAGACATGCTTGGGTATGATAAGGCAAGCAATACTATCGAGTGGTTGATCATGAAATCAAAACCCGCTATTCAGGATCTCCTC---ACTGAACACTTATACCAAAGCTGCAGCCTCATGGGTGTGTCAAACAGTGCATCTTCTGTTTCAGAATGTGAAGTTCTGTCTGGACTTAATGATGATCAATCTACAAATAAAACCGTTGAGGATCAAAGAATTGCAGTAAACAAAGAGAAGAAAAAACATGACAAAGTAATTAGGAGATGTGTGTATATTGATCGCTCTCTAGTTAAAGAAACAAGAGAAAAAGCAAGAGTAAGAGCAAGGAAGAGAACAGCTGAAAAACGAAAAATAAAGCTCGGTAATGCATCATGTTTGAATCATGTAATGGATCAG---ATCAGCCGATTAGGGTCTTGGATCCCTTTTGGAGAACATCAAGTTCAAACAACCGACCAAGCCGAATATGCAAGCTCCTACTTTCAGTTTAAGCAAGG---GATTAATGTTGGTGATACATCATCCGCGACGTCTAGCAATTGGAGCCCATCCTTGTTCAATTATCAACAAAATATTGGAATTTCTCATGAGG--TATAATACATTATTTTAGCACTTGT----ATTGCTGGCTATTAGTTAATTAATGACCAAGAGTCCAAAA----CTAGGTCAATCATTAAATAGGCCTTTACAAAAAATGATGTATATCATTGCTTGTAAGAAGTCTAATGTAGATTATTGCACATAATCAGA---TAATTAAATATATGTTTTTTGCAGC---ATCAGTTCAGTGACTTTCAGATTCCTGGTAGACCATGGGAAGGCATGAGCAATTAGGTCAGTGTCAAGGGGTGTTTGAGATT
>Cdi-BRC1-2
CCATCATTTTCCTCATTCCGCCTCTACAACCCTCATTACAACCTCTTAGAAGATCCACTTATCGCCCACGAGCTTTTCGATACACAACGACAACAATCTTTCACTAATGATCATAACTACCACTCCACTTTCATGGTAGCTCATGAAAACTCAGCTCTCAATAATACTAATGTGCAGTCCACCATGAACAACTCCAGCTGCAACAATGGGAAATTTATTGCCCTTGATGGTGGAAATCGCCGTTTAACCGACAAGAGATCTTCCAAGAAAGACCGACACAGCAAGATTCACACAGCTCGAGGCCCCAGGGACCGAAGAATGAGATTGTCCCTCGATGTTGCTACGAAGTTTTTTAAGTTGCAAGACATGCTTGGGTATGATAAGGCAAGCAATACTATCGAGTGGTTGATCATGAAATCAAAACCCGCTATTCAGGATCTCCTC---ACTGAACACTTATACCAAAGCTGCAGCCTCATGGGTGTGTCAAACAGTGCATCTTCTGTTTCAGAATGTGAAGTTCTGTCTGGACTTAATGATGATCAATCTACAAATAAAACCGTTGAGGATCAAAGAATTGCAGTAAACAAAGAGAAGAAAAAACATGACAAAGTAATTAGGAGATGTGTGTATATTGATCGCTCTCTAGTTAAAGAAACAAGAGAAAAAGCAAGAGTAAGAGCAAGGAAGAGAACAGCTGAAAAACGAAAAATAAAGCTCGGTAATGCATCATGTTTGAATCATGTAATGGATCAG---ATCAGCCGATTAGGGTCTTGGATCCCTTTTGGAGAACATCAAGTTCAAACAACCGACCAAGCCGAATATGCAAGCTCCTACTTTCAGTTTAAGCAAGG---GATTAATGTTGGTGATACATCATCCGCGACGTCTAGCAATTGGAGCCCATCCTTGTTCAATTATCAACAAAATATTGGAATTTCTCATGAGG--TATAATACATTATTTTAGCACTTGT----ATTGCTGGCTATTAGTTAATTAATGACCAAGAGTCCAAAA----CTAGGTCAATCATTAAATAGGCCTTTACAAAAAATGATGTATATCATTGCTTGTAAGAAGTCTAATGTAGATT-------ATAATCAGA---TAATTAAATATATGTTTTTTGCAGC---ATCAGTTCAGTGACTTTCAGATTCCTGGTAGACCATGGGAAGGCATGAGTAATTAGGTCAGTGTCAAGGGGTGTTTGAGATT
>Cbo-BRC1-1
CCATCATTTTCCTCATTCCGCCTCTACAACCCTCATTACAACCCCTTAGAAGATCCACTTATCGCCCACGAGCTTTTCGATACACAACAACAACAATCTTTCACTAATGATCATAACTTCCACTCCACTTTCATGGTAGCTCATGAAAACTCAGCTCTCAGTAATACTAATGTGCACTCCACCATGAACAACTCCAGCTGCAGCAATGGGAAATTTATTGCCCTTGATGGTGGAAATCGCGGTTTAACCGACAATAGATCTTCCAAGAAAGACCGACACAGCAAGATTAACACAGCTCGAGGCCCCAGGGACCGAAGAATGAGATTGTCCCTTGATGTTGCAAAGAAGTTTTTTAAGTTGCAAGACATGCTTGGGTTTGATAAGGCAAGCAATACTATCGAGTGGTTGATTATGAAATCAAAACCCGCCATTCGGGATCTCCTC---AGTGAACACTTATACCAAAGCTGCAGCCTCATGGGTGTGTCAAACAGTGCATCTTCTGCTTCCGAATGTGAAGTTCTCTCTGGACTCAATGATGATCAATCTACTGATAAAACCGTAGAGGATCAAGGAATTGCAGTAAACAAAGAGAAGAAAAAACTTGATAAAATAGTTAGGAGATGTGTGTATGTTGATCAATCTATAGCTAAAGAAACAAGAGAAAAAGCAAGAGTAAGAGCAAGGAAAAGAACAGCTGAAAAACGAAAAATAAAGCTCGGTAATGCATCATGTTTGGATCGTGTAATGTTACAGAATATGAGCCGATTAGGGTCTTGGATCCCTTTTGGAGAACATCAAGTTCAAACAATCGATCAAGCCGAATATGCAAGCTCCTACTTTCAGTTTAAGCAAGG---GATTAATGTTGGTGATACTTCATCCGCGACGTCTAGCAATTGGAGCCCATTCTTGTTCAATTATCAGCAAAATACTGGAATTTCTCATGAGG--TATAATACATTATTTTAGCACTTGT----ATTACTGGCTATTAGTTAGTTAATGACCAAGAGTCTAAGA----CTAGGTCAATCATTAAATATGGCTTCAC-AAAAATGATGTATATCATTGGTTGTAAGAAGTCTAATGTAGATTACTGCACATAATCAGATACTAATTAAATATATGTTTTTTGCAGC---ATCAGTTCAGTGACTTTCAGATTCCTGGTAGACCATGGTAAGGCATGAGCAATTAGGTCAGTGTCAAGGGGTGTTTGAGATT
>Cok-BRC1-1
CCATCATTTTCCTCATTCCGCCTCTACAACCCTCATTACAACCTCTTAGAAGATCCACTTATCGCCCACGAGCTTTTCAATACACAACGACAACAATCTTTCACTAATGATCATAACTACCACTCCACTTTCATGGTAGCTCATGAAAACTCAGCTCTCAATAATACTAATGTGCAGTCCACCATGAACAACTCCAGCTGCAACAATGGGAAATTTATTGCCCTTGATGGTGGAAATCGCCGTTTAACCGACAAGAGATCTTCCAAGAAAGACCGACACAGCAAGATTCACACAGCTCGAGGCCCCAGGGACCGAAGAATGAGATTGTCCCTCGATGTTGCTACGAAGTTTTTTAAGTTGCAAGACATGCTTGGGTATGATAAGGCAAGCAATACTATCGAGTGGTTGATCATGAAATCAAAACCCGCTATTCAGGATCTCCTC---ACTGAACACTTATACCAAAGCTGCAGCCTCATGGGTGTGTCAAACAGTGCATCTTCTGTTTCAGAATGTGAAGTTCTGTCTGGACTTAATGATGATCAATCTACAAATAAAACCGTTGAGGATCAAAGAATTGCAGTAAACAAAGAGAAGAAAAAACATGACAAAGTAATTAGGAGATGTGTGTATATTGATCGCTCTCTAGTTAAAGAAACAAGAGAAAAAGCAAGAGTAAGAGCAAGGAAGAGAACAGCTGAAAAACGAAAAATAAAGCTCGGTAATGCATCATGTTTGAATCATGTAATGGATCAG---ATCAGCCGATTAGGGTCTTGGATCCCTTTTGGAGAACATCAAGTTCAAACAACCGACCAAGCCGAATATGCAAGCTCCTACTTTCAGTTTAAGCAAGG---GATTAATGTTGGTGATACATCATCCGCGACGTCTAGCAATTGGAGCCCATCCTTGTTCAATTATCAACAAAATATTGGAATTTCTCATGAGG--TATAATACATTATTTTAGCACTTGT----ATTGCTGGCTATTAGTTAATTAATGACCAAGAGTCCAAAA----CTAGGTCAATCATTAAATAGGCCTTTACAAAAAATGATGTATATCATTGCTTGTAAGAAGTCTAATGTAGATTATTGCACATAATCAGA---TAATTAAATATATGTTTTTTGCAGC---ATCAGTTCAGTGACTTTCAGATTCCTGGTAGACCATGGGAAGGCATGAGCAATTAGGTCAGTGTCAAGGGGTGTTTGAGATT
>CiXX-BRC1-1
CCATCATTTTCCTCATTCCGCCTCTACAATCCTCATTACAACCCCTTAGAAGATCCACTTATAGCCCACGAGCTTTTCGATACACAACGACAACAATCGTTCACTAATGATCATAACTACCACTGCACTTTCATGGTAGCTCATGAAAACTCAGCTCTCAGTAATACTAATGTGCACTCCACCATGAACAACTCCAGCTGCAAAAATGGGAAATTTATTGCCCTTGATGGTGGAAATCGTGGTTTAACCGACAATAGATCTTCCAAGAAAGACCGACACAGCAAGATCAACACAGCTCGAGGCCCCAGGGACCGAAGAATGAGATTGTCCCTCGATGTTGCTAAGAAGTTTTTTAAGTTGCAAGACATGCTTGGGTTTGATAAGGCAAGCAATACTATCGAGTGGTTGATTATGAAATCAAAACCCTCTATTCGGGATCTCCTC---ACTGAACACTTATACCAAAGCTGCAGCCTCATGGGTGTGTCAAACAGTGCATCTTCTGCTTCCGAATGTGAAGTTCTGTCTGGACTTAATGATGATCAATCTACGGATAAAACCGTAGAGGATCAAGGAATTGCAGTAAACAAAGAGAAGAAAAAACGTGATAAAGTAGTTAGGAGATGTGTGTATGTTGATCACTCTATAGCTAAAGAAACAAGAGAAAAAGCAAGAGTAAGAGCAAGGAAGAGAACAGCTGAAAAACGAAAAATAAAGCTCGGTAATGCATCATGTTTGGATCATGTAATGTTACAGAATATGAGTCGATTAGGGTCTTGGATCCCTTTTGGAGAGCATCAAGTTCAAACAATCGATCAAGCCGAATATGCAAGCTCCTATTTTCAGTTTAAGCAAGG---GATTAATGTTGGTGATACTTCATCCGCGACGTCTAGCAATTGGAACCCATCCTTGTTCAATCATCAACAAAATATTGGAATTTCTCATGAGG--TATAATACATTATTTTAGCACTTTT----ATTACTGGCTATTAGTTAGTTAATGACCAAGAGTCTAAGA----CTAGGTCAATCATTAAATAGGGCTTCAC-AAAAATGATTAATATCATTGGTTGTAAGAAGTCTAATGTAGATTACTGCACATAATCAGATACTAATTAAATATATGTTTTTTGCAGC---ATCAGTTCAGTGACTTTCAGATTCCTGGTAGACCATGGGAAGGCATGAGCAATTAGGTCAGTGTCAAGGGGTGTTTGAGATT
>CiXX-BRC1-2
CCATCATTTTCCTCATTCCGCCTCTACAACCCTCATTACAACCTCTTAGAAGATCCACTTATCGCCCACGAGCTTTTCGATACACAACGACAACAATCTTTCACTAATGATCATAACTACCACTCCACTTTCATGGTAGCTCATGAAAACTCAGCTCTCAATAATACTAATGTGCAGTCCACCATGAACAACTCCAGCTGCAACAATGGGAAATTTATTGCCCTTGATGGTCGAAATCGCGGTTTAACAGACAAGAGATCTTCCAAGAAAGACCGACACAGCAAGATTCACACAGCTCGAGGCCCCAGGGACCGAAGAATGAGATTGTCCCTCGATGTTGCTACGAAGTTTTTTAAGTTGCAAGACATGCTTGGGTATGATAAGGCAAGCAATACTATCGAGTGGTTGATCATGAAATCAAAACCCGCTATTCAGGATCTCCTC---ACTGAACACTTATACCAAAGCTCCAGCCTCATGGGTGTGTCAAACAGTGCATCTTCTGTTTCAGAATGTGAAGTTCTGTCTGGACTTAATGATGATCAATCTACAAATAAAACCGTAGAGGATCAAAGAATTGCAGTAAACAAAGAGAAGATAAAACATGACAAAGTAGTTAGGAGATGTGTGTATATTGATCACTCTCTAGCTAAAGAAACAAGAGAAAAAGCAAGAGTGAGAGCAAGGAAGAGAACAGCTGAAAAACGAAAAATAAAGCTTGCTAATGCATCATGTTTGAATCATGTAATGGATCAGAATATGAGCCGATTAGGGTCTTGGATCCCTTTTGGAGAACATCAAGTTCAAACAACCGAGCAAGCCGAATATGCAAGCTCCTACTTTCAGTTTAAGCAAGG---GTTTAATGTTGGTGATACTTCATCCGTGACGTCTAGCAATTGGAGCCCATCCTTGTTCAATTATCAGCAAAATATTGGAATTTCTCATGAGG--TATAATACATTATTTTAGCACTTGT----ATTGCTGGCTATTAGTTAGTTAATGACCAAGAGTCCAAAA----CTAGGTCAATCATTAAATAGGCCTTCACAAAAAATGATGTATATCATTGGTTGTAAGAAGTCTAATGTAGATTATTGCACATAATCAGA---TAATTAAATATATGTTTTTTGCAGC---ATCAGTTCAGTGACTTTCAGATTCCTGGTAGACCATGGTAAGGCATGAGCAATTAGGTCAGTGTCAAGGGGTGTTTGAGATT
>CiMZ-BRC1-1
CCATCATTTTCCTCATTCCGCCTCTACAACCCTCATTACAACCTCTTAGAAGATCCACGTATCGCCTACGAGCTTTTCGATACACAACAACAACAATCTTTCACTAATGATCATAACTACCACTCCACTTTCATGGTAGCTCATGAAAACTCAGCTCTCAATAATACTAATGTGCAGTCCACCATGAACAACTCCAGCTGCAACAATGGGAAATTTATTGCCCTTGATGGTGGAAATCGCCGTTTAACCGACAAGAGATCTTCCAAGAAAGACCGACACAGCAAGATTCACACAGCTCGAGGCCCCAGGGACCGAAGAATGAGATTGTCCCTCGATGTTGCTACGAAGTTTTTTAAGTTGCAAGACATGCTTGGGTATGATAAGGCAAGCAATACTATCGAGTGGTTGATCATGAAATCAAAACCCGCTATTCAGGATCTCCTC---ACTGAACACTTATACCAAAGCTGCAGCCTCATGGGTGTGTCAAACAGTGCATCTTCTGTTTCAGAATGTGAAGTTCTGTCTGGACTTAATGATGATCAATCTACAAATAAAACCGTTGAGGATCAAAGAATGGCAGTAAACAAAGAGAAGAAAAAACATGACAAAGTAATTAGGAGATGTGTGTATATTGATCGCTCTCTAGTTAAAGAAACAAGAGAAAAAGCAAGAGTAAGAGCAAGGAAGAGAACAGCTGAAAAACGAAAAATAAAGCTCGGTAATGCATCATGTTTGAATCATGTAATGGATCAG---ATCAGCCGATTAGGGTCTTGGATCCCTTTTGGAGAACAACAAGTTCAAACAACCGACCAAGCCGAATATGCAAGCTCCTACTTTCAGTTTAAGCAAGG---GATTAATGTTGGTGATACATCATCCGCGACGTCTAGCAATTGGAGCCCATCCTTGTTCAATTATCAACAAAATATTGGAATTTCTCATGGGG--TATAAGACATTATTTTAGCACTTGT----ATTGCTGGCTATTAGTTAATTAATGACCAAGAGTCCAAAA----CTAGGTCAATCATTAAATAGGCCTTCACAAAAAATGATGTATATCATTGCTTGTAAGAAGTCTAATGTAGATTATTGCACATAATCAGA---TAATTAAATATATGTTTTTTGCAGC---ATCAGTTCAGTGACTTTCAGATTCCTGGTAGACCATGGGAAGGCATGAGCAATTAGGTCAGTGTCAAGGGGTGTTTGAGATT
>CiMZ-BRC1-2
CCATCATTTTCCTCATTCCGCCTCTACAACCCTCATTACAACCTCTTAGAAGATCCACGTATCGCCCACGAGCTTTTCGATACACAACGACAACAATCTTTCACTAATGATCATAACTACCACTCCACTTTCATGGTAGCTCATGAAAACTCAGCTCTCAATAATACTAATGTGCAGTCCACCATGAACAACTCCAGCTGCAACAATGGGAAATTTATTGCCCTTGATGGTGGAAATCGCCGTTTAACCGACAAGAGATCTTCCAAGAAAGACCGACACAGCAAGATTCACACAGCTCGAGGCCCCAGGGACCGAAGAATGAGATTGTCCCTCGATGTTGCTAAGAAGTTTTTTAAGTTGCAAGACATGCTTGGGTATGATAAGGCAAGCAATACTATCGAGTGGTTGATCATGAAATCAAAACCCGCTATTCAGGATCTCCTC---ACTGAACACTTATACCAAAGCTGCAGCCTCATGGGTGTGTCAAACAGTGCATCTTCTGTTTCAGAATGTGAAGTTCTGTCTGGACTTAATGATGATCAATCTACAAATAAAACCGTTGAGGATCAAAGAATTGCAGTAAACAAAGAGAAGAAAAAACATGACAAAGTAATTAGGAGATGTGTGTATATTGATCGCTCTCTAGTTAAAGAAACAAGAGAGAAAGCAAGAGTAAGAGCAAGGAAGAGAACAGCTGAAAAACGAAAAATAAAGCTCGGTAATGCATCATGTTTGAATCATGTAATGGATCAG---ATCAGCCGATTAGGGTCTTGGATCCCTTTTGGAGAACATCAAGTTCAAACAACCGACCAAGCCGAATATGCAAGCTCCTACTTTCAGTTTAAGCAAGG---GATTAATGTTGGTGATACATCATCCGCGACGTCTAGCAATTGGAGCCCATCCTTGTTCAATTATCAACAAAATATTGGAATTTCTCATGAGG--TATAGTACATTATTTTAGCACTTGT----ATTGCTGGCTATTAGTTAATTAATGACCAAGAGTCCAAAA----CTAGGTCAATCATTAAATAGGCCTTCACAAAAAATGATGTATATCATTGCTTGTAAGAAGTCTAATGTAGATTATTGCACATAATCAGA---TAATTAAATATATGTTTTTTGCAGC---ATCAGTTCAGTGACTTTCAGATTCCTGGTAGACCATGGGAAGGCATGAGCAATTAGGTCAGTGTCAAGGGGTGTTTGAGATT
>CiGY-BRC1-1
CCATCATTTTCCTCATTCCGCCTCTACAACCCTCATTACAACCCCTTAGAAGATCCACGTATCTCCCACGAGCTTTTCGATACACAACAACAACAACCTTTCACTAATGATCATAACCTCCACTCCACTTTCATGGTAGCTCATGAAAACTCAGCTCTCAGTAATACTATTGTGCACCCCACCATGAACAACTCCAGCTGCAACAATGGAAAATTTATTGCCCTTGATGGTGGAAATCGTGGTTTAACCGACAATAGATCTTCCAAGAAAGACCGACACAGCAAGATTAACACAGCTCGAGGCCCCAGGGACCGAAGAATGAGATTGTCCCTCGATGTTGCTAAGAAGTTTTTTAAGTTGCAAGACATGCTTGGGTTTGATAAGGCAAGCAATACTATCGAGTGGTTGATTATGAAATCAAAACCCGCCATTCGGGATCTCCTC---ACTGAACACTTATACCAAAGCTTCAGCCTTATGGGTGTGTCAAACAGTGCATCTTCTGCTTCCGAATGTGAAGTTCTGTCTGGACTTAATGATGATCAATCTAGGGCTAAAACCGTTGAGGATCAAGGAATTGCAGTAAACAAAGAGAAGAAAAAACGTGATAAAGTTGTTAGGAGATGTGTGTATGTTGATCACTCTATAGCTAAAGAAACAAGAGAAAAAGCAAGAGTAAGAGCAAGGAAGAGAACAGCTGAAAAACGAAAAATAAAGCTCGGTTATGCATCATGTTTGGATCATGTAATGTTACAGAATATGAGCCGATTAGGTTCTTGGATCCCTTTTGGAGAACATCAAGTTCAAACAATCGATCAAGCCGAATATGCAAGCTCCTACTTTCAGTTTAAGCAAGG---GATTAATGTTGGTGATACTTCATCCGCGACGTCTAGCAATTGGAGCCCATCCTTGTTCAATCATCAGCAAAATATTGGAATTTCTCATGAGG--TATAATACATTATTTTAGCACTTGT----ATTACTGGCTATTAGTTAGTTAATGACCAAGAGTCTAAGA----CTTGGTCAATCATTAAATAGGGCTTCAC-AAAAATGATTAATATCATTGGTTGTAAGAAGTCTAATGTAGATTACTGCACATCATCAGATACTAATTAAATATATGTTTTTTGCAGC---ATCAGTTCAGTGACTTTCAGATTCCTGGTAGACCATGGGAAGGCATGAGCAAATAGGTCAGTGTCAAGGAGTGTTTGAGATT
>CiGY-BRC1-2
CCATCATTTTCCTCATTCCGCCTCTACAACCCTCATTACAACCTCTTAGAAGACCCACTTATCGCCCACGAGCTTTTCGATACACAACGACAACAATCTTTCACTAATGATCATAACTACCACTCCACTTTCATGGTAGCTCATGAAAACTCAGCTCTCAATAATACTAATGTGCAGTCCACCATGAACAACTCCAGCTGCAACAATGGGAAATTTATTGCCCTTGATGGTGGAAATCGCCGTTTAACCGACAAGAGATCTTCCAAGAAAGACCGACACAGCAAGATTCACACAGCTCGAGGCCCCAGGGACCGAAGAATGAGATTGTCCCTCGATGTTGCTACGAAGTTTTTTAAGTTGCAAGACATGCTTGGGTATGATAAGGCAAGCAATACTATCGAGTGGTTGATCATGAAATCAAAACCCGCTATTCAGGATCTCCTC---ACTGAACACTTATACCAAAGCTGCAGCCTCATGGGTGTGTCAAACAGTGCATCTTCTGTTTCAGAATGTGAAGTTCTGTCAGGACTTAATGATGATCAATCTACAAATAAAACTGTTGAGGATCAAAGAATTGCAGTAAACAAAGAGAAGAAAAAACATGACAAAGTAATTAGGAGATGTGTGTATATTGATCGCTCTCTAGTTAAAGAAACAAGAGAAAAAGCAAGAGTAAGAGCAAGGAAGAGAACAGCTGAAAAACGAAAAATAAAGCTCGGTAATGCATCATGTTTGAATCATGTAATGGATCAG---ATCAGCCGATTAGGGTCTTGGATCCCTTTTGGAGAACATCAAGTTCAAACAACCGACCAAGCCGAATATGCAAGCTCCTACTTTCAGTTTAAGCAAGG---GATTGATGTTGGTGATACATCATCCGCGATGTCTAGCAATTGGAGCCCATCCTTGTTCAATTATCAACAAAATATTGGAATTTCTCATGAGG--TATAATACATTATTTTAGCACTTGT----ATTGCTGGCTATTAGTTAATTAATGACCAAGAGTCCAAAA----CTAGGTCAATCATTAAATAGGCCTTCACAAAAAATGATGTATATCATCGCTTGTAAGAAGTCTAATGTGGATTATTGCACATAATCAGA---TAATTAAATATATGTTTTTTGCAGC---ATCAGTTCAGTGACTTTCAGATTCCTGGTAGACCATGGGAAGGCATGAGCAATTAGGTCAGTGTCAAGGGGTGTTTGAGATT
>Cv-BRC1-1
CCATCATTTTCCTCATTCCGCCTCTACAACCCTCATT---ACCCCTTAGAAGATCCACTTATCGCCCACGAGCTTTTCGATACACAACAACAACAATCGTTCACTAATGATCATAACTACCACTGCACTTTCATGGTAGCTCATGAAAACTCAGCCCTCAGTAATACTAATGTGCACTCCACCATGAACAACTCCAGCTGCAACAATGGGAAATTTATTGCCCTTGATGGTGGAAATCGCGGTTTAACCGAAAATAGATCTTCCAAGAAAGACCGACACAGCAAGATTAACACAGCTCGAGGCCCCAGGGACCGAAGAATGAGATTGTCCCTCGATGTTGCAAAGAAGTTTTTTAAGTTGCAAGACATGCTTGGGTTTGATAAGGCAAGCAATACTATCGAGTGGTTGATTATGAAATCAAAACCCGCTATTCGGGATCTCCTC---ACTGAACAAGTATACCAAAGCTGCAGCCTCATGGGTGTGTCAAACACTGCATCTTCTGCTTCAGAATGTGAAGTTCTGTCTGGACTTAATGATGATCAATCTACGGCTAAAACCGTTGAGGATCAAGGAATTGCAGTAAACAAAGAGAAGAAAAAACATTGTAAAGTAGTTAGGAGATGTGTGTATGTTGATCAATCTATAGCTAAAGAAACAAGAGAAAAAGCAAGAGTAAGAGCAAGGAAGAGAACAGCTGAAAAACGAAAAATAAAGCTCGGTAATGCATCATGCTTGGATCATGTAATGTTACAGAATATGAGCCGATTAGGGTCTTGGATCCCTTTTGGAGAACATCACGTTCAAACAATCGATCAAGCCGAATATGCAAGCTCCTACTTTCAGTTTAAGCAAGG---GATTAATGTTGGTGATACTTCATCCGCGACGTCTAGCAATGGGAGCCCATCCTTGTTCAATCATCAGCAAAATATTGGAATTTCTCATGAGG--TATAATACATTATTTTAGCACTTGT----ATTACTGGCTATTAGTTAGTTAATGACCAAGAGTCTAAGA----CTAGGTCAATCATTAAATAGAGCTTCAC-AAAAATGATGTATATCATTGGTTGTAAGAAGTCTAATGTAGATTACTGCACATAATCAGA---TAATTAAATATATGTTTTTTGCAGC---ATCAGTTCAGTGACTTTCAGATTCCTGGTAGACCATGGTAAGGCATGAGCAATTAAGTCAGTGTCAAGGGGTGTTTGAGATT
>Cv-BRC1-2
CCATCATTTTCCTCATTCCGCCTCTACAACCCTCATT---ACCCCTTAGAAGATCCACTTATCGCCCATGAGCTTTTCGATACACAACGACAACAATCGTTCACTAATGATCATAACTACCACTGCACTTTCATGGTAGCTCATGAAAACTCAGCTCTCAGTAATACTAATGTGCACTCCACCATGAACAACTCCAGCTGCAACAATGGGAAATTTATTGCCCTTGATGGTGGAAATCGCGGTTTAACCGACAATAGATCTTCTAAGAAAGACCGACACAGCAAGATTAACACAGCTCGAGGCCCCAGGGACCGAAGAATGAGATTGTCCCTCGATGTTGCTAAGAAGTTTTTTAAGTTGCAAGACATGCTTGGGTTTGATAAGGCAAGCAATACTATCGAGTGGTTGATTATGAAATCAAAACCCGCTATTCGGGATCTCCTC---ACTGAACACTTATACCAAAGCTGCAGCCTCATGGGTGTGTCAAACAGTGCATCTTCTGCTTCCGAATGTGAAGTTCTCTCTGGACTTAATGATGATCAATCTACGGATAAAACCATAGAGGATCAAGGAATTGCGGTAAACAAAGAGAAGAAAAAACGTGATAAAGTAGTTAGGAGATGTGTGTATGTTGATCACTCTATAGCTAAAGAAACAAGAGAAAAAGCAAGAGTAAGAGCAAGGAAGAGAACAGCTGAAAAACGAAAAATAAAGCTCGGTAATGCATCATGTTTGGATCATGTAATGTTACAGAATATGAGCCGGTTAGGGTCTTGGATCCCTTTTGGAGAACATCAAGTTCAAACAATCGATCAAGCCGAATATGCAAGCTCCTACTTTCAGTTTAAGCAAGG---GATTAATGTTGGTGATACTTCATCCGCGACGTCTAGCAATTGGAGCCCATCCTTGTTCAATCATCAGCAAAATATTGGAATTTCTCATGAGG--TATAATACATTATTTTAGCACTTGT----ATTACTGGCTATTAGTTAGTTAATGACCAAGAGTCTAAGA----CTAGGTCAATCATTAAATAGGGCTTCAC-AAAAATGATTAATATCATTGGTTGTAAGAAGTCTAATGTAGATTACTGCACATCATCAGATACTAATTAAATATATGTTTTTTGCAGC---ATCAGTTCAGTGACTTTCAGATTCCTGGTAGACCATGGGAAGGCATGAGCAAATAGGTCAGTGTCAAGGGGTGTTTGAGATT
>Ot-BRC1-1
CCATCATTTTCCTCATTCCGCCTCTACAACCCTCATTACAACCTCTTAGAAGATCCACTTATCGCCCACGAGCTTTTTGATACACAACGACAACAATCGTTCACTAATGATCATAACTACCACTCCACTTTCATGGTAGCTCATGAAAAGTCAGCTCTCAATAATACTAATGTGCAGTCCACCATGAACAACTCCAACTGCAACACTGGGAAATTTATTGCCCTTGATGGTGGAAATCGCGGTTTAACCGACAAGAGATCTTCCAAGAAAGACCGACACAGCAAGATTCACACAGCTCGAGGCCCCAGGGACCGAAGAATGAGATTGTCCCTCGATGTTGCTACGAAGTTTTTTAAGTTGCAAGACATGCTTGGGTATGATAAGGCAAGCAATACCATCGAGTGGTTGATTATGAAATCAAAACCCGCTATTCAGGATCTCCTC---ACTGAACACTTATACCAAAGCTGCAGCCTCATGGGTGTGTCAAACAGTGCATTTTCTGTTTCAGAATGTGAAGTTCTGTCTGGACTTAATGATGATCAATCTACAAATAAAACCGTAGAGGATCAAAGAATTGCAGTAAACAAAGAGAAGAAAAAACATGACAAAGTAGCAAGGAGATGTGTGTATATTGATCACTCTCTAGCTAAAGAAACAAGAGAAAAAGCAAGAGTAAGAGCAAGGAAGAGAACAGCTGAAAAACGAAAAATAAAGCTCGGTAATGCATCATGTTTGAATCATGTAATGGGTCAGAATATGAGCCGATTAGGGTCTTGGATCCGTTTTGGAGAACATCAAGTTCAAACAACCGACCAAGCCGAATATGCAAGCTCCTACTTTCAGTTTAAGCAAGG---GATTAATGTTGGTGATACTTCATCCGCGACGTCTAGCAAATGGAACCCATCCTTGTTCAATTATCAGCAAAATATTGGAATTTCTCATGAGG--TATAATACATTATTTTAGCACTTGT----ATTGCTGGCTATTAGTTAGTTAATGACCAAGAATCCAAAA----CTAGGTCAATCATTAAATAGGCCTTCACAAAAAATGATGTATATCATTGGTTGTAAGAAGTCTAATGTAGATTATTGCACATAATCAGA---TAATTAAATATATATTTTTTGCAGC---ATCAGTTCAGTGACTTTCAGATTCCTGGTAGACCATGGGAAGGCATGAGCAATTAGGTCAGTGTCAAGGGGTGTTTGAGATT
>Ol-BRC1-1
CCATCATTTTCCTCATTCCGCCTCTACAACCCTCATTACAACCTCTTAGAAGATCCACTTATCGCCCACGAGCTTTTTGATACACAACGACAACAATCGTTCACTAATGATCATAACTACCACTCCACTTTCATGGTAGCTCATGAAAAGTCAGCTCTCAATAATACTAATGTGCAGTCCACCATGAACAACTCCAACTGCAACACTGGGAAATTTATTGCCCTTGATGGTGGAAATCGCGGTTTAACCGACAAGAGATCTTCCAAGAAAGACCGACACAGCAAGATTCACACAGCTCGAGGCCCCAGGGACCGAAGAATGAGATTGTCCCTCGATGTTGCTACGAAGTTTTTTAAGTTGCAAGACATGCTTGGGTATGATAAGGCAAGCAATACCATCGAGTGGTTGATTATGAAATCAAAACCCGCTATTCAGGATCTCCTC---ACTGAACACTTATACCAAAGCTGCAGCCTCATGGGTGTGTCAAACAGTGCATTTTCTGTTTCAGAATGTGAAGTTCTGTCTGGACTTAATGATGATCAATCTACAAATAAAACCGTAGAGGATCAAAGAATTGCAGTAAACAAAGAGAAGAAAAAACATGACAAAGTAGCAAGGAGATGTGTGTATATTGATCACTCTCTAGCTAAAGAAACAAGAGAAAAAGCAAGAGTAAGAGCAAGGAAGAGAACAGCTGAAAAACGAAAAATAAAGCTCGGTAATGCATCATGTTTGAATCATGTAATGGGTCAGAATATGAGCCGATTAGGGTCTTGGATCCGTTTTGGAGAACATCAAGTTCAAACAACCGACCAAGCCGAATATGCAAGCTCCTACTTTCAGTTTAAGCAAGG---GATTAATGTTGGTGATACTTCATCCGCGACGTCTAGCAAATGGAACCCATCCTTGTTCAATTATCAGCAAAATATTGGAATTTCTCATGAGG--TATAATACATTATTTTAGCACTTGT----ATTGCTGGCTATTAGTTAGTTAATGACCAAGAATCCAAAA----CTAGGTCAATCATTAAATAGGCCTTCACAAAAAATGATGTATATCATTGGTTGTAAGAAGTCTAATGTAGATTATTGCACATAATCAGA---TAATTAAATATATATTTTTTGCAGC---ATCAGTTCAGTGACTTTCAGATTCCTGGTAGACCATGGGAAGGCATGAGCAATTAGGTCAGTGTCAAGGGGTGTTTGAGATT
>Cm-BRC1-1
CCATCATTTTCCTCATTCCGCCTCTACAACCCTCATTACAACCTCTTAGAAGATCCACTTATCGCCTACGAGCTTTTCGATACACAACGACAACAATCGTTCACTAATGATCATAACTACCACTGCACTTTCATGGTAGCTCATGAAAACTCAGCTCTCAGTAATACTAATGTGCACTCCACCATGAACAACTCCAGCTGCAAAAATGGGAAATTTATTGCCCTTGATGGTGGAAATCGTGGTTTAACCGACAATAGATCTTCCAAGAAAGACCGACACAGCAAGATCAACACAGCTCGAGGCCCCAGGGACCGAAGAATGAGATTGTCCCTCGATGTTGCTAAGAAGTTTTTTAAGTTGCAAGACATGCTTGGGTTTGATAAGGCAAGCAATACTATCGAGTGGTTGATTATGAAATCAAAACCCGCTATTCGGGATCTCCTC---ACTGAACACTTATACCAAAGCTGCAGCCTCATGGGTGTGTCAAACAGTGCATCTTCTGCTTCCGAATGTGAAGTTCTGTCTGGACTTAATGATGATCAATCTACGGATAAAACCGTAGAGGATCAAGGAATTGCAGTAAACAAAGAGAAGAAAAAACGTGATAAAGTAGTTAGGAGATGTGTGTATGTTGATCACTCTATAGCTAAAGAAACAAGAGAAAAAGCAAGAGTAAGAGCAAGGAAGAGAACAGCTGAAAAACGAAAAATAAAGCTCGGTAATGCATCATGTTTGGATCATGTAATGTTACAGAATATGAGTCGATTAGGGTCTTGGATCCCTTTTGGAGAGCATCAAGTTCAAACAATCGATCAAGCCGAATATGCAAGCTCCTATTTTCAGTTTAAGCAAGG---GATTAATGTTGGTGATACTTCATCCGCGACGTCTAGCAATTGGAACCCATCCTTGTTCAATCATCAACAAAATATTGGAATTTCTCATGAGG--TATAATACATTATTTTAGCACTTTT----ATTACTGGCTATTAGTTAGTTAATGACCAAGAGTCTAAGA----CTAGGTCAATCATTAAATAGGGCTTCAC-AAAAATGATTAATATCATTGGTTGTAAGAAGTCTAATGTAGATTACTGCACATAATCAGATACTAATTAAATATATGTTTTTTGCAGC---ATCAGTTCAGTGACTTTCAGATTCCTGGTAGACCATGGGAAGGCATGAGCAATTAGGTCAGTGTCAAGGGGTGTTTGAGATT
>Cmo-BRC1-1
CCATCATTTTCCTCATTCCGCCTCTACAACCCTCATTACAACCCCTTAGAAGATCCACTTATCGCCCACGAGCTTTTTGATACACAACGACAACAATCGTTCACTAATGATCATAACTACCACTCCACTTTCATGGTAGCTCATGAAAACTCAGCTCTCAATAATACTAATGTGCAGTCCACCATGAAAAACTCCAGCTGCAACAATAGGAGATTTATTGCCCTTGATGGTGGAAATCGCGGTTTAACCGACAAGAGATCTTCCAAGAAAGACCGACACAGCAAGATTAACACAGCTCGAGGCCCCAGGGACCGAAGAATGAGATTGTCCCTCGATGTTGCTACGAAGTTTTTTAAGTTGCAAGACATGCTTGGGTATGATAAGGCAAGCAATACTATCGAGTGGTTGATTATGCAATCAAAACTCGCTATTCAGGATCTCCTC---ACTGAACACTTATACGAAAGCTGCAGCCTCATGGGTGTGTCAAACAGTGCATCTTCTGTTTCAGAATGTGAAGTTCTGTCTGGACTTAATGATGATCAATCTACAAATAAAACCTTAGAGGATCAAAGAATTGCAGTAAACAAAGAGAAGAAAAAACATGACAAAGTAGTTAGGAGATGTGTGTATATTGATCACTCTCTAGCTAAAGAAACAAGAGAAAAAGCAAGAGTAAGAGCAAGGAAGAGAACAGCTGAAAAACGTAAAATAAAGCTCGGTAATGCATCATGTTTGAATCATGTAATGGATCAGAATATGAGCCGATTAGGTTCTTGGATCCCTTTTGGAGAACATCAAGTTCAAACAACCGACCAGGCCGAATATGCAAGTTCCTACTTTCAGTTTAAGCAAGG---GATTAATGTTGGTGATACTCCATCCGCGACGTCTAGCAATTGGAGCCCATCCTTGTTCAATCATCAGCAAAATATTGGAATTTCTCATGAGG--TATAATACATTATTTTAGCACTTGT----ATTACTGGTTATTAGTTAGTTAATGACCAAGAGTCTAAGA----CTAGGTCAATCATTAAATAGGGCTTCAC-AAAAATGATGTATATCA----TTGTAAGAAGTCTAATGTAGATTACTGCACATAATCAGA---TAATTAAATATATGTTTTTTGCAGC---ATCAGTTCAGTGACTTTCAGATTCCTGGTAGACCATGGGAAGGCATGAGCAATTAGGTCAGTGTCAAGGGGTGTTTGAGATT
>Cmo-BRC1-2
CCATCATTTTCCTCATTCCGCCTCTACAACCCTCATTACAACCCCTTAGAAGATCCACTTATCGCCCACGAGCTTTTCGATACACAACAACAACAATCTTTCACTAATGATCATAACTTCCACTCCACTTTCATGGTAGCTCATGAAAACTCAGCTCTCAGTAATACTAATGTGCACTCCACCATGAACAACTCCAGCTGCAACAATGGGAAATTTATTGCCCTTGATGGTGGAAATCGCGGTTTAACCGACAATAGATCTTCCAAGAAAGACCGACACAGCAAGATTAACACAGCTCGAGGCCCCAGGGACCGAAGAATGAGATTGTCCCTTGATGTTGCAAAGAAGTTTTTTAAGTTGCAAGACATGCTTGGGTTTGATAAGGCAAGCAATACTATCGAGTGGTTGATTATGAAATCAAAACCCGCTATTCGGGATCTCCTC---AGTGAACACTTATACCAAAGCTGCAGCCTCATGGGTGTGTCAAACAGTGCATCTTCTGCTTCCGAATGTGAAGTTCTCTCTGGACTTAATGATGATCAATCTACTGATAAAGCCGTAGAGGATCAAGGAATTGCAGTAAACAAAGAGAAGAAAAAACTTGATAAAATAGTTAGGAGATGTGTGTATGTTGATCAATCTATAGCTAAAGAAACAAGAGAAAAAGCAAGAGTAAGAGCAAGGAAAAGAACAGCTGAAAAACGAAAAATAAAGCTCGGTAATGCATCATGTTTGGATCATGTAATGTTACAGAATATGAGCCGATTAGGGTCTTGGATCCCTTTTGGAGAACATCAAGTTCAAACAATCGATCAAGCCGAATATGCAAGCTCCTACTTTCAGTTTAAGCAAGG---GATTAATGTTGGTGATACTTCATCCGCGACGTCTAGCAATTGGAGCCCATTCTTGTTCAATTATCAGCAAAATACTGGAATTTCTCATGAGG--TATAATACATTATTTTAGCACTTGT----ATTACTGGCTATTAGTTAGTTAATGACCAAGAGTCTAAGA----CTAGGTCAATCATTAAATATGGCTTCAC-ACAAATGATGTATATCATTGGTTGTAAGAAGTCTAATGTAGATTACTGCACATAATCAGATACTAATTAAATATATGTTTTTTGCAGC---ATCAGTTCAGTGACTTTCAGATTCCTGGTAGACCATGGTAAGGCATGAGCAATTAGGTCAGTGTCAAGGGGTGTTTGAGATT
>Cor-BRC1-1
CCATCATTTTCCTCATTCCGCCTCTACAACCCTCATTACAACCTGTTAGAAGATCCATTTATCGCCCACCAGCTTTTTGATACACAACGAAAACAATCGTTCACTAATGATCATAACTACCACTCCACTTTCATGGTAGCTCATGAAAAGTCAGCTCTCAATAATACTAATGTGCAGTCCACCATGAACAACTCCAACTGCAACAATGGGAAATTTATTGCCCTTGATGGTGGAAATCGCGGTTTAACCGACAAGAGATCTTCCAAGAAAGACCGACACAGCAAGATTCACACAGCTCGAGGCCCCAGGGATCGAAGAATGAGATTGTCCCTCGATGTTGCTACGAAGTTTTTTAAGCTGCAAGACATGCTTGGGTATGATAAGGCAAGCAATACTATCGAGTGGTTGATTATGAAATCAAAACCCGCTATTCAGGATCTCCTC---ACTGAACACTTATACCAAAGCTGCAGTCTCATGGGTGTGTCAAACAGTGCATCTTCTGTTTCAGAATGTGAAGTTCTGTCTGGACTTAATGATGATCAATCTACAAATAAAATCGTAAAGGATCAAAGAATTGCAGTAAACAAAGAGAAGAAAAAACATGACAAAGTAGTTAGGAGATGTGTGTATATTGATCACTCTCTAGCTAAAGAAACAAGAGAAAAAGCAAGAGTAAGAGCAAGGAAGAGAACAGCTGAAAAACGTAAAATAAAGCTCGGTAATGCATCATGTTTGAATCATGTAATGGATCAGAATATGAGCCGATTAGGGTCTTGGATCCCTTTTGGAGAACATCAAGTTCAAACAATCGATCAAGCCGAATATGCAAGCTCCTACTTTCAGTTTAAGCAAGG---GATTAATGTTGGTGATACTTTATCCGCGACGTCTAGCAATTGGAGCCCATCCCTGTTCAATTATCAGCAAAATATTGGAATTTCTCATGAGG--TATAATACATTATTTTAGCACTTGT----ATTGCTGGCTATTAGTTAGTTAATGACCAAGAGTCCAAAA----CTAGGTCAATCATTAAATAGGCCTTCACAAAAAATGATGTATATCATTGATTGTAAGAAGTCTAATGTAGATTATTGCACATAATCAGA---TAATTAAATATATGTTTTTTGCAGC---ATCAGTTCAGTGACTTTCAGATTCCTGGTAGACCATGGGAAGGCATGAGCAATTAGGTCAGTGTCAAGGGGTGTTTGAGATT
>Cor-BRC1-2
CCATCATTTTCCTCATTCCGCCTCTACAACCCTCATTACAACCTGTTAGAAGATCCATTTATCGCCCACCAGCTTTTTGATACACAACGAAAACAATCGTTCACTAATGATCATAACTACCACTCCACTTTCATGGTAGCTCATGAAAAGTCAGCTCTCAATAATACTAATGTGCAGTCCACCATGAACAACTCCAACTGCAACAATGGGAAATTTATTGCCCTTGATGGTGGAAATCGCGGTTTAACCGACAAGAGATCTTCCAAGAAAGACCGACACAGCAAGATTCACACAGCTCGAGGCCCCAGGGACCGAAGAATGAGATTGTCCCTCGATGTTGCCACGAAGTTTTTTAAGTTGCAAGACATGCTTGGGTATGATAAGGCAAGCAATACTATCTAGTGGTTGATTATGAAATCAAAACCCGCTATTCAGGATCTCCTC---ACTGAACACTTATACCAAAGCTGCAGTCTCATGGGTGTGTCAAACAGTGCATCTTCTGTTTCAGAATGTGAAGTTCTGTCTGGACTTAATGATGATCAATCTACAAATAAAATCGTTGAGGATCAAAGAATTGCAGTAAACAAAGAGAAGAAAAAACATGACAAAGTAGTTAGGAGATGTGTGTATATTGATCACTCTCTAGCTAAAGAAACAAGAGAAAAAGCAAGAGTAAGAGCAAGGAAGAGAACAGCTGAAAAACGTAAAATAAAGCTCGGTAATGCATCATGTTTGAATCATGTAATGGATCAGAATATGAGCCGATTAGGGTCTTGGATCCCTTTTGGAGAACATCAAGTTCAAACAATCGATCAAGCCGAATATGCAAGCTCCTACTTTCAGTTTAAGCAAGG---GATTAATGTTGGTGATACTTCATCCGCGACGTCTAGCAATTGGAGCCCATCCCTGTTCAATTATCAGCAAAATATTGGAATTTCTCATGAGG--TATAATACATTATTTTAGCACTTGT----ATTGCTGGCTATTAGTTAGTTAATGACCAAGAGTCCAAAA----CTAGGTCAATCATTAAATAGGCCTTCACAAAAAATGATGTATATCATTGATTGTAAGAAGTCTAATGTAGATTATTGCACATAATCAGA---TAATTAAATATATGTTTTTTGCAGC---ATCAGTTCAGTGACTTTCAGATTCCTGGTAGACCATGGGAAGGCATGAGCAATTAGGTCAGTGTCAAGGGGTGTTTGAGATT
>Csi-BRC1-1
CCATCATTTTCCTCATTCCGCCTCTACAACCCTCATTACAACCTGTTAGAAGATCCATTTATCGCCCACCAGCTTTTTGATACACAACGAAAACAATCGTTCACTAATGATCATAACTACCACTCCACTTTCATGGTAGCTCATGAAAAGTCAGCTCTCAATAATACTAATGTGCAGTCCACCATGAACAACTCCAACTGCAACAATGGGAAATTTATTGCCCTTGATGGTGGAAATCGCGGTTTAACCGACAAGAGATCTTCCAAGAAAGACCGACACAGCAAGATTCACACAGCTCGAGGCCCCAGGGATCGAAGAATGAGATTGTCCCTCGATGTTGCTACGAAGTTTTTTAAGCTGCAAGACATGCTTGGGTATGATAAGGCAAGCAATACTATCGAGTGGTTGATTATGAAATCAAAACCCGCTATTCAGGATCTCCTC---ACTGAACACTTATACCAAAGCTGCAGTCTCATGGGTGTGTCAAACAGTGCATCTTCTGTTTCAGAATGTGAAGTTCTGTCTGGACTTAATGATGATCAATCTACAAATAAAATCGTAGAGGATCAAAGAATTGCAGTAAACAAAGAGAAGAAAAAACATGACAAAGTAGTTAGGAGATGTGTGTATATTGATCACCCTCTAGCTAAAGAAACAAGAGAAAAAGCAAGAGTAAGAGCAAGGAAGAGAACAGCTGAAAAACGTAAAATAAAGCTCGGTAATGCATCATGTTTGAATCATGTAATGGATCAGAATATGAGCCGATTAGGGTCCTGGATCCCTTTTGGAGAACATCAAGTTCAAACAATCGATCAAGCCGAATATGCAAGCTCCTACTTTCAGTTTAAGCAAGG---GATTAATGTTGGTGATACTTCATCCGCGACGTCTAGCAATTGGAGCCCATCCCTGTTCAATTATCAGCAAAATATTGGAATTTCTCATGAGG--TATAATACATTATTTTAGCACTTGT----ATTGCTGGCTATTAGTTAGTTAATGACCAAGAGTCCAAAA----CTAGGTCAATCATTAAATAGGCCTTCACAAAAAATGATGTATAACATTGATTGTAAGAAGTCTAATGTAGATTATTGCACATAATCAGA---TAATTAAATATATGTTTTTTGCAGC---ATCAGTTCAGTGACTTTCAGATTCCTGGTAGACCATGGGAAGGCATGAGCAATTAGGTCAGTGTCAAGGGGTGTTTGAGATT
>Csi-BRC1-2
CCATCATTTTCCTCATTCCGCCTCTACAACCCTCATTACAACCTGTTAGAAGATCCATTTATCGCCCACCAGCTTTTTGATACACAACGAAAACAATCGTTCACTAACGATCATAACTACCACTCCACTTTCATGGTAGCTCATGAAAAGTCAGCTCTCAATAATACTAATGTGCAGTCCACCATGAACAACTCCAACTGCAACAATGGGAAATTTATTGCCCTTGATGGTGGAAATCGCGGTTTAACCGACAAGAGATCTTCCAAGAAAGACCGACACAGCAAGATTCACACAGCTCGAGGCCCCAGGGATCGAAGAATGAGATTGTCCCTCGATGTTGCTACGAAGTTTTTTAAGCTGCAAGACATGCTTGGGTATGATAAGGCAAGCAATACTATCGAGTGGTTGATTATGAAATCAAAACCCGCTATTCAGGATCTCCTC---ACTGAACACTTATACCAAAGCTGCAGTCTCATGGGTGTGTCAAACAGTGCATCTTCTGTTTCAGAATGTGAAGTTCTGTCTGGACTTAATGATGATCAATCTACAAATAAAATCGTAGAGGATCAAAGAATTGCAGTAAACAAAGAGAAGAAAAAACATGACAAAGTAGTTAGGAGATGTGTGTATATTGATCACTCTCTAGCTAAAGAAACAAGAGAAAAAGCAAGAGTAAGAGCAAGGAAGAGAACAGCTGAAAAACGTAAAATAAAGCTCGGTAATGCATCATGTTTGAATCATGTAATGGATCAGAATATGAGCCGATTAGGGTCTTGGATCCCTTTTGGAGAACATCAAGTTCAAACAATCGATCAAGCCGAATATGCAAGCTCCTACTTTCAGTTTAAGCAAGG---GATTAATGTTGGTGATACTTCATCCGCGACGTCTAGCAATTGGAGCCCATCCCTGTTCAATTATCAGCAAAATATTGGAATTTCTCATGAGG--TATAATACATTATTTTAGCACCTGT----ATTGCTGGCTATTAGTTAGTTAATGACCAAGAGTCCAAAA----CTAGGTCAATCATTAAATAGGCCTTCACAAAAAATGATGTATAACATTGATTGTAAGAAGTCTAATGTAGATTATTGCACATAATCAGA---TAATTAAATATATGTTTTTTGCAGC---ATCAGTTCAGTGACTTTCAGATTCCTGGTAGACCATGGGAAGGCATGAGCAATTAGGTCAGTGTCAAGGGGTGTTTGAGATT
>Cna-BRC1-1
CCATCATTTTCCTCATTCCGCCTCTACAACCCTCATTACAACCCCTTAGAAGATCCACGTATCTCCCACGAGCTTTTCGATACACAACAACAACAACCTTTCACTAATGATCATAACTTCCACTCCACTTTCATGGTAGCTCATGAAAACTCAGCTCTCAGTAATACTATTGTGCACTCCACCATGAACAACTCCAGCTGCAACAATGGAAAATTTATTGCCCTTGATGGTGGAAATCGTGGTTTAACCGACAATAGATCTTCCAAGAAAGACCGACACAGCAAGATTAACACAGCTCGAGGCCCCAGGGACCGAAGAATGAGATTGTCCCTCGATGTTGCTAAGAAGTTTTTTAAGTTGCAAGACATGCTTGGGTTTGATAAGGCAAGCAATACTATCGAGTGGTTGATTATGAAATCAAAACCCGCTATTCGGGATCTCCTC---ACTGAACACTTATACCAAAGCTTCAGCCTTATGGGTGTGTCAAACAGTGCATCTTCTGCTTCCGAATGTGAAGTTCTGTCTGGACTTAATGATGATCAATCTACGGCTAAAACCGTTGAGGATCAAGGAATTGCAGTAAACAAAGAGAAGAAAAAACGTGATAAAGTTGTTAGGAGATGTGTGTATGTTGATCACTCTATAGCTAAAGAAACAAGAGAAAAAGCAAGAGTAAGAGCAAGGAAGAGAACAGCTGAAAAACGAAAAATAAAGCTCGGTAATTCATCATGTTTGGATCATGTAATGTTACAGAATATGAGCCGATTAGGGGCTTGGATCCCTTTTGCAGAACATCAAGTTCAAACAATCGATCAAGCCGAATATGCAAGCTCCTACTTTCAGTTTAAGCAAGG---GATTAATGTTGGTGATACTTCATCCGCGACGTCTAGCAATTGGAGCCCATCCTTGTTCAATCATCAGCAAAATATTGGAATTTCTCATGAGG--TATAATACATTATTTTAGCACTTGT----ATTACTGGCTATTAGTTAGTTAATGACCAAGAGTCTAAGA----CTAGGTCAATCATTAAATAGGGCTTCAC-AAAAATGATTAATATCATTGGTTGTAAGAAGTCTAATGTAGATTACTGCACATCATCAGATACTAATTAAATATATGTTTTTTGCAGC---ATCAGTTCAGTGACTTTCAGATTCCTGGTAGACCATGGGAAGGCATGAGCAAATAGGTCAGTGTCAAGGGGTGTTTGAGATT
>Cna-BRC1-2
CCATCATTTTCCTCATTCCGCCTCTACAACCC------------CTTAGAAGATCCACGTATCGCCCACGAGCTTTTCGATACACAACAACAACAACCTTTCACTAATGATCATAACTTCCACTCCACTTTCATGGTAGCTCATGAAAACTCAGCTCTCAGTAATACTATTGTGCACTCCACCATGAACAACTCCAGCTGCAACAATGGAAAATTTATTGCCCTTGATGGTGGAAATCGTGGTTTAACCGACAATAGATCTTCCAAGAAAGACCGACACAGCAAGATTAACACAGCTCGAGGCCCCAGGGACCGAAGAATGAGATTGTCCCTCGATGTTGCTAAGAAGTTTTTTAAGTTGCAAGACATGCTTGGGTTTGATAAGGCAAGCAATACTATCGAGTGGTTGATTATGAAATCAAAACCCGCTATTCGGGATCTCCTC---ACTGAACACTTATACCAAAGCTTCAGCCTTATGGGTGTGTCAAACAGTGCATCTTCTGCTTCCGAATGTGAAGTTCTGTCTGGACTTAATGATGATCAATCTACGGATAAAACCATAGAGGATCAAGGAATTGCAGTAAACAAAGAGAAGAAAAAACGTGATAAAGTTGTTAGGAGATGTGTGTATGTTGATCACTCTATGGCTAAAGAAACAAGAGAAAAAGCAAGAGTAAGAGCAAGGAAGAGAACAGCTGAAAAACGAAAAATAAAGCTCGGTTATGCATCATGTTTGGATCATGTAATGTTACAGAATATGAGCCGATTAGGTTCTTGGATCCCTTTTGGAGAACATCAAGTTCAAACAATCGATCAAGCCGAATATGCAAGCTCCTACTTTCAGTTTAAGCAAGG---GATTAATGTTGGTGATACTTCATCCGCGACGTCTAGCAATTGGAGCCCATCCTTGTTCAATCATCAGCAAAATATTGGAATTTCTCATGAGG--TATAATACATTATTTTAGCACTTGT----ATTACTGGCTATTAGTTAGTTAATGACCAAGAGTCTAAGA----CTAGGTCAATCATTAAATAGGGCTTCAC-AAAAATGATTAATATCATTGGTTGTAAGAAGTCTAATGTAGATTACTGCACATCATCAGATACTAATTAAATATATGTTTTTTGCAGC---ATCAGTTCAGTGACTTTCAGATTCCTGGTAGACCATGGGAAGGCATGAGCAAATAGGTCAGTGTCAAGGGGTGTTTGAGATT
>Cna-BRC1-3
CCATCATTTTCCTCATTCCGCCTCTACAACCCTCATTACAACCTGTTAGAAGATCCATTTATCGCCCACCAGCTTTTTGATACACAACGAAAACAATCGTTCACTAATGATCATAACTACCACTCCACTTTCATGGTAGCTCATGAAAAGTCAGCTCTCAATAATACTAATGTGCAGTCCACCATGAACAACTCCAACTGCAACAATGGGAAATTTATTGCCCTTGATGGTGGAAATCGTGGTTTAACCGACAAGAGATCTTCCAAGAAAGACCGACACAGCAAGATTCACACAGCTCGAGGCCCCAGGGACCGAAGAATGAGATTGTCCCTCGATGTTGCCACGAAGTTTTTTAAGTTGCAAGACATGCTTGGGTATGATAAGGCAAGCAATACTATCGAGTGGTTGATTATGAAATCAAAACCCGCTATTCAGGATCTCCTC---ACTGAACACTTATACCAAAGCTGCAGTCTCATGGGTGTGTCAAACAGTGCATCTTCTGTTTCAGAATGTGAAGTTCTGTCTGGACTTAATGATGATCAATCTACAAATAAAATCGTAGAGGATCAAAGAATTGCAGTAAACAAAGAGAAGAAAAAACATGACAAAGTAGTTAGGAGATGTGTGTATATTGATCACTCTCTAGCTAAAGAAACAAGAGAAAAAGCAAGAGTAAGAGCAAGGAAGAGAACAGCTGAAAAACGTAAAATAAAGCTCGGTAATGCATCATGTTTGAATCATGTAATGGATCAGAATATGAGCCGATTAGGGTCTTGGATCCCTTTTGGAGAACATCAAGTTCAAACAATCGATCAAGCCGAATATGCAAGCTCTTACTTTCAGTTTAAGCAAGG---GATTAATGTTGGTGATACTTCATCCGTGACGTCTAGCAATTGGAGCCCATCCCTGTTCAATTATCAGCAAAATATTGGAATTTCTCATGAGG--TATAATACATTATTTTAGCACTTGT----ATTGCTGGCTATTAGTTAGTTAATGACCAAGAGTCCAAAA----CTAGGTCAATCATTAAATAGGCCTTCACAAAAAATGATGTATATCATTGATTGTAAGAAGTCTAATGTAGATTATTGCACATAATCAGA---TAATTAAATATATGTTTTTTGCAGC---ATCAGTTCAGTGACTTTCAGATTCCTGGTAGACCATGGGAAGGCATGAGCAATTAGGTCAGTGTCAAGGGGTGTTTGAGATT
>Car-BRC1-1
CCATCATTTTCCTCATTCCGCCTCTACAACCCTCATTACAACCTCTTAGAAGATCCACTTATCGCCCACGAGCTTTTCGATACACAACGACAACAATCGTTCTCTAATGATCATAACTACCACTCCACTTTCATGGTAGCTCATGAAAACTCAGCTCTCAATAATACTAATGTGCAGTCCACCATAAACAACTCCAGCTGCAACAATGGGAAATTTATTGCCCTTGATGGTGGAAATTGCGGTTTAACCGACAAGAGATCTTCCAAGAAAGACCGACACAGCAAGATTAACACAGCTCGAGGCCCCAGGGACCGAAGAATGAGATTGTCCCTCGATGTTGCTATGAAGTTTTTTAAGTTGCAAGACATGCTTGGGTTTGATAAGGCAAGCAATACTATCGAGTGGTTGATTATGAAATCAAAACCCGCTATTCAAGATCTCCTC---ACTGAACACTTATACCAAAGCTGCAGCCTCATGGATGTGTCAAACAGTGCATCTTCTGTTTCAGAATGTGAAGTTCTGTCTGGACTTAATGATGATCAATCTACAAATAAAACCGTAGAGGATCAAAGAATTGCAGAAAACAAAGAGAAGAAAAAACATGACAAAGTAGTTAGGAGATGTGTGTATATTGATCACTCTCTAGCTAAAGAAACAGGAGAAAAAGCAAGAGTGAGAGCAAGGAAGAGAACAGCTGAAAAACGTAAAATAAAGCTCGGTAATGCATCATGTTTGAATCATGTAATGGATCAGAATATGCGCCGATTAGGGTCTTGGATCCCTTTTGGAGAACATCAAGTTCAAACAACCGACCAAGCCGAATATGCAAGCTCCTACTTTCAGTTTAAGCAAGG---GATTAATGTTGGTGATACTTCATCCGCGACGTCTAGCAATTGGATCCCATCCTTGTTCAATTATCAGCAAAATATTGGAATTTATCATGAGG--TATAATACATTATTTTAGCACTTGT----ATTGCTGGCTATTAGTTAGTTAATGACCAAGAGTCCAAAA----CTAGGTCAATCATTAAATAGGCCTTCACAAAAAATGATGTATATCATTGGTTGTAAGAAGTCTAATGTAGATTATTGCACATAATCAGA---TAATTAAATATATGTTTTTTGCAGC---ATCAGTTCAGTGACTTTCAGATTCCTGGTAGACCATGGGAAGGCATGAGCAATTAGGTCAGTGTCAAGGGGTGTTTGAGATT
>Car-BRC1-2
CCATCATTTTCCTCATTCCGCCTCTACAACCCTCATTACAACCTGTTAGAAGATCCATTTATCGCCCACCAGCTTTTTGATACACAACGAAAACAATCGTTCACTAATGATCATAACTACCACTCCACTTTCATGGTAGCTCATGAAAAGTCAGCTCTCAATAATACTATTGTGCAGTCCACCATGAACAACTCCAACTGCAACAATGGGAAATTTATTGCCCTTGATGGTGGAAATCGCGGTTTAACCGACAAGAGATCTTCCAAGAAAGACCGACACAGCAAGATTCACACAGCTCGAGGCCCCAGGGACCGAAGAATGAGATTGCCCCTCGATGTTGCTACGAAGTTTTTTAAGTTGCAAGACATGCTTGGGTATGATAAGGCAAGCAATACTATCGAGTGGTTGATTATGAAATCAAAACCCGCTATTCAGGATCTCCTC---ACTGAACACTTATACCAAAGCTGCAGCCTCATGGGTGTGTCAAACAGCGCATCTTCTGTTTCAGAATGTGAAGTTCTGTCTGGACTTAATGATGATCAATCTACAAATAAAACCGTAGAGGATCAAAGAATTGCAGTAAACAAAGAGAAGAAAAAACATGACAAAGTAGTTAGGAGATGTGTGTATATTGATCACTCTCTAGCTAAAGAAACAMGAGAAAAAGCAAGAGTGAGAGCGAGGAAGAGAACAGCTGAAAAACGAAAAATAAAGCTCGGTAATGCATCATGTTTGAATCATGTAATGGATCAGAATATGAGCCGATTAGGGTCTTGGATCCCTTTTGGAGAACATCAAGTTCAAACAACCGACCAAGCCGAATATGCAAGCTCCTACTTTCAGTTTAAGCAAGG---GATTAATGTTGGTGATACTTCATCCGTGACGTCTAGCAATTGGAGCCCATCCTTGTTCAATTATCAGCAAAATATTGGAATTTATCATGAGG--TATAATACATTATTTTAGCACTTGT----ATTGCTGGCTATTAGTTAGTTAATGACCAAGAGTCCAAAA----CTAGGTCAATCATTAAATAGGCCTTAACAAAAAATGATGTATATCATTGGTTGTAAGAAGTCTAATGTAGATTATTGCACATAATCAGA---TAATTAAATATATGTTTTTTGCAGC---ATCTGTTCAGTGACTTTCAGATTCCTGGTAGACCATGGGAAGGCATGAGCAATTAGGTCAGTGTCAAGGGGTGTTTGAGATT
>Car-BRC1-3
CCATCATTTTCCTCATTCCGCCTCTACAACCCTCATTACAACCTGTTAGAAGATCCATTTATCGCCCACCAGCTTTTTGATACACAACGAAAACAATCGTTCACTAATGATCATAACTACCACTCCACTTTCATGGTAGCTCATGAAAAGTCAGCTCTCAATAATACTAATGTGCAGTCCACCATGAACAACTCCAACTGCAACAATGGGAAATTTATTGCCCTTGATGGTGGAAATCGCGGTTTAACCGACAAGAGATCTTCCAAGAAAGACCGACACAGCAAGATTCACACAGCTCGAGGCCCCAGGGATCGAAGAATGAGATTGTCCCTCGATGTTGCTACGAAGTTTTTTAAGCTGCAAGACATGCTTGGGTATGATAAGGCGAGCAATACTATCGAGTGGTTGATTATGAAATCAAAACCCGCTATTCAGGATCTCCTC---ACTGAACACTTATACCAAAGCTGCAGTCTCATGGGTGTGTCAAACAGTGCATCTTCTGTTTCAGAATGTGAAGTTCTGTCTGGACTTAATGATGATCAATCTACAAATAAAATCGTAGAGGATCAAAGAATTGCAGTAAACAAACAGAAGAAAAAACATGACAAAGTAGTTAGGAGATGTGTGTATATTGATCACTCTCTAGCTAAAGAAACAAGAGAAAAAGCAAGAGTAAGAGCAAGGAAGAGAACAGCTGAAAAACGTAAAATAAAGCTCGGTAATGCATCATGTTTGAATCCTGTAATGGATCAGAATATGAGCCGATTAGGGTCTTGGATCCCTTTTGGAGAACATCAAGTTCAAACAATCGATCAAGCCGAATATGCAAGCTCCTACTTTCAGTTTAAGCAAGG---GATTAATGTTGGTGATACTTCATCCGTGACGTCTAGCAATTGGAGCCCATCCCTGTTCAATTATCAGCAAAATATTGGAATTTCTCATGAGG--TATAATACATTATTTTAGCACTTGT----ATTGCTGGCTATTAGTTAGTTAATGACCAAGAGTCCAAAA----CTAGGTCAATCATTAAATAGGCCTTCACAAAAAATGATGTATATCATTGATTGTAAGAAGTCTAATGTAGATTATTGCACATAATCAGA---TAATTAAATATATGTTTTTTGCAGC---ATCAGTTCAGTGACTTTCAGATTCCTGGTAGACCATGGGAAGGCATGAGCAATTAGGTCAGTGTCAAGGGGTGTTTGAGATT
>Cc-BRC1-1
CCATCATTTTCCTCATTCCGCCTCTACAACCCTCATTACAACCTGTTAGAAGATCCATTTATCGCCCACCAGCTTTTTGATACACAACGAAAACAATCGTTCACTAATGATCATAACTACCACTCCACTTTCATGGTAGCTCATGAAAAGTCAGCTCTCAATAATACTAATGTGCAGTCCACCATGAACAACTTCAACTGCAACAATGGGAAATTTATTGCCCTTGATGGTGGAAATCGTGGTTTAACCGACAAGAGATCTTCCAAGAAAGACCGACACAGCAAGATTCACACAGCTCGAGGCCCCAGGGACCGAAGAATGAGATTGTCCCTCGATGTTGCCACGAAGTTTTTTAAGTTGCAAGACATGCTTGGGTATGATAAGGCAAGCAATACTATCGAGTGGCTGATTATGAAATCAAAACCCGCTATTCAGGATCTCCTC---ACTGAACACTTATACCAAAGCTGCAGTCTCATGGGTGTGTCAAACAGTGCATCTTCTGTTTCCGAATGTGAAGTTCTGTCTGGACTTAATGATGATCAATCTACAAATAAAATCGTAGAGGATCAAAGAATTGCAGTAAACAAAGAGAAGAAAAAACATGACAAAGTAGCTAGGAGATGTGTGTATATTGATCACTCTCTAGCTAAAGAAACAAGAGAAAAAGCAAGAGTAAGAGCAAGGAAGAGAACAGCTGAAAAACGTAAAATAAAGCTCGGTAATGCATCATGTTTGAATCATGTAATGGATCAGAATATGAGCCGATTAGGGTCTTGGATCCCTTTTGGAGAACATCAAGTTCAAACAATCGATCAAGCCGAATATGCAAGCTCCTACTTTCAGTTTAAGCAAGG---GATTAATGTTGGTGATACTTCATCCGCGACGTCTAGCAATTGGAGCCCATCCCTGTTCAATTATCAGCAAAATATTGGAATTTCTCATGAGG--TATAATACATTATTTTAGCACTTGT----ATTGCTGGCTATTAGTTAGTTAATGACCAAGAGTCCAAAA----CTAGGTCAATCATTAAATAGGCCTTCACAAAAAATGATGTATATCATTGATTGTAAGAAGTCTAATGTAGATTATTGCACATAATCAGA---TAATTAAATATATGTTTTTTGCAGC---ATCAGTTCAGTGACTTTCAGATTCCTGGTAGACCATGGGAAGGCATGAGCAATTAGGTCAGTGTCAAGGGGTGTTTGAGATT
>Cc-BRC1-2
CCATCATTTTCCTCATTCCGCCTCTACAACCCTCATTACAACCTGTTAGAAGATCCATTTATCGCCCACCAGCTTTTTGATACACAACGAAAACAATCGTTCACTAATGATCATAACTACCACTCCACTTTCATGGTAGCTCATGAAAAGTCAGCTCTCAATAATACTAATGTGCAGTCCACCATGAACAACTCCAACTGCAACAATGGGAAATTTATTGCCCTTGATGGTGGAAATCGTGGTTTAACCGACAAGAGATCTTCCAAGAAAGACCGACACAGCAAGATTCACACAGCTCGAGGCCCCAGGGACCGAAGAATGAGATTGTCCCTCGATGTTGCCACGAAGTTTTTTAAGTTGCAAGACATGCTTGGGTATGATAAGGCAAGCAATACTATCGAGTGGTTGATTATGAAATCAAAACCCGCTATTCAGGATCTCCTC---ACTGAACACTTATACCAAAGCTGCAGTCTCATGGGTGTGTCAAACAGTGCATCTTCTGTTTCCGAATGTGAAGTTCTGTCTGGACTTAATGATGATCAATCTACAAATAAAATCGTAGAGGATCAAAGAATTGCAGTAAACAAAGAGAAGAAAAAACATGACAAAGTAGTTAGGAGATGTGTGTATATTGATCACTCTCTAGCTAAAGAAACAAGAGAAAAAGCAAGAGTAAGAGCAAGGAAGAGAACAGCTGAAAAACGTAAAATAAAGCTCGGTAATGCATCATGTTTGAATCATGTAATGGATCAGAATATGAGCCGATTAGGGTCTTGGATCCCTTTTGGAGAACATCAAGTTCAAACAATCGATCAAGCCGAATATGCAAGCTCCTACTTTCAGTTTAAGCAAGG---GATTAATGTTGGTGATACTTCATCCGCGACGTCTAGCAATTGGAGCCCATCCCTGTTCAATTATCAGCAAAATATTGGAATTTCTCATGAGG--TATAATACATTATTTTAGCACTTGT----ATTGCTGGCTATTAGTTAGTTAATGACCAAGAGTCCAAAA----CTAGGTCAATCATTAAATGGGCCTTCACAAAAAATGATGTATATCATTGATTGTAAGAAGTCTAATGTAGATTATTGCACATAATCAGA---TAATTAAATATATGTTTTTTGCAGC---ATCAGTTCAGTGACTTTCAGATTCCTGGTAGACCATGGGAAGGCATGAGCAATTAGGTCAGTGTCAAGGGGTGTTTGAGATT
>Cma-BRC1-1
CCATCATTTTCCTCATTCCGCCTCTACAACCCTCATTACAACCTGTTAGAAGATCCATTTAACGCCCACCAGCTTTTTGATACACAACGAAAACAATCGTTCACCAATGATCATAACTACCACTCCACTTTCATGGTAGCTCATGAAAAGTCAGCTCTCAATAATACTAATGTGCAGTCCACCATGAACAACTCCAACTGCAACAATGGGAAATTTATTGCCCTTGATGGTGGAAATCGTGGTTTAACCGACAAGAGATCTTCCAAGAAAGACCGACACAGCAAGATTCACACAGCTCGAGGCCCCAGGGACCGAAGAATGAGATTGTCCCTCGATGTTGCCACGAAGTTTTTTAAGTTGCAAGACATGCTTGGGTATGATAAGGCAAGCAATACTATCGAGTGGTTGATTATGAAATCAAAACCCGCTATTCAGGATCTCCTC---ACTGAACACTTATACCAAAGCTGCAGTCTCATGGGTGTGTCAAACAGTGCATCTTCTGTTTCAGAATGTGAAGTTCTGTCTGGACTTAATGATGATCAATCTACAAATAAAATCGTAGAGGATCAAAGAATTGCAGTAAACAAAGAGAAGAAAAAACATGATAAAGTAGTTAGGAGATGTGTGTATATTGATCACTCTCTAGCTAAAGAAACAAGAGAAAAAGCAAGAGTAAGAGCAAGGAAGAGAACAGCTGAAAAACGTAAAATAAAGCTCAGTAATGCATCATGTTTGAATCATGTAATGGATCAGAATATGAGCCGATTAGGGTCTTGGATCCCTTTTGGAGAACATCAAGTTCAAACAATCGATCAAGCCGAATATGCAAGCTCCTACTTTCAGTTTAAGCAAGG---GATTAATGTTGGTGATACTTCATCCGTGACGTCTAGCAATTGGAGCCCATCCCTGTTCAATTATCAGCAAAATATTGGAATTTCTCATGAGG--TATAATACATTATTTTAGCACTTGT----ATTGCTGGCTATTAGTTAGTTAATGACCAAGAGTCCAAAA----CTAGGTCAATCATTAAATAGGCCTTCACAAAAAATGATGTATATCATTGATTGTAAGAAGTCTAATGTAGATTATTGCACATAATCAGA---TAATTAAATATATGTTTTTTGCAGC---ATCAGTTCAGTGACTTTCAGATTCCTGGTAGACCATGGGAAGGCATGAGCAATTAGGTCAGTGTCAAGGGGTGTTTGAGATT
>Cma-BRC1-2
CCATCATTTTCCTCATTCCGCCTCTACAACCCTCATTACAACCTGTTAGAAGATCCATTTATCGCCCACCAGCTTTTTGATACACAACGAAAACAATCGTTCACTAATGATCATAACTACCACTCCACTTTCATGGTAGCTCATGAAAAGTCAGCTCTCAATAATACTAATGTGCAGTCCACCATGAACAACTCCAACTGCAACAATGGGAAATTTATTGCCCTTGATGGTGGAAATCGCGGTTTAACCGACAAGAGATCTTCCAAGAAAGACCGACACAGCAAGATTCACACAGCTCGAGGCCCCAGGGATCGAAGAATGAGATTGTCCCTCGATGTTGCTACGAAGTTTTTTAAGCTGCAAGACATGCTTGGGTATGATAAGGCAAGCAATACTATCGAGTGGTTGATTATGAAATCAAAACCCGCTATTCAGGATCTCCTC---ACTGAACACTTATACCAAAGCTGCAGTCTCATGGGTGTGTCAAACAGTGCATCTTCTGTTTCAGAATGTGAAGTTCTGTCTGGACTTAATGATGATCAATCTACAAATAAAATCGTAGAGGATCAAAGAATTGCAGTAAACAAACAGAAGAAAAAACATGACAAAGTAGTTAGGAGATGTGTGTATATTGATCACTCTCTAGCTAAAGAAACAAGAGAAAAAGCAAGAGTAAGAGCAAGGAAGAGAACAGCTGAAAAACGTAAAATAAAGCTCGGTAATGCATCATGTTTGAATCCTGTAATGGATCAGAATATGAACCGATTAGGGTCTTGGATCCCTTTTGGAGAACATCAAGTTCAAACAATCGATCAAGCCGAATATGCAAGCTCCTACTTTCAGTTTAAGCAAGG---GATTAATGTTGGTGATACTTCAT---TGACGTCTAGCAATTGGAGCCCATCCCTGTTCAATTATCAGCATAATATTGGAATTTCTCATGAGG--TATAATACATTATTTTAGCACTTGT----ATTGCTGGCTATTAGTTAGTTAATGACCAAGAGTCCAAAA----CTAGGTCAATCATTAAATAGGCCTTCACAAAAAATGATGTATATCATTGATTGTAAGAAGTCTAATGTAGATTATTGCACATAATCAGA---TAATTAAATATATGTTTTTTGCAGC---ATCAGTTCAGTGACTTTCAGATTCCTGGTAGAGCATGGGAAGGCATGAGCAATTAGGTCAGTGTCAAGGGGTGTTTGAGATT
>CzSK-BRC1-1
CCATCATTTTCCTCATTCCGCCTCTACAACCCTCATTACAACCTGTTAGAAGATCCATTTATCGCCCACCAGCTTTTTGATACACAACGAAAACAATCGTTCACTAATGATCATAACTACCACTCCACTTTCATGGTAGCTCATGAAAAGTCAGCTCTCAATAATACTAATGTGCAGTCCACCATGAACAACTCCAACTGCAACAATGGGAAATTTATTGCCCTTGATGGTGGAAATCGCGGTTTAACCGACAAGAGATCTTCCAAGAAAGACCGACACAGCAAGATTCACACAGCTCGAGGCCCCAGGGATCGAAGAATGAGATTGTCCCTCGATGTTGCTACGAAGTTTTTTAAGCTGCAAGACATGCTTGGGTATGATAAGGCAAGCAATACTATCGAGTGGTTGATTATGAAATCAAAACCCGCTATTCAGGATCTCCTC---ACTGAACACTTATACCAAAGCTGCAGTCTCATGGGTGTGTCAAACAGTGCATCTTCTGTTTCAGAATGTGAAGTTCTGTCTGGACTTAATGATGATCAATCTACAAATAAAATCGTAGAGGATCAAAGAATTGCAGTAAACAAACAGAAGAAAAAACATGACAAAGTAGTTAGGAGATGTGTGTATATTGATCACTCTCTAGCTAAAGAAACAAGAGAAAAAGCATTAGTAAGAGCAAGGAAGAGAACAGCTGAAAAACGTAAAATAAAGCTCGGTAATGCATCATGTTTGAATCCTGTAATGGATCAGAATATGAGCCGATTAGGGTCTTGGATCCCTTTTGGAGAACATCAAGTTCAAACAATCGATCAAGCCGAATATGCAAGCTCCTACTTTCAGTTTAAGCAAGG---GATTAATGTTGGTGATACTTCAT---TGACGTCTAGCAATTGGAGCCCATCCCTGTTCAATTATCAGCATAATATTGGAATTTCTCATGAGG--TATAATACATTATTTTAGCACTTGT----ATTGCTGGCTATTAGTTAGTTAATGACCAAGAGTCCAAAA----CTAGGTCAATCATTAAATAGGCCTTCACAAAAAATGATGTATATCATTGATTGTAAGAAGTCTAATGTAGATTATTGCACATAATCAGA---TAATTAAATATATGTTTTTTGCAGC---ATCAGTTCAGTGACTTTCAGATTCCTGGTAGAGCATGGGAAGGCATGAGCAATTAGGTCAGTGTCAAGGGGTGTTTGAGATT
>CzBT-BRC1-1
CCATCATTTTCCTCATTCCGCCTCTACAACCCTCATTACAACCTGTTAGAAGATCCATTTATCGCCCACCAGCTTTTTGATACACAACGAAAACAATCGTTCACTAATGATCATAACTACCACTCCACTTTCATGGTAGCTCATGAAAAGTCAGCTCTCAATAATACTAATGTGCAGTCCACCATGAACAACTCCAACTGCAACAATGGGAAATTTATTGCCCTTGATGGTGGAAATCGCGGTTTAACCGACAAGAGATCTTCCAAGAAAGACCGACACAGCAAGATTCACACAGCTCGAGGCCCCAGGGATCGAAGAATGAGATTGTCCCTCGATGTTGCTACGAAGTTTTTTAAGCTGCAAGACATGCTTGGGTATGATAAGGCAAGCAATACTATCGAGTGGTTGATTATGAAATCAAAACCCGCTATTCAGGATCTCCTC---ACTGAACACTTATACCAAAGCTGCAGTCTCATGGGTGTGTCAAACAGTGCATCTTCTGTTTCAGAATGTGAAGTTCTGTCTGGACTTAATGATGATCAATCTACAAATAAAATCGTAGAGGATCAAAGAATTGCAGTAAACAAAGAGAAGAAAAAACATGACAAAGTAGTTAGGAGATGTGTGTATATTGATCGCTCTCTAGCTAAAGAAACAAGAGAAAAAGCAAGAGTAAGAGCAAGGAAGAGAACAGCTGAAAAACGTAAAATAAAGCTCGGTAATGCATCATGTTTGAATCATGTAATGGATCAGAATATGAGCCGATTTGGGTCTTGGATCCCTTTTGGAGAACATCAAGTTCAAACAATCGATCAAGCCGAATATGCAAGCTCCTACTTTCAGTTTAAGCAAGG---GATTAATGTTGGTGATACTTCATCCGTGACGTCTAGCAATTGGAGCCCATCCCTGTTCAATTATCAGCAAAATATTGGAATTTCTCATGAGG--TATAATACATTATTTTTGCACTTGT----ATTGCTGGCTATTAGTTAGTTAATGACCAAGAGTCCAAAA----CTAGGTCAATCATTAAATAGGCCTTCACAAAAAATGATGTATATCATTGATTGTAAGAAGTCTAATGTAGATTATTGCACATAATCAGA---TAATTAAATATATGTTTTTTGCAGC---ATCAGTTCAGTGACTTTCAGATTCCTGGTAGACCATGGGAAGGCATGAGCAATTAGGTCAGTGTCAAGGGGTGTTTGAGATT
>Act-BRC1-1
CCATCATTTTCCTCATTCCGCCTCTACAACCCTCATTACAACCTGTTAGAAGATCCATTTATCGCCCACCAGCTTTTTGATACACAACGAAAACAATCGTTCACTAATGATCATAACTACCACTCCACTTTCATGGTAGCCCGTGAAAAGTCAGCTCTCAATAATACTAATGTGCAGTCCACCATGAACAACTCCAACTGCAACAATGGGAAATTTATTGCCCTTGATGGTGGAAATCGCGGTTTAACCGACAAGAGATCTTCCAAGAAAGACCGACACAGCAAGATTCACACAGCTCGAGGCCCCAGGGATCGAAGAATGAGATTGTCCCTCGATGTTGCTACGAAGTTTTTTAAGCTGCAAGACATGCTTGGGTATGATAAGGCAAGCAATACTATCGAGTGGTTGATTATGAAATCAAAACCCGCTATTCAGGATCTCCTC---ACTGAACACTTATACCAAAGCTGCAGTCTCATGGGTGTGTCAAACAGTGCATCTTCTGTTTCAGAATGTGAAGTTCTGTCTGGACTTAATGATGATCAATCTACAAATAAAATCGTAGAGGATCAAAGAATTGCAGTAAACAAAGAGAAGAAAAAACATGACAAAGTAGTTAGGAGATGTGTGTATATTGATCGCTCTCTAGCTAAAGAAACAAGAGAAAAAGCAAGAGTAAGAGCAAGGAAGAGAACAGCTGAAAAACGTAAAATAAAGCTCGGTAATGCATCATGTTTGAATCATGTAATGGATCAGAATATGAGCCGATTAGGGTCTTGGATCCCTTTTGGAGAACATCAAGTTCAAACAATCGATCAAGCCGAATATGCAAGCTCCTACTTTCAGTTTAAGCAAGG---GATTAATGTTGGTGATACTTCATCCGTGACGTCTAGCAATTGGAGCCCATCCCTGTTCAATTATCAGCAAAATATTGGAATTTCTCATGAGG--TATAATACATTATTTTAGCACTTGT----ATTGCTGGCTATTAGTTAGTTAATGACCAAGAGTCCAAAA----CTAGGTCAATCATTAAATAGGCCTTCACAAAAAATGATGTATATCATTGATTGTAAGAAGTCTAAAGTAGATTATTGCACATAATCAGA---TAATTAAATATATGTTTTTTGCAGC---ATCAGTTCAGTGACTTTCAGATTCCTGGTAGACCATGGGAAGGCATGAGCAATTAGGTCAGTGTCAAGGGGTGTTTGAGATT
>Act-BRC1-2
CCATCATTTTCCTCATTCCGCCTCTACAACCCTCATTACAACCTGTTAGAAGATCCATTTATCGCCCACCAGCTTTTTGATACACAACGAAAACAATCGTTCACTAATGATCATAACTACCACTCCACTTTCATGGTAGCTCATGAAAAGTCAGCTCTCAATAATACTAATGTGCAGTCCACCATGAACAACTCCAACTGCAACAATGGGAAATTTATTGCCCTTGATGGTGGAAATCGCGGTTTAACCGACAAGAGATCTTCCAAGAAAGACCGACACAGCAAGATTCACACAGCTCGAGGCCCCAGGGACCGAAGAATGAGATTGTCCCTCGATGTTGCCACGAAGTTTTTTAAGTTGCAAGACATGCTTGGGTATGATAAGGCAAGCAATACTATCGAGTGGTTGATTATGAAATCAAAACCCGCTATTCAGGATCTCCTC---ACTGAACACTTATACCAAAGCTGCAGTCTCATGGGTGTGTCAAACAGTGCATCTTCTGTTTCAGAATGTGAAGTTCTGTCTGGACTTAATGATGATCAATCTACAAATAAAATCGTAGAGGATCAAAGAATTGCAGTAAACAAAGAGAAGAAAAAACATGACAAAGTAGTTAGGAGATGTGTGTATATTGATCGCTCTCTAGCTAAAGAAACAAGAGAAAAAGCAAGAGTAAGAGCAAGGAAGAGAACAGCTGAAAAACGTAAAATAAAGCTCGGTAATGCATCATGTTTGAATCATGTAATGGATCAGAATATGAGCCGATTAGGGTCTTGGATCCCTTTTGGAGAACATCAAGTTCAAACAATCGATCAAGCCGAATATGCAAGCTCCTACTTTCAGTTTAAGCAAGG---GATTAATGTTGGTGATACTTCATCCGTGACGTCTAGCAATTGGAGCCCATCCCTGTTCAATTATCAGCAAAATATTGGAATTTCTCATGAGG--TATAATACATTATTTTAGCACTTGT----ATTGCTGGCTATTAGTTAGTTAATGACCAAGAGTCCAAAA----CTAGGTCAATCATTAAATAGGCCTTCACAAAAAATGATGTATATCATTGATTGTAAGAAGTCTAATGTAGATTATTGCACATAATCAGA---TAATTAAATATATGTTTTTTGCAGC---ATCAGTTCAGTGACTTTCAGATTCCTGGTAGACCATGGGAAGGCATGAGCAATTAGGTCAGTGTCAAGGGGTGTTTGAGATT
>Cye-BRC1-1
CCATCATTTTCCTCATTCCGCCTCTACAACCCTCATTACAACCTGTTAGAAGATCCATTTATCGCCCACCAGCTTTTTGATACACAACGAAAACAATCGTTCACTAATGATCATAACTACCACTCCACTTTCATGGTAGCTCATGAAAAGTCAGCTCTCAATAATACTAATGTGCAGTCCACCATGAACAACTCCAACTGCAACAATGGGAAATTTATTGCCCTTGATGGTGGAAATCGCGGTTTAACCGACAAGAGATCTTCCAAGAAAGACCGACACAGCAAGATTCACACAGCTCGAGGCCCCAGGGATCGAAGAATGAGATTGTCCCTCGATGTTGCTACGAAGTTTTTTAAGCTGCAAGACATGCTTGGGTATGATAAGGCAAGCAATACTATCGAGTGGTTGATTATGAAATCAAAACCCGCTATTCAGGATCTCCTG---ACTGAACACTTATACCAAAGCTGCAGTCTCATGGGTGTGTCAAACAGTGCATCTTCTGTTTCAGAATGTGAAGTTCTGTCTGGACTTAATGATGATCAATCTACAAATAAAATCGTAGAGGATCAAAGAATTGCAGTAAACAACGAGAAGAAAAGACATGACAAAGTAGTTAGGAGATGTGTGTATATTGATCACTCTCTAGCTAAAGAAACAAGAGAAAAAGCAAGAGTAAGAGCAAGGAAGAGAACAGCTGAAAAACGTAAAATAAAGCTCGGTAATGCATCATGTTTGAATCATGTAATGGATCAGAATATGAGCCGATTAGGGTCTTGGATCCCTTTTGGAGAACATCAAGTTCAAACAATCGATCAAGCCGAATATGCAAGCTCCTACTTTCAGTTTAAGCAAGG---GATTAATGTTGGTGATACTTCATCCGCGACGTCTAGCAATTGGAGCCCATCCCTGTTCAATTATCAGCAAAATATTGGAATTTCTCATGAGG--TATAATACATTATTTTAGCACTTGT----ATTGCTGGCTATTAGTTAGTTAATGACCAAGAGTCCAAAA----CTAGGTCAATCATTAAATAGGCCTTCACAAAAAATGATGTATATCATTGATTGTAAGAAGTCTAATGTAGATTATTGCACATAATCAGA---TAATTAAATATATGTTTTTTGCAGC---ATCAGTCCAGTGACTTTCAGATTCCTGGTAGAGCATGGGAAGGCATGAGCAATTAGGTCAGTGTCAAGGGGTGTTTGAGATT
>Cye-BRC1-2
CCATCATTTTCCTCATTCCGCCTCTACAACCCTCATTACAACCTGTTAGAAGATCCATTTATCGCCCACCAGCTTTTTGATACACAACGAAAACAATCGTTCACTAATGATCATAACTACCACTCCACTTTCATGGTAGCTCATGAAAAGTCAGCTCTCAATAATACTAATGTGCAGTCCACCATGAACAACTCCAACTGCAACAATGGGAAATTTATTGCCCTTGATGGTGGAAATCGTGGTTTAACCGACAAGAGATCTTCCAAGAAAGACCGACACAGCAAGATTCACACAGCTCGAGGCCCCAGGGACCGAAGAATGAGATTGTCCCTCGATGTTGCCACGAAGTTTTTTAAGTTGCAAGACATGCTTGGGTATGATAAGGCAAGCAATACTATCGAGTGGTTGATTATGAAATCAAAACTCGCTATTCAGGATCTCCTC---ACTGAACACTTATACCAAAGCTGCAGTCTCATGGGTGTGTCAAACAGTGCATCTTCTGTTTCAGAATGTGAAGTTCTGTCTGGACTTAATGATGATCAATCTACAAATAAAATCGTAGAGGATCAAAGAATTGCAGTAAACAAAGAGAAGAAAAAACATGACAAAGTAGTTAGGGGATGTGTGTATATTGATCACTCTCTAGCTAAAGAAACAAGAGAAAAAGCAAGAGTAAGAGCAAGGAAGAGAACAGCTGAAAAACGTAAAATAAAGCTCGGTAATGCATCATGTTTGAATCATGTAATGGATCAGAGTATGAGCCGATTAGGGTCTTGGATCCCTTTTGGAGAACATCAAGTTCAAACAATCGATCAAGCCGAATATGCAAGCTCCTACTTTCAGTTTAAGCAAGG---GATTAATGTTGGTGATACTTCATCCGCGACGTCTAGCAATTGGAGCCCATCCCTGTTCAATTATCAGCAAAATATTGGAATTTCTCATGAGG--TATAATACATTATTTTAGCACTTGT----ATTGCTGGCTATTAGTTAGTTAATGACCAAGAGTCCAAAA----CTAGGTCAATCATTAAATAGGCCTTCACAAAAAATGATGTATATCATTGATTGTAAGAAGTCTAATGTAGATTATTGCACATAATCAGA---TAATTAAATATATGTTTTTTGCAGC---ATCAGTTCAGTGACTTTCAGATTCCTGGTAGAGCATGGGAAGGCATGAGCAATTAGGTCAGTGTCAAGGGGTGTTTGAGATT
>Con-BRC1-1
CCATCATTTTCCTCATTCCGCCTCTACAACCCTCATTACAACCTGTTAGAAGATCCATTTATCGCCTACCAGCTTTTTGATACACAACGAAAACAATCGTTCACTAATGATCATAACTACCACTCCACTTTCATGGTAGCTCATGAAAAGTCAGCTCTCAATAATACTAATGTGCAGTCCACCATGAACAACTCCAACTGCAACAATGGGAAATTTATTGCCCTTGATGGTGGAAATCGCGGTTTAACCGACAAGAGATCTTCCAAGAAAGACCGACACAGCAAGATTCACACAGCTCGAGGCCCCAGGGATCGAAGAATGAGATTGTCCCTCGATGTTGCTACGAAGTTTTTTAAGCTGCAAGACATGCTTGGGTATGATAAGGCAAGCAATACTATCGAGTGGTTGATTATGAAATCAAAACCCGCTATTCAGGATCTCCTC---ACTGAACACTTATACCAAAGCTGCAGTCTCATGGGTGTGTCAAACAGTGCATCTTCTGTTTCAGAATGTGAAGTTCTGTCTGGACTTAATGATGATCAATCTACAAATAAAACCTTAGAGGATCAAAGAATTGCAGTAAACAAAGAGAAGAAAAAACATGACAAAGTAGTTAGGAGATGTGTGTATATTGATCACTCTCTAGCTAAAGAAACAAGAGAAAAAGCAAGAGTAAGAGCAAGGAAGAGAACAGCTGAAAAACGTAAAATAAAGCTCGGTAATGCATCATGTTTGAATCATGTAATGGATCAGAATATGAGCCGATTAGGTTCTTGGATCCCTTTTGGAGAACATCAAGTTCAAACAACCGACCAAGCCGAATATGCAAGCTCCTACTTTCAGTTTAAGCAAGC---GATTAATGTTGGTGATACTTCATCCGCAACGTCTAGCAATTGGAGCCCATCCTTGTTCAATTTTCAGCAAAATATTGGAATTTTTCATGAGG--TATAATACATTATTTTAGCACTTGT----ATTTCTGGCTATTAGTTAGTTAATGACCAAGAGTCCAGAA----CTAGGTCAATCATTAAATAGGGCTTCACAAAAAATGATGTAT-----TGGTTGTAAGAAGTCTAATGTAGATTATTGCACATAATCAGA---TAATTAAATATATGTTTTTTGCAGC---ATCAGTTCAGTGACTTTCAGATTCCTGGTAGACCATGGGAAGGCATGAGCAATTAGGTCAGTGTCAAGGGGTGTTTGAGATT
>Con-BRC1-2
CCATCATTTTCCTCATTCCGCCTCTACAACCCTCATTACAACCTGTTAGAAGATCCATTTATCGCCTACCAGCTTTTTGATACACAACGAAAACAATCGTTCACTAATGATCATAACTACCACTCCACTTTCATGGTAGCTCATGAAAAGTCAGCTCTCAATAATACTAATGTGCAGTCCACCATGAACAATTCCAACTGCAACAATGGGAAATTTATTGCCCTTGATGGTGGAAATCGCGGTTTAACCGACAAGAGATCTTCCAAGAAAGACCGACACAGCAAGATTCACACAGCTCGAGGCCCCAGGGATCGAAGAATGAGATTGTCCCTCGATGTTGCTACGAAGTTTTTTAAGCTGCAAGACATGCTTGGGTATGATAAGGCAAGCAATACTATCGAGTGGTTGATTATGAAATCAAAACCCGCTATTCAGGATCTCCTC---ACTGAACACTTATACCAAAGCTGCAGTCTCATGGGTGTGTCAAACAGTGCATCTTCTGTTTCAGAATGTGAAGTTCTGTCTGGACTTAATGATGATCAATCTACGGCTAAAACCGTTGAGGATCAAGGAATTGCAGTAAACAAAGAGAAGAAAAAACATTGTAAAGTAGTTAGGAGATGTGTGTATGTTGATCAATCTATAGCTAAAGAAACAAGAGAAAAAGCAAGAGTAAGAGCAAGGAAGAGAACAGCTGAAAAACGAAAAATAAAGCTCGGTAATGCATCATGCTTGGATCATGTAATGTTACAGAATATGAGCCGATTAGGGTCTTGGATCCCTTTTGGAGAACATCACGTTCAAACAATCGATCAAGCCGAATATGCAAGCTCCTACTTTCAGTTTAAGCAAGG---GATTATTGTTGGTGATACTTCATCCGCGACGTCTAGCAATGGGAGCCCATCCTTGTTCAATCATCAGCAAAATATTGGAATTTCTCATGAGG--TATAATACATTATTTTAGCACTTGT----ATTACTGGCTATTAGTTAGTTAATGACCAAGAGTCTAAGA----CTAGGTCAATCATTAAATAGAGCTTCAC-AAAAATGATGTATATCATTGGTTGTAAGAAGTCTAATGTAGATTACTGCACATAATCAGA---TAATTAAATATATGTTTTTTGCAGC---ATCAGTTCAGTGACTTTCAGATTCCTGGTAGACCATGGTAAGGCATGAGCAATTAGGTCAGTGTCAAGGGGTGTTTGAGATT
>Cmk-BRC1-1
CCATCATTTTCCTCATTCCGCCTCTACAACCCTCATTACAACCCCTTAGAAGATCCACGTATCGCCCACAAGCTTTTCGATACACAACGACAACAATCGTTCACTAATGATCATAACTACCACTCCACTCTCATGGTAGCTCATGAAAACTCAGATCTCAATAATACTAATGTGCAGTCCACCATGAACAACTCCAGCTGCAACAATGGAAAGTTTACTTCCCTTGATGGTGGAAATCGTGGTTTAACCGACAAGAGATCTTCCAAGAAAGATAGACACAGCAAGATTAACACAGCTCGAGGCCCCAGGGACCGAAGAATGAGATTGTCCCTCGATGTTGCTACGAAGTTTTTTAAGTTGCAAGACATGCTTGGGTATGATAAGGCAAGCAATACTATCGAGTGGTTGATTATGAAATCAAAACCCGCTATTCAGGATCTCCTC---ACTGAACACTTATACCAAAGTTGCAGCCTCATGGGTGTGTCAAACAGTGCATCTTCTGTTTCAGAATGTGAAGTTCTGTCTGGACTTAATGATGATGAATCTACAAATAAAACCGTAGAGGATGAAAGAATTGCAGTAAACAAAGAGAAGAAAAAACATGACAAAGTAGTTAGGAGATGTGTGTATATTGATCACTCTCTAGCTAAAGAAACAAGAGAAAAAGCAAGAGTAAGAGCAAGGAAGAGAACAGCTGAAAAACGAAAAATAAAGCTCGGTAATGCATCATGTTTGAATCATGTAATGGATCAGAATATGAGCCGATTAGGGTCTTGGATCCCTTTTGGAGAACATCAAGTTCTAACAACCGACCAAGCAGAATATGCAAGCTCCTACTTTCAGTTTAAGCAAGG---GATTAATGTTGCTGATACTTCATTCGCGACGTCTAGCAATTGGAGCCCATCCTTGTTCAATTATCAGCAAAATATTGGAATTTCTCATGAGG--TATAATACATTATTTTAGCACTTGT----ATTGCTGTCTATTAGTTAGTTAATGACCAAGAGTCCAAAA----CTAGGTCAATCATTAAATAGGCCTTCACAAAAAATGATGTATATCATTGGTTGTAAGAAGTCTAATGTAGATTATTGCACATAATCAGA---TAATTAAATACGTATTTTTTGCAGC---ATCAGTTCAGTGACTTTCAGATTCCTGGTAGACCATGGGAAGGCATGAGCAATTAGGTCAGTGTCAAGGGGTGTTTGAGATT
>Cmk-BRC1-2
CCATCATTTTCCTCATTCCGCCTCTACAACCCTCATTACAACCCCTTAGAAGATCCACGTATCGCCCACAAGCTTTTCGATACACAACGACAACAATCGTTCACTAATGATCATAACTACCACTCCACTCTCATGGTAGCTCATGAAAACTCAGATCTCAATAATACTAATGTGCAGTCCACCATGAACAACTCCAGCTGCAACAACGGAAAGTTTATTTCCCTTGATGGTGGAAATCGTGGTTTAACCGACAAGAGATCTTCCAAGAAAGATAGACACAGCAAGATTAACACAGCTCGAGGCCCCAGGGACCGAAGAATGAGATTGTCCCTCGATGTTGCTACGAAGTTTTTTAAGTTGCAAGACATGCTTGGGTATGATAAGGCAAGCAATACTATCGAGTGGTTGATTATGAAATCAAAACCCGCTATTCAGGATCTCCTC---ACTGAACACTTATACCAAAGTTGCAGCCTCATGGGTGTGTCAAACAGTGCATCTTCTGTTTCAGAATGTGAAGTTCTGTCTGGACTTAATGATGATGAATCTACAAATAAAACCGTAGAGGATGAAAGAATTACAGTAAACAAAGAGAAGAAAAAACATGACAAAGTAGTTAGGAGATGTGTGTATATTGATCACTCTCTAGCTAAAGAAACAAGAGAAAAAGCAAGAGTGAGAGCAAGGAAGAGAACAAGTGAAAAACGAAAAATAAAGCTCGGTAATGCATCATGTTTGAATCATGTAATGGATCAGAATATGAGCCGATTAGGGTCTTGGATCCCTTTTGGAGAACATCAAGTTCTAACAACCGACCAAGCCGAATATGCAAGCTCCTACTTTCAGTTTAAGCAAGG---GATTAATGTTGCTGATACTTCATTCGCGACATCTAGCAATTGGAGCCCATCCTTGTTCAATTATCAGCAAAATATTGGAATTTCTCATGAGG--TATAATACATTATTTTAGCACTTGT----ATTGCTGTCTATTAGTTAGTTAATGACCAAGAGTCCAAAA----CTAGGTCAATCATTAAATAGGCCTTCACAAAAAATGATGTATATCATTGGTTGTAAGAAGTCTAATGTAGATTATTGCACATAATCAGA---TAATTAAATATATGTTTTTTGCAGC---ATCAGTTCAGTGACTTTCAGATTCCTGGTAGACCATGGGAAGGCATGAGCAATTAGGTCAGTGTCAAGGGGTGTTTGAGATT
>Coc-BRC1-1
CCATCATTTTCCTCATTCCGCCTCTACAATCCTCATTACAACCCCTTAGAAGATCCACTTATAGCCCACGAGCTTTTCGATACACAACGACAACAATCGTTCACTAATGATCATAACTACCACTGCACTTTCATGGTAGCTCAAGAAAACTCAGCTCTCAGTAATACTAATGTGCACTCCACCATGAACAACTCCAGCTGCAAAAATGGGAAATTTATTGCCCTTGATGGTGGAAATCGTGGTTTAACCGACAATAGATCTTCCAAGGAAGACCGACACAGCAAGATCAACACAGCTCGAGGCCCCAGGGACCGAAGAATGAGATTGTCCCTCGATGTTGCTAAGAAGTTTTTTAAGTTGCAAGACATGCTTGGGTTTGATAAGGCAAGCAATACTATCGAGTGGTTGATTATGAAATCAAAACCCTCTATTCGGGATCTCCTC---ACTGAACACTTATACCAAAGCTGCAGCCTCATGGGTGTGTCAAGCAGTGCATCTTCTGCTTCCGAATGTGAAGTTCTGTCTGGACTTAATGATGATCAATCTACGGATAAAACCGTAGAGGATCAAGGAATTGCAGTAAACAAAGAGAAGAAAAAACGTGATAAAGTAGTTAGGAGATGTGTGTATGTTGATCACTCTATAGCTAAAGAAACAAGAGAAAAAGCAAGAGTAAGAGCAAGGAAGAGAACAGCTGAAAAACGAAAAATAAAGCTCGGTAATGCATCATGTTTGGATCATGTAATGTTACAGAATATGAGTCGATTAGGGTCTTGGATCCTTTTTGGAGAGCATCAAGTTCAAACAATCGATCAAACCGAATATGCAAGCTCCTATTTTCAGTCTAAGCAAGG---GATTAATGTTGGTGATACTTCACCCGCGACGTCTAGCAATTGGAACCCATCCTTGTTCAATCATCAACAAAATATTGGAATTTCTCATGAGG--TATAATACATTATTTTAGCACTTTT----ATTACTGGCTATTAGTTAGTTAATGACCAAGAGTCTAAGA----CTAGGTCAATCATTAAATAGGGCTTCAC-AAAAATGATTAATATCATTGGTTGTAAGAAGTCTAATGTAGATTACTGCACATAATCAGATACTAATTAAATATATGTTTTTTGCAGC---ATCAGTTCAGTGACTTTCAGATTCCTGGTAGACCATGGGAAGGCATGAGCAATTAGGTCAGTGTCAAGGGGTGTTTGAGATT
>Cyo-BRC1-1
CCATCATTTTCCTCATTCCGCCTCTACAACCCTCATTACAACCCCTTAGAAGATCCACGTATCGCCTACGAGCTTTTCGATACACAACGACAACAATCGTTCACTAATGATCATAACTACCACTGCACTTTCATGGTAGCTCATGAAAACTCAGCTCTCAGTAATACTAATGTGCACTCCACCATGAACAACTCCAGCTGCAAAAATGGGAAATTTATTGCCCTTGATGGTGGAAATCGTGGTTTAACCGACAATAGATCTTCCAAGAAAGACCGACACAGCAAGATCAACACAGCTCGAGGCCCCAGGGACCGAAGAATGAGATTGTCCCTCGATGTTGCTAAGAAGTTTTCTAAGTTGCAAGACATGCTTGGGTTTGATAAGGCAAGCAATACTATCGAGTGGTTGATTATGAAATCAAAACCCTCTATTCGGGATCTCCTC---ACTGAACACTTATACCAAAGCTGCAGCCTCATGGGTGTGTCAAACAGTGCATCTTCTGCTTCCGAATGTGAAGTTCTGTCTGGACTTAATGATGATCAATCTACGGATAAAACCGTAGAGGATCAAGGAATTGCAGTAAACAAAGAGAAGAAAAAACGTGATAAAGTTGTTAGGAGATGTGTGTATGTTGATCACTCTATGGCTAAAGAAACAAGAGAAAAAGCAAGAGTAAGAGCAAGGAAGAGAACAGCTGAAAAACGAAAAATAAAGCTCGGTTATGCATCATGTTTGGATCATGTAATGTTACAGAATATGAGCCGATTAGGTTCTTGGATCCCTTTTGGAGAACATCAAGTTCAAACAATCGATCAAGCCGAATATGCAAGCTCCTACTTTCAGTTTAAGCAAGG---GATTAATGTTGGTGATACTTCATCCGCGACGTCTAGCAATTGGAGCCCATCCTTGTTCAATCATCAGCAAAATATTGGAATTTCTCATGAGG--TATAATACATTATTTTAGCACTTGT----ATTACTGGCTATTAGTTAGTTAATGACCAAGAGTCTAAGA----CTAGGTCAATGATTAAATAGGGCTTCAC-AAAAATGATTAATATCATTGGTTGTAAGAAGTCTAATGTAGATTACTGCACATCATCAGATACTAATTAAATATATGTTTTTTGCAGC---ATCAGTTCAGTGACTTTCAGATTCCTGGTAGACCATGGGAAGGCATGAGCAAATAGGTCAGTGTCAAGGGGTGTTTGAGATT
>Ccr-BRC1-1
CCATCATTTTCCTCATTCCGCCTCTACAATCCTCATTACAACCCCTTAGAAGATCCACTTATAGCCCACGAGCTTTTCGATACACAACGACAACAATCGTTCACTAATGATCATAACTACCACTGCACTTTCATGGTAGCTCATGAAAACTCAGCTCTCAGTAATACTAATGTGCACTCCACCATGAACAACTCCAGCTGCAAAAATGGGAAATTTATTGCCCTTGATGGTGGAAATCGTGGTTTAACCGACAATAGATCTTCCAAGAAAGACCGACACAGCAAGATCAACACAGCTCGAGGCCCCAGGGACCGAAGAATGAGATTGTCCCTCGATGTTGCTAAGAAGTTTTTTAAGTTGCAAGACATGCTTGGGTTTGATAAGGCAAGCAATACTATCGAGTGGTTGATTATGAAATCAAAACCCTCTATTCGGGATCTCCTC---ACTGAACACTTATACCAAAGCTGCAGCCTCATGGGTGTGTCAAACAGTGCATCTTCTGCTTCCGAATGTGAAGTTCTGTCTGGGCTTAATGATGATCAATCTACGGATAAAACCGTAGAGGATCAAGGAATTGCAGTAAACAAAGAGAAGAAAAAACGTGATAAAGTAGTTAGGAGATGTGTGTATGTTGATCACTCTATAGCTAAAGAAACAAGAGAAAAAGCAAGAATAAGAGCAAGGAAGAGAACAGCTGAAAAACGAAAAATAAAGCTCGGTAATGCATCATGTTTGGATCATGTAATGTTACAGAATATGAGTCGATTAGGGTCTTGGATCCCTTTTGGAGAGCATCAAGTTCAAACAATCGATCAAGCCGAATATGCAAGCTCCTATTTTCAGTTTAAGCAAGG---GATTAATGTTGGTGATACTTCATCCGCGACGTCTAGCAATTGGAACCCATCCTTGTTCAATCATCAACAAAATATTGGAATTTCTCATGAGG--TATAATACATTATTTTAGCACTTTT----ATTACTGGCTATTAGTTAGTTAATGACCAAGAGTCTAAGA----CTAGGTCAATCATTAAATAGGGCTTCAC-AAAAATGATTAATATCATTGGTTGTAAGAAGTCTAATGTAGATTACTGCACATAATCAGATACTAATTAAATATATGTTTTTTGCAGC---ATCGGTTCGGTGACTTTCAGATTCCTGGTAGACCATGGGAAGGCATGAGCAATTAGGTCAGTGTCAAGGGGTGTTTGAGATT
>Brp-BRC1-1
CCATCATTTTCCTCATTCCGCCTCTACAACCCTCATTACAACCCCTTTGAAGATCCACTTATCGCCTACGAGCTTTTCGATACACAACGACAACAATCGTTCACTAATGATCATAACTACCACTCCACTTTCATGGTAGCTCATGAAAACTCAGCTCTCAATAATACTAATGTGCAGTCCACCATGAACAACTCCAGCTGCAACAATGGGAAATTTATTGCCCTTGATGGTGGAAATCGCGGTTTAACCGACAAGAGATCTTACAAGAAAGACCGACACAGCAAGATTAACACAGCTCGAGGCCCCAGGGACCGAAGAATGAGATTGTCCCTCGATGTTGCTAAGAAGTTTTTTAAGTTGCAAGACATGCTTGGGCTTGATAAGGCTAGCAATACTATCGAGTGGTTGATTATGAAATCAAAACCCGCTATTCGGGATC---TC---ATTGAACACTCAAACAGAAGCTGCAGCCTCATGGGTGTGTCAAACAGTGCATCTTCTGCTTCAGAATGTGAAGTTCTGTCTGGACTTAATGATGATCAATCTACGGATAAAACCGTAGAGGATCAAGGAATTGCAGTAAATAAAGTGAAGAAAAAACATGATAAAGTAGTTAGGAGAAGTGTGTATCTTGATCACTCTCTAGCTAAAGAAACAAGAGAAAAAGCAAGAGTAAGAGCAAGGAAGAGAACAGCTGAAAAACGAAAAATAAAGATCGGTAACGCATCATGTTTGGATCATGTAATGGATCAGAGTATGAGCCGATTAGGGTCTTTGATCCCTTTTGGAGAACATCAAGTTCAAACAACCGATCAAGCCGAATATACAAGCTCCTACTTTCAGTTTAAGCAAGG---GATTAATCTTGGTGACACTTCATCCACGACGTCTAGCAATTGGAGCCCATCCTTGTTCAATTATCAGCAAAGTACTGAAATTTCTCATGAGG--TATAATGCATTATTTTAGCACTTGT----ATTACTGGCTATTAGTTAGTTAATGACCAAGAGTCCAAGA----CTAGGTCAATCATTAAATAGGCCTTCACAAAAAATGATGTATATCATTGGTTGTAAGAAGTCTAATGTAGATTACTGCACATAATCAGAAATTAATTAAATATATGTTTTTTGCAGC---ATCAGTTCAGTGACTTTCAGATTCCTGGTAGACCATGGGAAGGCATGAGCAATTAGGTCAGTGTCAAGGGGTGTTTGAGATT
>Brp-BRC1-2
CCATCATTTTCCTCATTCCGCCTCTACAACCCTCATTACAACCCCTTTGAAGATCCACTTATCGCCTACGAGCTTTTCGATACACAACGACAACAATCGTTCACTAATGATCATAACTACCACTCCACTTTCATGGTAGCTCATGAAAACTCAGCTCTCAATAATACTAATGTGCAGTCCACCATGAACAACTCCAGCTGCAGCAATGGGAAATTTATTGCCCTTGATGGTGGAAATCGCGGTTTAACCGACAAGAGATCTTACAAGAAAGACCGACACAGCAAGATTAACACAGCTCGAGGCCCCAGAGACCGAAGAATGAGATTGTCCCTCGATGTTGCTAAGAAGTTTTTTAAGTTGCAAGACATGCTTGGGCTTGATAAGGCTAGCAATACTATCGAGTGGTTGATTATGAAATCAAAACCCGCTATTCGGGATCTCTTC---ACTGAACACTCAA---GAAGCTGCAGCCTCATGGGTGTGTCAAACAGTGCATCTTCTGCTTCAGAATGTGAAGTTCTGTCTGGACTTAATGATGATCAATCTACGGATAAAACCGTAGAGGATCAAGGAATTGCAGTAAATAAAGTGAAGAAAAAACATGATAAAGTAGTTAGGAGAAGTGTGTATCTTGATCACTCTCTAGCTAAAGAAACAAGAGAAAAAGCAAGAGTAAGAGCAAGGAAGAGAACAGCTGAAAAACGAAAAACAAAGATCGGTAACGCATCATGTTTGGATCATGTAATGGATCAGAGTATGAGCCGATTAGGGTCTTTGATCCCTTTTGGAGAACATCAAGTTCAAACAACCGATCAAGCCGAATATACAAGCTCCTACTTTCAGTTTAAGCAAGG---GATTAATCTTGGTGACACTTCATCCACGACGTCTAGCAATTGGAGCCCATCCTTGTTCAATTATCAGCAAAATACTGGAATTTCTCATGAGG--TATAATGCATTATTTTAGCACTTTT----ATTACTGGCTATTAGTTAGTTAATGACCAAGAGTCCAAGA----CTAGGTCAATCATTAAATAGGCCTTCACAAAAAATGATGTATATCATTGGTTGTAAGAAGTCTAATGTAGATTACTGCACATAATCAGAAATTAATTAAATATATGTTTTTTGCAGCATGATCAGTTCAGTGACTTTCAGATTCCTGGTAGACCATGGGAAGGCATGAGCAATTAGGTCAGTGTCAAGGGGTGTTTGAGATT
>Nni-BRC1-1
CCATCATTTTCCTCATTCCGCCTCTACAACCCTCATTACAACCCCTTAGAAGATCCACTTATCGCCTACGAGCTTTTCGATACACAACGACAACAATGGTTCACTAATGATCATAACTACCACTCCACTTTCATGGTAGCTCATGAAAACTCAGCTCTCAATAATACTAATGTGCAGTCCACCATGAACAACTCCAGCTGCAACAATGGGAAATTTATTGCCCTTGATGGTGGAAATCGTGGTTTAACCGACAAGAGATCTTCCAAGAAAGACCGACACAGCAAGATTAACACAGCTCAAGGCCCCAGGGACCGAAGAATGAGATTGTCCCTCGATGTTGCTAAGAAGTTTTTTAAGTTGCAAGATATGCTTGGGTTTGATAAGGCTAGCAATACTATCGAGTGGTTGATTATGAAATCAAAACCCGCTATTCGGGATCTCCTC---ACTGAACACTTAAACCAAAGCTGCAGCCTCATGGGTGTGTCAAACAGTGCATCTTCTGCTTCAGAATGTGAAGTTCTGTCTGGACTTAATGATGATCAATCTACGGATAAAACCGCAGAGGATCAAGGAATTGCAGTAAACAAAGAGAAGAAAAAACATGATAAAGTAGTTAGGAGAAGTGTGTATATTGATCACTCTCTAGCTAAAGAAACAAGAAAAAAAGCAAGAGTAAGAGCAAGGAAGAGAACAGCGGAAAAACGAAAAATAAAGCTCGGTAATGCATCATGTTTGGATCATGTAATGGGTCAAAATATGAGCCGATTAGGGTCTTGGATCCCTTTTGGAGAACATCAAGTTCAAACAACTGATCAAGCCGAATATGCAAGCTCCTACTTTCAGTTTAAGCAAGG---GATTAATGTTGGTGATACTTCATCCGCGACGTCTAGCAATTGGAGCCCATCCTTGTTCAATTATCAGCAAAATACTGGAATTTCTCATGAGG--TATAATACATTATTTTAGCACTTGT----ATTACTGGCTATTAGTTAGTTAATGACCAAGAGTCCAAGA----CTAGGTCAATCATTAAATAGGCCTTCACAAAAAATGATGTATATCATTGGTTGTAAGAAGTCTAATGTAGATTACTGCACATAATCAGA---TAATTAAATATATGTTTTTTGCAGC---ATCAGTTCAGTGACTTTCAGATTCCTGGTAGACCATGGGAAGGCATGAGCAATTAGGTCAGTGTCAAGGGGTGTTTGAGATT
>Lse-BRC1-1
CCATCATTTTCCTCATTCCGCCTCTACAACCCTCATTTCAATCCCTCAGAAGATCCACTTATCGCCCATGAGCTTTTCGATACACAGCCACAACAATCGTTCACTAATGATCATAACTACCACTCCACTTTCATGGTAGCTCATGAAAACTCAGCTCTCAATAATACTAATGTGCAGTCAACCATGAACAACTTCCGCTGCAACAATGGGAAATTTATTCCCCTTGATGGTGGAAATCGCGGTTTAGCCGACAAGAGATCTTCCAAGAAAGACCGACACAGCAAGATTAACACAGCTCGAGGCCCCAGGGACCGAAGAATGAGATTGTCCCTCGATGTTGCTAAGAAGTTTTTTAAGTTGCAAGACATGCTTGGGCTTGATAAGGCAAGCAATACTATCGAGTGGTTGATTATGAAATCAAAACCCGCTATTCGGGATCTCCTC---TTTGAACACTCAAACCAAAGCTGCAGCCTCATGGGTGTCTCAAACAGTGCATCTTCTGCTTCAGAATGTGAAGTTCTGTCTGGACTTAATGATGATCCATCTACGGATAAAACCGTAGAGGATCAAGGAATTGCAGTAAACAAAGAGAAGAAAAAACATGATAAAGCAGTTAGGAGAAGTTTGTATATTGATCACTCTCTAGCTAAAGAAACAAGAGAAAAAGCAAGAGTAAGAGCAAGGAAGAGAACAGCTGAAAAACGAAAAATAAAGCTCGGTAATGCATCATGTTCGGATCATGTAATGGATCAGAATATGAGCCGATTAGGGTCTTGGATCCCTTTTGGAGAA---CAAGGTCAAACAACCGATCTAGCTGAATATGCGACCTCCTACTTTCAGTTTAAGCAAGG---GATTAATGTTGGTGATATTTCATCGGTAACGTCTAGCAATTGGAGCGCATCCTTGTTCAATTACCAGCAAAATCCTGGAATTTCTCATGAGG--TATAATACATTATTTTAGCACTTGT----ATTATTGGCTATTAGTTAGTTAATGACCAAGAGTCCAAGA----CTAGGTCAATCATTAAATAGGCCTTCACAAAAAATGATGTATATCATTGGTTGTAAGAAGTCTAATGTAGATTACTGCACATAATCAGA---TAATTGAATATATGTTTTTTGCAGCATCATCAGTTCAGTGACTTTCAGATTCCTGGTAGACCATGGGAAGACATGAGCAATTAGGTCAGTGTCAAGGGGTGTTTGAGATT
>Ll-BRC1-1
CCATCATTTTCCTCATTCCGCCTCTACAACCCTCATTACAATCCCTTAGAAGATCCACTTATCGCCCACGAGCTTTTCGATACACAGCGACAACAATCGTTCACTAATGATCATAACTACCACTCCACTTTCATGGTAGCTCATGAAAACTCAGCTCTCAATAATACTAATGTGCAGTCAACCATGAACAACTTCCGCTGCAACAATGGGAAATTTATTCCCCTTGTTGGTGGAAATCGCGGTTTAGCCGACAAGAGATCTTACAAGAAAGACCGACACAGCAAGATTAACACAGCTCGAGGCCCCAGGGACCGAAGAATGAGATTGTCCCTCGATGTTGCTAAGAAGTTTTTTAAGTTGCAAGACATGCTTGGGCTTGATAAGGCAAGCAATACTATCGAGTGGTTGATTATGAAATCAAAACCCGCTATTCGGGATCTCCTC---ATTGAACACTCAAACCAAAGCTGCAGCCTCATGGGTGTCTCAAACAGTGCATCTCCTGCTTCAGAATGTGAAGTTCTGTCTGGACTTAATGATGATCCATCTACGGATAAAACCGTAGAGGATCAAGGAATTGCAGTAAACAAAGAGAAGAAAAAACATGATAAAGCAGTTAGGAGAAGTTTGTATATTGATCACTCTCTAGCTAAAGAAACAAGAGAAAAAGCAAGAGTAAGAGCAAGGAAGAGAACAGCTGAAAAACGAAAAATAAAGCTCGGTAATGCATCATGTTTTGATCATGTAATGGATCAGAATATGAGCCGATTAGGGTCTTGGATCCCTTTTGGAGAACATCAAGGTCAAACAACCGATCTAGCTGAATATGCAACCTCCTACTTTCAGTTTAAGCAAGG---GATTAATGTTGGTGATATTTCATCGGTAACGTCTAGCAATTGGAGCGCATCCTTGTTCAAATACCAGCAAAATCCTGGAATTTCTCATGAGG--TATAATGCATTATTTTAGTACTTGT----ATTACTGGCTATTAGTTAGTTAATGACCAAGAGTCCAAGA----CTAGGTCAATCATTAAATAGGCCTTCACAAAAAATGATGTATATCATTGGTTGTAAGAAGTCTAATGTAGATTACTGCACATAATCAGA---TAATTAAATATATGTTTTTTGCAGCATGATCAGTTCAGTGACTTTCAGATTCCTGGTGGACCATGGGAAGGCATGAGCAATTAGGTCAGTGTCAAGGGGTGTTTGAGATT
>Ttt-BRC1-1
CCATCATTTTCCTCATTCCGCCTCTACAACCCTCATTACAACCCCTTAGAAGATCCACGTATCGCCTACGAGCTTTTCGATACACAACGACAACAATCGTTCACTAATGATCATAACTACCACTCCACTTTCAAGGTAGCTCATGAAAACTCAGCTCTCAGTAATACTAATGTGCAGTCCACCATGAACAACTCCCGCTGCAACAATGGGAAATTTATTGCCCATGATGGTGGAAATCGTGGTTTAACCGACAAGAGATCTTCCAAGAAAGACCGACACAGCAAGATTAACACAGCTCAAGGCCCCAGGGACCGAAGAATGAGATTGTCCCTCGATGTTGCTAAGAAGTTTTTTAAGTTGCAAGACATGCTTGGGTTTGATGAGGCAAGCAATACTATCGAGTGGTTGATTATGAAATCAAAACCCGCTATTCGGGATCTCCTC---ACTGAACACTTAAACCAAAGCTGCAGCCTCATGGGTGTCTCAAACAATGCATCTTCTGCTTCAGAATGTGAAGTTCTGTCTGGACTTAATGATGATCAATCTACGGATAAAACCGTAGAGGATCAAGGAATTGAAGTAAACAAAGAGAAGAAAAAACATGATAAAGTAGTTAGGAGAAGTGTGTATATTGATCAACCTCTAGCTAAAGAAACAAGGGAAAAAGCAAGAGTAAGAGCAAGGAAGAGAACAGCTGAAAAACAAAAAATAAAGCTTGGTAATGCATCATGTTTGGATCATGTAATGGATCAGAATATGAGCCAATTAGGGTCTTGGATCCCTTTTGGAGAACATCAAGTTCAAACAACCGATCAAGCCGAATATGCAAGCTCCTACTTTCAGTTTAAGCAAGG---GATTAATGTTGGTGATACTTCATCGGCGACGTCTAGCAATTGGAGCCCATCCCTGTTCAATTATCAGAAAAATACTGGAATTTCTCATGAGG--TATAATACATTATTTTAGCACTTGT----ATTACTGGCTATTAGTTAGTTAAT------------------------------CATTAAATAGGCCTTCACAAAATATGATGTATATCATTGGTTGTAAGAAGTCTAATGTAGATTACTGCACATAATCAGA---TAATTAAATATATGTTTTTTGCAGC---ATCAGTTCAGTGACTTTCAGATT---------CCATGGGAAGGCATGAGCGATTAGGTCAGTGTCAAGGGGTGTTTGAGATT
>Ttt-BRC1-2
CCATCATTTTCCTCATTCCGCCTCTACAACCCTCATTACAACCCCCTAGAAGATCCACGTATCGCCTACGAGCTTTTCGATACACAACGACAACAATCGTTCACTAATGATCATAACTACCACTCCACTTTCAAGGTAGCTCATGAAAACTCAGCTCTCAGTAATACTAATGTGCAGTCCACCATGAACAACTCCCGCTGCAACAATGGGAAATTTATTGCCCATGATGGTGGAAATCGTGGTTTAACCGACAAGAGATCTTCCAAGAAAGACCGACACAGCAAGATTAACACAGCTCAAGGCCCCAGGGACCGAAGAATGAGATTGTCCCTCGATGTTGCTAAGAAGTTTTTTAAGTTGCAAGACATGCTTGGGTTTGATAAGGCAAGCAATACTATCGAGTGGTTGATTATGAAATCAAAACCCGCTATTCGGGATCTCCTC---ACTGAACACTTAAACCAAAGCTGCAGCCTCATGGGTGTCTCAAACAATGCATCTTCTGCTTCAGAATGTGAAGTTCTGTCTGGACTTAATGATGATCAATCTACGGATAAAACCGTAGAGGATCAAGGAATTGCAGTAAACAAAGAGAAGAAAAAACATGATAAAGTAGTCAGGAGAAGTGTGTATATTGATCAATCTCTAGCTAAAGAAACAAGAGAAAAAGCAAGAGTAAGAGCAAGGAAGAGAACAGCTGAAAAACAAAAAATAAAGCTCGGTAATGCATCATGTTTGGATCATGTAATGGATCAGAATATGAGCCAATTAGGGTCTTGGATCCCTTTTGGAGAACATCAAGTTCAAACAACCGATCAAGCCGAATATGCAAGCTCCTACTTTCAGTTTAAGCAAGG---GATTAATGTTGGTGATACTTCATCGGCGACGTCTAGCAATTGGAGCCCATCCTTGTTCAATTATCAGAAAAATACTGGAATTTCTCATGAGG--TATAATACATTATTTTAGCACTTGT----ATTACTGGCTATTAGTTAGTTAAT------------------------------CATTAAATAGGCCTTCACAAAATATGATGTATATCATTGGTTGTAAGAAGTCTAATGTAGATTACTGCACATAATCAGA---TAATTAAATATATGTTTTTTGCAGC---ATCAGTTCAGTGACTTTCAGATT---------CCATGGGAAGGCATGAGCAATTAGGTCAGTGTCAAGGGGTGTTTGAGATT
>Aar-BRC1-1
CCATCATTTTCCTCATTCCGCCTCTACAACCCTCATTACAACCCCTCAGAAGATCCACTTATCGCCTATGAGCTTTTCGATACACAACCACAACAATCGTTCACTAATGATCATAACTACCACTCCACTTTCATGGTAGCTCATGAAAACTCAGCTCTCAATAATACCAATGTGCAGTCCACCATGAACAACTTCAGCTGCAACAATGGGAAATTTATTGTCCTTGATGGTGGAAATCGCGGTTTAACCGACAAGAGATCTTCCAAGAAAGACCGACACAGCAAGATTAACACAGCTCGAGGCCCCAGGGACCGAAGAATGAGATTGTCCCTCGATGTTGCTAAGAAGTTTTTTAAGTTGCAAGACATGCTTGGGCTTGATAAGGCAAGCAATACTATCGAGTGGTTGATTATGAAATCAAAATCCGCTATTCGGGATCTCCTC---TCTGAACACTCAAACCAAAGCTGCAGCCTCATGGGTGTGTCAAACAGTGCATCTTCTGCTTCAGAATGTGAAGTTCTGTCTGGACTTAATGATGATCCATCAACGGATAAAACAGTAGAGGATCAAGGAATTGCAGTAAACAAAGAGAAGAAAAAACATGATAAAGTAGTTAGGAGAAGTGTGTATATTGATCCCTCTCTAGCTAAAGAAACAAGAGAAAAAGCTAGAGTTAGAGCAAGGAAGAGAACAGCTGAAAAACGAAAAATAAAGCTCGGTAATGCATCATGTTCGAATCATGTAATGGATCAGAATATGAGCCGATTAGGGTCTTGGATCCCTTTTGGAGAA---CAAGGTCAAACAACCGATCTAGCTGAATATGCGACCTCCTACTTTCAGTTTAAGCAAGG---GATTAATGTTGGTGATATTTCATCCGTGACGTCTAGCAATTGGAGCGCATCCTTGTTCAATTACCAGCAAAATCCTGGAATTTCTCATGAGG--TATAATACATTATTTTAGCACTTGT----ATTATTGGCTATTAGTTAGTTAATGACCAAGAGTCCAAGA----CTAGGTCAATCATTAAATAGGCCTTCACAAAAAATGATGTATATCATTGGTTGTAAGAAGTCTAATGCAGATTACTGCACATAATCAGA---TAATTAAATATATGTTTTTTGCAGCATCATCAGTTCAGTGACTTTCAGATTCCTGGTAGACCATGGGAAGGCATGAGCAATTAGGTCAGTGTCAAGGGGTGTTTGAGATT
>Aar-BRC1-2
CCATCATTTTCCTCATTCCGCCTCTACGACCCTCATTTCAACCCCTCAGAAGATCCACTTATCGCCCATGAGCTTTTCGATACACAACCACAACAATCGTTCAGTAACGATCATAACTACCACTCCACTTTCATGGTAGCTCATGAAAACTCAGCTCTCAATAATACTAATGTGCAGTCAACCATGAACAACTTCAGCAACAACAATGGGAAATTTATTGCCCTTGATGGTGGAAATCGCGGTTTAACCGACAAGAGATCTTCCAAGAAAGACCGACACAGCAAGATTAACACAGCTCGAGGCCCCAGGGACCGAAGAATGAGATTGTCCCTCGATGTTGCTAAGAAGTTTTTTAAGTTGCAAGACATGCTTGGGCTTGATAAGGCAAGCAATACTATCGAGTGGTTGATTATGAAATCAAAATCCGCTATTCGGGATCTCCTC---TCTGAACACTCAAACCAAAGCAGCAGCCTCATGGGTGTGTCAAACAGTGCATCTTCTGCTTCAGAATGTGAAGTTCTGTCTGGACTTAATGATGATCCATCTACGGATAAAACAGTAGAGGATCAAGGAATTGCAGTAAACAAAGAGAAGAAAAAACATGATAAAGTAGTTAGGAGAAGTGTGTATATTGATCCCTCTCTAGCTAAAGAAACAAGAGAAAAAGCTAGAGTTAGAGCAAGGAAGAGAACAGCTGAAAAACGAAAAATAAAGCTCGGTAATGCATCATGTTCGAATCATGTAATGGATCAGAATATGAGCCGATTAGGGTCTTGGATCCCTTTTGGAGAA---CAAGGTCAAACAACCGATCTAGCTGAATATGCGACCTCCTACTTTCAGTTTAAGCAAGG---GATTAATGTTGGTGATATTTCATCCGTGACGTCTAGCAATTGGAGCGCATCCTTGTTCAATTACCAGCAAAATCCTGGAATTTCTCATGAGG--TATAATACATTATTTTAGCACTTGT----ATTATTGGCTATTAGTTAGTTAATGACCAAGAGTCCAAGA----CTAGGTCAATCATTAAATAGGCCTTCACAAAAAATGATGTATATCATTGGTTGTAAGAAGTCTAATGCAGATTACTGCACATAATCAGA---TAATTAAATATATGTTTTTTGCAGCATCATCAGTTCAGTGACTTTCAGATTCCTGGTAGACCATGGGAAGGCATGAGCAATTAGGTCAGTGTCAAGGGGTGTTTGAGATT
>Adu-BRC1-1
CCATCATTTTCCTCATTCCGCCTCTACAACCCTCGTTTCAACCGCTCAGAAGATCCACTTATCGCCCATGAGCTTTTCGATACACAACCACAACAATCGTTCACTAATGATCATAACTACCACTCCACTTTCATGGTAGCTCATGAAAACTCAGCTCTCAATAATACCAATGTGCAGTCCACCATGAACAACTTCAGCTGCAACAATGGGAAATTTATTGTCCTTGATGGTGGAAATCGCGGTTTAACCGACAAGAGATCTTCCAAGAAAGACCGACACAGCAAGATTAACACAGCTCGAGGCCCCAGGGATCGAAGAATGAGATTGTCCCTTGATGTTGCTAAGAAGTTTTTTAAGTTGCAAGACATGCTTGGGCTTGATAAGGCAAGCAATACTATCGAGTGGTTGATTATGAAATCAAAACCCGCTATTCGGGATCTCCTC---TCTGAACACTCAAACCAAAGCTGCAGCCTCATGGGTGTCTCAAACAGTGCATCTTCTGCTTCGGAATGTGAAGTTCTGTCTGGACTTAATGATGATCCATCTACGGATAAAACCGTAGAGGATCAAGGAATTGCAGTAAACAAAGAGAAGAAAAAATATGATAAAGTAGTTAGGAGAAGTGTGTATATTGATCCCTCTCTAGCTAAAGAAACAAGAGAAAAAGCTAGACTAAGAGCAAGGAAGAGAACAGCTGAAAAACGAAAAATAAAGCTCGGTAATGCATCATGTTCTGATCATGTAATGGATCAGAATATGAGCCGATTAGGGTCTTGGATCCCTTTTGGAGAA---CAAGGTCAAACAACCGATCTAGCTGAATATGCGACCTCCTACTTTCAGTTTTTGCAAGG---GATTAATGTTGGTGATATTTCATCCGTAACGTCTAGCAATTGGAGCGCATCCTTGTTCAATTACCAGCAAAATCCTGGAATTTCTCATGAGG--TATACTACATTATTTTAGCACTTGT----ATTATTGGCTATTAGTTAGTTAATGACCAAGAGTCCAAGA----CTAGGTCAATCATTAAATAGGCCTTCACAAAAAATGATGTATATCATTGGTTGTAAGAAGTCTAATGTAGATTACTGCACATAATCAGA---TAATTGAATATATGTTTTTTGCAGCATCATCAGTTCAGTGACTCTCAGATTCCTGGTAGACCATGGGAAGGCATGAGCAATTAGGTCAGTGTCAAGGGGTGTTTGAGATT
>Al-BRC1-1
CCATCATTTTCCTCATTCCGCCTCTACAACCC------------CTCAGAAGAGCCACTTATCGCCCATGAGCTTTTCGATACACAACCACAACAATCGTTCACTAATGATCATAACTACCACTCCACTTTCATGGTAGCTCATGAAAACTCAGCTCTCAATAATACCAATGTGCAGTCCACCATGAACAACTTCAGCTGCAACAATGGGAAATTTATTGTCCTTGATGGTGGAAATCGCGGTTTAACCGACAAGAGATCTTCCAAGAAAGACCGACACAGCAAGATTAACACAGCTCGAGGCCCCAGGGACCGAAGAATGAGATTGTCCCTCGATGTTGCTAAGAAGTTTTTTAAGTTGCAAGACATGCTTGGGCTTGATAAGGCAAGCAATACTATCGAGTGGTTGATTATGAAATCAAAACCCGCTATTCGGGATCTCCTC---TCTGAACACTCAAACCAAAGCTGCAGCCTCATGGGTGTGTCAAACAGTGCATCTTCTGCTTCGGAATGTGAAGTTCTGTCTGGACTTAATGATGATCCATCTACGGATAAAACCGTAGAGGATCAAGGAATTGCAGTAAACAAAGAGAAGAAAAAACATGATAAAGTAGTTAGGAGAAGTGTGTATATTGATCACTCTCTAGCTAAAGAAACAAGAGAAAAAGCAAGAGTAAGAGCAAGGAAGAGAACAGCTGAAAAACGAAAAATAAAGCTCGGTAATGCATCATGTTCAGATCATGTAATGGATCAGAATATGAGCCGATTAGGGCCTTGGATCCCTTTTGGAGAA---CAAGTTCAAACAACCGATCTAGCTGAATATGCGACCTCCTGCTTTCAGTTTAAGCAAGG---GATTAATGTTGGTGATATTTCATCCGTAACGTCTAGCAATTGGAGCGCATCCTTGTTCAATTACCAGCAAAATCCTGGAATTTCTCATGAGG--TATAATACATTATTTTAGCACTTGT----ATTATTGGCTATTAGTTAGTTAATGACCAAGATTCCAAGA----CTAGGTCAATCATTAAATAGGCCTTCACAAAAAATGATGTATATCATTGGTTGCAAGAAGTCTAATGTAGATTACTGCACATAATCAGA---TAATTGAATATATGTTTTTTGCAGCATCATCAGTTCAGTGACTTTCAGATTCCTGGTAGACCATGGGAAGGCATGAGCAATTAGGTCAGTGTCAAGGGGTGTTTGAGATT
>Al-BRC1-2
CCATCATTTTCCTCATTCCGCCTCTACAACCCTCATTACAACCCCTCAGAAGATCCACTTATCGCCCATGAGCTTTACGATACACAACCACAACAATCGTTCACTAATGATCATAACTACCACTCCACTTTCATGGTAGCTCATGAAAACTCAGCTCTTAATAATACCAATGTGCAGTCCACCATGAACAACTTCAGCTGCAACAATGGGAAATTTATTGTCCTTGATGGTGGAAATCGCGGTTTAACCGACAAGAGATCTTCCAAGAAAGACCGACACAGCAAGATTAACACAGCTCGAGGCCCCAGGGACCGAAGAATGAGATTGTCCCTCGATGTTGCTAAGAAGTTTTTTAAGTTGCAAGACATGCTTGGGCTTGATAAGGCAAGCAATACTATCGAGTGGTTGATTATGAAATCAAAATCCGCTATTCGGAAACTCCTC---TCTGAACACTCAAACCAAAGCTGCAGCCTCATGGGTGTGTCAAACAGTGCATCTTCTGCTTCAGAATGTGAAGTTCTGTCTGGACTTAATGATGATCTATCTACGGATAAAACCGTAGAGGATCAAGGAATTGCAGTAAGCAAAGAGAAGAAAAAACATGATAAAGTAGTTAGGAGAAGTTTGTATATTGATCACTCTCTAGCTAAAGAAACAAGAGAAAAAGCAAGAGTAAGAGCAAGGAAGAGAACAGCTGAAAAACGAAAAATAAAGCTCGGTAATGCATCATGTTCGGATCATGTAATGGATCAGAATATGAGCCGATTAGGGTCTTGGATCCCTTTTGGAGAA---CAAGCTCAAACAACCGATCTAGCTGAATATGCGACCTCCTACTTTCAGTTTAAGCAAGG---GATTAATGTTGGTGATATTTCATCCGTAACGTCTAGCAATTGGAGCGCATCCTTGTTCAATTACCAGGAAAATCCTGGAATTTCTCATGAGG--TATAATACATTATTTTAGCACTTGT----ATTATTGGCTATTAGTTAGTTAATGACCAAGAGTCCAAGA----CTAGGTCAATCATTAAATAGGCCTTCACAAAAAATGATGTATATCATTGGTTGTAAGAAGTCTAATGTAGATTACTGCACATAATCAGA---TAATTGAATATATGTTTTTTGCAGCATCATCAGTTCAGTGACTTTCAGATTCCTGGTAGACCATGGGAAGGCATGAGCAATTAGGTCAGTGTCAAGGGGTGTTTGAGATT
>Aan-BRC1-1
CCATCATTTTCCTCATTCCGCCTCTACAACCCTCATTACAGCCCCTTAGAAGATCCACTTATCGCCCATGAGCTTTTCGATACACAACGACAACAATCGTTCACTAATGATCATAACTACCACTCCACTTTCATGGTAGCTCATGATAGCTCAGCTCTCAATAATATTCATGTGCAGTCAACCATGAACAACTCCAGCTGCAACAATGGGAAATTTATTGCCCTTGATGGTGGAAATCGCGGTTTAACCGACAAGAGATCTCCCAAGAAAGACCGACACAGCAAGATTAACACAGCTCGAGGCCCCAGGGACCGAAGAATGAGATTGTCCCTCGATGTTGCTAAGAAGTTTTTTAAGTTGCAAGACATGCTTGAGTTTGATAAGGCAAGCAATACTATCGAGTGGTTGATTACGAAATCAAAACCCGCTATTCGGGATCTCCTC---TCTGAACACTTAAACCAAAGCTGCAGCCTCATGGGTGTGTCAAACAGTGCATCTTCTGCTTCAGAATGTGAAGTTCTGTCTGGACTTAATGATGATCAATCTACGGATAAAACCGTAGAGGATCAAGGAATTGCTGTAAACAAAGAGAAGCAAAAACATGATAAAGTAGTTAGGAGAAGTGTGTATATTGATCCCTCACTAGCTAAAGAAACAAGAGAAAAAGCAAGGGTAAGAGCAAGGAAGAGAACAGCTGAAAAACGAAAATTAAAGCTCAGTAATGCATCATGTTTGGATCATGTAATGGATCAGAATATGAGCCGATTAGGGTCTTGGATCCCTTTTGGAGAACATCAAGTTCAAACAACCGATCAAGCCGAATATGCAAGCTCCTACTTTCAGTTTAAGCAAGG---GATTAATGTTGGTGATACTTCATCCGCGACGTCTAGCAATTGGATCCCATCCTTGTTCAATTATCAGCAAAATACTGGCATTTCTCATGAGG--TATAATACATTATTTTAGCACTTGTATTAATTGCTGGCTATTAGTTAGTTAATAACCAAGAGTCCAAGA----CTAGGTCAATCATTAAATAGGTCTTCACAAAAAATGATGTATATCATTGGTTGTAAGAAGTCTAATGTAGATTACTGCACATAATCAGG---TAACTAAATATATGTTTTTTGCAGC---ATCAGTTCAGTGACTTTCAGATCTCTGGTAGACCATGGGAAGGCATGAGCAATTAGGTCAGTGTCAAGGGGTGTTTGAGATT
>Aca-BRC1-1
CCATCATTTTCCTCATTCCGCCTCTACAACCCTCAGTACATCCCCTTAGAAGATCCACTTATCGCCCACGAGTTTTTCGATACACAACGACAACAATCGTTCACTAATGATCATAACTACCACTCCACTTTCATGGTAGCTCATGAAAACTCAGCTCTTAATTATACTAATGTGCAGTCCAACATGAACAACCTCAGCTGCAACAATGGGAAATTTATTGCCCTTGATGGTGGAAATCGTGGTTTAACCGACAAGAGATCCTCCAAGAAAGACCGACATAGCAAGATTGACACAGCTCGAGGCCCCAGGGACCGAAGAATGAGGTTGTCCCTCGATGTTGCTAAGAAGTTTTTTAAGTTGCAAGACATGCTTGGGCTTGATAAGGCAAGCAGTACTATCGAGTGGTTGATTACGAAATCAAAACCCGCTATTCGGGATCTCCTCAGTACTGAACAATTAAATCAAAGCTGCAGCTTCATGGGTGTGTCAAACAGTGCATCTTCTGCTTCAGAATGTGAAGTTCTGTCTGGACTTAATGATGATCCATCTACGGATAAAACCGTAGAGGATCAAGGAATTGCAGTAAACAAAGAGAAGAAAAAGCATGATAAAGTAGTTAGGAGAAGTGTGTATACTGATCAGTCTCTAGCTAAAGAAACAAGAGAAAAAGCAAGAGTAAGAGCAAGGAAGAGAACAGCTGAAAAACGAAGAATAAAGCTCGGTAATGCATCATGTTTGGATCATGTAATGGATCAGAATATGAGCCGATTAGGGTCTTGGATCCCTTTTGGAGAACATCAAATTCAAACAACCGATCCAGCCGAATATGCGAGCTCCTACTTTCAGTTTAAGCAAGGGATGATTAATGTTGGTGATACTTCATCCGCGACGTCTAGCAATTGGAACGCATCCTTGTTCAATTATCAGCAAAATACTGGAATTTCTCATGAGG--TATAATACATTATTTTAGCACTTGT----ATGACTGGCTATTACTTAGTTAATGACCAAGAGTCCAAGA----CTAGGTCAATCATTAAATAGGTCTTCACAAAAAATGATGTATATCATTGGTAGTAAGAAGTCTAATGTAGATTACTGCACATAATCAGA---TAATTAA-TAAATGTTTTTGGCAGC---ATCAGTTCAGTGACTTTCAGATTCCTGGTAGACCATGGGAAGGCATGAGCAATTAGGTCAGTGTCAAGGGGTGTTTGAGATT
>Aca-BRC1-2
CCATCATTTTCCTCATTCCGCCTCTACAACCCTCAGTACATCCCCTTAGAAGATCCACTTATCGCCCACGAGTTTTTCGATACACAACGACAACAATCGTTCACTAATGATCATAACTACCACTCCACTTTCATGGTAGCTCATGAAAACTCAGCTCTCAATTATACTAATGTGCAGTCCAACATGAACAACCTCAGCTGCAACAATGGGAAATTTATTGCCCTTGATGGTGGAAATCGTGGTTTAACCGACAAGAGATCCTCCAAGAAAGACCGACATAGCAAGATTGACACAGCTCGAGGCCCCAGGGACCGAAGAATGAGATTGTCCCTCGATGTTGCTAAGAAGTTTTTTAAGTTGCAAGACATGCTTGGGCTTGATAAGGCAAGCAGTACTATCGAGTGGCTGATTACGAAATCAAAACCCGCTATTCGGGATCTCCTCAGTACTGAACAATTAAATCAAAGCTGCAGCTTCATGGGTGTGTCAAACAGTGCATCTTCTGCTTCAGAATGTGAAGTTCTGTCTGGACTTAATGATGATCCATCTACGGATAAAACCGTAGAGGATCAAGGAATTGCAGTAAACAAAGAGAAGAAAAAGCATGATAAAGTAGTTAGGAGAAGTGTGTATACTGATCAGTCTCTAGCTAAAGAAACAAGAGAAAAAGCAAGAGTAAGAGCAAGGAAGAGAACAGCTGAAAAACGAAAAATAAAGCTCGGTAATGCATCATGTTTGGATCATGTAATGGATCAGAATATGAGCCGATTAGGGTCTTGGATCCCTTTTGGAGAACATCAAATTCAAACAACCGATCCAGCCGAATATGCCAGCTCCTACTTTCAGTTTAAGCAAGGGATGATTAATGTTGGTGATACTTCATCCGCGACGTCTAGCAATTGGAGCGCATCCTTGTTCAATTATCAGCAAAATGCTGGAATTTCTCATGAGG--TATAATACATTATTTTAGCACTTGT----ATGACTGGCTATTACTTAGTTAATGACCAAGAGTCCAAGA----CTAGGTCAATCATTAAATAGGTCTTCACAAAAAATGATGTATATCATTGGTAGTAAGAAGTCTAATGTAGATTACTGCACATAATCAGA---TAATTAA-TAAATGTTTTTTGCAGC---GTCAGTTCAGTGACTTTCAGATTCCTGGTAGACCATGGGAAGGCATGAGCAATTAGGTCAGTGTCAAGGGGTGTTTGAGATT
>Asc-BRC1-1
CCATCATTTTCCTCATTCCGCCTCTACAACCCTCAGTACATCCCCTTAGAAGATCCACTTATCGCCCACGAGTTTTTCGATACACAACGACAACAATCGTTCACTAATGATCATAACTACCACTCCACTTTCATGGTAGCTCATGAAAACTCAGCTCTTAATTATACTAATGTGCAGTCCAACGTGAACAACCTCAGCTGCAACAATGGGAAATTTATTGCCCTTGATGGTGGAAATCGTGGTTTAACCGACAAGAGATCCTCCAAGAAAGACCGACATAGCAAGATTGACACAGCTCGAGGCCCCAGGGACCGAAGAATGAGGTTGTCCCTCGATGTTGCTAAGAAGTTTTTTAAGTTGCAAGACATGCTTGGGCTTGATAAGGCAAGCAGTACTATCGAGTGGTCGATTACGAAATCAAAACCCGCTATTCGGGACCTCCTCAGTACTGAACAATTAAATCAAAGCTGCAGCTTCATGGGTGTGTCAAACAGTGCATCTTCTGCTTCAGAATGTGAAGTTCTGTCTGGACTTAATGATGATCCATCTACGGATAAAACCGTAGAGGATCAAGGAATTGCAGTAAACAAAGAGAAGAAAAAGCATGATAAAGTAGTTAGGAGAAGTGTGTATACTGATCAGTCTCTAGCTAAAGAAACAAGAGAAAAAGCAAGAGTAAGAGCAAGGAAGAGAACAGCTGAAAAACGAAAAATAAAGCTCGGTAATGCATCATGTTTGGATCATGTAATGGATCAGAATATGAGCCGATTAGGGTCTTGGATCCCTTTTGGAGAACATCAAATTCAAACAACCGATCCAGCCGAATATGCGAGCTCCTACTTTCAGTTTAAGCAAGGGATGATTAATGTTGGTGATACTTCATCCGCGACGTCTAGCAATTGGAACGCATCCTTGTTCAATTATCAGCAAAATACTGGAATTTCTCATGAGG--TATAATACATTATTTTAGCACTTGT----ATGACTGGCTATTACTTAGTTAATGACCAAGAGTCCAAGA----CTAGGTCAATCATTAAATAGGTCTTCACAAAAAATGATGTATATCATTGGTAGTAAGAAGTCTAATGTAGATTACTGCACATAATCAGA---TAATTAA-TAAATGTTTTTGGCAGC---ATCAGTTCAGTGACTTTCAGATTCCTGGTAGACCATGGGAAGGCATGAGCAATTAGGTCAGTGTCAAGGGGTGTTTGAGATT
>Ag-BRC1-1
CCATCATTTTCCTCATTCCGCCTCTACAACCCTCATTACAACCCCTTAGAAGATCCACTTATCGCCCACGAGTTTTTCGATACACA---ACAACAATCGTTCACTAATGATCATAACTACCACTCCACTTTCATGGTAGCTCATGAAAACTCAGCTCTCAATAATATTAATCTGCAGTCTACCAGGAACAACTCCAGCTGCAACAATGGGAAATTTATTGCCCTTGATGGTGGAAATCGCGGTTTAAACGACAAGAGATCTTCCAAGAAAGACCGACACAGCAAGATTAACACAGCTCGAGGCCCCAGGGACCGAAGAATGAGATTATCCCTCGATGTTGCTAAGAAGTTTTTTAAGTTGCAAGACATGCTTGAGTTTGATAAGGCAAGCAATACTATCGAGTGGTTGATTATGAAATCAAAACCCGCTATTCTGGATCTCCTC---TATGAAAA---AAACCAAAGCTGCAGCCTCATGGGTGTGTCAAACAGTGCATCTTCTGCTTCAGAATGTGAAGTTCTGTCTGGACGTAATGATGATCAATCTACGGATAAAACCGTAGAGGATCAAGGAATTGCTGTAAACAAAGAGAAGAAAAAACATGATAAAGTAGTTAGGAGAAGCATGTGTATTGATCACTCTCTAGCTAAAGAAACGAGAGAAAAAGCAAGAGTAAGAGCAAGGAAGAGAACAGCTGAAAAACGAAAATTAAAGCTCAGTAATGCATCATGTTTGGATCATGTAATGGATCAGAATATGAGCCGATTAGGGTCTTTGATCCCTTTTGGAGAACATCAAGTTCAAACAACCGATCAAGCCGAATATGCAAACTCCTACTTTCAGTTTAAGCAAGG---GATTAATGTTGGTGATACTTCATCCGCGACGTCTAGCAATTGGATCCCATCCTTGTTCAATTATCAGCAAAATACTGGAATTTCTCATGAGG--TATAATACATTATTTTAGCACTTGTATTAATTACTGGCTATTAGTTAGTTAATGTCCAAGAGTCCAAGG----CTAGGTCAATCATTAAATAGGTCTTCACAAAAAATGATGTATATCATTGGTTGTAAGAAGTCTAATGTAGATTACTGCACTTAATCAGA---TAACTAAATATATGTTTTTTGCAGC---ATCAGTTCAGTGACTTTCAGATCTCTGGTAGACCATGGGAAGGCATGAGCAATTAGGTCAGTGTCAAGGGGTGTTTGAGATT
>Ag-BRC1-2
CCATCATTTTCCTCATTCCGCCTCTACAACCCTCATTACAACCCCTTAGAAGATCCACTTATCGCCCACGAGTTTTTCGATACACA---ACAACAATCGTTCACTAATGATCATAACTACCACTCCACTTTCATGGTAGCTCATGAAAACTCAGCTCTCAATAATATTAATCTGCAGTCTACCATGAACAACTCCAGCTGCAACAATGGGAAATTTATTGCCCTTGATGGTGGAAATCGCGGTTTAAACGACAAGAGATCTTCCAAGAAAGACCGACACAGCAAGATTAACACAGCTCGAGGCCCCAGGGACCGAAGAATGAGATTATCCCTCGATGTTGCTAAGAAGTTTTTTAAGTTGCAAGACATGCTTGAGTTTGATAAGGCAAGCAATACTATCGAGTGGTTGATTATGAAATCAAAACCCGCTATTCTGGATCTCCTC---TATGAAAA---AAACCAAAGCTGCAGCCTCATGGGTGTGTCAAACAGTGCATCTTCTGCTTCAGAATGTGAAGTTCTGTCTGGACGTAATGATGATCAATCTACGGATAAAACCGTAGAGGATCAAGGAATTGCTGTAAACAAAGAGAAGAAAAAACATGATAAAGTAGTTAGGAGAAGCATGTGTATTGATCACTCTCTAGCTAAAGAAACGAGAGAAAAAGCAAGAGTAAGAGCAAGGAAGAGAACAGCTGAAAAACGAAAATTAAAGCTCAGTAATGCATCATGTTTGGATCATGTAATGGATCAGAATATGAGCCGATTAGGGTCCTTGATCCCTTTTGGAGAACATCAAGTTCAAACAACCGATCAAGCCGAATATGCAAGCTCCCACTTTCAGTTTAAGCAAGG---GATTAATGTTGGTGATACTTCATCCGCGACGTCTAGCAATTGGATCCCATCCTTGTTCAATTATCAGCAAAATACTGGAATTTCTCATGAGG--TATAATACATTATTTTAGCACTTGTATTAATTACTGGCTATTAGTTAGTTAATGTCCAAGAGTCCAAGG----CTAGGTCAATCATTAAATAGGTCTTCACAAAAAATGATGTATGTCATTGGTTGTAAGAAGTCTAATGTAGATTACTGCACTTAATCAGA---TAACTAAATATATGTTTTTTGCAGT---ATCAGTTCAGTGACTTTCAGATCTCTGGTAGACCATGGGAAGGCATGAGCAATTAGGTCAGTGTCAAGGGGTGTTTGAGATT
>Ag-BRC1-3
CCATCATTTTCCTCATTCCGCCTCTACAACCCTCATTACAACCCTTTAGAAGATCCACTTATCGCCCACGAGTTTTTCGATACACA---ACAACAATCGTTCACTAATGATCATAACTACCACTCCACTTTCATGGTAGCTCATGAAAACTCAGCTCTCAATAATATTAATCTGCAGTCTACCATGAACAACTCCAGCTGCAACAGTGGGAAATTTATTGCCCTTGATGGTGGAAATCGCGGTTTAACCGACATGAGATCTTCCAAGAAAGACCGACACAGCAAGATTAACACAGCTCGAGGCCCCAGGGACCGAAGAATGAGATTATCCCTCGATGTTGCTAAGAAGTTTTTTAAGTTGCAAGACATGCTTGAGTTTGATAAGGCAAGCAATACTATCGAGTGGTTGATTATGAAATCAAAACCCGCTATTCGGGATCTCCTC---ACTGAACGCTTTGACCAAAGCTGCAGCCTCATGGGTCTGTCAAACAGTGCATCTTCTGCTTCAGAATGTGAAGTTCCGTCTGGACTTAATGATGATCCTTCTACGGATAAAATCGTAGAGGATCAAGGAATTGCAGTAAACAAAGAGAAGAAAAAACATGATAAAGTAGTTAGGAGAAGTGTGCATATTGATCCCTCTCTAGCTAAAGAAACAAGAGAAAAAGCAAGAGTAAGAGCAAGGAAGAGAACTGCTGAAAAACGAAAAAAAAAGCTCGGTAATGCATCATGTTTGGATCATGTAATGGATCAGAATATGAGCCGATTAGGGTCTTGGATCCCTTTTGGAGAACATCAATTTCAAATAACCGATCAAGCCGAATATGCAAGCTCCCACTTTCAGTTTAAGCAAGG---GATTAATGTAGGTGATACTTCATCCGCGACGTCTAGCAATTGGATCCCATCCTTGTTCAATTATCAGCAAAATACTGGAATTTCTCATGAGG--TATAATACATTATTTTAGCACTTGTATTAATTACTGGCTATTAGTTAGTTAATGACCAAGAGTCCAAGA----CTAGGTCAATCATTAAATAGGTCTTCACAAAAAATGATGTATATCATTGGTTGTAAGAAGTCTAATGTAGATTACTGCACATAATCAGA---TAACTAAATATATATTTTTTGCAGC---ATCAGTACAGTGACTTTCAGATCTCTGGTAGACCATGGGAAGGCATGAGCAATTAGGTCAGTGTCAAGGGGTGTTTGAGATT
>Aer-BRC1-1
CCATCATTTTCCTCATTCCGCCTCTACAACCCTCAGTACATCCCCGTAGAAGATCCACTTATCGCCCATGAGCTTTTCGCTACACAACGACAACAATCGTTCACTAATGATCATAACTACCACTCCACTTTCATGGTAGCTCATGAAAACTCAGCACTCAATAATACTAATGTGCAGTGCAACATGAACAACTCCAGCTGCAACAATGGGAAATTTATTGCCCTTGATGTTGGAAATTGTGGTTTAACCGACAAGAGATCTTCCAAGAAAGATCGACACAGCAAGATCAACACAGCTCGAGGCCCCAGGGACCGAAGAATGAGATTGTCCCTCGATGTTGCTAAGAAGTTTTTTAAGTTGCAAGACATGCTTGGGCTTGATAAGGCAAGCAGTACTATCGAGTGGTTGATTACGAAATCAAAACCCGCTATTAGGGATCTCCTCAGTACCGAACAATTAAATCAAAGCTGCAGCTTCATGGGTGTGTCAAACAGTGCATCTTCTGCTTCAGAATGTGAAGTTCTGTCTGGACTTAATGATGATCCATCTACGGATAAAACCGTAGAGGATCAAGGAATTGCAGTAAACAAAGAGAAGAAAAAACCTGATAAATTAGTTAGGAGAAGTGTGTATGTTGATCAGTCTCTAGCTAAAGAAACAAGAGAAAAAGCAAGAGTAAGAGCAAGGAGGAGAACAGCTGAAAAACGAAAAATAAAGCTCGGTAATGCATCATGTTTGGATCATGTAATGGATCAGAATATGAGCCGATTAGGGTCTTGGATCCCTTTTGGAGAACATCAAATTCAAACAACCGTTCCAGCCGATTATGCGAGCTCCTACTTTCAGTTTAAGCAAGGGATGATTAATGTTGGTGATACTTCATCCGCGTCGTCTAGCAATTGGAGCCCATACTTGTTCAATTATCAGCAAAATACTGGAATTTCTCATGAGGTATATCATACATTATTTTAGCACTTGT----ATGACTGGCTATTAGTTAGTTAATGACCAAGAGTCCAAGACTAGCTAGGTCAATCATTAACTAGGTCATCATTAAATA----------------ATGTAAGAAGTCTAATGAAGATTACTGCACATAATCAGA---TAATTAAATATATGTTTTTTGCAGC---ATCAGTTCAGTGACTTTCAGATTCCTGGTAGACCATGGGAAGGCATGAGCAATTAGGTCAGTGTCAAGGGGTGTTTGAGATT
>Ach-BRC1-1
CCATCATTTTCCTCATTCCGCCTCTACAACCCTCAGTACATCCCCTTAGAAGATCCACTTATCGCCTACGAGCTTTTTGATACACAACGACAACAATCGTTCACTAATGATCATAACTACCGCTCCACTTTCATGGTAGCTCATGAAAACTCAGCTCTCAATAATACTAATGTGTAGTCCACCATGTACAACTCCAGCTACAACAATGGGAAATTTATTGCCCTTGATGGTGGTAATCGCGGTTTAACCGACACGAGATCTTCCAAGAAAGACCGACATAGCAAGATTAACACAGCTCGAGGCCCCAGGGACCGAAGAATGAGATTGTCCCTCGATGTTGCTAAGAAGTTTTTTAAGTTGCAAGACATGCTTGGGTTTGAGAAAGCAAGCAATACTATCGAGTGGTTGATTATGAAATCAAAACCCGCTATTCGGGATCTCCTC---AATGAACACTTAAACCAAAGCTGCAGCCTCATGGGTGTGTCAAACAGTGCATCTTCTGCTTCAGAATGTGAAGTTCTGTCTGGACTTGATGATGATCAATCTACGGACAAAACCGCAGAGGATCAAGGAATTACAGTAAATAAAGAGAAGAAAAAGCATGATAAAGTAGTTAGGAGAAGTGTGCATATTGATCCCTCTCTAGCTAAAGAAACAAGAGAAAAAGCAAGAGTAAGAGCAAGGAAGAGAACAGCTGAAAAACGAAAAATAAAGCTTGGTAATGCATCATGTTTGGATCATGTAATGGATCAGAATATGAGCCGATTGGGGTCTTGGATCCCTTTTGCAGAACATCAAGTTCAAACAACCGATCAAGCCGAATATCCAAGCTCCTACTTTCAGTTTAAGCAAGG---GATTAATGTTGGTGATACTTCATCCGCGACGTCTAGCAATTGGAGCCCATCCTTTTTCAATTATCAGCAAAATACTGGAATTTCTCATGAGG--TATAATACATTATTTTAGCACTTGT----ATTACTGGCTATTAGTTAGTTAATGACCAAGAGTCCAAGACTAGCTAGGTCAATCATTAAATAGGCCTTCACAAAAAATTATGTATATCATTGGTTGTAAGAAGTCTAATGTAGATTACTGCACATAATCAGA---TAATTAAATATATGTTTTTTGCAGC---ATCACTTCAGTGACTTTCAGATTCCTGGTAGACCATGGGAAGGAATGAGCAATTAGGTCAGTGTCAAGGGGTGTTTGAGATT
>Ach-BRC1-2
CCATCATTTTCCTCATTCCGCCTCTACAACCCTCAGTACATCCCCTTAGAAGATCCACGTATCGCCCACGAGCTTTTTGATACACAACGACAACAATCGTTCACTAATGATCATAACTACCGCTCCACTTTCATGGTAGCTCATGAAAACTCAGCTCTCAATAATACTAATGTGCAGTCCACCATGAACAACTCCAGCTACAACAATGGGAAATTTATTGCCCTTGATGGTGGAAATCGCGGTTTAACCGACACGAGATCTTCCAAGAAAGACCGACATAGCAAGATTAACACAGCTCGAGGCCCCAGGGACCGAAGAATGAGATTGTCCCTCGATGTTGCTAAGAAGTTTTTTAAGTTGCAAGACATGCTTGGGTTTGAGAAAGCAAGCAATACTATCGAGTGGTTGATTATGAAATCAAAACCCGCTATTCGGGATCTCCTC---AATGAACACTTAAACCAAAGCAGCAGCCTCATGGGTGTGTCAAACAGTGCATCTTCTGCTTCAGAATGTGAAGTTCTGTCTGGACTTAATGATGATCAATCTACGGACAAAACCGCAGAGGATCAAGGAATTACAGTAAATAAAGAGAAGAAAAAGCATGACAAAGTAGTTAGGAGAAGTGTGCATATTGATCCCTCTCTAGCTAAAGAAACAAGAGAAAAAGCAAGAGTAAGAGCAAGGAAGAGAACAGCTGAAAAACGAAAAATAAAGCTTGGTAATGCATCATGTTTGGATCATGTAATGGATCAGAATATGAGCCGATTGGGGTCTTGGATCCCTTTTGCAGAACATCAAGTTCAAACAACCGATCAAGCCGAATATCCAAGCTCCTACTTTCAGTTTAAGCAAGG---GATTAATGTTGGTGATACTTCATCCGCGACGTCTAGCAATTGGAGCCCATCCTTTTTCAATTATCAGCAAAATACTGGAATTTCTCATGAGG--TATAATACATTATTTTAGCACTTGT----ATTACTGGCTATTAGTTAGTTAATGACCAAGAGTCCAAGACTAGCTAGGTCAATCATTAAATAGGCCTTCACAAAAAATTATGTATATCATTGGTTGTAAGAAGTCTAATGTAGATTACTGCACATAATCAGA---TAATTAAATATATGTTTTTTGCAGC---ATCACTTCAGTGACTTTCAGATTCCTGGTAGACCATGGGAAGGAATGAGCAATTAGGTCAGTGTCAAGGGGTGTTTGAGATA
>Adr-BRC1-1
CCATCATTTTCCTCATTCCGCCTCTACAACCCTCAGTACATCCCCTTAGAAGATCCACTTATCGCCCATGAGCTTTTCGATACACAACGACAACAATCGTTCACTAATGATCATAACTACCACTCCACTTTCATGGTAGCTCATGAAAACTCAGCTCTCAATTATACTAATGTGCAGTCCAACATGAACAACTTCAGCTGCAACAATGGGAAATTTATTGCCCTTGATGTTGGAAATCGTGGTTTAACCGACAAGAGATCTTCCAAGAAAGATCGACACAGCAAGATTAACACAGCTCGAGGCCCCAGGGACCGAAGAATAAGATTGTCCCTCGATGTTGCTAAGAAGTTTTTTAAGTTGCAAGACATGCTTGGGCTTGATAAGGCAAGCAGTGCTATCGAGTGGTTGATTATGAAATCAAAACCCGCTATTCGGGATCTCCTC---ACTGAACACTTGAACCAAAGCTGCAGCCTCATGGGTGTGTCAAACAGTGCATCTTCTGCTTCAGAATGTGAAGTTCTGTCTGGACTTAATGATGATCCATCTACGGATAAAACCGTAGAGGATCAAGGAATTGCAGTGAACAAAGAGAAGAAAAAACATGATAAAGTAGTTAGGAGAAGTGTGTATGTTGATCAGTCTCTAGCTAAAGAAACAAGAGAAAAAGCAAGAGTAAGAGCAAGGAAGAGAACAGCTGAAAAACGAAAAATAAAGCTCGGTAATGCATCATGTTCGGATCATATAATGTATCAGAATATGAGCCGATTAGGATCTTGGATCCCGTTTGGAGAACATCAAGTTCAAACAACCGATCAAGCCGAATATGCGAGCTCCTACTTTCAGTTCAAGCAAGG---GATTAATGTTGGTGATACTTCATCCGTGACGTCTAGCAATTGGAGCCCATCCTTGTTCAATTATCAGCAAAATACTGGAATTTCTCATGAGGTATATCATACATTATTTTAGCACTTGT----ATGACTGGCTATTAGTTAGTTAATGACCAAGAGTCCTAGA----CTAGGTCGATCATTAAATAGGTCTTCACAAAAAATGATGTATATCATTGATTGTAAGAAGTCTAA----GATTACTGCACATAATCAGA---TAATTAAATATATGTTTTTTGCAGC---ATCAGTTCAGTGATTTTCAGATTCCTGGTAGACCTTGGGAAGGCATGAGCAATTAGGTCAGTGTCAAGGGGTGTTTGAGATT
>Adr-BRC1-2
CCATCATTTTCCTCATTCCGCCTCTACAACCCTCAGTACATCCCCTTAGAAGATCCACTTATCGCCCATGAGCTTTTCGATACACAACGACAACAATCGTTCACTAATGATCATAACTACCACTCCACTTTCATGGTAGCTCATGAAAACTCAGCTCTCAATTATACTAATGTGCAGTCCAACATGAACAACTTCAGCTGCAACAATGGGAAATTTATTGCCCTTGATGATGGAAATCGTGGTTTAACCGACAAGAGATCTTCCAAGAAAGATCGACACAGCAAGATTAACACAGCTCGAGGCCCCAGGGACCGAAGAATAAGATTGTCCCTCGATGTTGCTAAGAAGTTTTTTAAGTTGCAAGACATGCTTGGGCTTGATAAGGCAAGCAGTGCTATCGAGTGGTTGATTATGAAATCAAAACCCGCTATTCGGGATCTCCTC---ACTGAACACTTAAACCAAAGCTGCAGCCTCATGGGTGTGTCAAACAGTGCATCTTCTGCTTCAGAATGTGAAGTTCTGTCTGGACTTAATGATGATCCATCTACGGATAAAACCGTAGAGGATCAAGGAATTGCAGTGAACAAAGAGAAGAAAAAACATGATAAAGTAGTTAGGAGAAGTGTGTATGTTGATCAGTCTCTAGCTAAAGAAACAAGAGAAAAAGCAAGAGTAAGAGCAAGGAAGAGAACAGCTGAAAAACGAAAAATAAAGCTCGGTAATGCATCATGTTCGGATCATATAATGTATCAGAATATGAGCCGATTAGGATCTTGGATCCCGTTTGGAGAACATCAAGTTCAAACAACCGATCAAGCCGAATATGCGAGCTCCTACTTTCAGTTTAAGCAAGG---GATTAATGTTGGTGATACTTCATCCGTGACGTCTAGCAATTGGAGCCCATCCTTGTTCAATTATCAGCAAAATACTGGAATTTCTCATGAGGTATATCATACATTATTTTAGCACTTGT----ATGACTGGCTATTAGTTAGTTAATGACCAAGAGTCCAAGA----CTAGGTCAATCATTAAATAGGTCTTCACAAAAAATGATGTATATCATTGATTGTAAGAAGTCTAA----GATTACTGCACATAATCAGA-------TAAATATATGTTTTTTGCAGC---ATCAGTTCAGTGATTTTCAGATTCCTGGTAGACCTTGGGAAGGCATGAGCAATTAGGTCAGTGTCAAGGGGTGTTTGAGATT
>Adr-BRC1-3
CCATCATTTTCCTCATTCCGCCTCTACAACCCTCAGTACATCCCCTTAGAAGATCCACTTATCGCCCATGAGCTTTTCGATACACA---ACAACAATCGTTCACTAATGATCATAACTACCACTCCACTTTCATGGTAGCTCATGAAAACTCAGCTCTCAATTATACTATTGTGCAGTCCAACATGAACAACTTCAGCTGCAACAATGGGAAATTTATTGCCCTTGATGTTGGAAATCGTGGTTTAACCGACAAGAGATCTTCCAAGAAAGATCGACACAGCAAGATTAACACAGCTCGAGGCCCCAGGGACCGAAGAATAAGATTGTCCCTCGATGTTGCTAAGAAGTTTTTTAAGTTGCAAGACATGCTTGGGCTTGATAAGGCAAGCAGTGCTATCGAGTGGTTGATTATGAAATCAAAACCCGCTATTCGGGATCTCCTC---ACTGAACACTTAAACCAAAGCTGCAGCCTCATGGGTGTGTCAAACAGTGCATCTTCTGCTTCAGAATGTGAAGTTCTGTCTGGACTTAATGATGATCCATCTACGGATAAAACCGTAGAGGATCAAGGAATTGCAGTGAACAAAGAGAAGAAAAAACATGATAAAGTAGTTAGGAGAAGTGTGTATGTTGATCAGTCTCTAGCTAAAGAAACAAGAGAAAAAGCAAGAGTAAGAGCAAGGAAGAGAACAGCTGAAAAACGAAAAATAAAGCTCGGTAATGCATCATGTTCGGATCATATAATGTATCAGAATATGAGCCGATTAGGATCTTGGATCCCGTTTGGAGAACATCAAGTTCAAACAACCGATCAACCCGAATATGCGAGCTCCTACTTTCAGTTTAAGCAAGG---GATTAATGTTGGTGATACTTCATCCGTGACGTCTAGCAATTGGAGCCCATCCTTGTTCAATTATCAGCAAAATACCGGAATTTCTCATGAGGTATATCATACATTATTTTAGCACTTGT----ATGACTGGCTATTAGTTAGTTAATGACCAAGAGTCCAAGA----CTAGGTCAATCATTAAATAGGTCTTCACAAAAAATGATGTATATCATTGATTGTAAGAAGTCTAATGTTGATTACTGCACATAATCAGA---TAATTAAATATATGTTTTTTGCAGC---ATCAGTTCAGTGATTTTCAGATTCCTGGTAGACCTTGGGAAGGCATGAGCAATTAGGTCAGTGTCAAGGGGTGTTTGAGATT
>Ain-BRC1-1
CCATCATTTTCCTCATTCCGCCTCTACAACCCTCGTTTCAACCGCTCAGAAGATCCACTTATCGCCCATGAGCTTTTCGATACACAACCACAACAATCGTTCACTAATGATCATAACTACCACTCCACTTTCATGGTAGCTCATGAAAACTCAGCTCTCAATAATACTAATGTGCAGTCCACCATGAACAACTTCAGCTGCAACAATGGGAAATTTATTCCCCTTGATGGTGGAAATCGCGGTTTAGCCGACAAGAGATCTTCCAAGAAAGACCGACACAGCAAGATTAACACAGCTCGAGGCCCCAGGGACCGAAGAATGAGATTGTCCCTCGATGTTGCTAAGAAGTTTTTTAAGTTGCAAGACATGCTTGGGCTTGATAAGGCAAGCAATACTATCGAGTGGTTGATTATGAAATCAAAACCCGCTATTCGGGATCTCCTC---TTTGAACGCTCAAACCAAAGCTGCAGCCTCATGGGTGTCTCAAACAGTGCATCTTCTGCTTCAGAATGTGAAGTTCTGTCTGGACTTAATGATGATCCATCTACGGATAAAACCGTAGAGGATCAAGGAATTGCAGTAAACAAAGAGAAGAAAAAATGTGATAAAGTAGTTAGGAGAAGTGTGTATATTGATCCCTCTCTAGCTAAAGAAACAAGAGAAAAAGCTAGAGTAAGAGCAAGGAAGAGAACAGCTGAAAAACGAAAAATAAAGCTCGGTAATGCATCATGTTCGGATCATGTAATGGATCAGAATATGAGCCGATTAGGGTCTTGGATCCCTTTTGGAGAA---CAAGGTCAAACAACCGATCTAGCTGAATATGCGACCTCCTACTTTCAGTTTAAGCAAGG---GATTAATGTTGGTGATATTTCATCCGTGACGTCTAGCAATTGGAGCGCATCCTTGTTCAATTACCAGCAAAATCCTGGAATTTCTCATGAGG--TATAATACATTATTTTAGCACTTGT----ATTATTGGCTATTAGTTAGTTAATGACCAAGAGTCCAAGA----CTAGGTCAATCATTAAATAGGCCTTCACAAAAAATGATGTATATCATTGGTTGTAAGAAGTCTAATGTAGATTACTGCACATAATCAGA---TAATTGAATATATGTTTTTTGCAGCATCATCAGTTCAGTGACTTTCAGTTTCCTGGTAGACCATGGGAAGGCATGAGCAATTAGGTCAGTGTCAAGGGGTGTTTGAGATT
>Apb-BRC1-1
CCATCATTTTCCTCATTCCGCCTCTACAACCCTCAGTACATCCCCTTAGAAGATCCACTTATCGCCCATGAGCTTTTCGATACACAACGACAACAATCGTTCATTAATGATCATAACTACCACTCCACTTTCATGGTAGCTCATGAAAACTCAGCTCTCAATTATACTAATGTGCAGTCCAACATGAACAACTCCAGCTGCAACAATGGGAAATTTATTGCCCTTGATGGTGGAAATCACGGTTTAACCGACAAGAGATCTTCTAAGAAAGACCGACACAGCAAGATTAACACAGCTCGAGGCCCCAGGGACCGAAGAATGCGATTGTCCCTCGATGTTGCTAAGAAGTTTTTTAAGTTGCAAGACATGCTTGGGCTTGATAAGGCAAGCAATACTATCGAGTGGTTGATTACGAAATCAAAACCCGCTATTCGGGATCTCCTCAGTACTGAACAATTAAATCAAAGCTGCAGCTTCATGGGTGTGTCAAACAGTGCATCTTCTGCTTCAGAATGTGAAGTTCTGTCTGGACTTAATGATGATCCATCTTCGGATAAAACCGTAGAGGATCAAGGAATTGCAGTAAACAAAGAGAAGAAAAAGCATGATAAAGTAGTTAGGAGAAGTGTGTATACTGATCAGTCTCTAGCTAAAGAAACAAGAGAAAAAGCAAGAGTAAGAGCAAGGAAGAGAACAGCTGAAAAACGAAAAATAAAGCTCGGTAATGCATCATGTTTGGATCATGTAATGGATCAGAATATGAGCCGATTAGGGTCTTGGATCCCTTTTGGAGAACATCAAATTCAAACAACCGATCCAGCCGAATATGCGAGCTCCTACTTTCAGTTTAAGCAAGGGATGATTAATGTTGGTGATACTTCATCCGCGACGTCTAGCAATTGGAGCCCATCCTTGTTCAATTATCAGCAAAATACTGGAATTTCTCATGAGGTATATCATACATTATTTTAGCACTTGT----ATGACTGGCTATTAGTTAGTTAATGACCAAGAGTCCAAGACTAGCTAGGTCAATCATTAACTAGGTCATCATTAAATA----------------ATGTAAGAAGTCTAATGTAGATTACTGAACATAATCAGA---TAATTAAATATATGTTTTTTGCAGC---ATCAGTTCAGTGACTTTCAGATTCCTGGTAGACCATGGGAAGGCATGAGCAATTAGGTCAGTGTCAAGGGGTGTTTGAGATT
>Ajp-BRC1-1
CCATCATTTTCCTCATTCCGCCTCTACAACCCTCAGTACATCCCCGTAGAAGATCCACTTATCGCCCATGAGCTTTTCGATACACAACGACAACAATCGTTCACTAATGATCATAACTACCACTCCACTTTCATGGTAGCTCATGAAAACTCAGCTCTCAGTAATACTAATGTGCAGTGCAACATGAACAACTCCAGCTGCAACAATGGGAAATTTATTGCCATTGATGTTGGAAATTGTGGTTTAACCGACAAGAGATCTTCCAAGAAAGATCGACACAGCAAGATTAACACTGCTCGGGGCCCCAGGGACCGAAGAATGAGATTGTCCCTCGATGTTGCTAAGAAGTTTTTTAAGTTGCAAGACATGCTTGGGCATGATAAGGCAAGCAGTACTATCGAGTGGTTGATTACGAAATCAAAACCCGCTATTCGGGATCTCCTCAGTACTGAACAATTAAATCAAAGCTGCAGCTTCATGGGCGTGTCAAACAGTGCATCTTCTGCTTCAGAATGTGAAGTTCTGTCTGGACTTAATGATGATCCATCTACGGATAAAACCGTAGAGGATCAAGGAATTGCAGTAAACAAAGAGAAGAAAAAACCTGATAAAGTAGTTAGGAGAAGTGTGTATGTTGATCAGTCTCTAGCTAAAGAAACAAGAGAAAAAGCAAGAGTAAGAGCAAGGAAGAGAACAGCTGAAAAACGAAAAATAAAGCTCGGTAATGCATCATGTTTGGATCATGTAATGGATCAGAATATGAGCCGATTAGGGTCTTGGATCCCTTTTGGAGAACATCAAATTCAAACAACCGATCCAGCCGAATATGCTAGCTCCTACTTTCTGTTTAAGCAATG---GATTAATGTTGGTGATGCTTCATCCGCGTCATCTAGCAATTGGAGCCCATCCTTGTTCAATTATCAGCAAAATACTGGAATTTCTCATGAGG---------------TATAGCACTTGT----ATGACTGGCTATTAATTAGTTAATGACCAAGAGTCCAAGACTAGCTAGGTCAGTCATTAACTAAGTCATCATTAAATA----------------ATGTAAGAAGTCTAATGTAGATTACTGCACATAATCAGA---TAATTAAATATATGTTTTTTGCAGC---ATCAGTTCAGTGACTTTCAGATTCCTGGTAGACCATGGGAAGGCATGAGCAATTAGGTCAGTGTCAAGGGGTGTTTGAGATT
>Aru-BRC1-1
CCATCATTTTCCTCATTCCGCCTCTACAACCCTCATTACAACCCCTCAGAAGATCCACTTATCGCCCATGAGCTTTACGATACACAACCACAACAATCGTTCACTAATGATCATAACTACCACTCCACTTTCATGGTAGCTCATGAAAACTCAGCTCTTAATAATACCAATGTGCAGTCCACCATGAACAACTTCAGCTGCAACAATGGGAAATTTATTGTCCTTGATGGTGGAAATCGCGGTTTAACCGACAAGAGATCTTCCAAGAAAGACCGACACAGCAAGATTAACACAGCTCGAGGCCCCAGGGACCGAAGAATGAGATTGTCCCCCGATGTTGCTAAGAAGTTTTTTAAGTTGCAAGACATGCTTGGGCTTGATAAGGCAAGCAATACTATCGAGTGGTTGATTATGAAATCAAAATCCGCTATTCGGGAACTCCTC---TCTGAACACTCAAACCAAAGCTGCAGCCTCATGGGTGTGTCAAACAGTGCATCTTCTGCTTCAGAATGTGAAGTTCTGTCTGGACTTAATGATGATCTATCTACGGATAAAACCGTAGAGGATCAAGGAATTGCAGTAAACAAAGAGAAGAAAAAACATGCTAAAGTTGTTAGGAGAAGTTTGTATATTGATCACTCTCTAGCTAAAGAAACAAGAGAAAAAGCAAGAGTAAGAGCAAGGAAGAGAACAGCTGAAAAACGAAAAATAAAGCTCGGTAATGCATCATGTTCGGATCATGTAATGGATCAGAATATGAGCCGATTAGGGTCTTGGATCCCTTTTGGAGAA---CAAGCTCAAACAACCGATCTAGCTGAATATGCGACCTCCTACTTTCAGTTTAAGCAAGG---GATTAATGTTGGTGATATTTCATCCGTAACGTCTAGCAATTGGAGCGCATCCTTGTTCAATTACCAGGAAAATCCTGGAATTTCTCATGAGG--TATAATACATTATTTTAGCACTTGT----ATTATTGGCTATTAGTTAGTTAATGACCAAGAGTCCAAGA----CTAGGTCAATCATTAAATAGGCCTTCACAAAAAATGATGTATATCATTGGTTGTAAGAAGTCTAATGTAGATTACTGCACATAATCAGA---TAATTGAATATATGTTTTTTGCAGCATCATCAGTTCAGTGACTTTCAGATTCCTGGTAGACCATGGGAAGGCATGAGCAATTAGGTCAGTGTCAAGGGGTGTTTGAGATT
>Aru-BRC1-2
CCATCATTTTCCTCATTCCGCCTCTACAACCCTCATTACAACCCCTCAGAAGATCCACTTATCGCCCATGAGCTTTACGATACACAACCACAACAATCGTTCACTAATGATCATAACTACCACTCCACTTTCATGGTAGCTCATGAAAACTCAGCTCTTAATAATACCAATGTGCAGTCCACCATGAACAACTTCAGCTGCAACAATGGGAAATTTATTGTCCTTGATGGTGGAAATCGCGGTTTAACCGACAAGAGATCTTCCAAGAAAGACCGACACAGCAAGATTAACACAGCTCGAGGCCCCAGGGACCGAAGAATGAGATTGTCTCTCGATGTTGCTAAGAAGTTTTTTAAGTTGCAAGACATGCTTGGGCTTGATAAGGCAAGCAATACTATCGAGTGGTTGATTATGAAATCAAAATCCGCTATTCGGGATCTCCTC---TCTGAACACTCAATCCAAAGCTGCAGCCTCATGGGTGTGTCAAACAGTGCATCTTCTGCTTCAGAATGTGAAGTTCTGTCTGGACTTAATGATGATCCATCTACGGATAAAACCGTAGAGGATCAAGGAATTGCAGTAAACAAAGAGAAGAAAAAACATGATAAAGTAGTTAGGAGAAGTTTGTATATTGATCACTCTCTAGCTAAAGAAACAAGAGAAAAAGCAAGAGTAAGAGCAAGGAAGAGAACAGCTGAAAAACGAAAAATAAAGCTCGGTAATGCATCATGTTCTGATCATGTAATGGATCAGAATATGAGCCGATTAGGGTCTTGGATCCCTTTTGGAGAA---CAAGGTCAAACAACCGATCTAGCTGAATATGCGACCTCCTACTTTCAGTTTAAGCAAGG---GATTAATGTTGGTGATATTTCATCCGTAACGTCTAGCAATTGGAGCGCATCCTTGTTCAATTACCAGCAAAATCCTGGAATTTCTCATGAGG--TATAATACATTATTTTAGCACTTGT----ATTATTGGCTATTAGTTAGTTAATGACCAAGAGTCCAAGA----CTAGGTCAATCATTAAATAGGCCTTCAC-AAAAATGATGTATATCATTGGTTGTAAGAAGTCTAATGTAGATTACTGCACATAATCAGA---TAACTAAATATATGTTTTTTGCAGCATCATCAGTTCAGTGACTTTCAGTTTCCTGGTAGACCATGGGAAGGCATGAGCAATTAGGTCAGTGTCAAGGGGTGTTTGAGATT
>Aru-BRC1-3
CCATCATTTTCCTCATTCCGCCTCTACAACCCTCATTTCAACCCCTCAGAAGATCCACTTATCGCCCATGAGTTTTTCGATACACAACCACAACAATCGTTCACTAACGATCATAACTACCACTCCACTTTCATGGTAGCTCATGAAAACTCAGCTCTCAATAATACCAATGTGCAGTCCACCATGAACAACTTCAGCTGCAACAATGGGAAATTTATTGTCCTTGATGGTGGAAATCGCGGTTTAACCGACAAGAGATCTTCCAAGAAAGACCGACACAGCAAGATTAACACAGCTCGAGGCCCCAGGGACCGAAGAATGAGATTGTCCCTCGATGTTGCTAAGAAGTTTTTTAAGTTGCAAGACATGCATGGGTTTGATAAGGCAAGCAATACTATCGAGTGGTTGATCATGAAATCAAAATCCGCTATTCGGGATCTCCTC---TCTAAACACTCAAACCAAAGCTGCAGCCTCATGGGTGTGTCAAACAGTGCATCTTCTGCTTCAGAATGTGAAGTTCTGTCTGGACTTAATGATGATCCATCTACGGATAAAATCGTAGAGGATCAAGGAATTGCAGTAAACAAAGAGAAGAAAAAACATGATAAAGTAGTTAGGAGAAGTTTGTATATTGATCACTCTCTAGCTAAAGAAACAAGAGAAAAAGCAAGAGTAAGAGCAAGGAAGAGAACAGCTGAAAAACGAAAAATAAAGCTCGGTAATGCATCATGTTCTGATCATGTAATGGATCAGAATATGAGCCGATTAGGGTCTTGGATCCCTTTTGGAGAA---CAAGGTCAAACAACCGATCTAGCTGAATATGCGACCTCCTACTTTCAGTTTAAGCAAGG---GATTAATGTTGGTGATATTTCATCCGTAACGTCTAGCAATTGGAGCGCATCCTTGTTCAATTACCAGCAAAATCCTGGAATTTCTCATGAGG--TATAATACATTATTTTAGCACTTGT----ATTATTGGCTATTAGTTAGTTAATGACCAAGAGTCCAAGA----CTAGGTCAATCATTAAATAGGCCTTCACAAAAAGTGATGTATATCATTGGTTGTAAGAAGTCTAATGTAGATTACTGCACATAATCAGA---TAATTGAATATATGTTTTTTGCAGCATCATCAGTTCAGTGACTTTCAGATTCCTGGTAGACCATGGGAAGGCATGAGCAATTAGGTCAGTGTCAAGGGGTGTTTGAGATT
>Amc-BRC1-1
CCATCATTTTCCTCATTCCGCCTCTACAACCCTCATTACAACCCCTTAGAAGATCCATTTATCGATCGTGAGCTTTTCGATACACAACGACAACAATCGTTCATTCATGATCATAACTACCACTCCACTTTCATGGTAGCTCATAAAAACACAGCTTTCAATAATACTAATGTGCAGTCCACCATGAACAACTCGAGCTGCACCAATGGGAAATTTATTGCCCTTGATGGTGGAAATTGCGGTTTAACCGACAAGAGATCTTCCAAGAAAGACCGACACAGCAAGATTAACACAGCTCGAGGCCCCAGGGACCGAAGAATGAGATTGTCCCTCGATGTTGCTAAGAAGTTTTTTAAGTTGCAAGACATGCTTGGGCTTGATAAGGCAAGTAATACTATCGAGTGGTTGATTACGAAATCAAAACCTGCTATTCGGGATCTCCTC---ACTGAACACTCAAACCAAAGCTGCAGCCTCATGGGTGTGTCAAACAGTGCATCTTCTGCTTCAGAATGTGAAGTTCTGTCTGGACTTAATGATGATCCATCTACGGATAAAACCGTAGAGGATCAAGGAATTGCAGTAAACAAAGAGAAGAAAAAACATGATAAAGTAGTTAGGAGAAGTGTGTATATTGATCAGTCTTTAGCTAAAGAAACAAGAGAAAAAGCAAGAGTAAGAGCAAGGAACAGAACAGCTGAAAAACGAAAAATAAAGCTCGGTAATGCATCATGTTTGGATCATGTAATGGATCAGAATATAAGCCGATTAGGGTCTTGGATCCCTTTTGGAGAACATCAAGTTCAAACAACCGATCAAGCCGAATATGCAAGCTCCTACTCTCAGTTTAAGCAAGG---GATTAATCTTGGTGATACTCTTTCCGCGACGTCTAGCAATTGGAGCCCATCCTTGCTCAATTATCAGCAAAATACTGGAATTTCTCATGAGG--TATAATACATTATTTTAGCACTTGT----ATTACTGGCTATCAGTTAGTTAATGACCAAGAGTCCAAGA----CTAGGTCAATCATTAAATAGGTCTTCACAAAAAATGATGTATATAATTGGTTGTAAGAAGTCTAATGTAGATTACTGCACATAATCAGA---TAATTAAATATATGTTTTTTGCAGC---ATCAGTTCAGTGACTTTCAGATTCCTGGTAGACCATGAGAAGGCATGAGCAATTAGGTCAGTGTCAAGGGGTGTTTGAGATT
>Amc-BRC1-2
CCATCATTTTCCTCATTCCGCCTCTACAACCCTCATTACAACCCCTTAGAAGATCCATTTATCGCCCAAGAGCTTTTCGATACACAACGACAACAATCGTTCATTCATGATCATAACTACCACTCCACTTTCATGGTAGCTCATAAAAACACAGCTTTCAATAATACTAATGTGCAGTCCACCATGAACAACTCGAGCTGCAACAATGGGAAATTTATTGCCCTTGATGGTGGAAATTGCGGTTTAACCGACAAGAGATCTTCCAAGAAAGACCGACACAGCAAGATTAACACAGCTCGAGGCCCCAGGGACCGAAGAATGAGATTGTCCCTCGATGTTGCTAAGAAGTTTTTTAAGTTGCAAGACATGCTTGGGCTTGATAAGGCAAGTAATACTATCGAGTGGTTGATTACAAAATCAAAACCTGCTATTCGGGATCTCCTC---ACTGAACACTCAAACCAAAGCTGCAGCCTCATGGGTGTGTCAAATAGTTCATCTTCTGCTTCAGAATGTGAAGTTCTGTCTGGACTTAATGATGATCCATCTACGGATAAAACCGTAGAGGATCAAGGAATTGCAGTAAACAAAGAGAAGAAAAAACATGATAAAGTAGTTAGGAGAAGTGTGTATATTGATCACTCTCTAGCTAAAGAAACAAGAGAAAAAGCAAGAGTAAGAGCAAGGAAGAGAACAGCTGAAAAATGAAAAATAAAGCTCGGTAATGCATCATGTTTGGATCATGTAATGGATCAGAATATGAGCCGATTAGGGTCTTGGATCCCTTTTGGAGAACATCAAGTTCAAACAACCGATCAAGCCGAATATGCAAGCTCCTACTTTCAGTTTAAGCAAGG---GATTAATCTTGGTGATACTCTTTCCGCGAGGTCTAGCAATTGGAGCCCATCCTTGTTCAATTATCTGCAAAATACTGGAATTTCTCATGAGG--TATAATACATTATTTTAGCACTTGT----ATTACTGGCTATTAGTTAGTTAATGACCAAGAGTCCAAGA----CTAGGTCAATCATTAAATAGGTCTTCACAAAAAATGATGTATATAATTGGTTGTAAGAAGTTTAATGTAGATTACTGCACATAATCAGA---TAATTAAATATATGTTTTTTGCAGC---ATCAGTTCAGTGACTTTCAGATTCCTGGTAGACCATGGGAAGGCATGAGCAATTAGGTCAGTGTCAAGGGGTGTTTGAGATT
>Asv-BRC1-1
CCATCATTTTCCTCATTCCGCCTCTACAACCCTTATTACAACCCCTTAGAAGATCCACTTATCGCCCACGAGCTTTTCGACACCCAACGACAACAATCGTTCACGAATGATCATAACTACCACTCCACTTTCATGGTAGCTCATGAAAACTCAGCTTTCAATAATACTAATGTGCAGTCCAACATGAACAACTCGAGCTGCAACAATGGGAAATTTATTGCCCTTGATGGTGGAAATTGCGGTTTAACTGACAAGAGATCTTCCAAGAAAGACCGACACAGCAAGATTAATACAGCTCGAGGCCCCAGAGACCGAAGAATGAGATTGTCCCTTGATGTTGCTAAGAAGTTTTTTAAGTTGCAAGACATGCTTGGGCTTGATAAGGCAAGTAATACTATCGAGTGGTTGATTACAAAATCAAAACCTGCTATTCGGGATCTCCTC---ACTGAACACTCAAACCAAAGCTGCAGCCTCATGGGTGTGTCAAATAGTTCATCTTCTGCTTCAGAATGTGAAGTTCTGTCTGGACTTAATGATGATCCATCTACGGATAAAACCGTAGAGGATCAAGGAATTGCAGTAAACAAAGAGAAGAAAAAACATGATAAAGTAGTTAGGAGAAGTGTGTATATTGATCAGTCTCTAGCTAAAGAAACAAGAGAAAAAGCAAGAATAAGAGCAAGGAAGAGAACAGCTGAAAAACGAAAAATAAAGCTCGGTAATGCATCATGTTTGGATCATGTAATGGATCAGAATATGAGCCGATTAGGGTCTTGGATCCCTTTTGGAGAACATCAAGTTCAAACAACCGATCAAGCCGAATATGCGAACTGCTACTTTCAGTTTAAGCAAGG---GATAGATGTTGGTGAT---TTTTCCGCGGCGTCTAGCCATTGGAGCCCATCCTTGTTCAATTATCAGCAAAATACTGGAATTTCTCATGAGG--TATAACACATTATTTTAGCACTTGT----ATTACTGGCTATTAGTTAGTTAATGACCAAGAGTCCAAGA----CTAGATCAATCATTGAATAGGTCTTCACAAAAAATGATGTATATAATTGGTTGTAAGAAGTCTAATGTAGATTACTGCACATAATCAGA---TAATAAAATATATGTTTTTTGCAGC---ATCAGTTCAGTGACTTTCAGATTCCTGGAAGAGTATGGGAAGGCATGAGCAATTAGGTCAGTGTCAAGGGGTGTTTGAGATT
>Aac-BRC1-1
CCATCATTTTCCTCATTCCGCCTCTACAACCCTCATTTCAACCCCTCAGAAGATCCACTTATCGCCCATGAGCTTTTCGATACACAACCACAACAATCGTTCACTAATGATCATAACTACCACTCCACTTTCATGGTAGCTCATGAAAACTCAGCTCTCAATAATACTAATGTGCAGTCCACCATGAACAACTTCAGCTACAACAATGGGAAATTTATTGCCCTTGATGGTGGAAATCGCGTTTTAACCGACAAGAGATCTTCGAAGAAAGACCGACACAGCAAGATTAACACAGCTCGAGGCCCCAGGGACCGAAGAATGAGATTGTCCCTCGATGTTGCTAAGAAGTTTTTTAAGTTGCAAGACATGCTTGGGCTTGATAAGGCAAGCAATACTATCGAGTGGTTGATTATGAAATCAAAACCCGCTATTCGGGATCTCCTC---TCTGAACACTCAAACCAAAGCTGCAGCCTCATGGGTGTGTCAAACAGTGCATCTTCTGCTTCAGAATGTGAAGTTCTGTCTGGACTTAATGATGATCCATCTACGGATAAAACCGTAGAGGATCAAGGAATTGCAGTAAACAAAGAGAAGAAAAAACATGATAAAGTAGTTAGGAGAAGTGTGTATATTGATCCCTCTCTAGCTAAAGAAACAAGAGAAAAAGCAAGAGTAAGAGCAAGGAAGAGAACAGCTGAAAAACGAAAAATAAAGCTCGGTAATGCATCATGTTCGGATCATGTAATGGATCAGAATATGAGCCGATTAGGGTCTTGGATCCCTTTTGGAGAA---CAAGTTCAAACAACCGATCTAGCTGAGTATGCGACCTCCTACTTTCAGTTTAGGCAAGG---GATTAATGTTGGTGATATTTCATCCGTGACGTCTAGCAATTGGAGCGCATCCTTGTTCAATTACCAGCAAAATACTGGAATTTCTCATGAGG--TATAATACATTATTTTAGCACTTGT----ATTATTGGCTATTAGTTAGTTAATGACCAAGAGTCCAAGA----CTAGGTCAATCATTAAATAGGCCTTCACAAAAAATGATGTATATCATTGGTTGTAAGAAGTCTAATGTAGATTACTGCACATAATCAGA---TGATTAAATATATGTTTTTTGCAGCAGCATCAGTTCAGTGACTTTCAGATTCCTGGTAGACCATGGGAAGGCATGAGCAATTAGGTCAGTGTCAAGGGGTGTTTGAGATT
>Ata-BRC1-1
CCATCATTTTCCTCATTCCGCCTCTACAACCCTCATTACAACCCCTTAGAAGATCCACGTATCGCCCACGAGCTTTTCGATACACAACGACAACAATCGTTCACTAATGATCATAACTACCACTCCACTTTCATGGTAGCTCATGAAAACTCAGCTCTCAATAATACTAATGTGCAGTCCAACATGAACAACTCCA---GCAACAATGGGAAATTTATTGCCCTTGATTTTGAAAATCGTGGTTTAACCGACAAGAGATCTTCCAAGAAAGACCGACACAGCAAGATTAACACAGCTCGAGGCCCCAGGGACCGAAGAATGAGATTGTCCGTCGATGTTGCCAAGAAGTTTTTTAAGTTGCAAGACATACTTGGGCTTGATAAGGCCAGCAGTACTATCGAGTGGTTGATTAAAAAATCAAAACCCGCTATTCGGGATCTCCTC---ACTGAACACTTAAACCAAAGCTGCAGCCTCATGGGTGTGTCAAACAGTGCATCTTCTGCTTCAGAATGTGAAGTTCTGCCTGTAGTTAATGATGATCCATCTACGGATAAAACCGTAGAGGATCAAGGAATTGCAGTAAACAAAGAGAAGAAAAAACATGATAAAGTAGTTAGGAGAAGTATGTATATTGATCACTCTCTAGCTAAAGAAACAAGAGAAAAAGCAAGAGTAAGAGCAAGGAAGAGAACAGCTGAAAAACGAAAAATAAAGCTCGGTAATGCATCATGTTTGGATCATGTAATGGATCAAAATATGAGCCGATTAGGGTCTTGGATCCCTTTTGGAGAACATCAAGTTCAAACAACCGATCAAGCCGAATATGCGAGCTCCTACTTTCAGTTTAAGCAAGG---GATTAATGTTGGTGATACTTCATCCGCGGCGTCTAGCAATTGGAGCCCATCCTTGTTCAATTATCAGCAAAATACTGGAATTTCTCATGAGGTATATAATACATTATTTTAGCACTTGT----ATGACTGGCTA----TTAGTTAATGACCAAGAGTCCAAGA----CTAGGTCAATCATTAAATAGGTCTTCACAAAAAATGATGTATATCATTGGTTGTAAGAAGTCTAATGTTGATTACTGCACATAATCAGA---TGATTAAATATATGTTTTTTGCAGC---ATCTGTTCAGTGATTTTCAGATTCCTGGTAGACCATGGGAAGGCATGAGCAATTAGGTCAGTGTCAAGGGGTGTTTGAGATT
>Ata-BRC1-2
CCATCATTTTCCTCATTCCGCCTCTACAACCCTCATTACAACCCCTTAGAAGATCCACTTATCGCCTACGAGCTTTTCGATACACAACGACAACCATCGTTCACTAATGATCATAACTACCACTCCACTTTCATGGTAGCTCATGAAAACTCAGCTCTCAATAATACTAATGTGCAGTCCAACATGAACAACTCCA---GCAACAACGGGAAATTTATTGCCCTTGATTTTGGAAATCGTGGTTTAACCGACAAGAGATCTTCCAAGAAAGACCGACACAGCAAGATTAACACAGCTCGAGGCCCCAGGGACCGAAGAATGAGATTGTCCGTCGACGTTGCTAAGAAGTTTTTTAAGTTGCAAGACATGCTTGGGCTTGATAAGGCAAGCAGTACTATCGAGTGGTTGATTAAAAAATCAAAACCCGCTATTCGGGATCTCCTC---ACTGAACACTTAAACCAAAGCTGCAGCCTCATGGGTGTGTCAAACAGTGCATCTTCTGCTTCAGAATGTGAAGTTCTGCCTGTAGTTAATGATGATCCATCTACGGATAAAACCGTAGAGGATCAAGGAATTGCAGTAAACAAAGAGAAGAAAAAACATGATAAAGTAGTTAGGAGAAGTATGTATATTGATCACTCTCTAGCTAAAGAAACAAGAGAAAAAGCAAGAGTAAGAGCAAGGAAGAGAACAGCTGAAAAACGAAAAATAAAGCTCGGTAATGCATCATGTTTGGATCAAGTAATGGATCAGAATATGAGCCGATTAGGGTCTTGGATCCCTTTTGGAGAACATCAAGTTCAAACAACCGATCAAGCCGAATATGCGAGCTCCTACTTTCAGTTTAAGCAAGG---GATTAATGTTGGTGATACTTCATCCGCGGCGTCTAGCAATTGGAGCCCATCCTTGTTCAATTATCAGCAAAATACTGGAATTTCTCATGAGGTATATAATACATTATTTTAGCACTTGT----ATGACTGGCTA----TTAGTTAATGACCAAGAGTCCAAGA----CTAGGTCAATCATTAAATAGGTCTTCACAAAAAATGATGTATATCATTGGTTGTAAGAAGTCTAATGTTGATTACTGCACATAATTAGA---TAATTAAATATATGTTTTTTGCAGC---ATCTGTTCAGTGATTTTCAGATTCCTGGTAGACCATGGGAAGGCATGAGCAATTAGGTCAGTGTCAAGGGGTGTTTGAGATT
>Ari-BRC1-1
CCATCATTTTCCTCATTCCGCCTCTACAACCCTCATTACAACCCCTTAGAAGATCCACTTATCGCCTACGAGCTTTTCGATACACAACGACAACAATCGTTCACTAATGATCATAACTACCACTCCAGTTTCATGGTAGCTCATGAAAACTCAGCTCTCAATAATACTAATGTGCAGTCCACCATGAACAACTCCAGCTGCAACAATGGGAAATTTATTGCCCTTGATGGTGGAAATTGCGGTTTAACCGACAAGAGATCTTCCAAGAAAGACCGACACAGCAAGATTAACACAGCTCGAGGCCCCAGGGACCGAAGAATGAGATTGTCCCTCGATGTTGCTAAGAAGTTTTTTAAGTTGCAAGACATGCTTGGGCTTCATAAGGCAAGCAATACTATCGAGTGGTTGATTACGAAACCAAAACCTGCTATTCGGGATCTCCTC---ACTGAACACTCAAACCAAAGCTGCAGCCTCATGGGTGTGTCAAACAGTGCATCTTCTGCTTCAGAATGTGAAGTTCTGTCTGGACTTAATGATGATCCATCTACGGATAAAACCATAGAGGATCAAGGAATTGCAGTAAACAAAGAGAAGAAAAAACAGGATAAAGTGGTTAGGAGAAATGTGCATATTGATTCCTCTCTAGCTAAAGAAACAAGAGAAAAAGCAAGAGTAAGAGCAAGGAAGAGAACTGCTGAAAAACGAAAAATAAAGCTCGGTAATGCATCATGTTTGGATTATGTAACGGATCAGAATATGAGCCGATTAGGGTCTTGGATCCCTTTTGGAGAACATCAAGTTCAAACAACCGATCAAGCCGAATATGCGAGCTCCTACTTTCAGTTTAAGCAAGG---GATTAATGTTGGTGATACTTCATCCGCGACGTCTAGCAATTGGAGCCCATCCTTGTTCAATTATCAGCAAAATACTGGAATTTCTCATGAGG--TATAATACATTATTTTAGCACTTGT----GTTACTGGCTATTAGTTAGTTAATGACCAAGAGTCCAAGA----CCAGGTCAATCATTAAATAGGTCTTCACAAAAAATGATGTATATCATTGGTTGTAAGAAGTCTAATGTAGATTACCGCACATAATCAGA---TAATTAAGTATATGTTTTTTGCAGC---ATCAGTTCAGTGACTTTCAGATTCCTGGTAGACCATGGGAAGGCATGAGCAATTAGGTCAGTGTCAAGGGGTGTTTGAGATT
>Ast-BRC1-1
CCATCATTTTCCTCATTCCGCCTCTACAACCCTCATTACAACCCCTCAGAAGATCCACGTATCGCCTACGAGCTTTTCGATACACAACCACAACAATCGTTCACTAATGATCATAATTACCACTCCACTTTCATGGTAGCTCATGAAAACTCAGCTCTCAATAATACTAATGTGCAGTACACCATGAACAACTTCAGCTGCAACAATGGGAAATTTATTGTCCTTGATGGTGGAAATCGCGGTTTAACCGACAAGAGATCTTCCAAGAAAGACCGACACAGCAAGATTAACACAGCTCGAGGCCCCAGGGACCGAAGAATGAGATTGTCCCTCGATGTTGCTAAGAAGTTTTTTAAGTTGCAAGACATGCTTGGGCTTGATAAGGCAAGCAATACTATCGAGTGGTTGATTATGAAATCAAAACCCGCTATTCGGGATCTCCTC---TCTGAACACTCAAACCAAAGCTGCAGCCTCATGGGTGTGTCAAACAGTGCATCTTCTGCTTCAGAATGTGAGGTTCTGTCTGGACTTAATGATGATCCATCTACGGATAAAACCGTAGGGGATCAAGGAATTGCAGTGAACAAAGAGAAGAAAAAACATGATACAGTTGTTAGGAGAAGTGTGTATATTGATCACTCTCTAGCTAAAGAAACAAGAGAAAAAGCAAGAGTAAGAGCAAGGAAGAGAACAGCTGAAAAGCGAAAAATAAAGCTCGGTAATGCATCATGTTCGGATCATTTAATGGATCAGAATATGAGCCGATTAGGGTCTTGGATCCCTTTTGGAGAA---CAAGTTCAAACAACGGATCTAGCCGAATATGCGACCTCCTACTTTCAGTTTAAGCAAGG---GATTAATGTTGGTGATATTTCATCCGTATCGTCTAGCAATTGGAGCGCATCCTTGTTCAATTACCAGCAAAATCCTGGAATTTCTCATGAGG--TATACTACATTGTTTTAGCACTTGT----ATTATTGGCTATTAGTTAGTTAATGACCAAGAGTCCAAGA----CTAGGTCAATCATTAAATAGACCTTCACAAAAAATGATGTATATCATTGATTGTAAGAAGTCTAATGTAGAATGT-----------AGA---TTACTAATTATATGTTTTTTGCAGCATCATCAGTTCAGTGACTTTCAGATTCCTGGTAGACCATGGGAAGGCATGAGCAATTAGGTCAGTGTCAAGGGGTGTTTGAGATT
>Ast-BRC1-2
CCATCATTTTCCTCATTCCGCCTCTACAACCCTCATTACAACCCCTCAGAAGATCCACTTATCGCCCACGAGCTTTTCGATACACAACCACAACAATCGTTCACTAATGATCATAATTACCACTCCACTTTCATGGTAGCTCATGAAAACTCAGCTCTCAATAATACTAATGTGCAGTACACCATGAACAACTTCAGCTGCAACAATGGGAAATTTATTGTCCTTGATGGTGGAAATCGCGGTTTAACCGACAAGAGATCTTCCAAGAAAGACCGACACAGCAAGATTAACACAGCTCGAGGCCCCAGGGACCGAAGAATGAGATTGTCCCTCGATGTTGCTAAGAAGTTTTTTAAGTTGCAAGACATGCTTGGGCTTGATAAGGCAAGCAATACTATCGAGTGGTTGATTATGAAATCAAAACCCGCTATTCGGGATCTCCTC---TCTGAACACTCAAACCAAAGCTGCAGCCTCATGGGTGTGTCAAACAGTGCATCTTCTGCTTCAGAATGTGAAGTTCTGTCTGGACTTAATGATGATCCATCTACGGATAAAACCGTAGAGGATCAAGGAATTGCAGTGAACAAAGAGAAGAAAAAACATGATACAGTTGTTAGGAGAAGTGTGTATATTGATCACTCTCTAGCTAAAGAAACAAGAGAAAAAGCAGGAGTAAGAGCAAGGAAGAGAACAGCTGAAAAGCGAAAAATAAAGCTCGGTAATGCATCATGTTCGGATCATTTAATGGATCAGAATATGAGCCGATTAGGGTCTTGGATCCCTTTTGGAGAA---CAAGTTCAAACAACGGATCTAGCCGAATATGCGACCTCCTACTTTCAGTTTAAGCAAGG---GATTAATGTTGGTGATATTTCATCCGTATCGTCTAGCAATTGGAGCGCATCCTTGTTCAATTACCAGCAAAATCCTGGAATTTCTCATGAGG--TATACTACATTGTTTTAGCACTTGT----ATTATTGGCTATTAGTTAGTTAATGACCAAGAGTCCAAGA----CTAGGTCAATCATTAAATAGACCTTCACAAAAAATGATGTATATCATTGATTGTAAGAAGTCTAATGTAGAATGT-----------AGA---TTACTAATTATATGTTTTTTGCAGCATCATCAGTTCAGTGACTTTCAGATTCCTGGTAGACCATGGGAAGGCATGAGCAATTAGGTCAGTGTCAAGGGGTGTTTGAGATT
>Hh-BRC1-1
CCATCATTTTCCTCATTCCGCCTCTACAACCCTCATTACAACCCCTTAGAAGATCCACTTATCGCCCACGAGCTTTTCTATACACAACGACAACAATCGTTCACTAATGATCATAACTACCACTCCACTTTCATGGTAGCTCATGAAAACTCAGCTCTCAATAATACTAATGTGCAGTCCACCATGAACAACTCCAGCTGCAACAATGGGAAATTCATTGCCCTTGATGGTGGAAATCGCGGTTTAACCGACAAGAGATCTTCCAAGAAAGACCGACACAGCAAGATTAACACAGCTCGAGGCCCCAGGGACCGAAGAATGAGATTGTCCCTCGATGTTGCTAGGAAGTTTTTTAAGTTGCAAGACATGCTTGGGCTTGATAAGGCAAGCAATACTATCGAGTGGTTGTTTATGAAATCAAAACCCGCTATTCGGGATCTCCTC---ACTGAACACTTAAACCAAAGCTGCAGCCTCATGGGTGTGTCAAACAGATCATCTTCTGCTTCAGAATGTGAAGTTCTGTCTGGACTTAATGATGATCAATCTACGGATAAAACCGTAGAGGATCAAGGAATTGCAGTAAACAAAGAGAAGAAAAAACACGATAAAATAGTTAGGAGAAGTGTGTATATTGATCACTCTCTAGCTAAAGAAACAAGAGAAAAAGCAAGAGTAAGAGCAAGGAAGAGAACAGCTGAAAAACGAAAAATAAAGCTCGGTAAT------------------GTAATGGATCAGAATATGAGCGGATTAGGGTGTTGGATCCCTTTTGGAGAACATCAAGTTCAAACAACCAATCAAGCCGAATATGCAAGCTCCAACTTTCTGTTTAAGCAAGG---GATTACTGTTGGTGATACTTCATCCGCGACGTCTAGCAATTGGAGCCCATCCTTGTTCAATTATCAGCAAAATACTGGAATTTCTCATGAGG--TATAATACATTATTTTAGCACTTGT----ATTACTGGCTATTAGTTAGTTAATGACCAAGAGTCCAAGA----CTAGGTCAATCATTAAATAGGCCTTCACAAAAAATGATGTATATCATTGGTTGT---------AATGTAGATTACTGCACATAATCAGA---TAATTAAATATATGTTTTTTGCAGC---ATCAGTTCAGTGACTTTCAGATTCCTGGTAGACCATGGGAAGGCATGAGCAATTAGGTCAGTGTCAAGGGGTGTTTGAGATT
>Hh-BRC1-2
CCATCATTTTCCTCATTCCGCCTCTACAACCCTCATTACAACCCCTTAGAAGATCCACTTATCGCCCACGAGCTTTTCTATACACAACGACAACAATCGTTCACTAATGATCATAACTACCACTCCACTTTCATGGTAGCTCATGAAAACTCAGCTCTCAATAATACTAATGTGCAGTCCACCATGAACAACTCCAGCTGCAACAATGGGAAATTCATTGCCCTTGATGGTGGAAATCGCGGTTTAACCGACAAGAGATCTTCCAAGAAAGACCGACACAGCAAGATTAACACAGCTCGAGGCCCCAGGGACCGAAGAATGAGATTGTCCCTCGATGTTGCTAGGAAGTTTTTTAAGTTGCAAGACATGCTTGGGCTTGATAAGGCAAGCAATACTATCGAGTGGTTGTTTATGAAATCAAAACCCGCTATTCGGGATCTCCTC---ACTGAACACTTAAACCAAAGCTGCAGCCTCATGGGTGTGTCAAACAGATCATCTTCTGCTTCAGAATGTGAAGTTCTGTCTGGACTTAATGATGATCAATCTACGGATAAAACCGTAGAGGATCAAGGAATTGCAGTAAACAAAGAGAAGAAAAAACACGATAAAATAGTTAGGAGAAGTGTGTATATTGATCACTCTCTAGCTAAAGAAACAAGAGAAAAAGCAAGAGTAAGAGCAAGGAAGAGAACAGCTGAAAAACGAAAAATAAAGCTCGGTAATGCATCATGTTTGGATCATGTAATGGATCAGAATATGAGCGGATTAGGGTGTTGGATCCCTTTTGGAGAACATCAAGTTCAAACAACCAATCAGGCCGAATATGCAAGCTCCAACTTTCTGTTTAAGCAAGG---GATTACTGTTGGTGATACTTCATTCGCGACGTCTAGCAATTGGAGCCCATCCTTGTTCAATTATCAGCAAAATACTGGAATTTCTCATGAGG--TATAATACATTATTTTAGCACTTGT----ATTACTGGCTATTAGTTAGTTAATGACCAAGAGTCCAAGA----CTAGGTCAATCATTAAATAGGCCTTCACAAAAAATGATGTATATCATTGGTTGT---------AATGTAGATTACTGCACATAATCGGA---TAATTAAATATATGTTTTTTGCAGC---ATCAGTTCAGTGACTTTCAGATTCCTGGTAGACCATGGGAAGGCATGAGCAATTAGGTCAGTGTCAAGGGGTGTTTGAGATT
>Hd-BRC1-1
CCATCATTTTCCTCATTCCGCCTCTACAACCCTCATTACAACCCCTTTGAAGATCCACGTATCACCCACGAGCTTTTCGCTACACAACGACAACAATCGTTCACTAATGATCGTAACTACCACACCACTTTCATGGTAGCTCATGAAAACTCAGCTCTCAGTAATACTAATGTGCAGCCCACCATGAACAACTCCAGCTGCAACAATGGGAAATTTATTGCCCTTGATGGTGGAAATCGCGGTTTAACCAACAAGAGATCTTCCAAGAAAGACCGACACAGCAAGATTAACACAGCTCGAGGCCCCAGGGACCGAAGAATGAGATTGTCCCTCGATGTTGCTAAGAAGTTTTTTAAGTTGCAAGACATGCTTGGGTTTGAAAAGGCAAGCAATACTATCGAGTGGATGATTATGAAATCAAAACCCGCTATTCGGGATCTCCTC---ACTGAACACTTAAACCAAAGCTGCAGCCTCATGGGTGTGTCAAACAGTGCATCTTCTGCTTCGGAATGTGAAGTTCTGTCTGGACTTAATGATGATCAACCTACGGATAAAACCGTAGAGGATCAAGGAATTGCAGTAAACAAAGAGAAGAAAAAACATGATAAAGTAGTTAGGAGAAGTGTGTATATTGATCACTCTCTAGCTAAAGAAACAAGAGAAAAAGCAAGAGTAAGAGCAAAGAAGAGAACAGCTGAAAAACGAAAAATAAAGCTCGGTAATGCATCATGTTTGGATCATGTAATGGATCAGAATATGAGCCGATTAGGGTCTTGGATCCCTTTTGGAGAACATCAAGCTCAAACAACCGATCAAGCCGAATATGCAAGCTCCTACTTTCAGTTTATGCAAGG---GATTAATGTTGGTGATACTTCATCCGCGACGTCTAGCAATTGGAGCCCATCCTTGTTCAATTATCAGCAAAATACTGGAGTTTCTCATGAGGTATATAATACATTATTTTAGCACTTGT----ATTACTGGCTATTAGTTAGTTAATGACCAAGAGTCCAAGA----CTAGGTCAATCATTAAATAGGCCTTCACAAAAAATGATGTATATCATTGGTTGTAAGAAGTCTAATGTAGATTACTGCACATAATCAGA---TGATTAAATATATGTTTTTTGCAGC---ATCAGTTCAGTGACTTTCAGATTCCTGGTAGACCATGGGACGGCATGAGCAATTAGGTCAGTGTCAAGGGGTGTTTGAGATT
>Hd-BRC1-2
CCATCATTTTCCTCATTCCGCCTCTACAACCCTCATTACAACCCCTTTGAAGATCCACGTATCACCCACGAGCCTTTCGCTACACAACGACAACAATCGTTCACTAATGATCGTAACTACCACACCACTTTCATGGCAGCTCATGAAAACTCAGCTCTCAGTAATACTAATGTGCAGCCCACCATGAACAACTCCAGCTGCAACAATGGGAAATTTATTGCCCTTGATGGTGGAAATCGCGGTTTAACCAACAAGAGATCTTCCAAGAAAGACCGACACAGCAAGATTAACACAGCTCGAGGCCCCAGGGACCGAAGAATGAGATTGTCCCTCGATGTTGCTAAGAAGTTTTTTAAGTTGCAAGACATGCTTGGGTTTGAAAAGGCAAGCAATACTATCGAGTGGATGATTATGAAATCAAAACCCGCTATTCGGGATCTCCTC---ACTGAACACTTAAACCAAAGCTGCAGCCTCATGGGTGTGTCAAACAGTGCATCTTCTGCTTCAGAATGTGAAGTTCTGTCTGGACTTAATGATGATCAACCTACGGATAAAACCGTAGAGGATCAAGGAATTGCAGTAAACAAAGAGAAAAAAAAACATGATAAAGTAGTTAGGAGAAGTGTGTATATTGATCACTCTCTAGCTAAAGAAACAAGAGAAAAAGCAAGAGTAAGAGCAAAGAAGAGAACAGCTGAAAAACGAAAAATAAAGCTCGGTAGTGCATCATGTTTGGATCATGTAATGGATCAGAATATGAGCCGATTAGGGTCTTGGATCCCTTTTGGAGAACATCAAGCTCAAACAACCGATCAAGCCGAATATGCAAGCTCCTACTTTCAGTTTATGCAAGG---GATTAATGTTGGTGATACTTCATCCGCGACGTTTAGCAATTGGAGCCCATCCTTGTTCAATTATCAGCAAAATACTGGAGTTTCTCATGAGGTATATAATACATTATTTTAGCACTTGT----ATTACTGGCTATTAGTTAGTTAATGACCAAGAGTCCAAGA----CTAGGTCAATCATTAAATAGGCCTTCACAAAAAATGATGTATATCATTGGTTGTAAGAAGTCTAATGTAGATTACTGCACATAATCAGA---TGATTAAATATATGTTTTTTGCAGC---ATCAGTTCAGTGACTTTCAGATTCCTGGTAGACCATGGGAAGGCATGAGCAATTAGGTCAGTGTCAAGGGGTGTTTGAGATT
>Hal-BRC1-1
CCATCATTTTCCTCATTCCGCCTCTACAACCCTCATTACAACCCCTTAGAAGATCCACTTATCGCCCACGAGCTTTACGATACACAACGACAACAATCGTTCACTAATGATCATGACTACCACTCCACTTTCATGGTAGCTCATGAAAACTCAGCTCTCAATATTACTAATGTGCAGTCCACCATGAACAACTCCAGCTGCAACAATGGGAAATTTATTGTCCTTGATGGTGGAAATCACGGTTTAATCGACAAGGGATCTTCCAAGAAAGACCGACACAGCAAGATTAACACAGCTCGAGGCCCCAGGGACCGAAGAATGAGATTGTCCCTCGATGTTGCTAAGAAGTTTTTTAAGTTGCAAGACATGCTTGGGTTTGATAAGGCAAGCAATACTATCGAGTGGTTGATTATGAAATCAAAACCCGCTATTCGGGATCTCCTC---ACTGAACACTTAAACCAAAGCTGCAGCCTCATGGGTGTGTCAAACAGTGCATCTTCTGGTTCAGAATGTGAAGTTCTGTCAGGACTTAATGATGATCAATCTACGGATAAAACCATAGAGGATCAAGGAATTGCAGTAAACAAAGAGAAGAAAAAACATGATAAAGTAGTTAGGAGAAGTGTGTATATTGATCACTCTCTAGCTAAAGAAACAAGAGAAAAAGCAAGAGTAAGAGCAAGGAAGAGAACAGCTGAAAACCGAAAAATAAAGCTCGGTAATGCATCATGTTTGGATCATGTAATGCATCAGAATATGAGCGGATTAGGGTCTTGGATCCCTTTTGGAGAAAATCAAGTTCAAACAACCGATCAAGCCGAATATGCAAGCTCCTACTTTCAGTTTAAGCAAGG---GATTAATGTTGGTGATACTTCATCCGCGACGTCTAGCAATTGGAGCCCATCCTTGTTCAATTATCAGCAAAATACTGGAATTTCTCATGAGG--TATAATACATTATTTTAGCACTTGT----ATTACTGGCTATTAGTTAGTTAATGACCAAGAGTCCAAGA----CTAGGTCAATCATTAAATAGGCCTTCACAAAAAATGATGTATATCATTGGTTGTAAGAAGTCTAATGTAGATTATTGCACATAATCAGA---TAATTAAATATATGTTTTTTGCAGT---ATCAGTTCAGTGACTTTCAGATTCCTGGTAGACCATGGGAAGGCATGAGCAATTAGGTCAGTGTCAAGGGGTGTTTGAGATT
>Hal-BRC1-3
CCATCATTTTCCTCATTCCGCCTCTACAACCCTCATTACAACCCCTTAGAAGATCCACTTATCGCCCACGAGCTTTACGATACACAACGGCAACAATCGTTCACTAATGATCATAACTACCACTCCACTTTCATGGTAGCTCATGAAAACTCAGCTCTCAATATTACTAATGTGCAGTCCACCATGAACAACTCCTGCTGCAACAATGGGAAATTTATTGCCCTTGATGGTGGAAATCACGGTTTAATCGACAAGGGATCTTCCAAGAAAGACCGACACAGCAAGATTAACACAGCTCGAGGCCCCAGGGACCGAAGAATGAGATTGTCCCTCGATGTTGCTAAGAAGTTTTTTAAGTTGCAAGACATGCTTGGGTTTGATAAGGCAAGCAATACTATCGAGTGGTTGATTATGAAATCAAAACCCGCTATTCGGGATCTCCTC---ACTGAACACTTAAACCAAAGCTGCAGCCTCATGGGTGTGTCAAACAGTGCATCTTCTGGTTCAGAATGTGAAGTTCTGTCAGGACTTAATGATGATCAATCTACGGATAAAACCATAGAGGATCAAGGAATTGCGGTAAACAAAGAGAAGAAAAAACATGATAAAGTAGTTAGGAGAAGTGTGTATATTGATCACTCTCTAGCTAAAGAAACAAGAGAAAAAGCAAGAGTAAGAGCAAGGAAGAGAACAGCCGAAAACCAAAAAATAAAGCTCGGTAATGCATCATGTTTGGATCATGTAATGCATCAGAATATGAGCGGATTAGGGTCTTGGATACCTTTTGGAGAAAATCAAGTTCAAACGACCGATCAAGCCGAATATGCAAGCTCCTACTTTCAGTTTAAGCAAGG---GATTAATGTTGGTGATACTTCATCCGCGACGTCTAGCAATTGGAGCCCATCCTTGTTCAATTATCAGCAAAATACTGGAATTTCTCATGAGG--TATAATACATTATTTTAGCACTTGT----ATTACTGGCTATTAGTTAGTTAATGACCAAGAGTCCAAGA----CTAGGTCAATCATTAAATAGGCCCTCACAAAAAATGATGTATATCATTGGTTGTAAGAAGTCTAATGTAGATTATTGCACATAATCAGA---TAATTAAATATATGTTTTTTGCAGT---ATCAGTTCAGTGACTTTCAGATTCCTGGTAGACCATGGGAAGGCATGAGCAATTAGGTCAGTGTCAAGGGGTGTTTGAGATT
>Cch-BRC1-1
CCATCATTTTCCTCATTCCGCCTCTACAACCCTCATTACAACCCCTTAGAAGATCCACTTATCGCCCACGAGCTTTTCGATACACAACCACAACAATCGTTCACTAATGATCATAACTACCACTCCACTTTCATGGTAGCTCATGAAAACTCAGCTCTCAATAATATTAATGTGCAGTCCACCATGAACAACTCCAGCTGTAACAATGGGAAATTTATTGCCCTTGATGGTGGAAATCGCGGTTTAACCGACAAGAGATCTTCCAAGAAAGACCGACACAGCAAGATTAACACAGCTCGAGGCCCCAGGGACCGAAGAATGAGATTGTCCCTCGATGTTGCTAAGAAGTTTTTTAAGTTGCAAGACATGCTTGAGTTTGATAAGGCAAGCAATACTATCGAGTGGTTGATTATGAAATCAAAATCCGCTATTCGGGATCTCCTC---ACTGAACACTTAAACCAAAGCTGCAGCCTCATGGGTGTGTCAAACAGTGCATCTTCTGCTTCAGAATGTGAAGTTCTGTCTGGACTTAATGATGATCAATCTACCGATAAAACCGTAGAGGATCAAGGAATTGCAGTAAACAAAGAGAAGAAAAAACATGATAAAGTAGTAAGGAGAAGTGTCTATATTGATCACTCTCTAGCTAAAGAAACAAGAGAAAAAGCAAGAGTAAGAGCAAGGAAGAGAACAGCTGAAAAACGAAAAATAAAGCTCGGTAATGCATCATGTTTGGATCATGTAATGGATCAGAATATGAGCCGATTAGGGTCTTGGATCCCATTTGGAGAACATCAAGTTCAAACAACCGATCAAGCCGAATATGCAAGCTCCTACTTTCAGTTTAAGCAAGG---GATTAATGTTGGTGATACTTCATCCGCGACGTCTAGCAATTGGATCCCATCCTTGTTCAATTATCAGCAAAATACTGGAATTTCTCATGAGG--TATAACACATTATTTTAGCACTTGTATTAATTACTGGCTATTAGTTAGTTAATGACCAAGAGTCCAAGA----CTAGGTCAATCATTAAATAGGTCTTCACAAAAAATGATGTATATCATTGGTTGTAAGAAGTCTAATGTAGATTACTGCACATAATCAGA---TAACTAAATATATGTTTTTTGCAGC---ATCAGTTCAGTGACTTTCAGATCTCTGGTAGACCATGGGAAGGCATGAGCAATTAGGTCAGTGTCAAGGGGTGTTTGAGATT
>Fs-BRC1-1
CCATCATTTTCCTCATTCCGCCTCTACAACCCTCAGTACATCCCCTTAGAAGATCCACTTATCGCCTACGAGCTTTTCGATACACAACGACAACAATCGTTCACTAATGATCATAACTACCACTCCACTTTCATGGTAGCTCATGAAAACTCAGCTCTCAATAATACTAATGTGCAGTGCAACATGAACAACTCCAGCTGCAACAATGGGAAATTTATTGCCCTTGATGGTGGAAATCACGGTTTAACCGACAAGAGATCTTCCAAGAAAGACCGACACAGCAAGATTAACACAGCTCGAGGCCCCAGGGACAGAAGAATGAGATTGTCCCTCGATGTTGCTAAGAAGTTTTTTAAGTTGCAAGACATGCTTGGGCTTGATAAGGCAAGCAGTACTATCGAGTGGTTGATTACGAAATCAAAACCCGCTATTAGGGATCTCCTCAGTACTGAACAATTAAATCAAAGCTGCAGCTTCATGGGTGTGTCAAACAGTGCATCTTCTGCTTCAGAATGTGAAGTTCTGTCTGGACTTAATGATGATCCATCTACGGATAAAACCGTAGAGGATCAAGGAATTGCTGTAAACAAAGAGAAGAAAAAACCTGATAAAGTAGTTAGGAGAAGTGTGTATGTTGATCAGTCTCTAGCTAAAGAAACAAGAGAAAAAGCAAGAGTAAGAGCAAGGAAGAGAACAGCTGAAAAACGAAAAATAAAGCTCGGTAATGCATCATGTTTGGATCATGTAATGGATCAGAATATGAGCCGATTAGGGTCTTGGATCCCTTTTGGAGAACATCAAATTCAAACAACCGATCCAGCCGAATATGCGAGCTCCTACTTTCAGTTTAAGCAAGG---GATTAATGTTGGTGATACTTCATCCGCGTCGTCTAGCAATTGGAGCCCATCCTTGTTCAATTATCAGCAAAATACTGGAATTTCTCATGAGGTATAACATACATTATTTTAGCACTTGT----ATGACTGGTTATTAGTTAGTTAATGACCAGGAGTCCAAGA----CTAGGTCAATCATTAATTAGGTCTTCACAAAAAATGATGTATATCATTGGTTGTAAGAAGTCTAATGTAGATTACTGCACATAATCTGA---TAATTAAATATATGTTTTTTGCAGC---ATCAGTTCAGTGACTTTCAGATTCCTGGTAGACCATGGGAAGGCATGAGCAATTAGGTCAGTGTCAAGGGGTGTTTGAGATT
>Fs-BRC1-2
CCATCATTTTCCTCATTCCGCCTCTACAACCCTCAGTACATCCCCTTAGAAGATCCACGTATCGCCTACGAGCTTTTCGATACACAACGACAACAATCGTTCACTAATGATCATAACTACCACTCCACTTTCATGGTAGCTCATGAAAACTCAGCACTCAATAATACTAATGTGCAGTGCAACATGAACAACTCCAGCTGCAACAATGGGAAATTTATTGCCCTTGATGTTGGAAATTGTGGTTTAACCGACAAGAGATCTTCCAAGAAAGATCGACACAGCAAGATCAACACAGCTCGAGGCCCCAGGGACCGAAGAATGAGATTGTCCCTCGATGTTGCTAAGAAGTTTTTTAAGTTGCAAGACATGCTTGGGCTTGATAAGGCAAGCAGTACTATCGAGTGGTTGATTACAAAATCAAAACCCGCTATTAGGGATCTCCTCAGTACTGAACAATTAAATCAAAGCTGCAGCTTCATGGGTGTGTCAAACAGTGCATCTTCTGCTTCAGAATGTGAAGTTCTGTCTGGACTTAATGATGATCCATCTACGGATAAAACCGTAGAGGATCAAGGAATTGCAGTAAACAAAGAGAAGAAAAAACCTGATAAAGTAGTTAGGAGAAGTGTGTATGTTGATCAGTCTCTAGCTAAAGAAACAAGAGAAAAAGCAAGAGTAAGAGCAAGGAAGAGAACAGCTGAAAAACGAAAAATAAAGCTCGGTAATGCATCATGTTTGGATCATGTAATGGATCAGAATATGAGCCGATTAGGGTCTTGGATCCCTTTTGGAGAACATCAAATTCAAACAACCGATCCAGCCGAATATGCGAGCTCCTACTTTCAGTTTAAGCAAGG---GATTAATGTTGGTGATACTTCATCCGCGTCGGCTAGCAATTGGAGCCCATCCTTGTTCAATTATCAGCAATATACTGGAATTTCTCATGAGGTATATCATACATTATTTTTGCACTTGT----GTGACTGGCTATTAGTTAGTTAATGACCAAGAGTCCAAGA----CTAGGTCAATCATTAACTAGGTCATCATTAAATA----------------ATGTAAGAAGTCTAATGTAGATTACTGTACATAATCAGA---TAATTAAATATATGTTTTTTGCAGC---ATCAGTTCAGTGACTTTCAGATTCCTGGTAGACCATGGGAAGGCATGAGCAATTAGGTCAGTGTCAAGGGGTGTTTGAGATT
>Kab-BRC1-1
CCATCATTTTCCTCATTCCGCCTCTACAACCCTCATTACAACCCCTTTGAAGATCCACGTATCGCCCACGAGCTTTTCGATACACGACGACAACAACCGTTCACTAATGATCATAACTACCACTCCACTTTCATGGTAGCTCATGGAAACTCAGCTCTCAATAATAGTAATGTGCAGTCCACCATGAACAACTCCATCTGCAACAATGGGAAATTTATTGCCCTTGATGGTGGAAACTGCGGTTTAACTGACAAGAGATCTTCCAAGAAAGACCGTCACAGCAAGATTAACACAGCTCGAGGCCCCAGGGACCGAAGAATGAGATTGTCCCTCGATGTTGCTAAGAAGTTTTTTAAGTTGCAAGACATGCTTGGGCTTGATAAGGCAAGCAGTACTATCGAGTGGTTGATTATGAAATCAAAACCCGCTATTCGGGATCTCCTC---ACTGAACACTTAAACCAAAGCTGCAGCCTCATGGGTGTGTCAAACAGTGCATCTTCTACTTCAGAATGTGAAGTTCTGTCTGGACTTAATGATGATCCATCTACGGATAAAACCGTAGAGGATCAAGGAATTGCAGTAAACAAAGAGAAGAAAAAACATGATAAAGTAGTTAGGAGAAGTCTGTATATTGATCACTCTCTTGCTAAAGAAACAAGAGAAAAAGCAAGAGTAAGAGCAAGGAAGAGAACAGCTGAAAAACGAAAAATAAAGCTCGGTAATGCATCATGTTGGGATCATGTAATGGATCTGAATATGAGCCGATTAGGGTCTTGGATCCCTTTTGGAGAACATCAAGTTCAAACTACCGATCAAGCCGAATATGCGAGCTCTTACTTTCAGTTTAAGCAAGG---GATTAATGTTGGTGATACTTCATCCGCGACGTCTAGCAATTGGAGCCCATCCTTGTTCAATTACCAGCAAAATACTGGAATTTCTCATGAGG--TATAATACATTATTTTAGCACTTGT----ATGACTGGCTATTAGTTAGTTAATGACCAAGAGTCCAAGA----CTAGGTCAATCATTAAATAGGTCTTCACAAAAAATG----------------------------ATGTAGATTACTGCACATAATCAGA---TAATTAAATATATGTTTTTTGCAGC---ATCAGTTCAGTGACTTTCAGATTCCTGGTAGACCATGGGAGGGCATGAGCAATTAGGTCAGTGTCAAGGGGTGTTTGAGATT
>Ps-BRC1-1
CCATCATTTTCCTCATTCCGCCTCTACAACCCTCATTACAACCCCTTAGAAGATCTACTTATCGCCCACGAGCTTTTCGATACACAACGACAACAATCGTTCACTAATGATCATAACTACCACTCCACGTTCATGGTAGCTCATGAAAACTCAGTTCTCAATAATACTAATGTGCAGCCCACCATGAACAACTCCAGCTGCATCAATGGGAAATTTATTGCCCTTGATGGTGGAAATCGTGGTTTTACCGACAAGAGATCTTCCAAGAAAGACCGACACAGCAAGATTAACACGGCTCGAGGTCCCAGGGACAGAAGAATGAGATTGTCCCTCAATGTTGCTAAGAAGTTTTTTAAGTTGCAAGACATGCTTGGGCTTGATAAGGCAAGCAATACTATCGAGTGGTTGATTATGAAATCAAGACCCGCTATTCGGGATCTCCTC---ACTGAACACTTAAACCAAAGCTGCAGCCTCATGGGTGTGTCAAACAGTGCATCTTCTGCTTCAGAATGTGAAGTTCTGTCTGGACTTAATGATGATCAATCTACGGATAAAGCCGTAGAGGATCAAGGAATTGCAGTAAACAAAGAGAAGAAAAAACATGATAAAGTTGTTAGGAGAAGTTTGTATATTTATCACTCTCTAGCTAAAGAAACAAGAGAAAAAGCAAGAGTAAGAGCAAGGAAGAGAACAGCTGAAAAACGAAAAATAAAGCTCGGTAATGCATCATGTTTGGATCATGTAATGGATCTGAATATGAGCCGATTAAGGTCTTGGATCCCTTTTGGAGAACATCAAGTTCAAACAACCGATCAAGCCGAATATGCAAGCTCCTACATTCAGTTTAAGCAAGG---GATTAATGTTGGAGATACTTCATCCGCGACGTCTAGCAATTGGAGCCCATCCTTGTTCAATTATCAGCAAAATACTGGAATTTCTCATGAGG--TATAATACATTATTTTAGCACTTGT----ATTACTGGCTGTTTGTTAGTTAATGACCAAGAGTCCAAGA----CTAGGTCAATCATTAAATAGGCCTTCACAAAAAATGATGTATATCATTGGTTGTAAGAAGTATAATGTAGATTTCTGCACATAATCAGA---TAATTAATTATATGTTTTTTGCAGC---ATCAGTTCAGTGACTTTCAGATTCCTGGTAGACCATGGGAAGGCATGAGCAATTAGGTCAGTGTCAAGGGGTGTTTGAGATT
>Pq-BRC1-1
CCATCATTTTCCTCATTCCGCCTCTACAACCCTCATTACAACCCCTTAGAAGATCTACTTATCGCCCACGAGCTTTTCGATACACAACGACAACAATCGTTCACTAATGATCATAACCACCACTCCACTTTCATGGTAGCTCATGAAAACTCATTTCTCAATAATACTAATGTGCAGTCCACCATGAACAACTCCAGCTGCATCAATGGGAAATTTATTGCCCTTGATGGTGGAAATCGTGGTTTTACCAACAAGAGATCTTCCAAGAAAGACCGACACAGCAAGATTAACACGGCTCGAGGTCCCAGGGACAGAAGAATGAGATTGTCCCTCGATGTTGCTAAGAAGTTTTTTAAGTTGCAAGACATGCTTGGGCTTGATAAGGCAAGCAATACTATCGAGTGGTTGATTATGAAATCAAAACCCGCTATTCGGGATCTCCTC---ACAGAACACTTCAACCAAAGCTGCAGCCTCATGGGTGTGTCAAACAGTGCATCTTCTGCTTCAGAATGTGAAGTTCTGTCTGGACTTAATGATGATCAATCTACGGATAAAGCCGTAGAGGATCAAGGAATTGCAGTAAACAAAGAGAAGAAAAAACATGATAAAGTTGTTAGGAGAAGTGTGTATATTGATCACTCTCTAGCTAAAGAAACAAGAGAAAAAGCAAGAGTAAGAGCAAGGAAGAGAACAGCTGAAAAACGAAAAATAAAGCTTGGTAATGCATCATGTTTGGATCATGTAATGGATCCGAATATGAGCCGATTAGGGTCTTGGATCCCTTTTGGAGAACATCAAGTTCAAACAACCGATCAAGCCGAATATGCAAGCTCCTACATTCAGTTTAAGCAAGG---GATTAATGTTGGTGATACTTCATCCGCGACGTCTAGCAATTGGAGCCCATCCTTGTTCAATTATCAGCAAAATACTGGAATTTCTCATGAGG--TATAATACATTATTTTAGCACTTGT----ATTACTGGCTGTTTGTTAGTTAATGACCAAGAGTCCAAGA----CTGGGTCAATCATTAAATAGGCCTTCACAAAAAATGATGTATATCATTGGTTGTAAGAAGTATAATGTAGATTTCTGCACATAATCAGA---TAATTAATTATATGTTTTTTGCAGC---ATCAGTTCAGTGACTTTCAGATTCCTGGTAGACCATGGGAAGGCATGAGCAATTAGGTCAGTGTCAAGGGGTGTTTGAGATT
>Pt-BRC2-1
CCATCATTTTCCTCATTCCGCCTCTACAACCCTCATTACAACCCCTTAGAAGATCCACTTATCGCCCACGAGCTTTTCGATACACAACGACAACAATCGTTCACTAATGATCATAACTACCACTCCACTTTCATGGTAGCTCATGAAAACTCAGTTCTCAATAATACTAATGTGCAGCCCACCATGAACAACTCCAGCTGCATCAATGGGAAATTTATTGCCCTTGATGGTGGAAATCGTGGTTTTACCGACAAGAGATCTTCCAAGAAAGACCGACACAGCAAGATTAACACGGCTCGAGGTCCCAGGGACAGAAGAATGAGATTGTCCCTCAATGTTGCTAAGAAGTTTTTTAAGTTGCAAGACATGCTTGGGCTTGATAAGGCAAGCAATACTATTGAGTGGTTGATTATGAAATCAAGACCCGCTATTCGGGATCTCCTC---ACTGAACACTTAAACCAAAGCTGCAGCCTCATGGGTGTGTCAAACAGTGCATCTTCTGCTTCAGAATGTGAAGTTCTGTCTGGACTTAATGATGATCAATCTACGGATAAAGCCGTAGAGGATCAAGGAATTGCAGTAAACAAAGAGAAGAAAAAACATGATAAAGTTGTTAGGAGAAGTGTGTATATTGATCACTCTCTAGCTAAAGAAACAAGAGAAAAAGCAAGAGTAAGAGCAAGGAAGAGAACAGCTGAAAAACGAAAAATAAAGCTCGGCAATGCATCATGTTTGGATCATGTAATGGATCTGAATATGAGCCGATTAAGGTCTTGGATCCCTTTTGGAGAACATCAAGTTCAAACAACCGATCAAGCCGAATATGCAAGCTCCTACATTCAGTTTAAGCAAGG---GATTAATGTTGGAGATACTTCATCCGCGACGTCTAGCAATTGGAGCCCATCCTTGTTCAATTATCAGCAAAATACTGGAATTTCTCATGAGG--TATAATACATTATTTTAGCACTTGT----ATTACTGGCTGTTTGTTAGTTAATGACCAAGAGTCCAAGA----CTAGGTCAATCATTAAATAGGCCTTCACAAAAAATGATGTATATCATTGGTTGTAAGAAGTATAATGTAGATTTCTGCACATAATCAGA---TAATTAATTAAATGTTTTTTGCAGC---ATCAGTTCAGTGACTTTCAGATTCCTGGTAGACCATGGGAAGGCATGAGCAATTAGGTCAGTGTCAAGGGGTGTTTGAGATT
>Pt-BRC2-2
CCATCATTTTCCTCATTCCGCCTCTACAACCCTCATTACAACCCCTTAGAAGATCTACTTATCGCCCACGAGCTTTTCGATACACAACGACAACAATCGTTCACTAATGATCATAACTACCACTCCACTTTCATGGTAGCTCATGAAAACTCATTTCTCAATAATACTAATGTGCAGTCCACCATGAACAACTCCAGCTGCATCAATGGGAAATTTATTGCCCTTGATGGTGGAAATCGTGGTTTTACCGACAAGAGATCTTCCAAGAAAGACCGACACAGCAAGATTAACACGGCTCGAGGTCCCAGGGACAGAAGAATGAGATTGTCCCTCAATGTTGCTAAGAAGTTTTTTAAGTTGCAAGACATGCTTGGGCTTGATAAGGCAAGCAATACTATCGAGTGGTTGATTATGAAATCAAGACCCGCTATTCGGGATCTCCTC---ACAGAACACTTAAACCAAAGCTGCAGCCTCATGGGTGTGTCAAACAGTGCATCTTCTGCTTCAGAATGTGAAGTTCTGTCTGGACTTAATGATGATCAATCTACGGATAAAGCCGTAGAGGATCAAGGAATTGCAGTAAACAAAGAGAAGAAAAAACATGATAAAGTTGTTAGGAGAAGTGTGTATATTGATCACTCTCTAGCTAAAGAAACAAGAGAAAAAGCAAGAGTAAGAGCAAGGAAGAGAACAGCTGAAAAACGAAAAATAAAGCTTGGTAATGCATCATGTTTGGATCATGTAATGGATCAGAATATGAGCCGATTAGGGTCTTGGATCCCTTTTGGAGAACATCAAGTTCAAACAACCGATCAAGCCGAATATGCAAGCTCCTACTTTCAGTTTAAGCAAGG---GATTAATGTTGGTGATACTTCATCCGCGACGTCTAGCAATTGGAGCCCATCCTTTTTCAATTATCAGCAAAATACTGGAATTTCTCATGAGG--TATAATACATTATTTTAGCACTTGT----ATTACTGGCTATTAGTTAGTTAATGACCAAGAGTCCAAGA----CTAGGTCAATCATTAAATAGGCCTTCACAAAAAATGATGTATATCATTGGTTGTAAGAAGTATAATGTAGATTTCTGCACATAATCAGA---TAATTAAATATATGTTTTTTGCAGC---ATCAGTTCAGTGACTTTCAGATTCCTGGTAGACCATGGGAAGGAATGAGCAATTAGGTCAGTGTCAAGGGGTGTTTGAGATT
>Ppu-BRC1-1
CCATCATTTTCCTCATTCCGCCTCTACAACCCTCATTACAACCCCTTAGAAGATCCACGTATCGCCCACGAGCTTTTCGATACACAACGACAACAATCGTTCACTAATGATCATAACTACCACTCCACTTTCATGGTAGCTCATGAAAACTCAGTTCTCAATAATACTAATGTGCAGCCCACCATGAACAACTCCAGCTGCATCAATGGGAAATTTATTGCCCTTGATGGTGGAAATCGTGGTTTTACCGACAAGAGATCTTCCAAGAAAGACCGACACAGCAAGATTAACACGGCTCGAGGTCCCAGGGACAGAAGAATGAGATTGTCCCTCAATGTTGCTAAGAAGTTTTTTAAGTTGCAAGACATGCTTGGGCTTGATAAGGCAAGCAATACTATTGAGTGGTTGATTATGAAATCAAGACCCGCTATTCGGGATCTCCTC---ACTGAACACTTAAACCAAAGCTGCAGCCTCATGGGTGTGTCAAACAGTGCATCTTCTGCTTCAGAATGTGAAGTTCTGTCTGGACTTAATGATGATCAATCTACGGATAAAGCCGTAGAGGATCAAAGAATTGCAGTAAACAAAGAGAAGAAAAAACATGATAAAGTTGTTAGGAGAAGTGTGTATATTGATCACTCTCTAGCTAAAGAAACAAGAGAAAAAGCAAGAGTAAGAGCAAGGAAGAGAACAGCTGAAAAACGAAAAATAAAGCTCGGTAATGCATCATGTTTGGATCATGTAATGGATCAGAATATGAGCCGATTAGGGTCTTGGATCCCTTTTGGAGAACATCAAGTTCAAACAACCGACCAAGCCGAATATGCAAGCTCCTACTTTCAGTTTAAGCAAGG---GATTAATGTTGGTGATACTTCATCCGCGACGTCTAGCAATTGGAGCCCATCCTTGTTCAATTATCAGCAAAATACTGGAATTTTTCATGAGG--TATAATACATTATTTTAGCACTTGT----ATTACTGGCTATTTGTTAGTTAATGACCAAGAGTCCAGAA----CTAGGTCAATCATTAAATAGGCCTTCACAAAAAATGCTGTATATCATTGGTTGTAAGAAGTATAATGTAGATTTCTGCACATAATCAGA---TAATTAAATATATGTTTTTTGCAGC---ATCAGTTCAGTGACTTTCAGATTCCTGGTAGACCATGGGAAGGCATGATCAATTAGGTCAGTGTCAAGGGGTGTTTGAGATT
>Pr-BRC1-1
CCATCATTTTCCTCATTCCGCCTCTACAACCCTCATTACAACCCCTTAGAAGATCTACTTATCGCCCACGAGCTTTTCGATACACAACGACAACAATCGTTCACTAATGATCATAACTACCACTCCACTTTCATGGTAGCTCATGAAAACTTAGTTCTCAATAATACTAATGTGCAGCCCACCATGAACAACTCCAGCTGCATCAATGGGAAATTTATTGCCCTTGATGGTGGAAATCGTGGTTTTACCGACAAGAGATCTTCCAAGAAAGACCGACACAGCAAGATTAACACGGCTCGAGGTCCCAGGGACAGAAGAATGAGATTGTCCCTCAATGTTGCTAAGAAGTTTTTTAAGTTGCAAGACATGCTTGGGCTTGATAAGGCAAGCAATACTATCGAGTGGTTGATTATGAAATCAAGACCCGCTATTCGGGATCTCCTC---ACTGAACACTTAAACCAAAGCTGCAGCCTCATGGGTGTGTCAAACAGTGCATCTTCTGCTTCAGAATGTGAAGTTCTGTCTGGACTTAATGATGATCAATCTACGGATAAAGCCGTAGAGGATCAAGGAATTGCAGTAAACAAAGAGAAGAAAAAACATGATAAAGTTGTTAGGAGAAGTGTGTATATTGATCACTCTCTAGCTAAAGAAACAAGAGTAAAAGCAAGAGTAAGAGCAAGGAAGAGAACAGCTGAAAAACGAAAAATAAAGCTCGGTAATGCATCATGTTTGGATCATGTAATGGATCTGAATATGAGCCGATTAGGGTCTTGGATCCCTTTTGGAGAACATCAAGTTCAAACAACCGATCAAGCCGAATATGCAAGCTCCTACATTCAGTTTAAGCAAGG---GATTAATGTTGGAGATACTTCATCCGCGACGTCTAGCAATTGGAGCCCATCCTTGTTCAATTATCAGCAAAATACTGGAATTTCTCATGAGG--TATAATACATTATTTTAGCACTTGT----ATTACTGGCTGTTTGTTAGTTAATGACCAAGAGTCCAAGA----CTAGGTCAATCATTAAATAGGCCTTCACAAAAAATGATGTATATCATTGGTTGTAAGAAGTATAATGTAGATTTCTGCACATAATCAGA---TAATTAATTATATGTTTCTTGCAGC---ATCAGTTAAGTGACTTTCAGATTCCTGGTAGACCATGGGAAGGCATGAGCAATTAGGTCAGTGTCAAGGGGTGTTTGAGATT
>Sf-BRC1_1
CCATCATTTTCCTCATTCCGCCTCTACAACCCTCATTACAACCGCTTAGAAGATCCACTTATCGCCCACGAGCTTTTCGATACACAACGACAACAATCGTTCACTAATGATCATAACTACCACTCCACTTTCATGGTAGCTCATGAAAACTCAGCTCTCAATAATATTAATGTGCAGTCCACCATGAACAACTCCAGTTGCAAAAATGGGAAATTTATTGCCCTTGATGGTGGAAATCGCGGTTTAACCGACAAGAGATCTTCCAAGAAAGACCGACACAGCAAGATTAACACAGCTCGAGGCCCCAGGGACCGAAGAATGAGATTATCCCTCGATGTTGCTAAGAAGTTTTTTAAGTTGCAAGACATGCTTGAGTTTGATAAGGCAAGCAATACTATCGAGTGGTTGATTATGAAATCAAAACCCGCTATTCAGGAACTCCTC---AGTGATCACTTAAACCAAAGCTGCAGCCTCGTGGGTGTGTCAACCAGTGCATCTTCTGCTTCAGAATGTGAAGTTCTGTCTGGACTTAATGATGATCAATCTACGGATAAAACTGTAGAGGATCAAGGAATTGCTGTAAACAAAGAGAAGAAAAAACATGATAAAGCAGTTAGGAGAAGTGTGTATATTGATCCCTCTCTAGCTAAAGAAACAAGAGAAAAAGCAAGGGTAAGAGCAAGGAAGAGAACAGCTGAAAAACGAAAATTAAAGCTCGGTAATGCATCATGTTTGGATCATGTAATGGATCACAATATGAGCCGATTAGGGTCTTGGATCCCTTTTGGAGAACATCAAGTTCAAATAACCGATCAAGCCGAATATGCAAGCTCCTACTTTCAGTTTAAGCATGG---GATTAATGATGGTGATAATTCATCCGCGACGTCTAGCAATTGGATCCCATCCTTGTTCAATTATCAGCAAAATACTGGAATTTCTCATGAGG--TATAATACATTATTTTAGCACTTGT----ATTACTGGCTGTTTGTTAGTTAATGACCAAGAGTCCAAGA----CTAGGTCAATCATTAAATAGGTCTTCACAAAAAATGATGTATATATTTGGTTGTAAGAAGTCTAATGTAGATTACTGAACATAATCAGA---TAACTAAATATATGTTTTTTGCAGC---ATCAGTTCAGTGACTTTCAGATCTCTGGTAGACCATGGGAAGGCATGAGCGATTAGGTCAGTGTCAAGGGGTGTTTGAGATT
>Sf-BRC1_2
CCATCATTTTCCTCATTCCGCCTCTACAACCCTCATTACAACCGCTTAGAAGATCCACTTATCGCCCACGAGCTTTTCGATACACAACGACAACAATCGTTCACTAATGATCATAACTACCACTCCACTTTCATGGTAGCTCATGAAAACTCAGCTCTCAATAATATTAATGTGCAGTCCACCATGAACAACTCCAGTTGCAAAAATGGGAAATTTATTGCCCTTGATGGTGGAAATCGCGGTTTAACCGACAAGAGATCTTCCAAGAAAGACCGACACAGCAAGATTAACACAGCTCGAGGCCCCAGGGACCGAAGAATGAGATTATCCCTCGATGTTGCTAAGAAGTTTTTTAAGTTGCAAGACATGCTTGAGTTTGATAAGGCAAGCAATACTATCGAGTGGTTGATTATGAAATCAAAACCCGCTATTCAGGAACTCCTC---AGTGATCACTTAAACCAAAGCTGCAGCCTCGTGGGTGTGTCAACCAGTGCATCTTCTGCTTCAGAATGTGAAGTTCTGTCTGGACTTAATGATGATCAATCTACGGATAAAACTGTAGAGGATCAAGGAATTGCTGTAAACAAAGAGAAGAAAAAACATGATAAAGCAGTTAGGAGAAGTGTGTATATTGATCCCTCTCTAGCTAAAGAAACAAGAGAAAAAGCAAGGGTAAGAGCAAGGAAGAGAACAGCTGAAAAACGAAAATTAAAGCTCGGTAATGCATCATGTTTGGATCATGTAATGGATCACAATATGAGCCGATTAGGGTCTTGGATCCCTTTTGGAGAACATCAAGTTCAAATAACCGATCAAGCCGAATATGCAAGCTCCTACTTTCAGTTTAAGCATGG---GATTAATGATGGTGATAATTCATCCGCGACGTCTAGCAATTGGATCCCATCCTTGTTCAATTATCAGCAAAATACTGGAATTTCTCATGAGG--TATAATACATTATTTTAGCACTTAT----ATTACTGGTTATTAGTTAGTTAATGACCAAGAGTCCAAGA----CTAGGTCAATCATTAAATAGGTCTTCACAAAAAATGGTGTATATCATTGGTTGTAAGAAATCTAATGTAGATTACTGCACATAATCAGA---TAACTAAATATATGTTTTTTGCAGC---ATCAGTTCAGTGACTTTCAGATCTCTGGTAGACCATGGGAAGGCATGAGCGATTAGGTCAGTGTCAAGGGGTGTTTGAGATT
>Stc-BRC1-1
---------------------------------------------------GATCCACGTATCGCCCACGAGCTTTTTGATACACAACAACAGCAATCGATCACTAACGATCATAACTACCACTCCACTTTCATGTTAGCTCATGAAAACTCAGCTCTCAATAATAATAATGTGCATTCCACCATGAACAACTCCAGCTGCAACAATGGGAAATTTATTTCTCTTGATGGTGGAAATCGCGGTTTAACTGACAAGAGATCTTCCAAGAAAGACCGACACAGCAAAATTAACACAGCTCAAGGCCCCAGGGACCGTAGAATGAGATTGTCCCTCGATGTTGCTAAGAAGTTCTTTAAGTTGCAGGACATGCTTGGGTTTGATAAGGCTAGCAATACTATCGAGTGGTTGATTATGAAATCAAAACCCGCTATTCGGGATCTCCTC---ACTGAACACCTAAACCGAAGCTGCAGCCTCGTGGGTGTGTCAAACAGTGCATCTTCTGCTTCAGAATGTGAAGTTCTGTCTGGACTTAATAATGATCAATCTACGGATAAAACTGTAGAGTATCAAGGAATTGCAGTAAACAAAGAGAAGAAAAAACGTGATAAAGTAGTTAGGAGAAGTGCGTATATTGATCACTCTCTAGCTAAAGAAACAAGAGAAAAAGCAAGAGTGAGAGCAAGGAAGAGAACAGCTGAAAAACGAAAACTAAAGCTCGGTAATGCATCATGTTTTGATCATGTAATGGATCTGAATATGAGCCGATTAGGGTGTTGGATCCCTTTTGGAGAACATCAAGTTCAAACAACCGATCAAGCCGAATGTGCAAGCTCCTACTTTCAATTTAAGCAAGG---GATTAATGTTGGGGATACTTCATCCGCGACGTCTAGCAATTGGAGCCCATCCTTGTTCAATTATCAGCAAAATACTGGAATTTCTCATGAGG--TATAATACATTATTTTAGCACTTGT----ATTACTGGCTGTTAGTTAGTTAATGACCAAGAGTCCAAGACTAGCTAGGTCAATCATTAAATAGGCCTTCACAAAAAATGATGTATATCATTGGTTGTAAGAAGTCGAA-GTAGATTAGTGCACATAATCAGA---TAATTAAATATATGTTTTTTGCAGC---ATCAGTTCAGTGACTTTCAGATTCCTGGTAGACCATGGGAAGGCATGAGCAATTAGGTCAGTGTCAAGGGGTGTTTGAGATT
>Chr-BRC1-1
CCATCATTTTCCTCATTCCGCCTCTACAACCCTCATTACAACCCCTTAGATGATCCACGTATCGCCCACGAGCTTTTTGATACACAACGACAACAATCGTTCACTAATGATCATGGCTACCACTCCACCGTTATGGTAGCTCATGAAAACTCAGCTCTCAATAACACTGAAGTGCATTCCATCATGAACAAGTCTAGCAACAACAATGGGAAATTTATTGCCCTGGATGGTGGAAAACGCAGTTTAACCGACAAGAGATCTTCCAAGAAAGACCGACACAGCAAGATTAACACTGCCCAAGGCCCCAGGGACCGAAGAATGAGATTGTCCCTCGATGTTGCTAAGAAGTTTTTTAAGTTGCAAGACATGCTTGGGTTTGATAAGGCAAGCAATACTATCGAGTGGTTGATTATGAAATCAAAACCCGCTATTCGGGATCTCCTC---ACTGAACACTTAAACCAGAGCTGCAGCCTCATGGATGTGTCAAACAGTGCATCTTCTGCTTCAGAATGTGAAGTCCTATCTGGACTTAATGATGATCAATCTGCGGATAAAACCGTTGAGGATCAAGGAGTAGCAATACACAAAGAGAAGAAAAAACTTGATA-AGTAGCTAGGAGAAGTGTGTATATTGATCACTCTCTAGCTAAAGAAACAAGAGAAAAGGCAAGAGCAAGAGCAAGGAAGAGAGCAACTGAAAAACGAAATATAAAGCTCGGCAATGCATCATGTTTGAATCAAGTGATGGATCAGAATACGAGCCGCTTAGGGTCTTGGATCCCTTTTGGAGAAAGCCAAGTTCAAACAATCGATCAAACCGAATATGCAAGCTCCTACTTTCAGTTTAAGCAAGG---GATTAATGTTGGTGATACTTCATCCGCGACGTCTAGCAATTGGAGCCCATCCTTGTTCAATTATCAGCAAAATCCTGGAATTTCTCATGAGG--TATAATACATTATTTAAGAAATTGT------------ATATTAGTTAGTTAATGACCAAGAGTCCAAAA----CTAGGTCAATCATGAAATAGTCCTTCACAAGAAATGATGTATATCATTAGTTGTAAGAAGTCTAATGTAGATTACTGCACACATTCAGA---TAATTAAATATATGTATTTTGCAGC---ATCAGTTCAGTGAGTTTCAGATTCTTGGTAGACCATGGGAAGGCATGAGCAATTAGGTCAGTGTCAAGGGGTGTTTGAGATT
>Chr-BRC1-2
CCATCATTTTCCTCATTCCGCCTCTACAACCCTCATTACAACCCCTTAGATGATCCACGTATCGCCCACGAGCTTTTTGATACACAACGACAACAATCGTTCACTAATGATCATGGCTACCACTCCACCGTTATGGTAGCTCATGAAAACTCAGCTCTCAATAACACTGAAGTGCATTCCATCATGAACAAGTCTAGAAACAACAATGGGAAATTTATTGCCCTGGATGGTGGAAGACGCAGTTTAACCGACAAAAGATCTTCCAAGAAAGACCGACACAGCAAGATTAACACTGCCCAAGGCCCCAGGGACCGAAGAATGAGATTGTCCCTCGATGTTGCTAAGAAGTTTTTTAAGTTGCAAGACATGCTTGGGTTTGATAAGGCAAGCAATACTATCGAGTGGTTGATTATGAAATCAAAACCCGCTATTCGGGATCTCCTC---ACTGAACACTTAAACCAGAGCTGCAGCCTCATGGATGTGTCAAACAGCGCATCTTCTGCTTCAGAATGTGAAGTCCTATCTGGACTTAATGATGATCAATCTGCGGATAAAACCGTTGAGGATCAAGGAGTAGCAATACACAAAGAGAAGAAAAAACTTGATAAAGTAGCTAGGAGAAGTGTGTATATTGATCACTCCCTAGCTAAAGAAACAAGAGAAAAGGCAAGAGCAAGAGCAAGGAAGAGAGCAACTGAAAAACGAAATATAAAGCTCGGCAATGCATCATGTTTGAATCAAGCGATGGATCAGAATACGAGCCGCTTAGGGTCTTGGATCCCTTTTGGAGAAAGCCAAGTTCAAACAATCGATCAAACCAAATATGCAAGCTCCTACTTTCAGTTTAAGCAAGG---GATTAATGTTGGTGATACTTCATCCGCGACGTCTAGCAATTGGAGCCCATCCTTGTTCAATTATCTGCAAAATCCTGGAATTTCTCATGAGG--TATAATACATTATTTAAGAAATTGT------------ATATTAGTTAGTTAATGACCAAGAGTCCAAAA----CTAGGTCAATCATGAAATAGTCCTTCACAAGAAATGATGTATATCATTAGTTGTAAGAAGTCTAATGTAGATTACTGCACACATTCAGA---TAATTAAATATATGTATTTTGCAGC---ATCAGTTCAGTGAGTTTCAGATTCTTGGTAGACCATGGGAAGGCATGAGCAATTAGGTCAGTGTCAAGGGGTGTTTGAGATT
>Cd-BRC1-1
CCATCATTTTCCTCATTCCGCCTCTACAACCC------------CTTAGAAGATCCACGTATCGCCCACGAGCCTTTTGATACACAACGACAACAATCGCTCACTAATGATCATGGCTACCACTCCACCTTTATGGTAGCTCATGAAAACTCAGCTCTCAATAATACTGAAGTGCATTCCATCATGAACAAGTCTAGCAACAACAATGGGAAATTTATTTCCCTGGATGGTGGAAAACGCAGTTTAACCGACAAAAGATCTTCCAAGAAAGACCGACACAGCAAGATTAACACTGCCCAAGGCCCCAGGGACCGAAGAATGAGATTGTCACTCGATGTTGCTAAGAAGTTTTTTAGGTTGCAAGACATGCTTGGGTTTGATAAGGCAAGCAATACTATCGAGTGGTTGATTATGAAATCAAAACCCGCTATTCGGGATCTCCTC---ACTGAACACTTAAACCAGAGCTGCAGCCTCATGGATGTGTCAAACAGTGCATCTTCTGCTTCAGAATGTGAAGTCCTGTCTGGACTTAATGATGATCAATCTGCGGATAAAACCGTTGAGGATCAAGGAGTAGCAATACACAAAGAGAAGAAAAAACTTGATAAAGTAGCTAGGAGAAGTGTGTATATTGATCACTCTCTAGCTAAAGAAACAAGAGAAAAGGCAAGAGCAAGAGCAAGGAAGAGAGCAACTGAAAAACGAAATATAAAGCTCGGCAATGCATCATGTTTGGATCA------------GAATACGAGCCGCTTAGGGTCTTGGATCCCTTTTGGAGAAAGCCAAGTTCAAACAATCGATCAAACCGAATATGCAAGCTCCTACTTTCAGTTTAAGCAAGG---GATTAATGTTGGTGATACTTCATCCGCGACGTCTAGCAATTGGAGTCCAACCTTGTTCAATTATCAGCAAAATCCTGGAATTTCTCATGAGG--TATAATACATTATTTAAGAAGTTGT------------ATATTAGTTAGTTAATGACCAAGAGTCCAAAA----CTAGGTCAATCATGAAATAGGCCTTCACAAGAAATGATGTATATCATTAGTTGTAAGAAGTCTAATGTAGACTACTGCACACATTCAGA---TAATTAATTATATGTATTTTGCAGC---ATCAGTTCAGTGAGTTTCAGATTCTTGGTAGACCATGGGAAGGCATGAGCAATTAGGTCAGTGTCAAGGGGTGTTTGAGATT
>Sch-BRC1-1
CCATCATTTTCCTCATTCCGCCTATACAACCCTCATTACAACCCCTTAGAAGATCCACGTCTAGACCACGAGCTTTTCGATACACGACGACAACAATCGTTCACAAATGATCATAACTACCACTCCACTTTCATGGTAGCTCGTGAAAACGCGGCTCTTAGTAATACTAATGTGCAGTCCACCATGAACAACTCCAGCTGCAACAATGGGAAATTTATTGCCCTTGACGGTGGAAATCGTGGTTTAACCGACAAGAGATCTTCCAAGAAAGACCGACACAGAAAGATTAACACAGCTCAAGGCCCCAGGGACAGAAGAATGAGATTGTCCCTTGATGTTGCTAAGAAGTTTTTTAAGTTGCAAGACATGCTTGGGTTTGATAAGGCTAGCAATACTATCGAGTGGTTGATTACGAAATCAAAACCCGCTATTCGGGACCTCCTC---ACTGAACACTTAAACCAAAGCTGCAGCCTCATGGGTGTGTCAAACAGTTCATCTTCTGCTTCAGAATGTGAAGTTCTATCTGGACTTAATGATGATCAATCTACGGATAAAACCGTTGAGGATCAAGGAATTACAATAAACAAAGAGAAGAAAAGACATGATAAAGTAGCTAGGAGAAGTGTGTATATTGATCAATCTCTAGCTAAAGAAACAAGAAAAAAAGCAAGAGCAAGAGCAAGGAAGAGAACAACTGAGAAACGAAACACAAAGCTCCGTAATTCATCATGCTTGGATCATGTAATGAATCAGAATACGAGCCGATTGGGATCTTTGATACCTTTTGGAGAAAACCAAGTTCAAACAACGGATCAAGCCGATTATGCAAGCTCCTACTTTCAGTTTAAGCAAGG---GATTGGTGTTGGTGATAATTCATTCGCAATGTCTAGCAGTTGGAGCCCTACTTTTTTCAATTATCAGCTAAATCCTGGAATTTCTCCTGAGG--TATAATACATTATTTCAGCACTTGT----ATTACTGGCTGTTAATTAGTTAATGACCAAGAG-CCAACA----CTAGGTCAATCATGAAACAGGCCT----------------------------------------------------------------------ATTAAATATATGTTTTTTGCAGT---ATCAGTTCAGTGAGTTTCAGATTCTTGGTAGACCATGGGAAGGCATGAGCAATTAGGCCAGTGTCAAGGGGTGTTTGAGATG
>Arf-BRC1-1
CCATCATTTTCCTCATTCCGCCTATACAACCCTCATTACAACCCCTTAGAAGATCCACTTATCGCCTACGAGCTTTTCGATACACAACGACAACAATCCTTCACTAATGATCATAACTATCACTCCACTTTTATGGTAGCTCATGAAAACTCAGCTCTCAGTAATACTAATGTGCAGTCCACCATGAACAACTCCAGCTGCAACAATGGGAAATTTATTGCTCTTGATGTTGGCAATCGTGGTTTAACCGACAAGAGATCTTCCAAGAAAGACCGACACAGCAAGATTAACACAGCTCAAGGCCCGAGGGACCGAAGAATGAGATTGTCCCTCGATGTTGCTAAGAAGTTTTTTAAGTTGCAAGACATGCTTGGGTTTGATAAGGCTAGCAATACTATAGAGTGGTTGATTATGAAATCAAAACCCGCTATTCGGGATTTCCTC---ACTGAACATTCAAACCAAAGCTGCAGCCTCATGGGTGTGTCAAACAGTGCATCTTCTGCTTCAGAATGTGAAGTTCTGTCTGGACTTAATGATGATCAATCTACGGATAAAACCGTAGAGGATCAAGGAATTACAATAAACAAAGAGAAGAAAAAACATGATAAAGTAGTTAGGAGAAGTGTGTATGTTGATCAGTCTCTAGCTAAAGAAACAAGAGAAAAAGCAAGAGCAAGAGCAAGGAAGAGAACAACTGAAAAACGAAACATAAAGCTCGGTAGTGCATCATGCATGGATCATGTCATGGATCAGAATACGAGCCGATTGGGGTCTTGGATACCTTTTGGAGAAAACCAAGTTCAAACAACCGATCAAGCCGAATATGCAAGCTCCTACTTTCACTTTAAGCAAGG---GATTAGCGTTGGTGGTAATTCATTCGCGGCCTCTAGCAGTTGGAGCCCATCCTTGTTCAATTATCAACAAAATCCTGGAATTTCTCATGAGG--TATAATACATTATTTTAGCACTTGC----ATTACGGGTTATTAGTTAGTTAATGACCAAGAGTCCAAGA----ATAGGGCAATCATGAAACAGGCCTACACAAGA------------------------------------------------------------TAACTAAATATATATTTTTTGCAGC---ATCAGTTCAGTGAATTTCAGATTCTTGGTAGACCATGGGAAGGCATGAGCAATTAGGTCAGTGTCAAGGGGTGTTTGAGATT
>Arf-BRC1-2
CCATCATTTTCCTCATTCCGCCTATACAACCCTCATTACAACCCCTTAGAAGATCCACTTATCGCCTACGAGCTTTTCGATACACAACGACAACTATCCTTCACTAATGATCATAACTATCACTCCACTTTTATGGTAGCTCATGAAAACTCAGCTCTCAGTAATACTAATGTGCAGTCCACCATGAACAACTCCAGCTGCAACAATGGGAAATTCATTGCTCTTGATGTTGGCAATCGTGGTTTAACCGACAAGAGATCTTCCAAGAAAGACCGACACAGCAAGATTAACACAGCTCAAGGCCCGAGGGACCGAAGAATGAGATTGTCCCTCGATGTTGCTAAGAAGTTTTTTAAGTTGCAAGACATGCTTGGGTTTGATAAGGCTAGCAATACTATAGAGTGGTTGATTATGAAATCAAAACCCGCTATTCGGGATCTCCTC---ACTGAACATTCAAACCAAAGCTGCAGCCTCATGGGTGTGTCAAACAGTGCATCTTCTGCTTCAGAATGTGAAGTTCTGTCTGGACTTAATGATGATCAATCTACGGATAAAACCGTAGAGGATCAAGGAATTACAATAAACAAAGAGAAGAAAAAACATGACAAAGTAGTTAGGAGAAGTGTGTATGTTGATCAGTCTCTAGCTAAAGAAACAAGAGAAAAAGCAAGAGCAAGAGCAAGGAAGAGAACAACTGAAAAACGAAACATAAAGCTCGGTAGTGCATCATGCATGGATCATGTCATGGATCAGAATACGAGCCGATTGGGGTCTTGGATACCTTTTGGAGAAAACCAAGTTCAAACAACCGATCAAGCCGAATATGCAAGCTCCTACTTTCACTTTAAGCAAGG---GATTAGCGTTGGTGGTAATTCATTCGCGGCCTCTAGCAGTTGGAGCCCATCCTTGTTCAATTATCAACAAAATCCTGGAATTTCTCATGAGG--TATAATACATTATTTTAGCACTTGC----ATTACGGGTTATTAGTTAGTTAATGACCAAGAGTCCAAGA----ATAGGGCAATCATGAAATAGGCCTACACAAGA------------------------------------------------------------TAACTAAATATATATTTTTTGCAGC---ATCAGTTCAGTGAATTTCAGATTCTTGGTAGACCATGGGAAGGCATGAGCAATTAGGTCAGTGTCAAGGGGTGTTTGAGATT
>Cmu-BRC1-1
CCATCATTTTCCTCATTCCGCCTATACAACCCTCATTACAACCCCTTAGAAGATCCACTTATCGCCTACGAGCTTTTCAATACACAACCACAACAATCCTTCACTAATGATCATAATTACCACTCGACTTTCATGGTAGCTCATGAAAACACAGCTCTCAATAATACTAATGTGCAGTCCACCATGAACAACTCCAGCTGCAACAATGGGAAACTTATTGCCCTTGATGGTGGAACTCTAAGTTTAACCGACAAGAGATCTTCCAAGAAAGACCGACACAGCAAGATTAACACAGCTCAAGGCCCCAGGGACCGAAGAATGAGATTGTCCCTCGATGTTGCTAAGAAGTTTTTTAAGCTGCAAGACATGCTTGGGTTTGATAAGGCTAGCAATACTATAGAGTGGTTGATTATGCAATCAAAACCCGCTATTCAGGATCTCCTC---ACTGAACACTTAAACCAAAGCTGCAGCCTCCTGGGTGTGTCAAACAGTGCATCTTCTGCTTCAGAATGTGAAGTTCTGTCTGGACTTAATGATGATCAATCTACGGATAAAACCCTAGAGGATCAAGGAATAACAATTACCAAAGAGAAGAAAAAACATGATAAATTAGTTAGGAGAAGTGTGTATGTTGATCCCTCTCTAGCTAAAGAAACAAGAGAAAAAGCAAGAGCAAGAGCAAGGAAGAGAACAACTGAAAAACGAAACATAAAGCTCGGAAATGCTTCATGTTTGGATCATGTAATGGATCATAATACGAGCCGATTAGGGTCTTGGATACCTTTTGGAGAGAACCAAGTTCAAACAACCAATCAAGCTGAATATGCAAGCTCCTACTTTCAGTTTAAGCAAGG---GATTGGTGTTGGTGATAATCCATTCGCGGCATCTAGCAGCTGGAGCTCATCCTTGCTCAATTATCAGCAAAATCCTGGAATTTCTCATCAGGTATATAATACATTTACTGA------------ATTACTGGTTTTTAGT-------------------------------------------------------------------------------------------AATGTATA---------------------TCGTTAAATATATGTTTTTTTCAGC---ATCAGTTCAGTGAGTTTCAGATTCTTGATAGACCATGGGAAGGCATGATGAATTAGGTCAGTGTCAAGGGGTGTTTGAGATT
>Mpa-BRC1-1
CCATCATTTTCCTCATTCCGCCTATACAACCCTCATTACAACCCCTTAGAAGATCCACTTATCGCCTACGAGCTTTTCAATACACAACGACAACAATTGTTTACTAATGATCGTAACTACCACTCCACTTTCATGGTAGCCCATGAAAACTCAGCTCTCAATAATACTAATGTGCAGTCCACCATGAA---------------CAATGGGAAATTTATTGCCCATGATGGTGGAAATCTAGGTTTAACCGACAAGAGATCTTCCAAGAAAGATCGACACAGCAAGATTAACACGGCTCAAGGCCCCAGGGACCGAAGAATGAGATTGTCCCTCGATGTTGCTAAGAAGTTTTTTAAGTTGCAAGACATGCTTGGGTTTGATAAGGCTAGCAATACTATAGAGTGGTTGATTATGCAATCAAAACCCGCTATTCGGGATCTCCTT---GCTGAACACTTGAACCAAAGCTGCAGCCTCATGGGTGTGTCAAACAGTGCATCTTCTGCTTCAGAATGTGAAGTTCTGTCTGGACTCAATGATGATCAGTCTATAAATAAAACTGTAGAGGATCAAGGAATTACAATAAACAAAGAGAAGAAAAAACATGATAAATTAGTTAGGAGAAGTGTGTATGTTGATCCCTTTCTAGCTAAAGAAACAAGGGAAAAAGCAAGAGCAAGAGCAAGGAAGAGAACAACTGAAAAACGAAACATAAAGCTCGGTAATGCATCATGTTTGGATCGTGCAATGGATCAGAATACGAGCCGATTAGGGTCTTGGATACCTTTCGGAGAGAACCAAGTTCAAACAACCAATCAAGCCGAATATGCAAGCTCCTACTTTCAGTTTAAGCAAGG---GATTGGTGTTGGTGATAATCCATTCGCGGCGTCTAGCAGCTGGAGCCCATCCTTCTTCAATTATCAGCAAAATCCTGGAATTTCTCATCAGG--TATATTGCATT-----------TAC-----------------AATTAGTTAATGACCAAGAGTCCAAGA----ATAGGGCAATCATAAAAAAGGCCTATAC--AGAATTATG---------------------------------TACTGAGTATA---------TCATTAAATATATGTTTTTTGCAGC---ATCAGTTCAGTGAGTTTCAGATTCTTGATAGACCATGGGAAGGCATGATCAATTAGGTCAGTGTCAAGGGGTGTTTGAGATT
