# Supplementary material for: Clarifying Recent Adaptive Diversification of the Chrysanthemum-Group on the Basis of an Updated Multilocus Phylogeny of Subtribe Artemisiinae (Asteraceae: Anthemideae)
Source: Front Plant Sci. 2021 May 26;12:648026. doi: 10.3389/fpls.2021.648026 (PMC8187803; doi:10.3389/fpls.2021.648026)
Supplement: Supplementary Data Sheet 1 — Datasets of the sequence alignments. [file Data_Sheet_1.ZIP › brc1-CA.fas]

>Apl-BRC1-1
CCATCATTTTCCTCATTCCGCCTCTACAACCCTCATTACAACCCCTTAGAAGATCCACTTATCGCCCACGAGCTTTTCGATACACAACAACAACAATCTTTCACTAATGATCATAACTTCCACTCCACTTTCATGGTAGCTCATGAAAACTCAGCTCTCAGTAATACTAATGTGCACTCCACCATGAACAACTCCAGCTGCAACAATGGGAAATTTATTGCCCTTGATGGTGGAAATCGCGGTTTAACCTACAATAGATCTTCCAAGAAAGACCGACACAGCAAGATTAACACAGCTCGAGGCCCCAGGGACCGAAGAATGAGATTGTCCCTGGATGTTGCAAAGAAGTTTTTTAAGTTGCAAGACATGCTTGGGTTTGATAAGGCAAGCAATACTATCGAGTGGTTGATTATGAAATCAAAACCCGCTATTCGGGATCTCCTCAGTGAACACTTATACCAAAGCTGCAGCCTCATGGGTGTGTCTAACAGTGCATCTTCTGCTTCCGAATGTGAAGTTCTCTCTGGACTTAATGATGATCAATCTACTGATAAAGCCGTAGAGGATCAAGGAATTGCAGTAAACAAAGAGAAGAAAAAACTTGATAAAATAGTTAGGAGATGTGTGTATGTTGATCAATCTATAGCTAAAGAAACAAGAGAAAAAGCAAGAGTAAGAGCAAGGAAAAGAACAGCTGAAAAACGAAAAATAAAGCTCGGTAATGCATCATGTTTGGATCATGTAATGTTACAGAATATGAGCCGATTAGGGTCTTGGATCCCTTTTGGAGAACATCAAGTTCAAACAATCGATCAAGCCGAATATGCAAGCTCCTACTTTCCGTTTAAGCAAGGGATTAATGTTGGTGATACTTCATCCGCGACGTCTAGCAATTGGAGCCCATTCTTGTTCAATTATCAGCAAAATACTGGAATTTCTCATGAGGTACAATACATTATTTTAGCACTTGTATTACTGGCTATTAGTTAGTTAATGACCAAGAGTCTAAGACTAGGTCAATCATTAAATAGGGCTTCAC-AAAAATGATGTATATCATTGGTTGTAAGAAGTCTAATGTAGATTACTGCACATAATCAGATACTAATTAAATATATGTTTTTTGCAGCATCAGTTCAGTGACTTTCAGATTCCTGGTAGACCATGGTAAGGCATGAGCAATTAGGTCAGTGTCAAGGGGTGTTTGAGATT
>Apl-BRC1-2
CCATCATTTTCCTCATTCCGCCTCTACAACCCTCATTACAACCCCTTAGAAGATCCACTTATCGCCCACGAGCTTTTCGATACACAACAACAACAATCTTTCACTAATGATCATAACTTCCACTCCACTTTCATGGTAGCTCATGAAAACTCAGCTCTCAGTAATACTAATGTGCACTCCACCATGAACAACTCCAGCTGCAACAATGGGAAATTTATTGCCCTTGATGGCGGAAATCACGGTTTAACCGACAATAGATCTTCCAAGAAAGACCGACACAGCAAGATTAACACAGCTCGAGGCCCCAGGGACCGAAGAATGAGATTGTCCCTCAATATTGCAAAGAAGTTTTTTAAGTTGCAAGACATGCTTGGGTTTGATAAGGCAAGCAATACTATCGAGTGGTTGATTATGAAATCAAAACTCGCTATTCAGGATCTCCTCACTGAACACTTATACGAAAGCTGCAGCCTCATGGGTGTGTCAAACAGTGCATCTTCTGTTTCAGAATGTGAAGTTCTGTCTGGACTTAATGATGATCAATCTACAAATAAAACCTTAGAGGATCAAAGAATTGCAGTAAACAAAGAGAAGAAAAAACATGACAAAGTAGTTAGGAGATGTGTGTATATTGATCACTCTCTAGCTAAAGAAACAAGAGAAAAAGCAAGAGTAAGAGCAAGGAAGAGAACAGCTGAAAAACGTAAAATAAAGCTCGGTAATGCATCATGTTTGAATCATGTAATGGATCAGAATATGAGCCGATTAGGTTCTTGGATCCCTTTTGGAGAACATCAAGTTCAAACAACTGACCAAGCCGAATATGCAAGCTCCTACTTTCAGTTTAAGCAAGGGATTAATGTTGGTAATACTTCATCCGCGACGTCTAGCAATTGGAGCCCATCCTTGTTCAATTATCAGCAAAATATTGGAATTTTTCATGAGGTATAATACATTATTTTAGCACTTGTATTGCTGGCTATTAGTTAGTTAATGACCAAGAGTCCAGAACTAGGTCAATCATTAAATAGGGCTTCACAAAAAATGATGTAT-----TGGTTGTAAGAAGTCTAATGTAGATTATTGCACATAATCAGA---TAATTAAATATATGTTTTTTGCAGCATCAGTTCAGTGACTTTCAGATTCCTGGTAGACCATGGGAAGGCATGAGCAATTAGGTCAGTGTCAAGGGGTGTTTGAGATT
>Apa-BRC1-1
CCATCATTTTCCTCATTCCGCCTCTACAACCCGCATTACAACCCCTTAGAAGATCCACTTATCGCCCACGAGCTTTTCGATACACAACGACAACAATCGTTCACTAATGATCATAACTACCACTCCACTTTCATGGTAGCTCATGAAAACTCAGCTCTCAATAATACTAATGTGCAGTCCACCATGAAAAACTCCAGCTGCAACAATAGGAAATTTATTGCCCTTGATGGTGGAAATCGCGGTTTAACCGACAAGAGATCTTCCAAGAAAGACCGACACAGCAAGATTAACACAGCTCGAGGCCCCAGGGACCGAAGAATGAGATTGTCCCTCGATGTTGCTACGAAGTTTTTTAAGTTGCAAGACATGCTTGGTTGTGATAAGGCAAGCAATACTATCGAGTGGTTGATTATGAAATCAAAACTGGCTATTCAGGATCTCCTCACTGAACACTTATACGAAAGCTGCAGCCTCATGGGTGTGTCAAACAGTGCATCTTCTGTTTCAGAATGTGAAGTTCTGTCTGGACTTAATGATGATCAATCTACAAATAAAACCTTAGAGGATCAAAGAATTGCAGTAAACAAAGAGAAGAAAAAACATGACAAAGTAGTTAGGAGATGTGTGTATATTGATCACTCTCTAGCTAAAGAAACAAGAGAAAAAGCAAGAGTAAGAGCAAGGAAGAGAACAGCTGAAAAACGTAAAATAAAGCTCGGTAATGCATCATGTTTGAATCATGTAATGGATCAGAATATGAGCCGATTAGGTTCTTGGATCCCTTTTGGAGAACATCAAGTTCAAACAACTGACCAAGCCGAATATGCAAGCTCCTACTTTCAGTTTAAGCAAGGGATTAATGTTGGTGATACTTCATCCGCGACGTCTAGCAATTGGAGCCCATCCTTGTTCAATTATCAGCAAAATATTGGAATTTTTCATGAGGTATAATACATTATTTTAGCACTTGTATTGCTGGCTATTAGTTAGTTAATGACCAAGAGTCCAGAACTAGGTCAATCATTAAATAGGGCTTCACAAAAAATGATGTAT-----TGGTTGTAAGAAGTCTAATGTAGATTATTGCACATAATCAGA---TAATTAAATATATGTTTTTTGCAGCATCAGTTCAGTGACTTTCAGATTCCTGGTAGACCATGGGAAGGCATGAGCAATTAGGTCAGTGTCAAGGGGTGTTTGAGATT
>Apa-BRC1-2
CCATCATTTTCCTCATTCCGCCTCTACAACCCTCATTACAACCCCTTAGAAGATCCACTTATCGCCCACGAGCTTTTCGATACACAACGACAACAATCGTTCACTAATGATCATAACTACCACTCCACTTTCATGGTAGCTCATGAAAACTCAGCTCTCAATAATACTAATGTGCAGTCCACCATGAAAAACTCCAGCTGCAACAATAGGAAATTTATTGCCCTTGATGGTGGAAATCGCGGTTTAACCGACAAGAGATCTTCCAAGAAAGACCGACACAGCAAGATTAACACAGCTCGAGGCCCCAGGGACCGAAGAATGAGATTGTCCCTCGATGTTGCTACGAAGTTTTTTAAGTTGCAAGACATGCTTGGTTATGATAAGGCAAGCAATACTATCGAGTGGTTGATTATGAAATCAAAACTCGCTATTCAGGATCTCCTCACTGAACACTTATACGAAAGCTGCAGCCTCATGGGTGTGTCAAACAGTGCATCTTCTGTTTCAGAATGTGAAGTTCTGTCTGGACTTAATGATGATCAATCTACAAATAAAACCTTAGAGGATCAAAGAATTGCAGTAAACAAAGAGAAGAAAAAACATGACAAAGTAGTTAGGAGATGTGTGTATATTGATCACTCTCTAGCTAAAGAAACAAGAGAAAAAGCAAGAGTAAGAGCAAGGAAGAGAACAGCTGAAAAACGTAAAATAAAGCTCGGTAATGCATCATGTTTGAATCATGTAATGGATCAGAATATGAGCCGATTAGGTTCTTGGATCCCTTTTGGAGAACATCAAGTTCAAACAACTGACCAAGCCGAATATGCAAGCTCCTACTTTCAGTTTAAGCAAGGAATTAATGTTGGTGATACTTCATCCGCGACGTCTAGCAATTGGAGCCCATCCTTGTTCAATTATCAGCAAAATATTGGAATTTTTCATGAGGTATAATACATTATTTTAGCACTTGTATTGCTGGCTATTAGTTAGTTAATGACCAAGAGTCCAGAACTAGGTCAATCATTAAATAGGGCTTCACAAAAAATGATGTAT-----TGGTTGTAAGAAGTCTAATGTAGATTATTGCACATAATCAGA---TAATTAAATATATGTTTTTTGCAGCATCAGTTCAGTGACTTTCAGATTCCTGGTAGACCATGGGAAGGCATGAGCAATTAGGTCAGTGTCAAGGGGTGTTTGAGATT
>Apa-BRC1-3
CCATCATTTTCCTCATTCCGCCTCTACAACCCTCATTACAACCCCTTAGAAGATCCACTTATCGCCCACGAGCTTTTCGATACACAACGACAACAATCGTTCACTAATGATCATAACTACCACTCCACTTTCATGGTAGCTCATGAAAACTCAGCTCTCAATAATACTAATGTGCAGTCCACCATGAAAAACTCCAGCTGCAACAATAGGAAATTTATTGCCCTTGATGGTGGAAATCGCGGTTTAACCGACAAGAGATCTTCCAAGAAAGACCGACACAGCAAGATTAACACAGCTCGAGGCCCCAGGGACCGAAGAATGAGATTGTCCCTCGATGTTGCTACGAAGTTTTTTAAGTTGCAAGACATGCTTGGTTATGATAAGGCAAGCAATACTATCGAGTGGTTGATTATGAAATCAAAACTCGCTATTCAGGATCTCCTCACTGAACACTTATACGAAAGCTGCAGCCTCATGGGTGTGTCAAACAGTGCATCTTCTGTTTCAGAATGTGAAGTTCTGTCTGGACTTAATGATGATCAATCTACAAATAAAACCTTAGAGGATCAAAGAATTGCAGTAAACAAAGAGAAGAAAAAACATGACAAAGTAGTTAGGAGATGTGTGTATATTGATCACTCTCTAGCTAAAGAAACAAGAGAAAAAGCAAGAGTAAGAGCAAGGAAGAGAACAGCTGAAAAACGTAAAATAAAGCTCGGTAATGCATCATGTTTGAATCATGTAATGGATCAGAATATGAGCCGATTAGGTTCTTGGATCCCTTTTGGAGAACATCAAGTTCAAACAACTGACCAAGCCGAATATGCAAGCTCCTACTTTCAGTTTAAGCAAGGGATTAATGTTGGTGATACTTCATCCGCGACGTCTAGCAATTGGAGCCCATCCTTGTTCAATTATCAGCAAAATATTGGAATTTTTCATGAGGTATAATACATTATTTTAGCACTTGTATTGCTGGCTATTAGTTAGTTAATGACCAAGAGTCCAGAACTAGGTCAATCATTAAATAGGGCTTCACAAAAAATGATGTAT-----TGGTTGTAAGAAGTCTAATGTAGATTATTGCACATAATCAGA---TAATTAAATATATGTTTTTTGCAGCATCAGTTCAGTGACTTTCAGATTCCTGGTAGACCATGGGAAGGCATGAGCAATTAGGTCAGTGTCAAGGGGTGTTTGAGATT
>Apr-BRC1-1
CCATCATTTTCCTCATTCCGCCTCTACAACCCTCATT---ACCCCTTAGAAGATCCACTTATCGCCCACGAGCTTTTCGGTACACAACAACAACAATCTTTCACTAATGATCATAGCTTCCACTCCACTTTCATGGTAGCTCATGAAAACTCAGCTCTCAGTAATACTATTGTGCACTCCACCATGAACAACTCCAGCTGCAACAATGGGAAATTTATTGCCCTTGATGGTGGAAATCGCGGTTTAACCGACAATAGATCTTCCAAGAAAGACCGACACAGCAAGATTAACACAGCTCGAGGCCCCAGGGACCGAAGAATGAGATTGTCCCTCGATGTTGCTAAGAAGTTTTTTAAGTTGCAAGATATGCTTGGGTTTGATAAGGCAAGCAATACTATCGAGTGGTTGATTATGAAATCAAAACCCGCTATTCGGGATCTCCTCACTGAACACTTATACCAAAGCTTCAGCCTTATGGGTGTGTCAAACAGTGCATCTTCTGCTTCCGAATGTGAAGTTCTGTCTGGACTTAATGATGATCAATCTACGGATAAAACCATAGAGGATCAAGGAATTGCAGTAAACAAAGAGAAGAAAAAACGTGATAAAGTTGTTAGGAGATGTGTGTATGTTGATCACTCTATAGCTAAAGAAACAAGAGAAAAAGCAAGAGTAAGAGCAAGGAAGAGAACAGCTGAAAAACGAAAAATAAAGCTCGGTAATGCATCATGTTTGGATCATGTAATGTTACAGAATATGAGTCGATTAGGGTCTTGGATCCCTTTTGGAGAGCATCAAGTTCAAACAATCGATCAAGCCGAATATGCAAGCTCCTATTTTCAGTTTAAGCAAGGGATTAATGTTGGTGATACTTCATCCGCGACGTCTAGCAATTGGAACCCATCCTTGTTCAATCATCAACAAAATATTGGAATTTCTCATGAGGTATAATACATTATTTTAGCACTTGTATTACTGGCTATTAGTTAGTTAATGACCAAGAGTCTAAGACTAGGTCAATCATTAAATAGGGCTTTAC-AAAAATGATTAATATCATTGGTTGTAAGAAGTCTAATGTAGATTACTGCACATAATCAGATACTAATTAAATATATGTTTTTTGCAGCATCAGTTTAGTGACTTTCAGATTCCTGGTAGACCATGGGAAGGCATGAGCAATTAGGTCAGTGTCAAGGGGTGTTTGAGATT
>Af-BRC1-1
CCATCATTTTCCTCATTCCGCCTCTACAACCCTCATTACAACCCCTTAGAAGATCCACTTATCGCCCACGAGCTTTTCGATACACAACGACAACAATCGTTCACTAATGATCATAACTACCACTCCACTTTCATGGTAGCTCATGATAACTCAGCTCTCAGTAATACTAATGTGCACTCCACCATGAACAACTCCAGCTGCAACAATGGAAAATTTATTGCCCTTGATGGTGGAAATCGCGGTTTAACCGACAAGAGATCTTCCAAGAAAGACCGACACAGCAAGATTCACACAGCTCGAGGCCCCAGGGACCGAAGAATGAGATTGTCCCTCGATGTTGCTACTAAGTTTTTTAAGTTGCAAGACATGCTTGGGTATGATAAGGCAAGCAATACTATCGAGTGGTTGATTATGAAATCAAAACCCGCTATTCAGGATCTCCTCACTGAACACTTATACCAAAGCTGCAGCCTCATGGGTGTGTCAAACAGTGCATCTTCTGTTTCAGAATGTGAAGTTCTGTCTGGACTTAATGATGATCAATCTACAAATAAAACCGTAGAGGATCAAAGAATTGCAGTAAACAAAGAGAAGAAAAAACATGACAAAGTAGTTAGGAGATGTGTGTATATTGATCACTCTCTAGCTAAAGAAACAAGAGAAAAAGCAAGAGTAATAGCAAGGAAGAGAACAGCTGAAAAACGTAAAATAAAGCTCGGTAATGCATCATGTTTGAATCATGTAATGGATCAGAATATGAGCCGATTAGGGTCTTGGATCCCTTTTGGAGAACATCAAGTTCAAACAATCGATCAAGCCGAATATGTAAGCTCCTACTATCAGTTTAAGCAAGGGATTAATGTTGGTGATAGTTCATCCGCGACGTCTAGCAATTGGAGCCCATCCTTGTTCAATTATCAGCAAAATACTGGAATTTCTCATGAGGTATAATACATTATTTTAGCACTTGTATTACTGGCTATTAGTTAGTTAATGACCAAGAGTCCAAGACTAGGTCAATCATTAAAAAGGGTTTCACAAAAAATGATGTATATCATTGGTTGTAAGAAGTCTAATGTAAATTATTGCACATAATTAGA---TAATTAAATATATGTTTTTTGCAGCATCAGTTCAGTGACTTTCAGATTCCTGGTAGACCATGGGAAGGCACGAGCAATTAGGTCCGTGTCAAGGGGTGTTTGAGATT
>Af-BRC1-2
CCATCATTTTCCTCATTCCGCCTCTACAACCCTCATTACAACCCCTTAGAAGATCCACTTATCGCCCACGAGCTTTTCGATACACAACGACAACAATCGTTCACTAATGATCATAACTACCACTCCACTTTCATGGTAGCTCATGAAAACTCAGCTCTCAGTAATACTAATGTGCACTCCACCATGAACAACTCCAGCTGCAACTATGGAAAATTTATTGCCCTTGATGGTGGAAATCGCGGTTTAACCGACAATAGATCTTCCAAGAAAGACCGACACAGCAAGATTAACACAGCTCGAGGCCCCAGGGACCGAAGAATGAGATTGTCCCTCGATGTTGCTAAGAAGTTTTTTAAGTTGCAAGACATGCTTGGGTTTGATAAGGCAAGCAATACTATCGAGTGGTTGATTATGAAATCAAAACCCGCTATTCGGGATCTCCTCACTGAACACTTAAACCAAAGCTGCAGCCTCATGGGTGTGTCAAACAGTGCATCTTCTGCTTCCGAATGTGAAGTTCTGTCTGGACTTAATGATGATCAATCTACGGCTAAAACCGTTGAGGATCAAGGAATTCCAGTAAACAAAGAGAAGAAAAAACATGATAAAGTAGTTAGGAGATGTGTGTATGTTGATCACTCTATAGCTAAAGAAACAAGAGAAAAAGCAAGAGTAAGAGCAAGGAAGAGAACAGCTGAAAAACGAAATATAAAGCTCGGTAATGCATCATGTTTGGATCATGTAATGTTACAGAATATGAGTCGATTAGGGTCTTGGATCCCTTTTGGAGAGCATCAAGTTCAAACAATCGATCAAGCCGAATATGCAAGCTCCTATTTTCAGTTTAAGCAAGGGATTAATGTTGGTGATACTTCATCCGCGACGTCTAGCAATTGGAACCCATCCTTGTTCAATCATCAACAAAATATTGGAATTTCTCATGAGGTATAATACATTATTTTAGCACTTTTATTACTGGCTATTAGTTAGTTAATGACCAAGAGTCTAAGACTAGGTCAATCATTAAATAGGGCTTCAC-AAAAATGATTAATATCATTGGTTGTAAGAAGTCTAATGTAGATTACTGCACATAATCAGATACTAATTAAATATATGTTTTTTGCAGCATCAGTTCAGTGACTTTCAGATTCCTGGTAGACCATGGGAAGGCATGAGCAATTAGGTCAGTGTCAAGGGGTGTTTGAGATT
>Af-BRC1-3
CCATCATTTTCCTCATTCCGCCTCCACAACCCTCATTACAACCCCTTAGAAGATCCACTTATCGCCCACGAGCTTTTCGGTACACAACAACAACAATCTTTCACTAATGATCATAACTTCCACTCGACTTTCATGGTAGCTCATGAAAGCTCAGCTCTCAGTAATACTAATGTGCACTCCACCATGAACAACTCCAGCTGCAACAATGGGAAATTTATTGCCCTTGATGGTGGAAATTGCGGTTTAACCGAAAATAGATCTTCCAAGAAAGACCGACACAGCAAGATTAACACAGCTCGAGGCCCCAGGGACCGAAGAATGAGATTGTCCCTCGATGTTGCAAAGAAGTTTTTTAAGTTGCAAGACATGCTTGGGTTTGATAAGGCAAGCAATACTATCGAGTGGTTGATTATGAAATCAAAACCCGCTATTCGGGATCTCCTCACTGAACACTTAAACCAAAGCTGCAGCCTCATGGGTGTGTCAAACAGTGCATCTTCTGCTTCCGAATGCGAAGTTCTGTCTGGACTTAATGATGATCAATCTACGGCTAAAACCGTTGAGGATCAAGGAATTGCAGTAAACAAAGAGAAGAAAAAACATGATAAAGTAGTTAGGAGATGTGTGTATGTTGATCAATCTATAGCTAAAGAAACAAGAGAAAAAGCAAGAGTAAGAGCAAGGAAGAGAACAGCTGAAAAACGAAAAATAAAGCTCGGTAATGCATTATGTTTGGATCATGTAATGTTACAGAATATGAGCCGATTAGGGTCTTGGATCCCTTTTGGAGAACATCAAGTTCAAACAATCGATCAAGCCGAATATGCAAGCTCCTACTTTCAGTTTAAGCAAGGTATTAATGTTGGTGATACTTCATCCGCGACGTCTAGCAATTGGAGCCCATCCTTGTTCAATCATCAACAAAATATTGGAATTTCTCATGAGGTATAATACATTATTTTAGCACTTGTATTACTGGCTATTAGTTGGTTAATGACCAAGAGTCTAAGACTAGGTCAATCATTAAATAGGGCTTCAC-AAAAATGATTAATATCATTGGTTGTAAGAAGTCTAATGTAGATTACTGCACATAATCAGATACTAATTAAATATATGTTTTTTGCAGCATGAGTTCAGCGACTTTCAGATTCCTGGTAGACCATGGGAAGGCATGAGCAATTAGGTCAGTGTCAAGGGGTGTTTGAGATT
>Aa-BRC1-1
CCATCATTTTCCTCATTCCGCCTCTACAACCCTCATTACAACCCCTTAGAAGATCCACTTATCGCCCACGAGCTTTTCGATACACAACAACAACAATCTTTCACTAATGATCATAACTTCCGCTCCACTTTCATGGTAGCTCATGAAAACTCAGCTCTCAGTAATACTAATGTGCACTCCACCATGAACAACTCCAGGTGCAACAATGGGAAATTTATTGCCCTTGATGGTGGAATTCGCGGTTTAACCGACAAGAGATCTTCCAAGAAAGACCGACACAGCAAGATTAACACAGCTCGAGGCCCCAGGGACCGAAGAATGAGATTGTCCCTCGATGTTGCTACGAAGTTTTTTAAGTTGCAAGACATGCTTGGGTATGATAAGGCAAGCAATACTATCGAGTGGTTGATTATGAAATCAAAACTCGCTATTCAGGATCTCCTCAATGAACACTTATACGAAAGCTGCAGCCTCATGGGTGTGTCAAACAGTGCATCTTCTGTTTCAGAATGTGAAGTTCTGTCTGGACTTAATGATGATCAATCTACAAATAAAACCTTAGAGGATCAAAGAATTGCAGTTAACAAAGAGAAGAAAAAACATGACAAAGTAGTTAGGAGATGTGTGTATATTGATCACTCTCTAGCTAAAGAAACAAGAGAAAAAGCAAGAGTAAGAGCAAGGAAGAGAACAGCTGAAAAACGTAAAATAAAGCTCGGTAATGCATCATGTTTGAATCATGTAATGGATCAGAATATGAGCCGATTAGGTTCTTGGATCCCTTTTGGAGAACATCAAGTTCAAACAACCGACCAAGCCGAATATGCAAGCTCCTACTTTCAGTTTAAGCAAGGGATTAATGTTGGTGATACTTCATCCGCGACGTCTAGCAATTGGAGCCCATCCTTGTTCAATTATCAGCAAAATATTGGAATTTTTCATGAGGTATAATACATTATTTTAGCACTTGTATTGCTGGCTATTAGTTAGTTAATGACCAAGAGTCCAGAACTAGGTCAATCATTAAATAGGGCTTCACAAAAAATGATGTAT-----TGGTTGTAAGAAGTCTAATGTAGATTATTGCACATAATCAGA---TAATTAAATATATGTTTTTTGCAGCATCAGTTCAGTGACTTTCAGATTCCTGGTAGACCATGGGAAGGCATGAGCAATTAGGTCAGTGTCAAGGGGTGTTTGAGATT
>Apv-BRC1-1
CCATCATTTTCCTCATTCCGCCTCTACAACCCTCATTACAACCCCTTAGAAGATCCACTTATCGCCCACGAGCTTTTCGATACACAACGACAACAATCGTTCACTAATGATCATAACTACCACTCCACTTTCATGGTAGCTCATGAAAACTCAGCTCTCAATAATACTAATGTGCAGTCCACCATGAACAACTCCAGCAGCAACAATGGGAAATTTATTGCCCTTGATGGTGGAAATCGCGGTTTAACCGACAAGAGATCTTCCAAGAAAGACCGACACAGCAAGATTAACACAGCTCGAGGCCCCAGGGACCGAAGAATGAGATTGTCCCTCGATGTTGCTACGAAGTTTTTTAAGTTGCAAGACATGCTTGGGTATGATAAGGCAAGCAATACTATCGAGTGGTTGATTATGAAATCAAAACTCGCTATTCAGGATCTCCTCACTGAACACTTATACGAAAGCTGCAGCCTCATGGGCGTGTCAAACAGTGGATCTTCTGTTTCAGAATGTGAAGTTCTGTCTGGACTTAATGATGATCAATCTACAAATAAAACCGTAGAGGATCAAAGAATTGCAGTAAACAAAGAGAAGAAAAAACATGACAAAGTAGTTAGGAGATGTGTGTATATTGATCACTCTATAGCTAAAGAAACAAGAGAAAAAGCAAGAGTAAGAGCAAGGAAGAGAACAGCTGAAAAACGTAAAATAAAGCTCGGTAATGCATCATGTTTGAATCATGTAATGGATCAGAATATGAGCCGATTAGGGTCTTGGATCCCTTTTGGAGAACATCAAGTTCAAACAACCGACCAAGCCGAATATGCAAGCTCCTACTTTCAGTTTAAGCAAGGGATTAATGTTGGTGATACTTCATCCGCGACGTCTAGCAATTGGAGCCCATCCTTGTTCAATTATCAGCAAAATATTGGAATTTTTCATGAGGTATAATACATTATTTTAGCACTTGTATTGCTGGCTATTAGTTAGTTAATGACCAAGAGTCCAGAACTAGGTCAATCATTAAATAGGGCTTCACAAAAAATGCTGTAT-----TGGTTGTAAGAAGTCTAATGTAGATTATTGCACATAATCAGA---TAATTAAATATATGTTTTTTGCAGCATCAGTTCAGTGACTTTCAGATTCCTGGTAGACCATCGGAAGGCATGAGCAATTAGGTCAGTGTCAAGGGGTGTTTGAGATT
>Afr-BRC1-1
CCATCATTTTCCTCATTCCGCCTCTACAACCCTCATTACAACCCCTTAGAAGATCCACTTATCGCCCACGAGCTTTTCAATACACAACGACAACAATCGTTCACTAATGATCATAACTACCACTCCACTTTCATGGTAGCTCATGATAACTCAGCTCTCAGTAATACTAATGTGCACTCCACCATGAACAACTCCAGCTGCAACAATGGAAAATTTATTGCCCTTGATGGTGGAAATCGCGGTTTAACCGACAAGAGATCTTCCAAGAAAGACCGACACAGCAAGATTCACACAGCTCGAGGCCCCAGGGACCGAAGAATGAGATTGTCCCTCGATGTTGCTACTAAGTTTTTTAAGTTGCAAGACATGCTTGGGTATGATAAGGCAAGCAATACTATCGAGTGGTTGATTATGAAATCAAAACCCGCTATTCAGGATCTCCTCACTGAACACTTATACCAAAGCTGCAGCCTCATGGGTGTGTCAAACAGTGCATCCTCTGTTTCAGAATGTGAAGTTCTGTCTGGACTTAATGATGATCAATCTACAAATAAAACCGTAGAGGATCAAAGAATTGCAGTAAACAAAGAGAAGAAAAAACATGACAAAGTAGTTGGGAGATGTGTGTATATTGATCACTCTCTAGCTAAAGAAACAAGAGAAAAAGCAAGAGTAATAGCAAGGAAGAGAACAGCTGAAAAACGTAAAATAAAGCTCGGTAATGCATCATGTTTGAATCATGTAATGGATCAGAATATGAGCCGATTAGGGTCTTGGATCCCTTTTGGAGAACATCAAGTTCAAACAATCGATCAAGCCGAATATGTAAGCTCCTACTATCAGTTTAAGCAAGGGATTAATGTTGGTGATAGTTCATCCGCGACGTCTAGCAATTGGAGCCCATCCTTGTTCAATTATCAGCAAAATACTGGAATTTCTCATGAGGTATAATACATTATTTTAGCACTTGTATTACTGGCTATTAGTTAGTTAATGACCAAGAGTCCAAGACTAGGTCAATCATTAAAAAGGGTTTCACAAAAAATGATGTATATCATTGGTTGTAAGAAGTCTAATGTAAATTATTGCACATAATTAGA---TAATTAAATATATGTTTTTTGCAGCATCAGTTCAGTGACTTTCAGATTCCTGGTAGACCATGGGAAGGCATGAGCAATTAGGTCCGTGTCAAGGGGTGTTTGAGATT
>Afr-BRC1-2
CCATCATTTTCCTCATTCCGCCTCCACAACCCTCATTACAACCCCTTAGAAGATCCACTTATCGCCCACGAGCTTTTCGGTACACAACAACAACAATCTTTCACTAATGATCATAACTTCCACTCGACTTTCATGGTAGCTCATGAAAGCTCAGCTCTCAGTAATACTAATGTGCACTCCACCATGAACAACTCCAGCTGCAACAATGGGAAATTTATTGCCCTTGATGGTGGAAATTGCGGTTTAACCGAAAATAGATCTTCCAAGAAAGACCGACACAGCAAGATTAACACAGCTCGAGGCCCCAGGGACCGAAGAATGAGATTGTCCCTCGATGTTGCAAAGAAGTTTTTTAAGTTGCAAGACATGCTTGGGTTTGATAAGGCAAGCAATACTATCGAGTGGTTGATTATGAAATCAAAACCCGCTATTCGGGATCTCCTCACTGAACACTTAAACCAAAGCTGCAGCCTCATGGGTGTGTCAAACAGTGCATCTTCTGCTTCCGAATGCGAAGTTCTGTCTGGACTTAATGATGATCAATCTACGGCTAAAACCGTTGAGGATCAAGGAATTGCAGTAAACAAAAAGAAGAAAAAACATGATAAAGTAGTTAGGAGATGTGTGTATGTTGATCAATCTATAGCTAAAGAAACAAGAGAAAAAGCAAGAGTAAGAGCAAGGAAGAGAACAGCTGAAAAACGAAAAATAAAGCTCGGTAATGCATTATGTTTGGATCATGTAATGTTACAGAATATGAGCCGATTAGGGTCTTGGATCCCTTTTGGAGAACATCAAGTTCAAACAATCGATCAAGCCGAATATGCAAGCTCCTACTTTCAGTTTAAGCAAGGTATTAATGTTGGTGATACTTCATCCGCGACGTCTAGCAATTGGAGCCCATCCTTGTTCAATCATCAACAAAATATTGGAATTTCTCATGAGGTATAATACATTATTTTAGCACTTGTATTACTGACTATTAGTTAGTTAATGACCAAGAGTCTAAGACTAGGTCAATCATTAAATAGGGCTTCAC-AAAAATGATGTATATCA----TTGTAAGAAGTCTAATGTAGATTACTGCACATAATCAGA---TAATTAAATATATGTTTTTTGCAGCATCAGTTCAGTGACTTTCAGATTCCTGGTAGACCATGGGAAGGCATGAGCAATTAGGTCAGTGTCAAGGGGTGTTTGAGATT
>AplJJ-BRC1-1
CCATCATTTTCCTCATTCCGCCTCTACAACCCTCATTACAACCCCTTAGAAGATCCACTTATCGCCCACGAGCTTTTCGATACACAACGACAACAATCGTTCACTAATGATCATAACTACCACTCCACTTTCATGGTAGCTCATGAAAACTCAGCTCTCAATAATACTAATGTGCAGTCCACCATGAAAAACTCCAGCTGCAACAATAGGAAATTTATTGCCCTTGATGGTGGAAATCGCGGTTTAACCGACAAGAGATCTTCCAAGAAAGACCGACACAGCAAGATTAACACAGCTCGAGGCCCCAGGGACCGAAGAATGAGATTGTCCCTCGATGTTGCTACGAAGTTTTTTAAGTTGCAAGACATGCTTGGTTATGATAAGGCAAGCAATACTATCGAGTGGTTGATTATGAAATCAAAACTCGCTATTCAGGATCTCCTCACTGAACACTTATACGAAAGCTGCAGCCTCATGGGTGTGTCAAACAGTGCATCTTCTGTTTCAGAATGTGAAGTTCTGTCTGGACTTAATGATGATCAATCTACAAATAAAACCTTAGAGGATCAAAGAATTGCAGTAAACAAAGAGAAGAAAAAACATGACAAAGTAGTTAGGAGATGTGTGTATATTGATCACTCTCTAGCTAAAGAAACAAGAGAAAAAGCAAGAGTAAGAGCAAGGAAGAGAACAGCTGAAAAACGTAAAATAAAGCTCGGTAATGCATCATGTTTGAATCATGTAATGGATCAGAATATGAGCCGATTAGGTTCTTGGATCCCTTTTGGAGAACATCAAGTTCAAACAACTGACCAAGCCGAATATGCAAGCTCCTACTTTCAGTTTAAGCAAGGAATTAATGTTGGTGATACTTCATCCGCGACGTCTAGCAATTGGAGCCCATCCTTGTTCAATTATCAGCAAAATATTGGAATTTTTCATGAGGTATAATACATTATTTTAGCACTTGTATTGCTGGCTATTAGTTAGTTAATGACCAAGAGTCCAGAACTAGGTCAATCATTAAATAGGGCTTCACAAAAAATGATGTAT-----TGGTTGTAAGAAGTCTAATGTAGATTATTGCACATAATCAGA---TAATTAAATATATGTTTTTTGCAGCATCAGTTCAGTGACTTTCAGATTCCTGGTAGACCATGGGAAGGCATGAGCAATTAGGTCAGTGTCAAGGGGTGTTTGAGATT
>AplJJ-BRC1-2
CCATCATTTTCCTCATTCCGCCTCTACAACCCTCATTACAACCCCTTAGAAGATCCACTTATCGCCCACGAGCTTTTCGATACACAACGACAACAATCGTTCACTAATGATCATAACTACCACTCCACTTTCATGGTAGCTCATGAAAACTCAGCTCTCAATAATACTAATGTGCAGTCCACCATGAAAAACTCCAGCTGCAACAATAGGAAATTTATTGCCCTTGATGGTGGAAATCGCGGTTTAACCGACAAGAGATCTTCCAAGAAAGACCGACACAGCAAGATTAACACAGCTCGAGGCCCCAGGGACCGAAGAATGAGATTGTCCCTCGATGTTGCTACGAAGTTTTTTAAGTTGCAAGACATGCTTGGTTATGATAAGGCAAGCAATACTATCGAGTGGTTGATTATGAAATCAAAACTCGCTATTCAGGATCTCCTCACTGAACACTTATACGAAAGCTGCAGCCTCATGGGTGTGTCAAACAGTGCATCTTCTGTTTCAGAATGTGAAGTTCTGTCTGGACTTAATGATGATCAATCTACAAATAAAACCTTAGAGGATCAAAGAATTGCAGTAAACAAAGAGAAGAAAAAACATGACAAAGTAGTTAGGAGATGTGTGTATATTGATCACTCTCTAGCTAAAGAAACAAGAGAAAAAGCAAGAGTAAGAGCAAGGAAGAGAACAGCTGAAAAACGTAAAATAAAGCTCGGTAATGCATCATGTTTGAATCATGTAATGGATCAGAATATGAGCCGATTAGGTTCTTGGATCCCTTTTGGAGAACATCAAGTTCAAACAACTGACCAAGCCGAATATGCAAGCTCCTACTTTCAGTTTAAGCAAGGGATTAATGTTGGTGATACTTCATCCGCGACGTCTAGCAATTGGAGCCCATCCTTGTTCAATTATCAGCAAAATATTGGAATTTTTCATGAGGTATAATACATTATTTTAGCACTTGTATTGCTGGCTATTAGTTAGTTAATGACCAAGAGTCCAGAACTAGGTCAATCATTAAATAGGGCTTCACAAAAAATGATGTAT-----TGGTTGTAAGAAGTCTAATGTAGATTATTGCACATAATCAGA---TAATTAAATATATGTTTTTTGCAGCATCAGTTCAGTGACTTTCAGATTCCTGGTAGACCATGGGAAGGCATGAGCAATTAGGTCAGTGTCAAGGGGTGTTTGAGATT
>Apo-BRC1-1
CCATCATTTTCCTCATTCCGCCTCTACAACCCTCATTACAACTCCTTAGAAGATCCACGTATCGCCCACGAGCTTTTCGATACACAACAACAACAATCTTTCACTAATGATCATAACTTCCACTCCACTTTCATGGTAGCTCATGAAAACTCAGCTCTCAGTAATACTAATGTGCACTCCACCATGAACAACTCCAGCTGCAACAATGGGAAATTTATTGCCCTTGATGGTGGAAATCGCGGTTTAACCGACAAGAGATCTTCCAAGAAAGACCGACACAGCAAGATTCACACAGCTCGAGGCCCCAGGGACCGAAGAATGAGATTGTCCCTCGATGTTGCTACGAAGTTTTTTAAGTTGCAAGACATGCTTGGGTATGATAAGGCAAGCAATACTATCGAGTGGTTGATTATGAAATCAAAACCCGCTATTCAGGATCTCCTCACTGAACACTTAAACCAAAGCTGCAGCCTCATGGGTGTGTCAAACAGTGCATCTTCTGCTTCCGAATGTGAAGTTCTGTCTGGACTTAATGATGATCAATCTACGGATAAAACCATAGAGGATCAAGGAATTGCAGTAAACAAAGAGAAGAAAAAACGTGATAAAGTTGTTAGGAGATGTGTGTATGTTGATCACTCTATAGCTAAAGAAACAAGAGAAAAAGCAAGAGTAAGAGCAAGGAAGAGAACAGCTGAAAAACGAAAAATAAAGCTCGGTAATGCATCATGTTTGGATCATGTAATGTTACAGAATATGAGTCGATTAGGGTCTTGGATCCCTTTTGGAGAGCATCAAGTTCAAACAATCGATCAAGCCGAATATGCAAGCTCCTATTTTCAGTTTAAGCAAGGGATTAATGTTGGTGATACTTCATCCGCGACGTCTAGCAATTGGAACCCATCCTTGTTCAATCATCAACAAAATATTGGAATTTCTCATGAGGTATAATACATTATTTTAGCACTTTTATTACTGGCTATTAGTTAGTTAATGACCAAGAGTCTAAGACTAGGTCAATCATTAAATAGGGCTTCA--AAAAAAGATGTATATCA----TTGTAAGAAGTCTAATGTAGATTACTGCACATAATCAGA---TAATTAAATATATGTTTTTTGCAGCATCAGTTCAGTGACTTTCAGATTCCTGGTAGACCATGGGAAGGCATGAGCAATTAGGTCAGTGTCAAGGGGTGTTTGAGATT
>Apo-BRC1-2
CCATCATTTTCCTCATTCCGCCTCTACAACCCTCATT---ACCCCTTAGAAGATCCACTTATCGCCCACGAGCTTTTCGATACACAACGACAACAATCGTTCACTAATGATCATAACTACCACTCCACTTTCATGGTAGCTCATGAAAACTCAGCTCTCAGTAATACTAATGTGCACTCCACCATGAACAACTCCAGCTGCAACAATGGGAAATTTATTGCCCTTGATGGTGGAAATCGCGGTTTAACCGACGAGAGATCTTCCAAGAAAGACCGACACAGCAAGATTCACACAGCTCGAGGCCCCAGGGACCGAAGAATGAGATTGTCCCTCGATGTTGCTGCGAAGTTTTTTAAGTTGCAAGACATGCTTGAGTATGATAAGGCAAGCAATACTATCGAGTGGTTGATTATGAAATCAAAACCCGCTATTCAGGATCTCCTCACTGAACACTTAAACCAAAGCTGCAGCCTCATTTGTGTGTCAAACAGTGCACCTTCTGCTTCCGAATGTGAAGTTCTGTCTGGACTTAATGATGATCAATCTACGGATAAAACCGTAGAGGATCAAGGA------GTAAACAAAGAGAAGAAAAAACATGATAAAGTAGTTAGGAGATGTGTGTATGTTAATCACTCTATAGCTAAAGAAACAAGAGAAAAAGCAAGAGTAAGAGCAAGGAAGAGAACAGCTGAAAAACGAAAAATAAAGCTCGGTAATGCATCATGTTTGGATCATGTAATGTTACAGAATATGAGCCGATTAGGGTCTTGGATCCCTTTTGGAGAACATCAAGTTCAAACAATAGATCAAGCCGAATATGCAAGCTCCTACTTTCAGTTTAAGCAAGGGATTAATGTTGGTGATACTTCATCCGCGACGTCTAGCAATTGGAGCCCATCCTTGTTCAATCATCAGCAAAATATTGGAATTTCTCATGAGGTATAATACATTATTTTAGCACTTGTATTACTGGCTATTAGTTAGTTAATGACCAAGAGTCTAAGACTAGGTCAATCATTAAATAGGGCTTCAA-AAAAAAGATGTATATCA----TTGTAAGAAGTCTAACGTAGATTACAGCACATAATCAGA---TAATTAAATATATGTTTTTTGCAGCATCAGTTCAGTGACTTTCAGATTCCTGGTAGACCATGGGAAGGCATGAGCAATTAGGTCAGTGTCAAGGGGTGTTTGAGATT
>Ati-BRC1-1
CCATCATTTTCCTCATTCCGCCTCTACAACCCTCATT---ACCCCTTAGAAGATCCACTTATCGCCCACGAGCTTTTCGGTACACAGCAACAACAATCTTTCACTAATGATCATAACTTCCACTCCACTTTCATGGTAGCTCATGAAAACTCAGCTCTCAGTAATACTATTGTGCACTCCACCATGAACAACTCCAGCTGCAACAATGGGAAATTTATTGCCCTTGATGGTGGAAATCGCGGTTTAACCGACAATAGATCTTCCAAGAAAGACCGACACAGCAAGATTAACACAGCTCGAGGCCCCAGGGACCGAAGAATGAGATTGTCCCTCGATGTTGCTAAGAAGTTTTTTAAATTGCAAGACATGCTTGGGTTTGATAAGGCAAGCAATACTATCGAGTGGTTGATTATGAAATCAAAACCCGCTATTCGGGATCTCCTCACTGAACACTTATACCAAAGCTTCAGCCTTATGGGTGTGTCAAACAGTGCATCTTCTGCTTCCGAATGTGAAGTTCTGTCTGGACTTAATGATGATCAATCTACGGATAAAACCATAGAGGATCAAGGAATTGCAGTAAACAAAGAGAAGAAAAAACGTGATAAAGTTGTTAGGAGATGTGTGTATGTTGATCACTCTATAGCTAAAGAAACAAGAGAAAAAGCAAGAGTAAGAGCAAGGAAGAGAACAGCTGAAAAACGAAAAATAAAGCTCGGTAATTCATCATGTTTGGATCATGTAATGTTACAGAATATGAGCCGATTAGGGTCTTGGATCCCTTTTGGAGAACATCAAGTTCAAACAATCGATCAAGCCGGATATGCAAGCTCCTACTTTCAGTTTAAGCAAGGGATTAATGTTGGTGATACTTCATCCGCGACGTCTAGCAATTGGAGCCCATCCTTGTTCAATCATCAGCAAAATATTGGAATTTCTCATGAGGTATAATACATTATTTTAGCACTTGTATTACTGGCTATTAGTTAGTTAATGACCAAGAGTCTAAGACTAGGTCAATCATTAAATAGGGCTTCAC-AAAAATTATTAATATCATTGGTTGTAAGAAGTCTAATGTAGATTACTGCACATAATCAGATACTAATTAAATATATGTTTTTTGCAGCATCAGTTCAGTGACTTTCAGATTCCTGGTAGACCATGGGAAGGCATGAGCAATTAGGTCAGTGTCAAGGGGTGTTTGAGATT
>Ati-BRC1-2
CCATCATTTTCCTCATTCCGCCTCTACAACCCTCATTACAACCCCTTAGAAGATCCACGTATCGCCCACGAGCTTTTCGATACACAACAACAACAATCTTTCACTAATGATCATAACTTCCACTTCCCTTTCATGGTAGCTCATGAAAACTCAGCTCTCAGTAATACTAATGTGCACTCCACCATGAACAACTCCAGCTGCAACAATGGGAAATTTATTGCCCTTGATGGTGGAAATCGCGGTTTAACCGCCAAGAGATCTTCCAAGAAAGACCGACACAGCAAGATTCACACAGCTCGAGGCCCCAGGGACCGAAGAATGAGATTGTCCCTCGATGTTGCTACGAAGTTTTTTAAGTTGCAAGACATGCTTGGGTATGATAAGGCAAGCAATACTATCGAGTGGTTGATTATGAAATCAAAACCCGCTATTCAGGATCTCCTCACTGAACACTTAAACCAAAGCTGCAGCCTCATGGGTGTGTCAAACAGTGCATCTTCTGCTTCCGAATGTGAAGTTCTGTCTGGACTTAATGATGATCAATCTACGGCTAAAACCGTTGAGGATCAAGGAATTGCAGTAAACAAAGAGAAGAAAAAACGTGATAAAGTTGTTAGGAGATGTGTGTATGTTGATCACTCTATAGCTAAAGAAACAAGAGAAAAAGCAAGAGTAAGAGCAAGGAAGAGAACAGCTGAAAAACGAAAAATAAAGCTCGGTAATTCGTCATGTTTGGATCATGTAATGTTACAGAATATGAGCCGATTAGGGTCTTGGATCCCATTTGGAGAACATCAAGTTCAAACAATCGATCAAGCCGAATATGCAAGCTCCTACTTTCAGTTTAAGCAAGGGATTAATGTTAGTGATACTTCATCCGCGACGTCTAGCAATTGGAGCCCATCCTTGTTCAATCATCAACAAAATATTGGAATTTCTCATGAGGTATAATACATTATTTTAGCACTTGTATTACTGGCTATTAGTTAGTTAATGACCAAGAGTCTAAGACTAGGTCAATCATTAAATAGGGCTTCAC-AAAAATGATGTATATCA----TTGTAAGAAGTCTAATGTAGATTACTGCACATAATCAGA---TAATTAAATATATGTTTTTTGCAGCATCAGTTCAGTGACTTTCAGATTCCTGGTAGACCATGGGAAGGCATGAACAATTAGGTCAGTGTCAAGGGGTGTTTGAGATT
>Akh-BRC1-1
CCATCATTTTCCTCATTCCGCCTCTACAACCCTCATTACAACCCCTCAGAAGATCCACGTATCGCCCACGAGCTTTTCGATACACAAC---AACAATCTTTCACTAATGATCATAACTTCCACTCCACTTTCATGGTAGCTCATGAAAACTCAGCTCTCAGTAATACTAATGTGCCCTCCACCATGAACAACTCCAGCTGCAACAATGGGAAATTTATTGCCCTTGATGGTGGAAATCGCGGTTTAACCGACAAGAGATCTTCCAAGAAAGACCGACACAGCAAGATTCACACAGCTCGAGGCCCCAGGGACCGAAGAATGAGATTGTCCCTCGATGTTGCTACGAAGTTTTTTAAGTTGCAAGACATGCTTGGGTATGATAAGGCAAGCAATACTATCGAGTGGTTGATTATGAAATCAAAACCCGCTATTCAGGATCTCCTCACTGAACACTTATACCAAAGCTGCAGCCTCATGGGTGTGTCAAACAGTGCATCTTCTGCTTCCGAATGTGAAGTTCTGTCTGGACTTAATGATGATCAATCTACGGATAAAACCGTAGAGGATCAAGGAATTGCAGTAAACAAAGAGAAGAAAAAACGTGATAAAGTTGTTAGGAGATGTGTGTATGTTGATCACTCTATAGCTAAAGAAACAAGAGAAAAAGCAAGAGTAAGAGCAAGGAAGAGAACAGCTGAAAAACGAAAAATAAAGCTCGGTAATGCATCATGTTTGGATCATGTAATGTTACAGAATATGAGCCGATTAGGGTCATGGATCCCTTTTGGAGAACATCAAGTTCAAACAATCGATCAAGCCGAATATGCAAGCTCCTACTTTCAGTTTAAGCAAGGGATTAATGTTGGTGATACTTCATCCGCGACGTCTAGCAATTGGAGCCCATCCTTGTTCAATCATCAGCAAAATATTGGAATTTCTCATGAGGTATAATACATTATTTTAGCACTTGTATTACTGGCTATTAGTTAGTTAATGACCAAGAGTCTAAGACTAGGTCAATCATTAAATAGGGCTTCAC-AAAAATGATTAATATCATTGGTTGTAAGAAGTCTAATGTAGATTACTGCACATCATCAGATACTAATTAAATATATGTTTTTTGCAGCATCAGTTCAGCGACTTTCAGATTCCTGGTAGACCATGGGAAGGCATGAGCAATTAGGTCAGTGTCAAGGGGTGTTTGAGATT
>Ate-BRC1-1
CCATCATTTTCCTCATTCCGCCTCTACAACCCTCATTACAACCCCTTAGAAGATCCACTTATCGCCCACGAGCTTTTCGGTACACAACAACAACAATCTTTCACTAAGGATCATAACTTCCACTCCACTTTCATGGTAGCTCATGAAAACTCAGCTCTCAGTAATACTAATGTGCACTCCACCATGAACAACTCCAGCTGCAACAATGGGAAATTTATTGCCCTTGATGGTGGAAATCGCGGTTTAACCGAAAATAGATCTTCCAAGAAAGACCGACACAGCAAGATTAACACAGCTCGAGGCCCCAGGGACCGAAGAATGAGATTGTCCCTCGATGTTGCAAAGAAGTTTTTTAAGTTGCAAGACATGCTTGGGTTTGATAAGGCAAGCAATACTATCGAGTGGTTGATTACGAAATCAAAACCCGCTATTCGGGATCTCCTCACTGAACACTTATACCAAAGCTGCAGCCTCATGGGTGTGTCAAACAGTGCATCTTCTGCTTCCGAATGTGAAGTTCTGTCTGAACTTAATGATGATCAATCTACGGCTAAAACCGTTGAGGATCAAGGAATTGCAGTAAAAAAAGAGAAGAAAAAACATGATAAAGTAGTTAGGAGATGTGTGTATGTTGATCACTCTATAGCAAAAGAAACAAGAGAAAAAGCAAGAGTGAGAGCAAGGAAGAGAACAGCTGAAAAACGAAAAATAAAGCTCGGTAATGCATCATGTTTGGATCATGTAATGTTACAGAATATGAGCCGATTAGGGTCTTGGATCCCTTTTGGAGAACATCAAGTTCAAACAATCGATCAAGCCGAATATGCAAGCACCTACTTTCAGTTTAAGCAAGGGATTAATGTTGGTGGTACTTCATCCGCGACGTCTAGCAATTGGAGCCCATCCTTGTTCAATCATCAGCAAAATACTGGAATTTCTCATGAGGTATAATACATTATTTTAGCACTTGTATTACTGGCTATTAGTTAGTTAATGACCAAGAGTCTAAGACTAGGTCAATCATTAAATAGGGCTTCAC-AAAAATGATGTATATCA----TTGTAAGAAGTCTAATGTAGATTACTGCACATAATCAGA---TAATTAAGTATATGTTTTTTGCAGCATCAGTTCAGTGACTTTCAGATTCCTGGTAGACCATGGGAAGGCATGAGCAATTAGGTCAGTGTCAAGGGGTGTTTGAGATT
>Ate-BRC1-2
CCATCATTTTCCTCATTCCGCCTCTACAACCCTCATT---ACCCCTTAGAAGATCCACTTATCGCCCACGAGCTTTTCGGTACACAACAACAACAATCTTTCACTAATGATCATAGCTTCCACTCCACTTTCATGGTAGCTCATGAAAACTCAGCTCTCAGTAATACTATTGTGCACTCCACCATGAACAACTCCAGCTGCAACAATGGGAAATTTATTGCCCTTGATGGTGGAAATCGCGGTTTAACCGACAATAGATCTTCCAAGAAAGACCGACACAGCAAGATTAACACAGCTCGAGGCCCCAGGGACAGAAGAATGAGATTGTCCCTCGATGTTGCTAAGAAGTTTTTTAAGTTGCAAGACATGCTTGGGTTTGATAAGGCAAGCAATACTATCGAGTGGTTGATTATGAAATCAAAACCCGCTATTCGGGATCTCCTCACTGAACACTTATACCAAAGCTTCAGCCTTATGGGTGTGTCAAACAGTGCATCTTCTGCTTCCGAATGTGAAGTTCTGTCTGGACTTAATGATGATCAATCTACGGATAAAACCATAGAGGATCAAGGAATTGCAGTAAACAAAGAGAAGAAAAAACGTGATAAAGTTGTTAGGAGATGTGTGTATGTTGATCACTCTATAGCTAAAGAAACAAGAGAAAAAGCAAGAGTAAGAGCAAGGAAGAGAACAGCTGAAAAACGAAAAATAAAGCTCGGTAATTCATCATGTTTGGATCATGTAATGTTACAGAATATGAGCCGATTAGGGTCTTGGATCCCTTTTGGAGAACATCAAGTTCAAACAATCGATCAAGCCGGATATGCAAGCTCCTACTTTCAGTTTAAGCAAGGGATTAATGTTGGTGATACTTCATCCGCGACGTCTAGCAATTGGAGCCCATCCTTGTTCAATCATCAGCAAAATATTGGAATTTCTCATGAGGTATAATACATTATTTTAGCACTTGTATTACTGGCTATTAGTTAGTTAATGACCAAGAGTCTAAGACTAGGTCAATCATTAAATAGGGCTTCAC-AAAAATGATTAATATCATTGGTTGTAAGAAGTCTAATGTAGATTACTGCACATAATCAGATACTAATTAAATATATGTTTTTTGCAGCATCAGTTCAGTGAATTTCAGATTCCTGGTAGACCATGGGAAGGCATGAGCAATTAGGTCAGTGTCAAGGGGTGTTTGAGATT
>Ab-BRC1-1
CCATCATTTTCCTCATTCCGCCTCTACAACCCTCATT---ACCCCTTAGAAGATCCACTTATCGCCCACGAGCTTTTCGGTACACAACAACAACAATCTTTCACTAATGATCATAGCTTCCACTCCACTTTCATGGTAGCTCATGAAAACTCAGCTCTCAGTAATACTATTGTGCACTCCACCATGAACAACTCCAGCTGCAACAATGGGAAATTTATTGCCCTTGATGGTGGAAATCGCGGTTTAACCGACAATAGATCTTCCAAGAAAGACCGACACAGCAAGATTAACACAGCTCGAGGCCCCAGGGACAGAAGAATGAGATTGTCCCTCGATGTTGCTAAGAAGTTTTTTAAGTTGCAAGACATGCTTGGGTTTGATAAGGCAAGCAATACTATCGAGTGGTTGATTATGAAATCAAAACCCGCTATTCGGGATCTCCTCACTGAACACTTATACCAAAGCTTCAGCCTTATGGGTGTGTCAAACAGTGCATCTTCTGCTTCCGAATGTGAAGTTCTGTCTGGACTTAATGATGATCAATCTACGGATAAAACCATAGAGGATCAAGGAATTGCAGTAAACAAAGGGAAGAAAAAACGTGATAAAGTTGTTAGGAGATGTGTGTATGTTGATCACTCTATAGCTAAAGAAACAAGAGAAAAAGCAAGAGTAAGAGCAAGGAAGAGAACAGCTGAAAAACGAAAAATAAAGCTCGGTAATTCATCATGTTTGGATCATGTAATGTTACAGAATATGAGCCGATTAGGGTCTTGGATCCCTTTTGGAGAACATCAAGTTCAAACAATCGATCAAGCCGGATATGCAAGCTCCTACTTTCAGTTTAAGCAAGGGATTAATGTTGGTGATACTTCATCCGCGACGTCTAGCAATTGGAGCCCATCCTTGTTCAATCATCAGCAAAATATTGGAATTTCTCATGAGGTAAAATACATTATTTTAGCACTTGTATTACTGGCTATTAGTTAGTTAATGACCAAGAGTCTAAGACTAGGTCAATCATTAAATAGGGCTTCAC-AAAAATGATTAATATCATTGGTTGTAAGAAGTCTAATGTAGATTACTGCACATAATCAGATACTAATTAAATATATGTTTTTTGCAGCATCAGTTCAGTGAATTTCAGATTCCTGGTAGACCATGGGAAGGCATGAGCGATTAGGTCAGTGTCAAGGGGTGTTTGAGATT
>Ab-BRC1-2
CCATCATTTTCCTCATTCCGCCTCTACAACCCTCATT---ACCCCTTAGAAGATCCACTTATCGCCCACGAGCTTTTCGGTACACAACAACAACAATCTTTCACTAATGATCATAACTTCCACTCCACTTTCATGGTAGCTCATGAAAACTCAGCTCTCAGTAATACTAATGTGCACTCCACCATGAACAACTCCAGCTGCAACAATGGGAAATTTATTGCCCTTGATGGTGGAAATCGCGGTTTAACCGACAATAGATCTTCCAAGAAAGACCGACACAGCAAGATTAACACAGCTCGAGGCCCCAGGGACCGAAGAATGAGATTGTCCCCCGAAGTTGCTAAGAAGTTTTTTAAGTTGCAAGACATGCTTGGGTTTGATAAGGCAAGCAATACTATCGAGTGGTTGATTATGAAATCAAAACCCGCTATTCGGGATCTCCTCACTGAACACTTATACCAAAGCTGCAGCCTCATGGGTGTGTCAAACAGTGCATCTTCTGCTTCCGAATGTGAAGTTCTGTCCGGACTTAATGATGATCAATCTACGGCTAAAACCGTTGAGGATCAAGGAATTGCAGTAAACAAAGAGAAGAAAAAACATGATAAAGTAGTTAGGAGATGTGTGTATGTTGATCAATCTATAGCTAAAGAAACAAGAGAAAAAGCAAGAGTAAGAGCAAGGAAGAGAACAGCTGAAAAACGAAAAATAAAGCTCGGTAATTCATCATGTTTGGATCATGTAATGTTACAGAATGTGAGCCGATTAGGGTCTTGGATCCCTTTTGGAGAACATCAAGTTCAAACAATCGATCAAGCCGAATATGCAAGCTCCTACTTTCAGTTTAAGCAAGGGATTAATGTTGGTGATACTTCATCCGCGACGTCTAGCAATTGGAGCCCATCCTTGTTCAATCATCAGCAAAATATTGGAATTTCTCATGAGGTATAATACATTATTTTAGCACTTGCATTACTGGCTATTAGTTAGTTAATGACCAAGAGTCTAAGACTAGGTCAATCATTAAATAGGGCTTCAC-AAAAATGATTAATATCATTGGTTGTAAGAAGTCTAATGTAGATTATTGCACATCATCAGATACTAATTAAATATATGTTTTTTGCAGCATCAGTTCAGTGACTTTCCGATTCCTGGTAGACCATGGGAAGGCATGAGCAATTAGGTCAGTGTCAAGGGGTGTTTGAGATT
>Ab-BRC1-3
CCATCATTTTCCTCATTCCGCCTCTACAACCCTCATTACAACCCCTTAGAAGATCCACTTATCGCCCACGAGCTTTTCGATACACAACAACAACAATCTTTCACTAATGATCATAACTTCCACTCCACTTTCATGGTAGCTCATGAAAACTCAGCTCTCAGTAATACTAATGTGCACTCCACCATGAACAACTCCAGCTGCAACAATGGGAAATTTATTGCCCTTGATGGTGGAAATCGCGGTTTAACCGACAATAGATCTTCCAAGAAAGACCGACACAGCAAGATTAACACAGCTCGAGGCCCCAGGGACCGAAGAATGAGATTGTCCCTTGATGTTGCAAAGAAGTTTTTTAAGTTGCAAGACATGCTTGGGTTTGATAAGGCAAGCAATACTATCGAGTGGTTGATTATGAAATCAAAACCCGCTATTCGGGATCTCCTCAGTGAACACTTATACCAAAGCTGCAGCCTCATGGGTGTGTCAAACAGTGCATCTTCTGCTTCCGAATGTGAAGTTCTCTCTGGACTTAATGATGATCAATCTACTGATAAAGCCGTAGAGGATCAAGGAATTGCAGTAAACAAAGAGAAGAAAAAACTTGATAAAATAGTTAGGAGATGTGTGTATGTTGATCAATCTATAGCTAAAGAAACAAGAGAAAAAGCAAGAGTAAGAGCAAGGAAAAGAACAGCTGAAAAACGAAAAATAAAGCTCGGTAATGCATCATGTTTGGATCATGTAATGTTACAGAATATGAGCCGATTAGGGTCTTGGATCCCTTTTGGAGAACATCAAGTTCAAACAATCGATCAAGCCGAATATGCAAGCTCCTACTTTCAGTTTAAGCAAGGGATTAATGTTGGTGATACTTCATCCGCGACGTCTAGCAATTGGAGCCCATTCTTGTTCAATTATCAGCAAAATACTGGAATTTCTCATGAGGTATAATACATTATTTTAGCACTTGTATTACTGGCTATTAGTTAGTTAATGACCAAGAGTCTAAGACTAGGTCAACCATTAAATATGGCTTCAC-ACAAATGATGTATATCATTGGTTGTAAGAAGTCTAATGTAGATTACTGCACATAATCAGATACTAATTAAATATATGTTTTTTGCAGCATCAGTTCAGTGACTTTCAGATTCCTGGTAGACCATGGTAAGGCATGAGCAATTAGGTCAGTGTCAAGGGGTGTTTGAGATT
>Asa-BRC1-1
CCATCATTTTCCTCATTCCGCCTCTACAACCCTCATTACAACCCCTTAGAAGATCCACTTATCGCCCACGAGCTTTTTGATACACAACGACAACAATCGTTCACTAATGATCATAACTACCACTCCACTTTCATGGTAGCTCATGAAAACTCAGCTCTCAATAATACTAATGTGCAGTCCACCATGAACAACTCCAGCTGCAACAATGGGAAATTTATTGCCCTTGATGGTGTAATTCGTGGTTTAACCGACAATAGATCTTCAAAGAAAGACCGACACAGCAAGGTCAACACAGCTCGAGGCCCCAGGGACCGAAGAATGAGATTGTCCCTCGATGTTGCTAAGAAGTTTTTTAAGTTGCAAGACATGCTTGGGTTTGATAAGGCAAGCAATACTATCGAGTGGTTGATTATGAAATCAAAACCCGCTATTCGGGATCTCCTCACTGAACACTTGTACCAAAGCTGCAGCCTCATGGGTGTGTCAAACAGTGCATCTTCTGCTTCCGAATGTGAAGTTCTGTCTGGACTTAATGATGATCAATCTACGGATAAAACCGTAGAGGATCAAGGAAGTGCAGTAAACAAAGAGAAGAAAAAACATGATAAAGTAGTTAGGAGATGTGTGTATGTTGATCACTCTATAGCTAAAGAAACAAGAGAAAAAGCAAGGGTAAGAGCAAGGAAGAGAACAGCTGAAAAACGAAAAATAAAGCTCGGTAATGCATCATGTTTGGATCATGTAATGTTACAGAATATGAGTCGATTAGGGTCTTGGATCCCTTTTGGAGAACATCAAGTTCAAACAATCGATCAAGCCGAATATGCAAGCTCCTACTTTCAGTTTAAGCAAGGGATTAATGTTGGTGATACTTCATCCGCGACGTCTAGCAATTGGAGCCCATCCTTGTCCAATCATCAGCAAAATACTGGAATTTCTCATGAGGTATAATACATTATTTTAGCACTTGTTTTACTGGCTATTAGTTAGTTAATGACCAAGAGTCTAAGACTAGGTCAATCATTAAATAGGGCTTCAC-AAAAATGATGTATATCATTGGTTGTAAGAAGTCTAATGTAGATTACTGCACATAATCAGA---TAATTAAATATATGTTTTTTGCAGCATCAGTTCAGTGACTTTCAGATTCCTGGTAGACCATGGGATGGCATGAGCAATTAGGTCAGTGTCAAGGGGTGTTTGAGATT
>Anb-BRC1-1
CCATCATTTTCCTCATTCCGCCTCTACAACCCTCATTACAACCCCTCAGAAGATCCACGTATCGCCCACGAGCTTTTCGATACACAAC---AACAATCTTTCACTAATGATCATAACTTCCACTCCACTTTCATGGTAGCTCATGAAAACTCAGCTCTCAGTAATACTAATGTGCCCTCCACCATGAACAACTCCAGCTGCAACAATGGGAAATTTATTGCCCTTGATGGTGGAAATCGCGGTTTAACCGACAAGAGATCTTCCAAGAAAGACCGACACAGCAAGATTCACACAGCTCGAGGCCCCAGGGACCGAAGGATGAGATTGTCCCTCGATGTTGCTACGAAGTTTTTTAAGTTGCAAGACATGCTTGGGTATGATAAGGCAAGCAATACTATCAAGTGGTTGATTATGAAATCAAAACCCGCTATTCAGGATCTCCTCACTGAACACTTATACCAAAGCTGCAGCCTCATGGGTGTGTCAAACAGTGCATCTTCTGCTTCCGAATGTGAAGTTCTGTCTGGACTTAATGATGATCAATCTACGGATAAAACCGTAGAGGATCAAGGAATTGCAGTAAACAAAGAGAAGAAAAAACGTGATAAAGTTGTTAGGAGATGTGTGTATGTTGATCACTCTATAGCTAAAGAAACAAGAGAAAAAGCAAGAGTAAGAGCAAGGAAGAGAACAGCTGAAAAACGAAAAATAAAGCTCGGTAATGCATCATGTTTGGATCATGTAATGTTACAGAATATGAGCCGATTAGGGTCATGGATCCCTTTTGGAGAACATCAAGTTCAAACAATCGATCAAGCCGAATATGCAAGCTCCTACTTTCAGTTTAAGCAAGGGATTAATGTTGGTGATACTTCATCCGCGACGTCTAGCAATTGGAGCCCATCCTTGTTCAATCGTCAGCAAAATATTGGAATTTCTCATGAGGTATAATACATTATTTTAGCACTTGTATTACTGGCTATTAGTTAGTTAATGACCAAGAGTCTAAGACTAGGTCAATCATTAAATAGGGCTTCAC-AAAAATGATTAATACCATTGGTTGTAAGAAGTCTAATGTAGATTACTGCACATCATCAGATACTAATTAAATATATGTTTTTTGCAGCATCAGTTCAGCGACTTTTAGATTCCTGGTAGACCATGGGAAGGCATGAGCAATTAGGTCAGTGTCAAGGGGTGTTTGAGATT
>Ay-BRC1-1
CCATCATTTTCCTCATTCCGCCTCTACAACCCTCATT---ACCCCTTAGAAGATCCACTTATCGCCCACGAGCTTTTCGGTACACAACAACAACAATCTTTCACTAATGATCATAGCTTCCACTCCACTTTCATGGTAGCTCATGAAAACTCAGCTCTCAGTAATACTATTGTGCACTCCACCATGAACAACTCCAGCTGCAACAATGGGAAATTTATTGCCCTTGATGGTGGAAATCGCGGTTTAACCGACAATAGATCTTCCAAGAAAGACCGACACAGCAAGATTAACACAGCTCGAGGCCCCAGGGACCGAAGAATGAGATTGTCCCTCGATGTTGCTAAGAAGTTTTTTAAGTTGCAAGATACGCTTGGGTTTGATAAGGCAAGCAATACTATCGAGTGGTTGATTATGAAATCAAAACCCGCTATTCGGGATCTCCTCACTGAACACTTATACCAAAGCTTCAGCCTTATGGGTGTGTCAAACAGTGCATCTTCTGCTTCCGAATGTGAAGTTCTGTCTGGACTTAATGATGATCAATCTACGGATAAAACCATAGAGGATCAAGGAATTGCAGTAAACAAAGAGAAGAAAAAACGTGATAAAGTAGTTAGGAGAAGTGTGTATGTTGATCACTCTATAGCTAAAGAAACAAGAGAAAAAGCAAGAGTAAGAGCAAGGAAGAGAACAGCTGAAAAACGAAAAATAAAGCTCGGTAATGCATCATGTTTGGATCATGTAATGTTACAGAATATGAGTCGATTAGGGTCTTGGATCCCTTTTGGAGAGCATCAAGTTCAAACAATCGATCAAGCCGAATATGCAAGCTCCTATTTTCAGTTTAAGCAAGGGATTAATGTTGGTGATACTTCATCCGCGACGTCTAGCAATTGGAACCCATCCTTGTTCAATCATCAACAAAATATTGGAATTTCTCATGAGGTATAATACATTATTTTAGCACTTGTATTACTGGCTATTAGTTAGTTAATGACCAAGAGTCTAAGACTAGGTCAATCATTAAATAGGGCTTTAC-AAAAATGATTAATATCATTGGTTGTAAGAAGTCTAATGTAGATTACTGCACATAATCAGATACTAATTAAATATATGTTTTTTGCAGCATCAGTTCAGTGACTTTCAGATTCCTGGTAGACCATGGGAAGGCATGAGCAATTAGGTCAGTGTCAAGGGGTGTTTGAGATT
>Ay-BRC1-2
CCATCATTTTCCTCATTCCGCCTCTACAACCCTCATTACAACCCCTTAGAAGATCCACTTATCGCCCACGAGCTTTTCGGTACACAACAACAACAATCTTTCACTAAGGATCATAACTTCCACTCCACTTTCATGGTAGCTCATGAAAACTCAGCTCTCAGTAATACTAATGTGCACTCCACCATGAACAACTCCAGCTGCAACAATGGGAAATTTATTGCCCTTGATGGTGGAAATCGCGGTTTAACCGAAAATAGATCTTCCAAGAAAGACCGACACAGCAAGATTAACACAGCTCGAGGCCCCAGGGACCGAAGAATGAGATTGTCCCTCGATGTTGCAAAGAAGTTTTTTAAGTTGCAAGACATGCTTGGGTTTGATAAGGCTAGCAATACTATCGAGTGGTTGATTATGAAATCAAAACCCGCTATTCGGGATCTCCTCACTGAACACTTATACCAAAGCTGCAGCCTCATGGGTGTGTCAAACAGTGCATCTTCTGCTTCCGAATGTGAAGTTCTGTCTGAACTTAATGATGATCAATCTACGGCTAAAACCGTTGAGGATCAAGGAATTGCAGTAAAAAAAGAGAAGAAAAAACATGATAAAGTAGTTAGGAGATGTGTGTATGTTGATCACTCTATAGCAAAAGAAACAAGAGAAAAAGCAAGAGTGAGAGCAAGGAAGAGAACAGCTGAAAAACGAAAAATAAAGCTCGGTAATGCATCATGTTTGGATCATGTAATGTTACAGAATATGAGCCGATTAGGGTCTTGGATCCCTTTTGGAGAACATCAAGTTCAAACAATCGATCAAGCCGAATATGCAAGCACCTACTTTCAGTTTAAGCAAGGGATTAATGTTGGTGGTACTTCATCCGCGACGTCTAGCAATTGGAGCCCATCCTTGTTCAATCATCAGCAAAATACTGGAATTTCTCATGAGGTATAATACATTATTTTAGCACTTGTATTACTGGCTATTAGTTAGTTAATGACCAAGAGTCTAAGACTAGGTCAATCATTAAATAGGGCTTCAC-AAAAATGATGTATATCA----TTGTAAGAAGTCTAATGTAGATTACTGCACATAATCAGA---TAATTAAGTATATGTTTTTTGCAGCATCAGTTCAGTGACTTTCAGATTCCTGGTAGACCATGGGAAGGCATGAGCAATTAGGTCAGTGTCAAGGGGTGTTTGAGATT
>Arl-BRC1-1
CCATCATTTTCCTCATTCCGCCTCTACAACCCTCATT---ACCCCTTAGAAGATCCACTTATCGCCCACGAGCTTTTCGATACACAACGACAACAATCGTTCACTAATGATCATCACTACCACTCCACTTTCATTGTAGCTCATGAAAACTCAGCTCTCAATAATACTAATGTGCAGTCCACCATGAACAACTCCAGCTGCAACAATGGGAAATTTATTGCCCTAGATGGTGGAAATCGCGGTTTAACCGACAAGAGATCTTCCAAGAAAGACCGACACAGCAAGATTGACACAGCTCGAGGCCCCAGGGACCGAAGAATGAGATTGTCCCTCGATGTTGCAAAGAAGTTTTTTAAGTTGCAAGACATGCTTGGGTTTGATAAGTCAAGCAATACTATCGAGTGGTTGATTATGAAATCAAAACCCGCTATTCGGGATCTCCTCACTGAACACTTGAACCAAAGCTTCAGCCTCATGGGTGTGTCAAACAGTGCATCTTCTGCTTCCGAATGTGAAGTTCTCTCTGGACTTAATGATGATCAATCTACGGACAAAACCGTAGAGGATCGAGGAAGTGCAGTAAACAAAGAGAAGAAAAAACATGATAAAGTAGTTAGGAGATGTGTGTATGTTGATCACTCTATAGCTAAAGAAACAAGAGAAAAAGCAAGAGTAAGAGCAAGGAAGAGAACAGCTGAAAAACGAAAAATAAAGCTCGGTAATGCATCATGTTTGGATCATGTAATGTTACAGAATATGAGTCGATTAGGGTCTTGGATCCCTTTTGGAGAACATCAAGTTCAGACAATCGATCAAGCCGAATATGCAAGCTCCTACTTTCAGTTTAAGCAAGGGATTAATGTTGGTGATACTTCATCCGCGACGTCTAGCAATTGGAGCCCATCCTTGTTCAATCATCAGCAAAATACTGGAATTTCTCATGAGGTA-AATACATTATTTTAGCACTTGTATTACTGGCTATTAGTTAGTTAATGACCAAGAGTCTAAGACTAGGTCAATCATTAAATAGGGCTTCAC-AAAAATGATGTATATCATTGGTTGTAAGAAGTCTAATGTAGATTACTGCACATAATCAGA---TAATTTAATATACGTTTTTTGCAGCATCAGTTCAGTGACTTTCAGATTCCTGGTAGACCATGGGAAGGCATGAGCAATTAGGTCAGTGTCAAGGGGTGTTTGAGATT
>Arl-BRC1-2
CCATCATTTTCCTCATTCCGCCTCTACAACCCTCATTACAACCCCTTAGAAGATCCACTTATCGCCCACGAGCTTTTTGATACACAACGACAACAATCGTTCACTAATGATCATAACTACCACTCCACTTTCATGGTAGCTCATGAAAACTCAGCTCTCAATAATACTAATGTGCAGTCCACCATGAACAACTCCAGCTGCAACAATGGGAAATTTATTGCCCTTGATGGTGGAATTCGTGGTTTAACCGACAATAGATCTTCCAAGAAAGACCGACACAGCAAGATCAACACAGCTCGAGGCCCCAGGGACCGAAGAATGAGATTGTCCCTCGATGTTGCTAAGAAGTTTTTTAAGTTGCAAGACATGCTTGGGTTTGATAAGGCAAGCAATACTATCGAGTGGTTGATTATGAAATCAAAACCCGCTATTCGGGATCTCCTCACTGAACATTTATACCAAAGCTGCAGCCTCATGGGTGTGTCAAACAGTGCATCTTCTGCTTCCGAATGTGAAGTTCTGTCTGGACTTAATGATGATCAATCTACGGATAAAACCGTAGAGGATCAAGGAAGTGCAGTAAACAAAGAGAAGAAAAAACATGATAAAGTAGTTAGGAGATGTGTGTATGTTGATCACTCTATAGCTAAAGAAACAAGAGAAAAAACAAGAGTAAGAGCAAGGAAGAGAACAGCTGAAAAACGAAAAATAAAGCTCGGTAATGTATCATGTTTGGATCATGTAATGTTACAGAATATGAGTCGATTAGGGTCTTGGATCCCTTTTGGAGAACATCAAGTTCAAACAATCGATCAAGCCGAATATGCAAGCTCCTACTTTCAGTTTAAGCAAGGGATTAATGTTGGTGATACTCCATCCGCGACGTCTAGCAATTGGAGCCCATCCTTGTTCAATCATCAGCAAAATACTGGAATTTCTCATGAGGTA-AATACATTATTTTAGCACTTGTATTACTGGCTATTAGTTAGTTAATGACCAAGAGTCTAAGACTAGGTCAATCATTAAATAGGGCTTCAC-AAAAATGATGCATATCATTGGTTGTAAGAAGTCTAATGTAGATTACTGCACATAATCAGA---TAATTTAATATACGTTTTTTGCAGCATCAGTTCAGTGACTTTCAGATTCCTGGTAGACCATGGGAAGGCATGAGCAATTAGGTCAGTGTCAAGGGGTGTTTGAGATT
>Ant-BRC1-1
CCATCATTTTCCTCATTCCGCCTCTACAACCCTCATT---ACCCCTTAGAAGATCCACTTATCGCCCACGAGCTTTTCGATACACAACGACAACAATCGTTCACTAATGATCATAACTACCACTCCACTTTCATGGTAGCTCATGAAAACTCAGCTCTCAGTAATACTAATGTGCACTGCACCATGAACAACTCCAGCTGCAACAATGGGAAATTTATTGCCCTTGATGGTGGAAATCGCGGTTTAACCGAAAATAGATCTTCCAAGAAAGACCGACACAGCAAGATTAACACAGCTCGAGGCCCAAGGGACCGAAGGATGAGATTGTCCCTCGATGTTGCTAAGAAGTTTTTTAAGTTGCAAGACATGCTTGGGTTTGATAAGGCAAGCAATACTATCGAGTGGTTGATTATGAAATCAAAACCCGCTATTCGGGATCTCCTCACTGAACACTTATACCAAAGCTGCAGCCTCATGGGTGTGTCAAACAGTGTATCTTCTGCTTCCGAATGTGAAGTTCTGTCTGGACTTAATGATGATCAATCTACGGCTAAAACCGTTGAGGATCAAGGAATTGCAGTGAACAAAGAGAAGAAAAAACGTGATAAAGTAGTTAGGAGATGTGTGTATGTTGATCACTCTATAGCTAAAGAAACAAGAGAAAAAGCAAGAGTAAGAGCAAGGAAGAGAACAGCTGAAAAACGAAAAATAAAGCTCGGTAATGCATCATGTTTGGATCATGTAATGTTACAGAATATGAGCCGATTAGGGGCTTGGATCCCTTTTGCAGAACATCAAGTTCAAACAATTGATCAAGCCGAATATGCAAGCTCCTACTTGCAGTTTAAGCAAGGGATTAATGTTGGTGATACTTCATCCGCGACGTCTAGCAATTGGAGCCCATCCTTGTTCAATCATCAGCAAAATATTGGAATTTCTCATGAGGTATAATACATTATTTTAGCACTT---------------AGTTAGTTAATGACCAAGAGTCTAAGACTAGGTCAATCATTAAATAGGGCTTCAC-AAAAATGATGTATATCA----TTGTAAGAAGTCTAACGTAGATTACTGCACATAATCAGA---TAATTAAATATATGTTTTTTGCAGCATCAGTTAAGTGACTTTCAGATTCCTGGTAGACCATGGGAAGGCATGAGCAATTAGGTCAGTGTCAAGGGGTGTTTGAGATT
>Arm-BRC1-1
CCATCATTTTCCTCATTCCGCCTCTACAACCCTCATT---ACCCCTTAGAAGATCCACTTATCGCCCACGAGCTTTTCGATACACAACGACAACAATCGTTCACTAATGATCATAACTACCACTCCACTTTCATGGTAGCTCATGAAAACTCAGCTCTCAGTAATACTATTGTGCACTCCACCATGAACAACTCCAGCTGCAACAATGGGAAATTTATTGCCCTTGATGGTGGAAATCGCGGTTTAACCGACAATAGATCTTCCAAGAAAGACCGACACAGCAAGATTAACACAGCTCGAGGCCCCAGGGACCGAAGAATGAGATTGTCCCTCGATGTTGCTAAGAAGTTTTTTAAGTTGCAAGACATGCTTGGGTTTGATAAGGCAAGCAATACTATCGAGTGGTTGATTATGAAATCAAAACCCGCTATTCGGGATCTCCTCACTGAACACTTATACCAAAGCTTCAGCCTTATGGGTGTGTCAAACAGTGCATCTTCTGCTTCCGAATGTGAAGTTCTGTCTGGACTTAATGATGATCAATCTACGGATAAAACCATAGAGGATCAAGGAATTGCAGTAAACAAAGAGAAGAAAAAACGTGATAAAGTTGTTAGGAGATGTGTGTATGTTGATCATTCTATAGCTAAAGAAACAAGAGAAAAAGCAAGAGTAAGAGCAAGGAAGAGAACAGCTGAAAAACGAAAAATAAAGCTCGGTAATTCATCATGTTTGGATCATGTAATGTTACAGAATATGAGTCGATTAGGGTCTTGGATCCCTTTTGGAGAGCATCAAGTTCAAACAATCGATCAAGCCGAATATGCAAGCTCCTATTTTCAGTTTAAGCAAGGAATTAATGTTGGTGATACTTCATCCGCGACGTCTAGCAATTGGAACCCATCCTTGTTCAATCATCAACAAAATATTGGAATTGCTCATGAGGTATAATACATTATTTTAGCACTTTTATTACTGGCTATTAGTTAGTTAATGACCAAGAGTCTAAGACTAGGTCAATCATTAAATAGGGCTTCAC-AAAAATGATTAGTATCATTGGTTGTAAGAAGTCTAATGTAGATTACTGCACATAATCAGATACTAATTAAATATATGTTTTTTGCAGCATCAGTTCAGTGACTTTCAGATTCCTGGTAGACCATGGGAAGGCATGAGCAATTAGGTCAGTGTCAAGGGGTGTTTGAGATT
>Ash-BRC1-1
CCATCATTTTCCTCATTCCGCCTCTACAACCCTCATTACAACCCCTTAGAAGATCCACTTATCGCCCACGAGCTTTTCGATACACAACGACAACAATCGTTCACTAATGATCATAACTACCACTCCACTTTCATGGTAGCTCATGAAAACTCAGCTCTCAATAATACTAATGTGCAGTCCACCATGAAAAACTCCAGCTGCAACAATAGGAAATTTATTGCCCTTGATGGTGGAAATCGCGGTTTAACCGACAAGAGATCTTCCAAGAAAGACCGACACAGCAAGATTAACACAGCTCGAGGCCCCAGGGACCGAAGAATGAGATTGTCCCTCGATGTTGCTACGAAGTTTTTTAAGTTGCAAGACATGCTTGGTTATGATAAGGCAAGCAATACTATCGAGTGGTTGATTATGAAATCAAAACTCGCTATTCAGGATCCCCTCACTGAACACTTATACGAAAGCTGCAGCCTCATGGGTGTGTCAAACAGTGCATCTTCTGTTTCAGAATGTGAAGTTCTGTCTGGACTTAATGATGATCAATCTACAAATAAAACCTTAGAGGATCAAAGAATTGCAGTAAACAAAGAGAAGAAAAAACATGACAAAGTAGTTAGGAGATGTGTGTATATTGATCACTCTCTAGCTAAAGAAACAAGAGAAAAAGCAAGAGTAAGAGCAAGGAAGAGAACAGCTGAAAAACGTAAAATAAAGCTCGGTAATGCATCATGTTTGAATCATGTAATGGATCAGAATATGAGCCGATTAGGTTCTTGGATCCCTTTTGGAGAACATCAAGTTCAAACAACTGACCAAGCCGAATATGCAAGCTCCTACTTTCAGTTTAAGCAAGGGATTAATGTTGGTGATACTTCATCCGCGACGTCTAGCAATTGGAGCCCATCCTTGTTCAATTATCAGCAAAATATTGGAATTTTTCATGAGGTATAATACATTATTTTAGCACTTGTATTGCTGGCTATTAGTTAGTTAATGACCAAGAGTCCAGAACTAGGTCAATCATTAAATAGGGCTTCACAAAAAATGATGTAT-----TGGTTGTAAGAAGTCTAATGTAGATTATTGCACATAATCAGA---TAATTAAATATATGTTTTTTGCAGCATCAGTTCAGTGACTTTCAGATTCCTGGTAGACCATGGGAAGGCATGAGCAATTAGGTCAGTGTCAAGGGGTGTTTGAGATT
>Ash-BRC1-2
CCATCATTTTCCTCATTCCGCCTCTACAACCCTCATTACAACCTGTTAGAAGATCCATTTATCGCCCACCAGCTTTTTGATACACAACGAAAACAATCGTTCACTAATGATCATAACTACCACTCCACTTTCATGGTAGCTCATGAAAAGTCAGCTCTCAATAATACTAATGTGCAGTCCACCATGAACAACTCCAACTGCAACAATGGGAAATTTATTGCCCTTGATGGTGGAAATCGTGGTTTAACCGACAAGAGATCTTCCAAGAAAGACCGACACAGCAAGATTCACACAGCTCGAGGCCCCAGGGACCGAAGAATGAGATTGTCCCTCGATGTTGCCACGAAGTTTTTTAAGTTGCAAGACATGCTTGGGTATGATAAGGCAAGCAATACTATCGAGTGGTTGATTATGAAATCAAAACCCGCTATTCAGGATCTCCTCGCTGAACACTTATACCAAAGCTGCAGTCTCATGGGTGTGTCAAACAGTGCATCTTCTGTTTCAGAATGTGAAGTTCTGTCTGGACTTAATGATGATCAATCTACAAATAAAATCGTTGAGGATCAAAGAATTGCAGTAAACAAAGAGAAGAAAAAACATGACAAAGTAATTAGGAGATGTGTGTATATTGATCGCTCTCTAGTTAAAGAAACAAGAGAAAAAGCAAGAGTAAGAGCAAGGAAGAGAACAGCTGAAAAACGAAAAATAAAGCTCGGTAATGCATCATGTTTGAATCATGTAATGGATCAG---ATCAGCCGATTAGGGTCTTGGATCCCTTTTGGAGAACATCAAGTTCAAACAACCGACCAAGCCGAATATGCAAGCTCCTACTTTCAGTTTAAGCAAGGGATTAATGTTGGTGATACATCATCCGCGACGTCTAGCAATTGGAGCCCATCCTTGTTCAATTATCAGCAAAATATTGGAATTTCTCATGAGGTATAATACATTATTTTAGCACTTGTATTGCTGGCTATTAGTTAGTTAATGACCAAGAGTCCAAAACTAGGTCAATCATTAAATAGGCCTTCACAAAAAATGATGTATATCATTGGTTGTAAGAAGTCTAATGTAGATTATTGCACATCATCAGATACTAATTAAATATATGTTTTTTGCAGCATCAGTTCAGTGACTTTCAGATTCCTGGTAGACCATGGGAAGGCATGAGCAAATAGGTCAGTGTCAAGGGGTGTTTGAGATT
>Atr-BRC1-1
CCATCATTTTCCTCATTCCGCCTCTACAACCCTCATTACAACCCCTTAGAAGATCCACTTATCGCCCACGAGCTTTTCGATACACAACAACAACAATCTTTCACTAATGATCATAACTTCCGCTCCACTTTCATGGTAGCTCATGAAAACTCAGCTCTCAGTAATACTAATGTGCACTCCACCATGAACAACTCCAGGTGCAACAATGGGAAATTTATTGCCCTTGATGGTGGAAATCGCGGTTTAACCGACAAGAGATCTTCCAAGAAAGACCGACACAGCAAGATTAACACAGCTCGAGGCCCCAGGGACCGAAGAATGAGATTGTCCCTCGATGTTGCAAAGAAGTTCTTTAAGTTGCAAGACATGCTTGGGTTTGATAAGGCAAGCAATACTATCGAGTGGTTGATTATGAAATCAAAACCCGCTATTCGGGATCTCCTCACTGAACACTTATACCAAAGCTGCAGCCTCATGGGTGTATCAGACAGTGCATCTTCTGCTTCCGAATGTGAAGTTCTGTCAGGACTTAATGATGATCAATCTACTGATAAAACCGTAGAGGATCAAGGAATTGCAGTAAATAAAGAGAAGAAAAAACATGATAAAGTAGTTAGGAGATGTGTGTATGTTGATCGCTCTATAGCTAAAGAAACAAGAGAAAAAGCAAGAGTAAGAGCAAGGAAGAGAACAGCTGAAAAACGAAAAATAAAGCTCGGTAATGCATCATGTTTGGATCATGTAATGTTACAGAATATGAGTCGATTAGGGTCTTGGATCCCTTTTGGAGAACATCAAGTTCAAACAATCGATCAAGCCGAATATGCAAGCTCCTACTTTCAGTTTAAGCAAGGGATTAATGTTGCTGATACTTCATCCGCGACGTCTAGCAATTGGAGCCCATCCTTGTTCAATTATCAGCAAAATATTGGAATTTCTCATGAGGTATAATACATTATTTTAGCACTTGTATTGCTGGCTATTAGTTAGTTAATGACCAAGAGTCCAAAACTAGGTCAATCATTAAATAGGCCTTCACAAAAAATGATGTATATCATTGGTTATAAGAAGTCTAATGTAGATTATTGCACATAATCAGA---TAATTAAATATATGTTTTTTGCAGCATCAGTTCAGTGACTTTCAGTTTCCTGGTAGACCATGGGAAGGCATGAGCAATTAGGTCAGTGTCAAGGGGTGTTTGAGATT
>Atr-BRC1-2
CCATCATTTTCCTCATTCCGCCTCTACAACCCTCATTACAACCCCTTAGAAGATCCACTTATCGCCCACGAGCTTTTTGATACACAACGACAACAATCGTTTACTAATGATCATAACTACCACTCCACTTTCATGGTAGCTCATGAAAACTCAGCTCTCAATAATACTAATGTGCAGTCCACCATGAACAACTCCAGCTGCAACAATGGGAAATTTATTGCCCTTGATGGTGGAAATCGTGGTTTAACCGACAATAGATCTTCCAAGAAAGACCGACACAGCAAGATCAACACAGCTCGAGGCCCCAGGGACCGAAGAATGAGATTGTCCCTCGATGTTGCTAAGAAGTTTTTTAAGTTGCAAGACATGCTTGGGTTTGATAAGGCAAGCAATACTATCCAGTGGTTGATTATGAAATCAAAACCCGCTATTCGGGATCTCCTCACTGAACACTTATACCAAAGCTGCAGCCTCATGGGCGAGTCAAACAGTGCATCTTCTGCTTCCGAATGTGAAGTTCTGTCTGGACTTAATGATGATCAATCTACGGATAAAACCGTAGAGGATCAAGGAATTGCAGTAAACAAAGAGAAGAAAAAACATGATAAAGTAGTTAGGAGATGTGTGTATGCTGATCACTCTATAGCTAAAGAAACAAGAGAAAAAGCAAGAGTAAGAGCAAGGAAGAGAACAGCTGAAAAACGAAAAATAAAGCTCGGTAATGCATCATGTTTGGATCATGTAATGTTACAGAATATGAGCCGATTAGGGTCTTGGATCCCTTTTGGAGAACATCAAGTTCAAACAATTGATCAAGCCGAATATGCAAGCTCCTACTTTCAGTTTAAGCAAGGGATTAATGTTGGTGATACTTCATCTGCGACGTCTAGCAATTGGAGCCCATCCTTGTTCAATCATCAGCAAAATACTGGAATTTCTCATGAGGTATAATACATTATTTTAGCACTTTTATTACTGGCTATTAGTTAGTTAATGACCAAGAGTCCAGAACTAGGTCAATCATTAAATAGGGCTTCGCAAAAAATGATGTAT-----TGGTTGTAAGAAGTCTAATGTAGATTATTGCACATAATCAGA---TAATTAAATATCTGTTTTTTGCAGCATCAGTTCAGTGACTTTCAGATTCCTGGTAGACCATGGGAAGGCATGAGCAATTAGGTCAGTGTCAAGGGGTGTTTGAGATT
>Atr-BRC1-3
CCATCATTTTCCTCATTCCGCCTCTACAACCCTCATTACAACCACTTAGAAGATCCACGTATCGCCCACCAGCTTTTCCATACACAAC---AACAATCTTTCACTAATGATCATAACTTCCACTCCACTTTCATGGTAGCTCATGAAAACTCAGCTCTCAGTAATACTAATGTGCACTCCACCATGAACAACTCCAGCTGCAACAATGGGAAATTTATTGCCCTTGATGGTGGAAATCGCGGTTTAACCGACAATAGATCTTCCAAGAAAGACCGACACAGCAAGATTAACACAGCTCGAGGCCCCAGGGACCGAAGAATGAGATTGTCCCTCGATGTTGCAAAGAAGTTTT-TAAGTTGCAAGACATGCTTGGGTTTGATAAGGCAAGCAATACTATCGAGTGGTTGATTATGAAATCAAAACCCGCTATTCGGGATCTCCTCACTGAACACTTAAACCAAAGCTGCAGCCTCATGGGTGTGTCAAACAGTGCATCTTCTGCTTCCGAATGTGAAGTTCTCTCTGGACTTAATGATGATCAATCTACGGATAAAACCGTAGAGGATCAAGGAATTGCAGTAAACAAAGAGAAGAAAAAACGTGATAAAGTAGTTAGGAGATGTGTGTATGTTGATCACTCTATAGCTAAAGAAACAAGAGAAAAAGCAAGAGTAAGAGCAAGGAAAAGAACAGCTGAAAAACGAAAAATAAAGCTCGGTAATGCATCATGTTTGGATCATGTAATGTTACAGAATATGAGCCGATTAGGGGCTTGGATCCCTTTTGCAGAACATCAAGTTCAAACAATTGATCAAGCCGAATATGCAAGCTCCTACTTGCAGTTTAAGCAAGGGATTAATGTTGGTGATACTTCATCCGCGACGTCTAGCAATTGGAGCCCATCCTTGTTCAATCATCAGCAAAATATTGGAATTTCTCATGAGGTATAATACATTATTTTAGCACTTGTATTACTGGTTATTAGTTAGTTAATGACCAAGAGTCTAAGACTAGGTCAATCATTAAATAGGGCTTCAC-AAAAATGATGTATATCATTGGTTGAAAGAAGTCTAATGTAGATTACTGCACATAATCAGA---TAATTAAATGTATGTTTTTTGCAGCATCAGTTCAGTGACTTTCAGATTCCTGGTAGACCATGGGAAGGCATGAGCAATTAGGTCAGTGTCAAGGGGTGTTTGAGATT
>Atr-BRC1-4
CCATCATTTTCCTCATTCCGCCTCTACAACCCTCATTACAACCACTTAGAAGATCCACGTATCGCCCACGAGCTTTTCCATACACAACAACAACAATCTTTCACTAATGATCATAACTTCCACTCCACTTTCATGGTAGCTCATGAAAACTCAGCTCTCAGTAATACTAATGTGCACTCCACCATGAACAACTCCAGCTGCAACAATGGGAAATTTATTGCCCTTGATGGTGGAAATCGCGGTTTAACCGACAATAGATCTTCCAAGAAAGACCGACACAGCAAGATTAACACAGCTCGAGGCCCCAGGGACAGAAGAATGAGATTGTCCCTCGATGTTGCTAAGAAGTTTTTTAAGTTGCAAGACATGCTTGGGTTTGATAAGGCAAGCAATACTATCGAGTGGTTGATTATGAAATCAAAACCCGCTATTCGGGATCTCCTCACTGAACACTTAAACCAAAGCTGCAGCCTCATGGGTGTGTCAAACAGTGCATCTTCTGCTTCCGAATGTGAAGTTCTGTCTGGACTTAATGATGATCAATCTACAAATAAAACCGTAGAGGATCAAAGAATTGCAGTAAACAAAGAGAAGAAAAAACATGACAAAGTAGTTAGGAGATGTGTGTATATTGATCACTCTATAGCTAAAGAAACAAGAGAAAAAGCAAGAGTAAGAGCAAGGAAGAGAACAGCTGAAAAACGTAAAATAAAGCTCGGTAATGCATCATGTTTGAATCATGTACTGGATCAGAATATGAGCCGATTAGGGTCTTGGATCCCTTTTGGAGAACATCAAGTTCAAACAACCGACCAAGCCGAATATGCAAGCTCCTACTTTCAGTTTAAGCAAGGGATTAATGTTGGTGATACTTCATCCGCGACGTCTAGCAATTGGAGCCCATCGTTGTTCAATTATCAGCAAAATATTGGAATTTTTCATGAGGTATAATACATTATTTTAGCACTTGTATTGCTGGCTATTAGTTAGTTAATGACCAAGAGTCCAGAACTAGGTCAATCGTTAAATAGGGCTTCACAAAAAATGATGTAT-----TGGTTGTAAGGAGTCTAATGTAGATTATTGCACATAATCAGA---TAATTGAATATATGTTTTTTGCAGCATCAGTTCAGTGACTTTCAGATTCCTGGTAGACCATGGGAAGGCATGAGAAATTAGGTCAGTGTCAAGGGGTGTTTGAGATT
>Ei-BRC1-1
CCATCATTTTCCTCATTCCGCCTCTACAACCCTCATT---ACCCCTTAGAAGATCCACATATTGCCCACGAGCTTTTCGATACACAACGACAACAATCGTTCCCTAATGATCACAACTGCCACTCCACTTTCATGGTAGCTCATGAAAACTCAGCTCTCAGTAATACTAATGTGCAGTCCACCATGAACAACTCCAGCTGCAACAATGGGTAATTTATAGCCCTTGATGGTGGAAATCGCGGCTTAACCGATAAGAGATCTTCCAAGAAAGACCGACACAGCAAGATCAACACAGCTCGAGGCCCCAGGGACCGAAGAATGAGATTGTCCCTAGATGTTGCTAAGAAGTTTTTTAAGTTGCAAGACATGCTTGGGTATGATAAGGCAAGCAATACTATCGAGTGGTTGATTATGAAATCAAAACCCGCTATTCGGGATCTCCTCACTGAACACTTATACCAAAGCTGCAGCCTCATGGGTGTGTCAAACAGTGCATCTTCTGCTTCCGAATGTGAAGTTCTCTCTGGACTTAATGATGATCAATCTACAGATAAAACCGTAGAGGATCAAGGAAGTGCAGTAAACAAAGAGAAGAAAAAGCATGATAAAGTAGTTAGGAGATGTGTGTATGTTGATCACTCTATAGCTAAAGAAACAAGAGAAAAAGCAAGAGTGAGAGCAAGGAAGAGAACAGCTGAAAAACGAAAAATAAAGCTCGGTAATGCATCATATTTGGATCATGTAATGTTACAGAATATGAGCCGATTAGGGTCTTGGATCCCTTTTGGAGAACACGAAGTTCAAACAATCGATCAAGCCGAATATGCAAGCTCCTACTTTCAGTTTAAGCACGGGATTAATGTTGGTGATACTTCATCCGCGACGTCTAGCAATTGGAGCCCATCTTTGTTCAATTATCAGCAAACTACTGGAATTTCTCATGAGGTATAATACATTATTTTAGCACTTGTATTACTGGCTACTAGTTAGTTAATGACCAAGAGTCCTAGACTAGGTCAATCATTAAATAGGGCTTCAC-AAAAATGATGTATATCATTGGTTGTAAGAAGTCTAATGTAGATTACTGCACATAATCAGA---TAATTAAATATATGTTTTTTGCAGCATCAGTTCAGTGACTTTCAGATTCCTGGTAGACCATGGGAAGGCATGAGCAATTAGGTCAGTGTCAAGGGGTGTTTAAGATT
>Cr-BRC1-1
CCATCATTTTCCTCATTCCGCCTCTACAACCCTCATTACAACCCCTTAGAAGATCCACGTATCGCCCACAAGCTTTTCGATACACAACGACAACAATCGTTCACTAATGATCATAACTACCACTCCACTCTCATGGTAGCTCATGAAAACTCAGATCTCAATAATACTAATATGCAGTCCACCATGAACAACTCCAGCTGCAACAATGGAAAGTTTATTTCCCTTGATGGTGGAAATCGTGGTTTAACCGACAAGAGATCTTCCAAGAAAGATAGACACAGCAAGATTAACACAGCTCGAGGCCCCAGGGACCGAAGAATGAGATTGTCCCTCGATGTTGCTACGAAGTTTTTTAAGTTGCAAGACATGCTTGGGTATGATAAGGCAAGCAATACTATCGAGTGGTTGATTATGAAATCAAAACCCGCTATTCAGGATCTCCTCACTGAACACTTATACCAAAGTTGCAGCCTCATGGGTGTGTCAAACAGTGCATCTTCTGTTTCAGAATGTGAAGTTCTGTCTGGACTTAATGATGATGAATCTACAAATAAAACCGTAGAGGATGAAAGAATTGCAGTAAACAAAGAGAAGAAAAAACATGACAAAGTAGTTAGGAGATGTGTGTATATTGATCACTCTCTAGCTAAAGAAACAAGAGAAAAAGCAAGAGTAAGAGCAAGGAAGAGAACAGCTGAAAAACGAAAAATAAAGCTCGGTAATGCATCATGTTTGAATCATGTAATGGATCAGAATATGAGCCGATTAGGGTCTTGGATCCCTTTTGGAGAACATCAAGTTCAAACAACCGACCAAGCCGAATATGCAAGCTCCTACTTTCAGTTTAAGCAAGGGATTAATGTTGCTGATACTTCATTTGCGACGTCTAGCAATTGGAGCCCATCCTTGTTCAATTATCAGCAAAATATTGGAATTTCTCATGAGGTATAATACATTATTTTAGCACTTGTATTGCTGTCTATTAGTTAGTTAATGACCAAGAGTCCAAAACTAGGTCAATCATTAAATAGGCCTTCACAAAAAATGATGTATATCATTGGTTGTAAGAAGTCTAATGTAGATTATTGCACATAATCAGA---TAATTAAATATATGTTTTTTGCAGCATCAGTTCAGTGACTTTCAGATTCCTGGTAGACCATGGGAAGGCATGAGCAATTAGGTCAGTGTCAAGGGGTGTTTGAGATT
>Cr-BRC1-2
CCATCATTTTCCTCATTCCGCCTCTACAACCCTCATTACAACCTCTTAGAAGATCCACTTATCGCCCACGAGCTTTTCAATACACAACGACAACAATCGTTCACTAATGATCATAACTACCACTCCACTTTCATGGTAGCTCATGAAAACTCAGCTCTCAATAATACTAATGTGCAGTCCACCATGAACAACTCCAGCTGCAACAATGGGAAATTTATTTCCCTTGATGGTGGAAATCGCGGTTTAACCGATAAGAGATCTTCCAAGAAAGACCGACACAGCAAGATTAACACAGCTCGAGGCCCCAGGGACCGAAGAATGAGATTGTCCCTCGATGTTGCTACGAAGTTTTTTAAGTTGCAAGATATGCTTGGGTTTGATAAGGCAAGCAATACTATCGAGTGGTTGATTATGAAGTCAAAACCAGCTATTCAGGATCTCCTCACTGAACACTTATACCAAAGCTGCAGCATCATGGGTGTGTCATACAGTGCATCTTCTGTTTCAGAATGTGAAGTTCTGTCTGGACTTAATGATGATCAGTCTACAAATAAAACCGTAGAGGATCAAAGAATTGCAGAAAACAAAGAGAAGAAAAAACATAACAAAGTAGTTAGGAGATGTGTGTATATTGATCACTCTCTAGCTAAAGAAACAAGAGAAAAAGCAAGAGTAAGAGCAAGGAAGAGAACAGCTGAAAAACGTAAAATAAAGCTCGGTAATGCATCATGTTTGGATCATGTAATGGATCAGAATATGAGCCAATTAGGGTCTTGGATCCCTTTTGGAGAACATCAAGTTCAAACAATCGATCAAGCCGAATATGCAAGCTCCTACTTTCAGTTTAAGCAAGGGATTAGTGTTGGTGATACTTCATCCGCGACGTCTAGCAATTGGAGCCCATCCTTGTTCAATTATCAGCAAAATACTGGAATTTCTCATGAGGTATAATACATTATTTTAGCACTTGTATTACTGGCTATTAGTTAGTTAATGACCAAGAGTCCAAGACTAGGTCAATCATTAAAAAGGGCTTCACAAAAAATGATGTATATCATTGGTTGTATGAAGTCTAATGTAGATTATTGCACATAATCAGA---TAATTAAATATATGTTTTTTGCAGCATCAGTTCAGTGACTTTCAAATTCCTGGTAGACCATGGGAAGGCATGAGCAATTAGGTCAGTGTCAAGGGGTGTTTGAGATT
>Chy-BRC1-1
CCATCATTTTCCTCATTCCGCCTCTACAACCCTCATTACAACCTGTTAGAAGATCCATTTATCGCCCACCAGCTTTTTGATACACAACGAAAACAATCGTTCACTAATGATCATAACTACCACTCCACTTTCATGGTAGCTCATGAAAAGTCAGCTCTCAATAATACTAATGTGCAGTCCACCATGAACAACTCCAACTGCAACAATGGGAAATTTATTGCCCTTGATGGTGGAAATCGTGGTTTAACCGACAAGAGATCTTCCAAGAAAGACCGACACAGCAAGATTCACACAGCTCGAGGCCCCAGGGACCGAAGAATGAGATTGTCCCTCGATGTTGCCACGAAGTTTTTTAAGTTGCAAGACATGCTTGGGTATGATAAGGCAAGCAATACTATCGAGTGGTTGATTATGAAATCAAAACCCGCTATTCAGGATCTCCTCACTGAACACTTATACCAAAGCTGCAGTCTCATGGGTGTGTCAAACAGTGCATCTTCTGTTTCAGAATGTGAAGTTCTGTCTGGACTTAATGATGATCAATCTACAAATAAAATCGTAGAGGATCAAAGAATTGCAGTAAACAAAGAGAAGAAAAAACATGACAAAGTAGTTAGGAGATGTGTGTATATTGATCATTCTCTAGCTAAAGAAACAAGAGAAAAAGCAAGAGTAAGAGCAAGGAAGAGAACAGCTGAAAAACGTAAAATAAAGCTCGGTAATGCATCATGTTTGAATCATGTAATGGATCAGAATATGAGCCGATTAGGGTCTTGGGTCCCTTTTGGAGAACATCAAGTTCAAACAATCGATCAAGCCGAATATGCAAGCTCCTACTTTCAGTTTAAGCAAGGGATTAATGTTGGTGATACTTCATCCGTGACGTCTAGCAATTGGAGCCCATCCCTGTTCAATTATCAGCAAAATATTGGAATTTCTCATGAGGTATAATACATTATTTTAGCACTTGTATTGCTGGCTATTAGTTAGTTAATGACCAAGAGTCCAAAACTAGGTCAATCATTAAATAGGCCTTCACAAAAAATGATGTATATCATTGATTGTAAGAAGTCTAATGTAGATTATTGCACATAATCAGA---TAATTAAATATATGTTTTTTGCAGCATCAGTTCAGTGACTTTCAGATTCCTGGTAGACCATGGGAAGGCATGAGCAATTAGGTCAGTGTCAAGGGGTGTTTGAGATT
>Chy-BRC1-2
CCATCATTTTCCTCATTCCGCCTCTACAACCCTCATTACAACCTCTTAGAAGATCCACTTATCGCCCACGAGCTTTTCGATACACAACGACGACAATCTTTCACTAATGATCATAACTACCACTCCACTTTCATGGTAGCTCATGAAAACTCAGCTCTCAATAATACTAATGTGCAGTCCACCATGAACAACTCCAGCTGCAACAATGGGAAATTTATTGCCCTTGATGGTGGAAATCGCGGTTTAACCGACAAGAGATCTTCCAAGAAAGACCGACACAGCAAGATTCACACAGCTCGAGGCCCCAGGGACCGAAGAATGAGATTGTCCCTCGCTGTTGCTACGAAGTTTTTTAAGTTGCAAGACATGCTTGGGTATGATAAGGCAAGCAATACTATCGAGTGGTTGATCATGAAATCAAAACCCGCTATTCAGGATCTCATCACTGAACACTTATACCAAAGCTGCAGCCTCATGGGTGTGTCAAACAGTGCATCTTCTGTTTCCGAATGTGAAGTTCTGTCTGGACTTAATGATGATCAATCTACAAATAAAACCGTAGAGGATCAAAGAATTGCAGTAAACAAAGAGAAGATAAAACATGACAAAGTAGTTAGGAGATGTGTGTATATTGATCACTCTCTAGCTAAAGAAACAAGAGAAAAAGCAAGAGTGAGAGCAAGGAAGAGAACAGCTGAAAAACGAAAAATAAAGCTCGGTAATGCATCATGTTTGAATCATGTAATGGATCAGAATATGAGCCGATTAGGGTCTTGGATCCCTTTTGGAGAACATCAAGTTCAAACAACCGACCAAGCCGAATATGCAAGCTCCTACTTTCAGTTTAAGCAAGGGATTAATGTTGGTGATACTTCATCCGCGACGTCTAGCAATTGGAGCCCATCCTTGTTCAATTATCAGCAAAATATTGGAATTTCTCATGAGGTATAATACATTATTCTAGCACTTGTATTGCTGGCTATTAGTTAGTTAATGACCAAGAGTCCAAAACTAGGTCAATCATTAAATAGGCCTTCACAAAAAATGATGTATATCATTGGTTGTAAGAAGTCTAATGTAGATTATTGCACATAATCAGA---TAATTAAATATATGTTTTTTGCAGCATCAGTTCAGTGACTTTCAGATTCCTGGTAGACCATGGGAAGGCATGAGCAATTAGGTCAGTGTCAAGGGGTGTTTGAGATT
>Cno-BRC1-1
CCATCATTTTCCTCATTCCGCCTCTACAACCCTCATTACAACCTCTTAGAAGATCCACTTATCGCCCACGAGCTTTTCGATACACAACGACAACAATCTTTCACTAATGATCATAACTACTACTCCACTTTCATGGTAGCTCATGAAAACTCAGCTCTCCATAATACTAATGTGCAGTCCACCATGAACAACTCCAGCTGCAACAATGGGAAATTTATTGCCCTTGATGGTGGAAATCGCGGTTTAACCGACAAGAGATCTTCCAAGAAAGACCGACACAGCAAGATTCACACAGCTCGAGGCCCCAGGGACCGAAGAATGAGATTGTCCCTCGATGTTGCTACGAAGTTTTTTAAGTTGCAAGACATGCTTGGGCATGATAAGGCAAGCAATACTATCGAGTGGTTGATTATGAAATCAAAACCGGCTATTCAGGATCTCCTCACTGAACACTTATACCAAAGCTGCAGCCTCATGGGTGTGTCAAACAGTGCATCTTCTGTTTCAGAATGTGAAGTTCTGTCTGGACTTAATGATGGTCAATCTACAAATAAAACCGTAGAGGATCAAAGAATTGCAGTAAACAAAGAGAAGAAAAAACATGACAAAGTAGTTAGGAGATGTGTGTATATTGATCACTCTCTAGCTAAAGAAACAAGAGAAAAAGCAAGAGTGAGAGCAAGGAAGAGAACAGCTGAAAAACGAAAAATAAAGCTCGGTAATGCATCATGTTTGAATCATGTAATGGATCAGAATATGGGCCGATTAGGGTCTTGGATCCCTTTTGGAGAACATCAAGTTCAAACAACCGACCAAGCAGAATATGCAAGCTCCTACTTTCAGTTTAAGCAAGGGATTAATGTTGGTGATACTTCATCCGTGACGTCTAGCAATTGGAGCCCATCCTTGTTCAATTATCAGCAAAATATTGGAATTTCTCATGAGGTATAATACATTATTTTAGCACTTGTATTGCTGGCTATTAGTTAGTTAATGACCAAGAGTCCAAAGCTAGGTCAATCATTAAATAGGCCTTCACAAAAAATGATGTATATCATTGGTTGTAAGAAGTCTAATGTAGATTATTGCACATAATCTGA---TAATTAAATATATGTTTTTTGCAGCATCAGTTCAGTGACTTTCAGATTCCTGGTAGACCATGGGGGGGCATGAGCAATTAGGTCAGTGTCAAGGGGTGTTTGAGATT
>Cno-BRC1-2
CCATCATTTTCCTCATTCCGCCTCTACAACCCTCATTACAACCTCTTAGAAGATCCACTTATCGCCCACGAGCTTTTCGATACACAACGACAACAATCTTTCACTAATGATCATAACTACTACTCCACTTTCATGGTAGCTCATGAAAACTCAGCTCTCCATAATACTAATGTGCAGTCCACCATGAACAACTCCAGCTGCAACAATGGGAAATTTATTGCCCTTGATGGTGGAAATCGCGGTTTAACCGACAAGAGATCTTCCAAGAAAGACCGACACAGCAAGATTCACACAGCTCGAGGCCCCAGGGACCGAAGAATGAGATTGTCCCTCGATGTTGCTACGAAGTTTTTTAAGTTGCAAGACATGCTTGGGTATGATAAGGCAAGCAATACTATCGAGTGGTTGATTATGAAATCAAAACCCGCTATTCAGGATCTCCTCACTGAACACTTATACCAAAGCTGCAGCCTCATGGGTGTGTCAAACAGTGCATCTTCTGTTTCAGAATGTGAAGTTCTGTCTGGACTTAATGATGGTCAATCTACAAATAAAACCGTAGAGGATCAAAGAATTGCAGTAAACAAAGAGAAGAAAAAACATGACAAAGTAGTTAGGAGATGTGTGTATATTGATCACTCTCTAGCTAAAGAAACAAGAGAAAAAGCAAGAGTGAGAGCAAGGAAGAGAACAGCTGAAAAACGAAAAATAAAGCTCGGTAATGCATCATGTTTGAATCATGTAATGGATCAGAATATGGGCCGATTAGGGTCTTGGATCCCTTTTGGAGAACATCAAGTTCAAACAACCGACCAAGCAGAATATGCAAGCTCCTACTTTCAGTTTAAGCAAGGGATTAATGTTGGTGATACTTCATCCGTGACGTCTAGCAATTGGAGCCCATCCTTGTTCAATTATCAGCAAAATATTGGAATTTCTCATGAGGTATAATACATTATTTTAGCACTTGTATTGCTGGCTATTAGTTAGTTAATGACCAAGAGTCCAAAACTAGGTCAATCATTAAATAGGCCTTCACAAAAAATGATGTATATCATTGGTTGTAAGAAGTCTAATGTAGATTATTGCACATAATCTGA---TAATTAAATATATGTTTTTTGCAGCATCAGTTCAGTGACTTTCAGATTCCTGGTAGACCATGGGAAGGCATGAGCAATTAGGTCAGTGTCAAGGGGTGTTTGAGATT
>Cbi-BRC1-1
CCATCATTTTCCTCATTCCGCCTCTACAACCCTCATTACAACCTCTTAGAAGATCCATTTATCGTCCACGAGCTTTTCGATACACAACAACAACAATCTTTCACTAATGATCATAACTACCACTCCACTTTTATGGTAGCTCATGAAAACTCAGCTCTCAATAATACTAATGTGCTGTCCACCATGAACAACTCCAGCTGCAACAATGGGAAATTTATTGCCCTTGATGGTGGAAATCGCGGTTTAACGGACAAGAGATCTTCCAAGAAAGACCGACACAGCAAGATTCACACAGCTCGAGGCCCCAGGGACCGAAGAATGAGATTGTCCCTCGATGTTGCTACGAAGTTTTTTAAGTTGCAAGACATGCTTGGGTATGATAAGGCAAGCAATACTATCGAGTGGTTGATTATGAAATCAAAACCCGCTATTCAGGATCTCCTCACTGAACACTTATACCAAAGCTGCAGCCTCATGGGTGTGTCAAACAGTGCATCTTCTGTTTCAGAATGTGAAGTTTTGTCTGGACTTAATGATGATCAATCTACAAATAAAACCGTAGAGGATCAAAGAATTGCAGTAAACAAAGAGAAGATAAAGCATGACAAAGTAGTTAGGAGATGTGTGTATATTGATCACTCTCTAGCTAAAGAAACAAGAGAAAAAGCAAGAGTAAGAGCAAGGAAGAGAACAGCTGAAAAACGAAAAATAAAGCTCGGTAATGCATCATGTTTGAATCATGTAATGGATCAGAATATGAGCCGATTAGGGTCTTGGATCCCTTTTGGAGAACATCAAGTTCAAACAACCGACCAAGCCGAATATGCAAGCTCCTACTTTCAGTTTAAGCAAGGGATTAATGTTGGTGATACTTCATCCGCGACGTCTAGCAATTGGAGCCCATCCTTGTTCAATTATCAGCAAAATATTGGAATTTCTCATGAGGTATAATACATTATTTTAGCACTTGTATTGCTGGC-----------TAATGACCAAGAGTCCAAAACTAGGTCAATCATTAAATAGGCCTTCACAAAAAATGATGTATATCATTGGTTGTAAGAAGTCTAATGTAGATTATTGCACATAATCAGA---TAATTAAATATATGTTTTTTGCAGCATCAGTTCAGTGACTTTCAGATTCCTGGTAGACCATGGTAAGGCATGAGCAATTAGGTCAGTGTCAAGGGGTGTTTGAGATT
>Cbi-BRC1-2
CCATCATTTTCCTCATTCCGCCTCTACAACCCTCATTACAACCTCTTAGAAGATCCACTTATCGCCCACGAGCTTTTCGATACACAACGACAACAATCTTTCACTAATGATCATAACTACCACTCCACTTTCATGGTAGCTCATGAAAACTCAGCTCTCAATAATACTAATGTGCAGTCCACCATGAACAACTCCAGCAGCAACAATGGGAAATTTATTGCCCTTGATGGTGGAAATCGCGGTTTAACCGACAAGAGATCTTCCAAGAAAGACCGACACAGCAAGATTCACACAGCTCGAGGCCCCAGGGACCGAAGAATGAGATTGTCCCTCGATGTTGCTACGAAGTTTTTTAAGTTGCAAGACATGCTTGGGTTTGATAAGGCAAGCAATACTATCGAGTGGTTGATTATGAAATCAAAACCCGCTATTCAGGATCTCCTCACTGAACACTTATACCAAAGCTGCAGCCTCATGGGTGTGTCAAACAGTGCATCTTCTGTTTCAGAATGTGAAGTTTTGTCTGGACTTAATGATGATCAATCTACAAATAAAACCGTAGAGGATCAAAGAATTGCAGTAAACAAAGAGAAGATAAAACATGACAAAGTAGTTAGGAGATGTGTGTATATTGATCACTCTCTAGCTAAAGAAACAAGAGAAAAAGCAAGAGTGAGAGCAAGGAAGAGAACAGTTGAAAAACGAAGAATAAAGCTCGGTAATGCATCATGTTTGAATCATATAATGGATCAGAATATGAGCCGATTAGGGTCTTGGATCCCTTTTGGAGAAAATCAAGTTCAAACAAGCGACCATGCCGAATATGCAAGCTCCTACTTTCAGTTTAAGCAAGGGATTAATGTTGGTGATACTTCATCCGTGACGTCTAGCAATTGGAGCCCATCCTTGTTCAATTATCAGCAAAATATTGGAATTTCTCATGAGGTATAATACATTATTTTAGCACTTGTATTGCTGGCTAATAGTTAGTTAATGACCAAGAGTCCAAAACTAGGTCAATCATTAAATAGGCCTTCACAAAAAATGATGTATATCATTGGTTGTAAGAAGTCTAATGTAGATTATTGCACATAATCAGA---TAATTAAATATATGTTATTTGCAGCATCAGTTCAGTGACTTTCAGATTCCTGGTAGACCATGGGAAGGCATGAGCAATTAGGTCAGTGTCAAGGGGTGTTTGAGATT
>Cbi-BRC1-3
CCATCATTTTCCTCATTCCGCCTCTACAACCCTCATTACAACCCCTTAGAAGATCCACGTATCGCCCACGAGCTTTTCGATACACAACAACAACAATCTTTCACTAATGATCATAACTTCCACTCCACTTTCATGGTAGCTCATGAAAACTCAGCTCTCAGTAATACTATTGTGCACTCCACCATGAACAACTCCAGCTGCAACAATGGAAAATTTATTGCCCTTGATGGTGGAAATCGTGGTTTAACCGACAATAGATCTTCCAAGAAAGACCGACACAGCAAGATTAACACAGCTCGAGGCCCCAGGGACCGAAGAATGAGATTGTCCCTCGATGTTGCAAAGAAGTTTTTTAAGTTGCAAGACATGCTTGGGTTTGATAAGGCAAGCAATACTATCGAGTGGTTGATTATGAAATCAAAACCCGCTATTCGGGATCTCCTCACTGAACACTTATACCAAAGCTTCAGCCTTATGGGTGTGTCAAACAGTGCATCTTCTGCTTCCGAATGTGAAGTTCTGTCTGGACTTAATGATAATCAATCTACGGATAAAACCATAGAGGATCAAGGAATTGCAGTAAACAAAGAGAAGAAAAAACGTGATAAAGTTGTTAGGAGATGTGTGTATGTTGATCACTCTATAGCTAAAGAAACAAGAGAAAAAGCAAGAGTAAGAGCAAGGAAGAGAACAGCTGAAAAACGAAAAATAAAGCTCGGTTATGCATCATGTTTGGATCATGTAATGTTACAGAATATGAGCCGATTAGGTTCTTGGATCCCTTTTGGAGAACATCAAGTTCAAACAATCGATCAAGCCGAATATGCAAGCTCCTACTTTCAGTTTAAGCAAGGGATTAATGTTGGTGATACTTCATCCGCGACGTCTAGCAATTGGAGCCCATCCTTGTTCAATCATCAGCAAAATATTGGAATTTCTCATGAGGTATAATACATTATTTTAGCACTTGTATTACTGGCTATTAGTTAGTTAATGACCAAGAGTCTAAGACTAGGTCAATCATTAAATAGGGCTTCAC-AAAAATGATTAATATCATTGGTTGTAAGAAGTCTAATGTAGATTACTGCACATAATCAGATACTAATTAAATATATGTTTTTTGCAGCATCAGTTCAGTGAATTTCAGATTCCTGGTAGACCATGGGAAGGCATGAGCAATTAGGTCAGTGTCAAGGGGTGTTTGAGATT
>Cs-BRC1-1
CCATCATTTTCCTCATTCCGCCTCTACAACCCTCATTACAACCTCTTAGAAGATCCACTTATCGCCCACGAGCTTTTTGATACACAACGACAACAATCTTTCACTAATGATCATAACTACCACTCCACTTTCATGGTAGCTCATGAAAACTCAGCTCTCAATAATACTAATGTGCAGTCCACCATGAACAACTCCAGCTGCAACAATGGGAAATTTATTGCCCTTGATGGTGGAAATCGCCGTTTAACCGACAAGAGATCTTCCAAGAAAGACCGACACAGCAAGATTCACACAGCTCGAGGCCCCAGGGACCGAAGAATGAGATTGTCCCTCGATGTTGCTACGAAGTTTTTTAAGTTGCAAGACATGCTTGGGTATGATAAGGCAAGCAATACTATCGAGTGGTTGATCATGAAATCAAAACCCGCTATTCAGGATCTCCTCACTGAACACGTATACCAAAGCTGCAGCCTCATGGGTGTGTCAAACAGTGCATCTTCTGTTTCAGAATGTGAAGTTCTGTCTGGACTTAATGATGATCAATCTACAAATAAAACCGTTGAGGATCAAAGAATTGCAGTAAACAAAGAGAAGAAAAAACATGACAAAGTAATTAGGAGATGTGTGTATATTGATCGCTCTCTAGTTAAAGAAACAAGAGAAAAAGCAAGAGTAAGAGCAAGGAAGAGAACAGCTGAAAAACGAAAAATAAAGCTCGGTAATGCATCATGTTTGAATCATGTAATGGATCAG---ATCAGCCGATTAGGGTCTTGGATCCCTTTTGGAGAACATCAAGTTCAAACAACCGACCAAGCCGAATATGCAAGCTCCTACTTTCAGTTTAAGCAAGGGATTAATGTTGGTGATACATCATCCGCGACGTCTAGCAATTGGAGCCCATCCTTGTTCAATTATCAACAAAATATTGGAATTTCTCATGAGGTATAATACATTATTTTAGCACTTGTATTGCTGGCTATTAGTTAATTAATGACCAAGAGTCCAAAACTAGGTCAATCATTAAATAGGCCTTCACAAAAAATGATGTATATCATTGCTTGTAAGAAGTCTAATGTAGATTATTGCACATAATCAGA---TAATTAAATATATGTTTTTTGCAGCATCAGTTCAGTGACTTTCAGATTCCTGGTAGACCATGGGAAGGCATGAGCAATTAGGTCAGTGTCAAGGGGTGTTTGAGATT
>Cs-BRC1-2
CCATCATTTTCCTCATTCCGCCTCTATAACCCTCATTACAACCTCTTAGAAGATCCACTTATCGCCCACGAGCTTTTCGATACACAACGACAACAATCTTTCACTAATGATCATAACTACCACTCCACTTTCATGGTAGCTCATGAAAACTCAGCTCTCAATAATACTAATGTGCAGTCCACCATGAACAACTCCAGCTGCAACAATGGGAAATTTATTGCCCTTGATGGTGGAAATCGCCGTTTAACCGACAAGAGATCTTCCAAGAAAGACCGACACAGCAAGATTCACACAGCTCGAGGCCCCAGGGACCGAAGAATGAGATTGTCCCTCGATGTTGCTACGAAGTTTTTTAAGTTGCAAGACATGCTTGGGTATGATAAGGCAAGCAATACTATCGAGTGGTTGATCATGAAATCAAAACCCGCTATTCAGGATCTCCTCACTGAACACTTATACCAAAGCTGCAGCCTCATGGGTGTGTCAAACAGTGCATCTTCTGTTTCAGAATGTGAAGTTCTGTCTGGACTTAATGATGATCAATCTACAAATAAAACCGTTGAGGATCAAAGAATTGCAGTAAACAAAGAGAAGAAAAAACATGACAAAGTAATTAGGAGATGTGTGTATATTGATCGCTCTCTAGTTAAAGAAACAAGAGAAAAAGCAAGAGTAAGAGCAAGGAAGAGAACAGCTGAAAAACGAAAAATAAAGCTCGGTAATGCATCATGTTTGAATCATGTAATGGATCAG---ATCAGCCGATTAGGGTCTTGGATCCCTTTTGGAGAACATCAAGTTCAAACAACCGACCAAGCCGAATATGCAAGCTCCTACTTTCAGTTTAAGCAAGGGATTAATGTTGGTGATACATCATCCGCGACGTCTAGCAATTGGAGCCCATCCTTGTTCAATTATCAACAAAATATTGGAATTTCTCATGAGGTATAATACATTATTTTAGCACTTGTATTGCTGGCTATTAGTTAATTAATGACCAAGAGTCCAAAACTAGGTCAATCATTAAATAGGCCTTCACAAAAAATGATGTATATCATTGCTTGTAAGAAGTCTAATGTAGATTATTGCACATAATCAGA---TAATTAAATATATGTTTTTTGCAGCATCAGTTCAGTGACTTTCAGATTCCTGGTAGACCATGGGAAGGCATGAGCAATTAGGTCAGTGTCAAGGGGTGTTTGAGATT
>Cs-BRC1-3
CCATCATTTTCCTCATTCCGCCTCTATAACCCTCATTACAACCTCTTAGAAGATCCACTTATCGCCCACGAGCTTTTCGATACACAACGACAACAATCTTTCACTAATGATCATAACTACCACTCCACTTTCATGGTAGCTCATGAAAACTCAGCTCTCAATAATACTAATGTGCAGTCCACCATGAACAACTCCAGCTGCAACAATGGGAAATTTATTGCCCTTGATGGTGGAAATCGCCGTTTAACCGACAAGAGATCTTCCAAGAAAGACCGACACAGCAAGATTCACACAGCTCGAGGCCCCAGGGACCGAAGAATGAGATTGTCCCTCGATGTTGCTACGAAGTTTTTTAAGTTGCAAGACATGCTTGGGTATGATAAGGCAAGCAATACTATCGAGTGGTTGATCATGAAATCAAAACCCGCTATTCAGGATCTCCTCACTGAACACTTATACCAAAGCTGCAGCCTCATGGGTGTGTCAAACAGTGCATCTTCTGTTTCAGAATGTGAAGTTCTGTCTGGACTTAATGATGATCAATCTACAAATAAAACCGTTGAGGATCAAAGAATTGCAGTAAACAAAGAGAAGAAAAAACATGACAAAGTAATTAGGAGATGTGTGTATATTGATCGCTCTCTAGTTAAAGAAACAAGAGAAAAAGCAAGAGTAAGAGCAAGGAAGAGAACAGCTGAAAAACGAAAAATAAAGCTCGGTAATGCATCATGTTTGAATCATGTAATGGATCAG---ATCAGCCGATTAGGGTCTTGGATCCCTTTTGGAGAACATCAAGTTCAAACAACCGACCAAGCCGAATATGCAAGCTCCTACTTTCAGTTTAAGCAAGGGATTAATGTTGGTGATACATCATCCGCGACGTCTAGCAATTGGAGCCCATCCTTGTTCAATTATCAACAAAATATTGGAATTTCTCATGAGGTATAATACATTATTTTAGCACTTGTATTGCTGGCTATTAGTTAATTAATGACCAAGAGTCCAAAACTAGGTCAATCATTAAATAGGCCTTCACAAAAAATGATGTATATCATTGCTTGTAAGAAGTCTAATGTAGATTATTGCACATAATCAGA---TAATTAAATATATGTTTTTTGCAGCATCAGTTCAGTGACTTTCAGATTCCTGGTAGACCATGGGAAGGCATGAGCAATTAGGTCAGTGTCAAGGGGTGTTTGAGATT
>Cp-BRC1-1
CCATCATTTTCCTCATTCCGCCTCTACAACCCTCATTACAACCCCTTAGAAGATCCACGTATCGCCCACGAGCTTTTCGATACACAACAACAACAACCTTTCACTAATGATCATAACTTCCACTCCACTTTCATGGTAGCTCATGAAAACTCAGCTCTCAGTAATACTATTGTGCACTCCACCATGAACAACTCCAGCTGCAACAATGGAAAATTTATTGCCCTTGATGGTGGAAATCGTGGTTTAACCGACAATAGATCTTCCAAGAAAGACCGACACAGCAAGATTAACACAGCTCGAGGCCCCAGGGACCGAAGAATGAGATTGTCCCTCGATGTTGCTAAGAAGTTTTTTAAGTTGCAAGACATGCTTGGGTTTGATAAGGCAAGCAATACTATCGAGTGGTTGATTATGAAATCAAAACCCGCTATTCGGGATCTCCTCACTGAACACTTATACCAAAGCTTCAGCCTTATGGGTGTGTCAAACAGTGCATCTTCTGCTTCCGAATGTGAAGTTCTGTCTGGACTTAATGATGATCAATCTACGGATAAAACCATAGAGGATCAAGGAATTGCAGTAAACAAAGAGAAGAAAAAACGTGATAAAGTTGTTAGGAGATGTGTGTATGTTGATCACTCTATGGCTAAAGAAACAAGAGAAAAAGCAAGAGTAAGAGCAAGGAAGAGAACAGCTGAAAAACGAAAAATAAAGCTCGGTTATGCATCATGTTTGGATCATGTAATGTTACAGAATATGAGCCGATTAGGTTCTTGGATCCCTTTTGGAGAACATCAAGTTCAAACAATCGATCAAGCCGAATATGCAAGCTCCTACTTTCAGTTTAAGCAAGGGATTAATGTTGGTGATACTTCATCCGCGACGTCTAGCAATTGGAGCCCATCCTTGTTCAATCATCAGCAAAATATTGGAATTTCTCATGAGGTATAATACATTATTTTAGCACTTGTATTACTGGCTATTAGTTAGTTAATGACCAAGAGTCTAAGACTAGGTCAATCATTAAATAGGGCTTCAC-AAAAATGATTAATATCATTGGTTGTAAGAAGTCTAATGTAGATTACTGCACATCATCAGATACTAATTAAATATATGTTTTTTGCAGCATCAGTTCAGTGACTTTCAGATTCCTGGTAGACCATGGGAAGGCATGAGCAAATAGGTCAGTGTCAAGGGGTGTTTGAGATT
>Cp-BRC1-2
CCATCATTTTCCTCATTCCGCCTCTACAACCCTCATTACAACCTCTTAGAAGATCCACTTATCGTCCACGAGCTTTTCGATACACAACAACAACAATCTTTCACTAATGATTATAACTACCACTCCACTTTTATGGTAGCTCATGAAAACTCAGCTCTCAATAATACTAATGTGCAGTCCACCATGAACAACTCCAGCTGCAACAATGGGAAATTTATTGCCCTTGATGGTGGAAATCGCGGTTTAACGGAGAAGAGATCTTCCAAGAAAGACCGACACAGCAAGATTCACACAGCTCGAGGCCCCAGGGACCGAAGAATGAGATTGTCCCTCGATGTTGCTACGAAGTTTTTTAAGTTGCAAGACATGCTTGGGTATGATAAGGCAAGCAATACTATCGAGTGGTTGATCATGAAATCAAAACCCGCTATTCAGGATCTCCTCACTGAACACTTATACCAAAGCTGCAGCCTCATGGGTGTGTCAAACAGTGCATCTTCTGTTTCAGAATGTGAAGTTTTGTCTGGACTTAATGATGATCAATCTACAAATAAAACCGTAGAGGATCAAAGAATTGCAGTAAACAAAGAGAAGAAAAAACATGACAAAGTAATTAGGAGATGTGTGTATATTGATCACTCTCTAGTTAAAGAAACAAGAGAAAAAGCAAGAGTAAGAGCAAGGAAGAGAACAGCTGAAAAACGAAAAATAAAGCTCGGTTATGCATCATGTTTGGATCATGTAATGTTACAGAATATGAGCCGATTAGGTTCTTGGATCCCTTTTGGAGAACATCAAGTTCAAACAATCGATCAAGCCGAATATGCAAGCTCCTACTTTCAGTTTAAGCAAGGGATTAATGTTGGTGATACTTCATCCGCGACGTCTAGCAATTGGAGCCCATCCTTGTTCAATCATCAGCAAAATATTGGAATTTCTCATGAGGTATAATACATTATTTTAGCACTTGTATTACTGGCTATTAGTTAGTTAATGACCAAGAGTCTAAGACTAGGTCAATCATTAAATAGGGCTTCAC-AAAAATGATTAATATCATTGGTTGTAAGAAGTCTAATGTAGATTACTGCACATAATCAGATACTAATTAAATATATGTTTTTTGCAGCATCAGTTCAGTGAATTTCAGATTCCTGGTAGACCATGGGAAGGCATGAGCAATTAGGTCAGTGTCAAGGGGTGTTTGAGATT
>Cp-BRC1-3
CCATCATTTTCCTCATTCCGCCTCTACAACCCTCATT---ACCCCTTAGAAGATCCACTTATCGCCCACGAGCTTTTCGGTACACAACAACAACAATCTTTCACTAATGATCATAACTTCCACTCCACTTTCATGGTAGCTCATGAAAACTCAGCTCTCAGTAATACTATTGTGCACTCCACCATGAACAACTCCAGCTGCAACAATGGAAAATTTATTGCCCTTGATGGTGGAAATCGTGGTTTAACCGACAATAGATCTTCCAAGAAAGACCGACACAGCAAGATTAACACAGCTCGAGGCCCCAGGGACCGAAGAATGAGATTGTCCCTCGATGTTGCTAAGAAGTTTTTTAAGTTGCAAGACATGCTTGGGTTTGATAAGGCAAGCAATACTATCGAGTGGTTGATTATGAAATCAAAACCCGCTATTCGGGATCTCCTCACTGAACACTTATACCAAAGCTTCAGCCTTATGGGTGTGTCAAACAGTGCATCTTCTGCTTCCGAATGTGAAGTTCTGTCTGGACTTAATGATGATCAATCTACGGCTAAAACCGTTGAGGATCAAGGAATTGCAGTAAACAAAGAGAAGAAAAAACGTGATAAAGTTGTTAGGAGATGTGTGTATGTTGATCACTCTATAGCTAAAGAAACAAGAGAAAAAGCAAGAGTAAGAGCAAGGAAGAGAACAGCTGAAAAACGAAAAATAAAGCTCGGTAATTCATCATGTTTGGATCATGTAATGTTACAGAATATGAGCCGATTAGGGGCTTGGATCCCTTTTGCAGAACATCAAGTTCAAACAATCGATCAAGCCGAATATGCAAGCTCCTACTTTCAGTTTAAGCAAGGGATTAATGTTGGTGATACTTCATCCGCGACGTCTAGCAATTGGAGCCCATCCTTGTTCAATCATCAGCAAAATATTGGAATTTCTCATGAGGTATAATACATTATTTTAGCACTTGTATTACTGGCTATTAGTTAGTTAATGACCAAGAGTCTAAGACTAGGTCAATCATTAAATAGGGCTTCAC-AAAAATGATTAATATCATTGGTTGTAAGAAGTCTAATGTAGATTACTGCACATCATCAGATACTAATTAAATATATGTTTTTTGCAGCATCAGTTCAGTGACTTTCAGATTCCTGGTAGACCATGGGAAGGCATGAGCAAATAGGTCAGTGTCAAGGGGTGTTTGAGATT
>Cp-BRC1-4
CCATCATTTTCCTCATTCCGCCTCTACAACCC------------CTTAGAAGATCCACGTATCGCCCACGAGCTTTTCGATACACAACAACAACAACCTTTCACTAATGATCATAACTTCCACTCCACTTTCATGGTAGCTCATGAAAACTCAGCTCTCAGTAATACTATTGTGCACTCCACCATGAACAACTCCAGCTGCAACAATGGAAAATTTATTGCCCTTGATGGTGGAAATCGTGGTTTAACCGACAATAGATCTTCCAAGAAAGACCGACACAGCAAGATTAACACAGCTCGAGGCCCCAGGGACCGAAGAATGAGATTGTCCCTCGATGTTGCTAAGAAGTTTTTTAAGTTGCAAGACATGCTTGGGTTTGATAAGGCAAGCAATACTATCGAGTGGTTGATTATGAAATCAAAACCCGCTATTCGGGATCTCCTCACTGAACACTTATACCAAAGCTTCAGCCTTATGGGTGTGTCAAACAGTGCATCTTCTGCTTCCGAATGTGAAGTTCTGTCTGGACTTAATGATGATCAATCTACGGATAAAACCATAGAGGATCAAGGAATTGCAGTAAACAAAGAGAAGAAAAAACGTGATAAAGTTGTTAGGAGATGTGTGTATGTTGATCACTCTATAGCTAAAGAAACAAGAGAAAAAGCAAGAGTAAGAGCAAGGAAGAGAACAGCTGAAAAACGAAAAATAAAGCTCGGTAATTCATCATGTTTGGATCATGTAATGTTACAGAATATGAGCCGATTAGGGGCTTGGATCCCTTTTGCAGAACATCAAGTTCAAACAATCGATCAAGCCGAATATGCAAGCTCCTACTTTCAGTTTAAGCAAGGGATTAATGTTGGTGATACTTCATCCGCGACGTCTAGCAATTGGAGCCCATCCTTGTTCAATCATCAGCAAAATATTGGAATTTCTCATGAGGTATAATACATTATTTTAGCACTTGTATTACTGGCTATTAGTTAGTTAATGACCAAGAGTCTAAGACTAGGTCAATCATTAAATAGGGCTTCAC-AAAAATGATTAATATCATTGGTTGTAAGAAGTCTAATGTAGATTACTGCACATCATCAGATACTAATTAAATATATGTTTTTTGCAGCATCAGTTCAGTGACTTTCAGATTCCTGGTAGACCATGGGAAGGCATGAGCAAATAGGTCAGTGTCAAGGGGTGTTTGAGATT
>Cl-BRC1-1
CCATCATTTTCCTCATTCCGCCTCTACAACCCTCATTACAACCTCTTAGAAGATCCACTTATCGCCCACGAGCTTTTCGATACACAACGACAACAATCTTTCACTAATGATCATAACTACCACTCCACTTTCATGGTAGCTCATGAAAACTCAGCTCTCAATAATACTAATGTGCAGTCCACCATGAACAACTCCAGCTGCAACAATGGGAAATTTATTGCCCTTGATGGTGGAAATCGCCGTTTAACCGACAAGAGATCTTCCAAGAAAGACCGACACAGCAAGATTCACACAGCTCGAGGCCCCAGGGACCGAAGAATGAGATTGTCCCTCGATGTTGCTACGAAGTTTTTTAAGTTGCAAGACATGCTTGGGTATGATAAGGCAAGCAATACTATCGAGTGGTTGATCATGAAATCAAAACCCGCTATTCAGGATCTCCTCACTGAACACTTATACCAAAGCTGCAGCCTCATGGGTGTGTCAAACAGTGCATCTTCTGTTTCAGAATGTGAAGTTCTGTCTGGACTTAATGATGATCAATCTACAAATAAAACCGTTGAGGATCAAAGAATTGCAGTAAACAAAGAGAAGAAAAAACATGACAAAGTAATTAGGAGATGTGTGTATATTGATCGCTCTCTAGTTAAAGAAACAAGAGAAAAAGCAAGAGTAAGAGCAAGGAAGAGAACAGCTGAAAAACGAAAAATAAAGCTCGGTAATGCATCATGTTTGAATCATGTAATGGATCAG---ATCAGCCGATTAGGGTCTTGGATCCCTTTTGGAGAACATCAAGTTCAAACAACCGACCAAGCCGAATATGCAAGCTCCTACTTTCAGTTTAAGCAAGGGATTAATGTTGGTGATACATCATCCGCGACGTCTAGCAATTGGAGCCCATCCTTGTTCAATTATCAACAAAATATTGGAATTTCTCATGAGGTATAATACATTATTTTAGCACTTGTATTGCTGGCTATTAGTTAATTAATGACCAAGAGTCCAAAACTAGGTCAATCATTAAATAGGCCTTCACAAAAAATGATGTATATCATTGCTTGTAAGAAGTCTAATGTAGATTATTGCACATAATCAGA---TAATTAAATATATGTTTTTTGCAGCATCAGTTCAGTGACTTTCAGATTACTGGTAGACCATGGGAAGGCATGAGCAATTAGGTCAGTGTCAAGGGGTGTTTGAGATT
>Cn-BRC1-1
CCATCATTTTCCTCATTCCGCCTCTACAACCCTCATTACAACCTCTTAGAAGATCCACTTATCGCCCACGAGCTTTTCGATACACAACGACAACAATCTTTCACTAATGATCATAACTACCACTCCACTTTCATGGTAGCTCATGAAAACTCAGCTCTCAATAATACTAATGTGCAGTCCACCATGAACAACTCCAGCTGCAACAATGGGAAATTTATTGCCCTTGATGGTGGAAATCGCCGTTTAACCGACAAGAGATCTTCCAAGAAAGACCGACACAGCAAGATTCACACAGCTCGAGGCCCCAGGGACCGAAGAATGAGATTGTCCCTCGATGTTGCTACGAAGTTTTTTAAGTTGCAAGACATGCTTGGGTATGATAAGGCAAGCAATACTATCGAGTGGTTGATCATGAAATCAAAACCCGCTATTCAGGATCTCCTCACTGAACACTTATACCAAAGCTGCAGCCTCATGGGTGTGTCAAACAGTGCATCTTCTGTTTCAGAATGTGAAGTTCTGTCTGGACTTAATGATGATCAATCTACAAATAAAACCGTTGAGGATCAAAGAATTACAGTAAACAAAGAGAAGAAAAAACATGACAAAGTAATTAGGAGATGTGTGTATATTGATCGCTCTCTAGTTAAAGAAACAAGAGAAAAAGCAAGAGTAAGAGCAAGGAAGAGAACAGCTGAAAAACGAAAAATAAAGCTCGGTAATGCATCATGTTTGAATCATGTAATGGATCAG---ATCAGCCGATTAGGGTCTTGGATCCCTTTTGGAGAACATCAAGTTCAAACAACCGACCAAGCCGAATATGCAAGCTCCTACTTTCAGTTTAAGCAAGGGATTAATGTTGGTGATACATCATCCGCGACGTCTAGCAATTGGAGCCCATCCTTGTTCAATTATCAACAAAATATTGGAATTTCTCATGAGGTATAATACATTATTTTAGCACTTGTATTGCTGGCTATTAGTTAATTAATGACCAAGAGTCCAAAACTAGGTCAATCATTAAATAGGCCTTCACAAAAAATGATGTATATCATTGCTTGTAAGAAGTCTAATGTAGATTATTGCACATAATCAGA---TAATTAAATATATGTTTTTTGCAGCATCAGTTCAGTGACTTTCAGATTCCTGGTAGACCATGGGAAGGCATGAGCAATTAGGTCAGTGTCAAGGGGTGTTTGAGATT
>Cri-BRC1-1
CCATCATTTTCCTCATTCCGCCTCTACAACCCTCATTACAACCTCTTAGAAGATCCACTTATCGCCCACGAGCTTTTCGATACACAACGACAACAATCTTTCACTAATGATCATAACTACCACTCCACTTTCATGGTAGCTCATGAAAACTCAGCTCTCAATAATACTAATGTGCAGTCCACCATGAACAACTCCAGCTGCAACAATGGGAAATTTATTGCCCTTGATGGTGGAAATCGCCGTTTAACCGACAAGAGATCTTCCAAGAAAGACCGACACAGCAAGATTCACACAGCTCGAGGCCCCAGGGACCGAAGAATGAGATTGTCCCTCGATGTTGCTACGAAGTTTTTTAAGTTGCAAGACATGCTTGGGTATGATAAGGCAAGCAATACTATCGAGTGGTTGATCATGAAATCAAAACCCGCTATTCAGGATCTCCTCACTGAACACTTATACCAAAGCTGCAGCCTCATGGGTGTGTCAAACAGTGCATCTTCGGTTTCAGAATGTGAAGTTCTGTCTGGACTTAATGATGATCAATCTACAAATAAAACCGTTGAGGATCAAAGAATTGCAGTAAACAAAGAGAAGAAAAAACATGACAAAGTAATTAGGAGATGTGTGTATATTGATCGCTCTCTAGTTAAAGAAACAAGAGAAAAAGCAAGAGTAAGAGCAAGGAAGAGAACAGCTGAAAAACGAAAAATAAAGCTCGGTAATGCATCATGTTTGAATCATGTAATGGATCAG---ATCAGCCGATTAGGGTCTTGGATCCCTTTTGGAGAACATCAAGTTCAAACAACCGACCAAGCCGAATATGCAAGCTCCTACTTTCAGTTTAAGCAAGGGATTAATGTTGGTGATACATCATCCGCGACGTCTAGCAATTGGAGCCCATCCTTGTTCAATTATCAACAAAATATTGGAATTTCTCATGAGGTATAATACATTATTTTAGCACTTGTATTGCTGGCTATTAGGTAATTAATGACCAAGAGTCCAAAACTAGGTCAATCATTAAATAGGCCTTCACAAAAAATGATGTATATCATTGCTTGTAAGAAGTCTAATGTAGATTATTGCACATAATCAGA---TAATTAAATATATGTTTTTTGCAGCATCAGTTCAGTGACTTTCAGATTCCTGGTAGACCATGGGAAGGCATGAGCAATTAGGTCAGTGTCAAGGGGTGTTTGAGATT
>Cdi-BRC1-1
CCATCATTTTCCTCATTCCGCCTCTACAACCCTCATTACAACCTCTTAGAAGATCCACTTATCGCCCACGAGCTTTTCGATACACAACGACAACAATCTTTCACTAATGATCATAACTACCACTCCACTTTCATGGTAGCTCATGAAAACTCAGCTCTCAATAATACTAATGTGCAGTCCACCATGAACAACTCCAGCTGCAACAATGGGAAATTTATTGCCCTTGATGGTGGAAATCGCCGTTTAACCGACAAGAGATCTTCCAAGAAAGACCGACACAGCAAGATTCACACAGCTCGAGGCCCCAGGGACCGAAGAATGAGATTGTCCCTCGATGTTGCTACGAAGTTTTTTAAGTTGCAAGACATGCTTGGGTATGATAAGGCAAGCAATACTATCGAGTGGTTGATCATGAAATCAAAACCCGCTATTCAGGATCTCCTCACTGAACACTTATACCAAAGCTGCAGCCTCATGGGTGTGTCAAACAGTGCATCTTCTGTTTCAGAATGTGAAGTTCTGTCTGGACTTAATGATGATCAATCTACAAATAAAACCGTTGAGGATCAAAGAATTGCAGTAAACAAAGAGAAGAAAAAACATGACAAAGTAATTAGGAGATGTGTGTATATTGATCGCTCTCTAGTTAAAGAAACAAGAGAAAAAGCAAGAGTAAGAGCAAGGAAGAGAACAGCTGAAAAACGAAAAATAAAGCTCGGTAATGCATCATGTTTGAATCATGTAATGGATCAG---ATCAGCCGATTAGGGTCTTGGATCCCTTTTGGAGAACATCAAGTTCAAACAACCGACCAAGCCGAATATGCAAGCTCCTACTTTCAGTTTAAGCAAGGGATTAATGTTGGTGATACATCATCCGCGACGTCTAGCAATTGGAGCCCATCCTTGTTCAATTATCAACAAAATATTGGAATTTCTCATGAGGTATAATACATTATTTTAGCACTTGTATTGCTGGCTATTAGTTAATTAATGACCAAGAGTCCAAAACTAGGTCAATCATTAAATAGGCCTTTACAAAAAATGATGTATATCATTGCTTGTAAGAAGTCTAATGTAGATTATTGCACATAATCAGA---TAATTAAATATATGTTTTTTGCAGCATCAGTTCAGTGACTTTCAGATTCCTGGTAGACCATGGGAAGGCATGAGCAATTAGGTCAGTGTCAAGGGGTGTTTGAGATT
>Cdi-BRC1-2
CCATCATTTTCCTCATTCCGCCTCTACAACCCTCATTACAACCTCTTAGAAGATCCACTTATCGCCCACGAGCTTTTCGATACACAACGACAACAATCTTTCACTAATGATCATAACTACCACTCCACTTTCATGGTAGCTCATGAAAACTCAGCTCTCAATAATACTAATGTGCAGTCCACCATGAACAACTCCAGCTGCAACAATGGGAAATTTATTGCCCTTGATGGTGGAAATCGCCGTTTAACCGACAAGAGATCTTCCAAGAAAGACCGACACAGCAAGATTCACACAGCTCGAGGCCCCAGGGACCGAAGAATGAGATTGTCCCTCGATGTTGCTACGAAGTTTTTTAAGTTGCAAGACATGCTTGGGTATGATAAGGCAAGCAATACTATCGAGTGGTTGATCATGAAATCAAAACCCGCTATTCAGGATCTCCTCACTGAACACTTATACCAAAGCTGCAGCCTCATGGGTGTGTCAAACAGTGCATCTTCTGTTTCAGAATGTGAAGTTCTGTCTGGACTTAATGATGATCAATCTACAAATAAAACCGTTGAGGATCAAAGAATTGCAGTAAACAAAGAGAAGAAAAAACATGACAAAGTAATTAGGAGATGTGTGTATATTGATCGCTCTCTAGTTAAAGAAACAAGAGAAAAAGCAAGAGTAAGAGCAAGGAAGAGAACAGCTGAAAAACGAAAAATAAAGCTCGGTAATGCATCATGTTTGAATCATGTAATGGATCAG---ATCAGCCGATTAGGGTCTTGGATCCCTTTTGGAGAACATCAAGTTCAAACAACCGACCAAGCCGAATATGCAAGCTCCTACTTTCAGTTTAAGCAAGGGATTAATGTTGGTGATACATCATCCGCGACGTCTAGCAATTGGAGCCCATCCTTGTTCAATTATCAACAAAATATTGGAATTTCTCATGAGGTATAATACATTATTTTAGCACTTGTATTGCTGGCTATTAGTTAATTAATGACCAAGAGTCCAAAACTAGGTCAATCATTAAATAGGCCTTTACAAAAAATGATGTATATCATTGCTTGTAAGAAGTCTAATGTAGATT-------ATAATCAGA---TAATTAAATATATGTTTTTTGCAGCATCAGTTCAGTGACTTTCAGATTCCTGGTAGACCATGGGAAGGCATGAGTAATTAGGTCAGTGTCAAGGGGTGTTTGAGATT
>Cbo-BRC1-1
CCATCATTTTCCTCATTCCGCCTCTACAACCCTCATTACAACCCCTTAGAAGATCCACTTATCGCCCACGAGCTTTTCGATACACAACAACAACAATCTTTCACTAATGATCATAACTTCCACTCCACTTTCATGGTAGCTCATGAAAACTCAGCTCTCAGTAATACTAATGTGCACTCCACCATGAACAACTCCAGCTGCAGCAATGGGAAATTTATTGCCCTTGATGGTGGAAATCGCGGTTTAACCGACAATAGATCTTCCAAGAAAGACCGACACAGCAAGATTAACACAGCTCGAGGCCCCAGGGACCGAAGAATGAGATTGTCCCTTGATGTTGCAAAGAAGTTTTTTAAGTTGCAAGACATGCTTGGGTTTGATAAGGCAAGCAATACTATCGAGTGGTTGATTATGAAATCAAAACCCGCCATTCGGGATCTCCTCAGTGAACACTTATACCAAAGCTGCAGCCTCATGGGTGTGTCAAACAGTGCATCTTCTGCTTCCGAATGTGAAGTTCTCTCTGGACTCAATGATGATCAATCTACTGATAAAACCGTAGAGGATCAAGGAATTGCAGTAAACAAAGAGAAGAAAAAACTTGATAAAATAGTTAGGAGATGTGTGTATGTTGATCAATCTATAGCTAAAGAAACAAGAGAAAAAGCAAGAGTAAGAGCAAGGAAAAGAACAGCTGAAAAACGAAAAATAAAGCTCGGTAATGCATCATGTTTGGATCGTGTAATGTTACAGAATATGAGCCGATTAGGGTCTTGGATCCCTTTTGGAGAACATCAAGTTCAAACAATCGATCAAGCCGAATATGCAAGCTCCTACTTTCAGTTTAAGCAAGGGATTAATGTTGGTGATACTTCATCCGCGACGTCTAGCAATTGGAGCCCATTCTTGTTCAATTATCAGCAAAATACTGGAATTTCTCATGAGGTATAATACATTATTTTAGCACTTGTATTACTGGCTATTAGTTAGTTAATGACCAAGAGTCTAAGACTAGGTCAATCATTAAATATGGCTTCAC-AAAAATGATGTATATCATTGGTTGTAAGAAGTCTAATGTAGATTACTGCACATAATCAGATACTAATTAAATATATGTTTTTTGCAGCATCAGTTCAGTGACTTTCAGATTCCTGGTAGACCATGGTAAGGCATGAGCAATTAGGTCAGTGTCAAGGGGTGTTTGAGATT
>Cok-BRC1-1
CCATCATTTTCCTCATTCCGCCTCTACAACCCTCATTACAACCTCTTAGAAGATCCACTTATCGCCCACGAGCTTTTCAATACACAACGACAACAATCTTTCACTAATGATCATAACTACCACTCCACTTTCATGGTAGCTCATGAAAACTCAGCTCTCAATAATACTAATGTGCAGTCCACCATGAACAACTCCAGCTGCAACAATGGGAAATTTATTGCCCTTGATGGTGGAAATCGCCGTTTAACCGACAAGAGATCTTCCAAGAAAGACCGACACAGCAAGATTCACACAGCTCGAGGCCCCAGGGACCGAAGAATGAGATTGTCCCTCGATGTTGCTACGAAGTTTTTTAAGTTGCAAGACATGCTTGGGTATGATAAGGCAAGCAATACTATCGAGTGGTTGATCATGAAATCAAAACCCGCTATTCAGGATCTCCTCACTGAACACTTATACCAAAGCTGCAGCCTCATGGGTGTGTCAAACAGTGCATCTTCTGTTTCAGAATGTGAAGTTCTGTCTGGACTTAATGATGATCAATCTACAAATAAAACCGTTGAGGATCAAAGAATTGCAGTAAACAAAGAGAAGAAAAAACATGACAAAGTAATTAGGAGATGTGTGTATATTGATCGCTCTCTAGTTAAAGAAACAAGAGAAAAAGCAAGAGTAAGAGCAAGGAAGAGAACAGCTGAAAAACGAAAAATAAAGCTCGGTAATGCATCATGTTTGAATCATGTAATGGATCAG---ATCAGCCGATTAGGGTCTTGGATCCCTTTTGGAGAACATCAAGTTCAAACAACCGACCAAGCCGAATATGCAAGCTCCTACTTTCAGTTTAAGCAAGGGATTAATGTTGGTGATACATCATCCGCGACGTCTAGCAATTGGAGCCCATCCTTGTTCAATTATCAACAAAATATTGGAATTTCTCATGAGGTATAATACATTATTTTAGCACTTGTATTGCTGGCTATTAGTTAATTAATGACCAAGAGTCCAAAACTAGGTCAATCATTAAATAGGCCTTTACAAAAAATGATGTATATCATTGCTTGTAAGAAGTCTAATGTAGATTATTGCACATAATCAGA---TAATTAAATATATGTTTTTTGCAGCATCAGTTCAGTGACTTTCAGATTCCTGGTAGACCATGGGAAGGCATGAGCAATTAGGTCAGTGTCAAGGGGTGTTTGAGATT
>CiXX-BRC1-1
CCATCATTTTCCTCATTCCGCCTCTACAATCCTCATTACAACCCCTTAGAAGATCCACTTATAGCCCACGAGCTTTTCGATACACAACGACAACAATCGTTCACTAATGATCATAACTACCACTGCACTTTCATGGTAGCTCATGAAAACTCAGCTCTCAGTAATACTAATGTGCACTCCACCATGAACAACTCCAGCTGCAAAAATGGGAAATTTATTGCCCTTGATGGTGGAAATCGTGGTTTAACCGACAATAGATCTTCCAAGAAAGACCGACACAGCAAGATCAACACAGCTCGAGGCCCCAGGGACCGAAGAATGAGATTGTCCCTCGATGTTGCTAAGAAGTTTTTTAAGTTGCAAGACATGCTTGGGTTTGATAAGGCAAGCAATACTATCGAGTGGTTGATTATGAAATCAAAACCCTCTATTCGGGATCTCCTCACTGAACACTTATACCAAAGCTGCAGCCTCATGGGTGTGTCAAACAGTGCATCTTCTGCTTCCGAATGTGAAGTTCTGTCTGGACTTAATGATGATCAATCTACGGATAAAACCGTAGAGGATCAAGGAATTGCAGTAAACAAAGAGAAGAAAAAACGTGATAAAGTAGTTAGGAGATGTGTGTATGTTGATCACTCTATAGCTAAAGAAACAAGAGAAAAAGCAAGAGTAAGAGCAAGGAAGAGAACAGCTGAAAAACGAAAAATAAAGCTCGGTAATGCATCATGTTTGGATCATGTAATGTTACAGAATATGAGTCGATTAGGGTCTTGGATCCCTTTTGGAGAGCATCAAGTTCAAACAATCGATCAAGCCGAATATGCAAGCTCCTATTTTCAGTTTAAGCAAGGGATTAATGTTGGTGATACTTCATCCGCGACGTCTAGCAATTGGAACCCATCCTTGTTCAATCATCAACAAAATATTGGAATTTCTCATGAGGTATAATACATTATTTTAGCACTTTTATTACTGGCTATTAGTTAGTTAATGACCAAGAGTCTAAGACTAGGTCAATCATTAAATAGGGCTTCAC-AAAAATGATTAATATCATTGGTTGTAAGAAGTCTAATGTAGATTACTGCACATAATCAGATACTAATTAAATATATGTTTTTTGCAGCATCAGTTCAGTGACTTTCAGATTCCTGGTAGACCATGGGAAGGCATGAGCAATTAGGTCAGTGTCAAGGGGTGTTTGAGATT
>CiXX-BRC1-2
CCATCATTTTCCTCATTCCGCCTCTACAACCCTCATTACAACCTCTTAGAAGATCCACTTATCGCCCACGAGCTTTTCGATACACAACGACAACAATCTTTCACTAATGATCATAACTACCACTCCACTTTCATGGTAGCTCATGAAAACTCAGCTCTCAATAATACTAATGTGCAGTCCACCATGAACAACTCCAGCTGCAACAATGGGAAATTTATTGCCCTTGATGGTCGAAATCGCGGTTTAACAGACAAGAGATCTTCCAAGAAAGACCGACACAGCAAGATTCACACAGCTCGAGGCCCCAGGGACCGAAGAATGAGATTGTCCCTCGATGTTGCTACGAAGTTTTTTAAGTTGCAAGACATGCTTGGGTATGATAAGGCAAGCAATACTATCGAGTGGTTGATCATGAAATCAAAACCCGCTATTCAGGATCTCCTCACTGAACACTTATACCAAAGCTCCAGCCTCATGGGTGTGTCAAACAGTGCATCTTCTGTTTCAGAATGTGAAGTTCTGTCTGGACTTAATGATGATCAATCTACAAATAAAACCGTAGAGGATCAAAGAATTGCAGTAAACAAAGAGAAGATAAAACATGACAAAGTAGTTAGGAGATGTGTGTATATTGATCACTCTCTAGCTAAAGAAACAAGAGAAAAAGCAAGAGTGAGAGCAAGGAAGAGAACAGCTGAAAAACGAAAAATAAAGCTTGCTAATGCATCATGTTTGAATCATGTAATGGATCAGAATATGAGCCGATTAGGGTCTTGGATCCCTTTTGGAGAACATCAAGTTCAAACAACCGAGCAAGCCGAATATGCAAGCTCCTACTTTCAGTTTAAGCAAGGGTTTAATGTTGGTGATACTTCATCCGTGACGTCTAGCAATTGGAGCCCATCCTTGTTCAATTATCAGCAAAATATTGGAATTTCTCATGAGGTATAATACATTATTTTAGCACTTGTATTGCTGGCTATTAGTTAGTTAATGACCAAGAGTCCAAAACTAGGTCAATCATTAAATAGGCCTTCACAAAAAATGATGTATATCATTGGTTGTAAGAAGTCTAATGTAGATTATTGCACATAATCAGA---TAATTAAATATATGTTTTTTGCAGCATCAGTTCAGTGACTTTCAGATTCCTGGTAGACCATGGTAAGGCATGAGCAATTAGGTCAGTGTCAAGGGGTGTTTGAGATT
>CiMZ-BRC1-1
CCATCATTTTCCTCATTCCGCCTCTACAACCCTCATTACAACCTCTTAGAAGATCCACGTATCGCCTACGAGCTTTTCGATACACAACAACAACAATCTTTCACTAATGATCATAACTACCACTCCACTTTCATGGTAGCTCATGAAAACTCAGCTCTCAATAATACTAATGTGCAGTCCACCATGAACAACTCCAGCTGCAACAATGGGAAATTTATTGCCCTTGATGGTGGAAATCGCCGTTTAACCGACAAGAGATCTTCCAAGAAAGACCGACACAGCAAGATTCACACAGCTCGAGGCCCCAGGGACCGAAGAATGAGATTGTCCCTCGATGTTGCTACGAAGTTTTTTAAGTTGCAAGACATGCTTGGGTATGATAAGGCAAGCAATACTATCGAGTGGTTGATCATGAAATCAAAACCCGCTATTCAGGATCTCCTCACTGAACACTTATACCAAAGCTGCAGCCTCATGGGTGTGTCAAACAGTGCATCTTCTGTTTCAGAATGTGAAGTTCTGTCTGGACTTAATGATGATCAATCTACAAATAAAACCGTTGAGGATCAAAGAATGGCAGTAAACAAAGAGAAGAAAAAACATGACAAAGTAATTAGGAGATGTGTGTATATTGATCGCTCTCTAGTTAAAGAAACAAGAGAAAAAGCAAGAGTAAGAGCAAGGAAGAGAACAGCTGAAAAACGAAAAATAAAGCTCGGTAATGCATCATGTTTGAATCATGTAATGGATCAG---ATCAGCCGATTAGGGTCTTGGATCCCTTTTGGAGAACAACAAGTTCAAACAACCGACCAAGCCGAATATGCAAGCTCCTACTTTCAGTTTAAGCAAGGGATTAATGTTGGTGATACATCATCCGCGACGTCTAGCAATTGGAGCCCATCCTTGTTCAATTATCAACAAAATATTGGAATTTCTCATGGGGTATAAGACATTATTTTAGCACTTGTATTGCTGGCTATTAGTTAATTAATGACCAAGAGTCCAAAACTAGGTCAATCATTAAATAGGCCTTCACAAAAAATGATGTATATCATTGCTTGTAAGAAGTCTAATGTAGATTATTGCACATAATCAGA---TAATTAAATATATGTTTTTTGCAGCATCAGTTCAGTGACTTTCAGATTCCTGGTAGACCATGGGAAGGCATGAGCAATTAGGTCAGTGTCAAGGGGTGTTTGAGATT
>CiMZ-BRC1-2
CCATCATTTTCCTCATTCCGCCTCTACAACCCTCATTACAACCTCTTAGAAGATCCACGTATCGCCCACGAGCTTTTCGATACACAACGACAACAATCTTTCACTAATGATCATAACTACCACTCCACTTTCATGGTAGCTCATGAAAACTCAGCTCTCAATAATACTAATGTGCAGTCCACCATGAACAACTCCAGCTGCAACAATGGGAAATTTATTGCCCTTGATGGTGGAAATCGCCGTTTAACCGACAAGAGATCTTCCAAGAAAGACCGACACAGCAAGATTCACACAGCTCGAGGCCCCAGGGACCGAAGAATGAGATTGTCCCTCGATGTTGCTAAGAAGTTTTTTAAGTTGCAAGACATGCTTGGGTATGATAAGGCAAGCAATACTATCGAGTGGTTGATCATGAAATCAAAACCCGCTATTCAGGATCTCCTCACTGAACACTTATACCAAAGCTGCAGCCTCATGGGTGTGTCAAACAGTGCATCTTCTGTTTCAGAATGTGAAGTTCTGTCTGGACTTAATGATGATCAATCTACAAATAAAACCGTTGAGGATCAAAGAATTGCAGTAAACAAAGAGAAGAAAAAACATGACAAAGTAATTAGGAGATGTGTGTATATTGATCGCTCTCTAGTTAAAGAAACAAGAGAGAAAGCAAGAGTAAGAGCAAGGAAGAGAACAGCTGAAAAACGAAAAATAAAGCTCGGTAATGCATCATGTTTGAATCATGTAATGGATCAG---ATCAGCCGATTAGGGTCTTGGATCCCTTTTGGAGAACATCAAGTTCAAACAACCGACCAAGCCGAATATGCAAGCTCCTACTTTCAGTTTAAGCAAGGGATTAATGTTGGTGATACATCATCCGCGACGTCTAGCAATTGGAGCCCATCCTTGTTCAATTATCAACAAAATATTGGAATTTCTCATGAGGTATAGTACATTATTTTAGCACTTGTATTGCTGGCTATTAGTTAATTAATGACCAAGAGTCCAAAACTAGGTCAATCATTAAATAGGCCTTCACAAAAAATGATGTATATCATTGCTTGTAAGAAGTCTAATGTAGATTATTGCACATAATCAGA---TAATTAAATATATGTTTTTTGCAGCATCAGTTCAGTGACTTTCAGATTCCTGGTAGACCATGGGAAGGCATGAGCAATTAGGTCAGTGTCAAGGGGTGTTTGAGATT
>CiGY-BRC1-1
CCATCATTTTCCTCATTCCGCCTCTACAACCCTCATTACAACCCCTTAGAAGATCCACGTATCTCCCACGAGCTTTTCGATACACAACAACAACAACCTTTCACTAATGATCATAACCTCCACTCCACTTTCATGGTAGCTCATGAAAACTCAGCTCTCAGTAATACTATTGTGCACCCCACCATGAACAACTCCAGCTGCAACAATGGAAAATTTATTGCCCTTGATGGTGGAAATCGTGGTTTAACCGACAATAGATCTTCCAAGAAAGACCGACACAGCAAGATTAACACAGCTCGAGGCCCCAGGGACCGAAGAATGAGATTGTCCCTCGATGTTGCTAAGAAGTTTTTTAAGTTGCAAGACATGCTTGGGTTTGATAAGGCAAGCAATACTATCGAGTGGTTGATTATGAAATCAAAACCCGCCATTCGGGATCTCCTCACTGAACACTTATACCAAAGCTTCAGCCTTATGGGTGTGTCAAACAGTGCATCTTCTGCTTCCGAATGTGAAGTTCTGTCTGGACTTAATGATGATCAATCTAGGGCTAAAACCGTTGAGGATCAAGGAATTGCAGTAAACAAAGAGAAGAAAAAACGTGATAAAGTTGTTAGGAGATGTGTGTATGTTGATCACTCTATAGCTAAAGAAACAAGAGAAAAAGCAAGAGTAAGAGCAAGGAAGAGAACAGCTGAAAAACGAAAAATAAAGCTCGGTTATGCATCATGTTTGGATCATGTAATGTTACAGAATATGAGCCGATTAGGTTCTTGGATCCCTTTTGGAGAACATCAAGTTCAAACAATCGATCAAGCCGAATATGCAAGCTCCTACTTTCAGTTTAAGCAAGGGATTAATGTTGGTGATACTTCATCCGCGACGTCTAGCAATTGGAGCCCATCCTTGTTCAATCATCAGCAAAATATTGGAATTTCTCATGAGGTATAATACATTATTTTAGCACTTGTATTACTGGCTATTAGTTAGTTAATGACCAAGAGTCTAAGACTTGGTCAATCATTAAATAGGGCTTCAC-AAAAATGATTAATATCATTGGTTGTAAGAAGTCTAATGTAGATTACTGCACATCATCAGATACTAATTAAATATATGTTTTTTGCAGCATCAGTTCAGTGACTTTCAGATTCCTGGTAGACCATGGGAAGGCATGAGCAAATAGGTCAGTGTCAAGGAGTGTTTGAGATT
>CiGY-BRC1-2
CCATCATTTTCCTCATTCCGCCTCTACAACCCTCATTACAACCTCTTAGAAGACCCACTTATCGCCCACGAGCTTTTCGATACACAACGACAACAATCTTTCACTAATGATCATAACTACCACTCCACTTTCATGGTAGCTCATGAAAACTCAGCTCTCAATAATACTAATGTGCAGTCCACCATGAACAACTCCAGCTGCAACAATGGGAAATTTATTGCCCTTGATGGTGGAAATCGCCGTTTAACCGACAAGAGATCTTCCAAGAAAGACCGACACAGCAAGATTCACACAGCTCGAGGCCCCAGGGACCGAAGAATGAGATTGTCCCTCGATGTTGCTACGAAGTTTTTTAAGTTGCAAGACATGCTTGGGTATGATAAGGCAAGCAATACTATCGAGTGGTTGATCATGAAATCAAAACCCGCTATTCAGGATCTCCTCACTGAACACTTATACCAAAGCTGCAGCCTCATGGGTGTGTCAAACAGTGCATCTTCTGTTTCAGAATGTGAAGTTCTGTCAGGACTTAATGATGATCAATCTACAAATAAAACTGTTGAGGATCAAAGAATTGCAGTAAACAAAGAGAAGAAAAAACATGACAAAGTAATTAGGAGATGTGTGTATATTGATCGCTCTCTAGTTAAAGAAACAAGAGAAAAAGCAAGAGTAAGAGCAAGGAAGAGAACAGCTGAAAAACGAAAAATAAAGCTCGGTAATGCATCATGTTTGAATCATGTAATGGATCAG---ATCAGCCGATTAGGGTCTTGGATCCCTTTTGGAGAACATCAAGTTCAAACAACCGACCAAGCCGAATATGCAAGCTCCTACTTTCAGTTTAAGCAAGGGATTGATGTTGGTGATACATCATCCGCGATGTCTAGCAATTGGAGCCCATCCTTGTTCAATTATCAACAAAATATTGGAATTTCTCATGAGGTATAATACATTATTTTAGCACTTGTATTGCTGGCTATTAGTTAATTAATGACCAAGAGTCCAAAACTAGGTCAATCATTAAATAGGCCTTCACAAAAAATGATGTATATCATCGCTTGTAAGAAGTCTAATGTGGATTATTGCACATAATCAGA---TAATTAAATATATGTTTTTTGCAGCATCAGTTCAGTGACTTTCAGATTCCTGGTAGACCATGGGAAGGCATGAGCAATTAGGTCAGTGTCAAGGGGTGTTTGAGATT
>Cv-BRC1-1
CCATCATTTTCCTCATTCCGCCTCTACAACCCTCATT---ACCCCTTAGAAGATCCACTTATCGCCCACGAGCTTTTCGATACACAACAACAACAATCGTTCACTAATGATCATAACTACCACTGCACTTTCATGGTAGCTCATGAAAACTCAGCCCTCAGTAATACTAATGTGCACTCCACCATGAACAACTCCAGCTGCAACAATGGGAAATTTATTGCCCTTGATGGTGGAAATCGCGGTTTAACCGAAAATAGATCTTCCAAGAAAGACCGACACAGCAAGATTAACACAGCTCGAGGCCCCAGGGACCGAAGAATGAGATTGTCCCTCGATGTTGCAAAGAAGTTTTTTAAGTTGCAAGACATGCTTGGGTTTGATAAGGCAAGCAATACTATCGAGTGGTTGATTATGAAATCAAAACCCGCTATTCGGGATCTCCTCACTGAACAAGTATACCAAAGCTGCAGCCTCATGGGTGTGTCAAACACTGCATCTTCTGCTTCAGAATGTGAAGTTCTGTCTGGACTTAATGATGATCAATCTACGGCTAAAACCGTTGAGGATCAAGGAATTGCAGTAAACAAAGAGAAGAAAAAACATTGTAAAGTAGTTAGGAGATGTGTGTATGTTGATCAATCTATAGCTAAAGAAACAAGAGAAAAAGCAAGAGTAAGAGCAAGGAAGAGAACAGCTGAAAAACGAAAAATAAAGCTCGGTAATGCATCATGCTTGGATCATGTAATGTTACAGAATATGAGCCGATTAGGGTCTTGGATCCCTTTTGGAGAACATCACGTTCAAACAATCGATCAAGCCGAATATGCAAGCTCCTACTTTCAGTTTAAGCAAGGGATTAATGTTGGTGATACTTCATCCGCGACGTCTAGCAATGGGAGCCCATCCTTGTTCAATCATCAGCAAAATATTGGAATTTCTCATGAGGTATAATACATTATTTTAGCACTTGTATTACTGGCTATTAGTTAGTTAATGACCAAGAGTCTAAGACTAGGTCAATCATTAAATAGAGCTTCAC-AAAAATGATGTATATCATTGGTTGTAAGAAGTCTAATGTAGATTACTGCACATAATCAGA---TAATTAAATATATGTTTTTTGCAGCATCAGTTCAGTGACTTTCAGATTCCTGGTAGACCATGGTAAGGCATGAGCAATTAAGTCAGTGTCAAGGGGTGTTTGAGATT
>Cv-BRC1-2
CCATCATTTTCCTCATTCCGCCTCTACAACCCTCATT---ACCCCTTAGAAGATCCACTTATCGCCCATGAGCTTTTCGATACACAACGACAACAATCGTTCACTAATGATCATAACTACCACTGCACTTTCATGGTAGCTCATGAAAACTCAGCTCTCAGTAATACTAATGTGCACTCCACCATGAACAACTCCAGCTGCAACAATGGGAAATTTATTGCCCTTGATGGTGGAAATCGCGGTTTAACCGACAATAGATCTTCTAAGAAAGACCGACACAGCAAGATTAACACAGCTCGAGGCCCCAGGGACCGAAGAATGAGATTGTCCCTCGATGTTGCTAAGAAGTTTTTTAAGTTGCAAGACATGCTTGGGTTTGATAAGGCAAGCAATACTATCGAGTGGTTGATTATGAAATCAAAACCCGCTATTCGGGATCTCCTCACTGAACACTTATACCAAAGCTGCAGCCTCATGGGTGTGTCAAACAGTGCATCTTCTGCTTCCGAATGTGAAGTTCTCTCTGGACTTAATGATGATCAATCTACGGATAAAACCATAGAGGATCAAGGAATTGCGGTAAACAAAGAGAAGAAAAAACGTGATAAAGTAGTTAGGAGATGTGTGTATGTTGATCACTCTATAGCTAAAGAAACAAGAGAAAAAGCAAGAGTAAGAGCAAGGAAGAGAACAGCTGAAAAACGAAAAATAAAGCTCGGTAATGCATCATGTTTGGATCATGTAATGTTACAGAATATGAGCCGGTTAGGGTCTTGGATCCCTTTTGGAGAACATCAAGTTCAAACAATCGATCAAGCCGAATATGCAAGCTCCTACTTTCAGTTTAAGCAAGGGATTAATGTTGGTGATACTTCATCCGCGACGTCTAGCAATTGGAGCCCATCCTTGTTCAATCATCAGCAAAATATTGGAATTTCTCATGAGGTATAATACATTATTTTAGCACTTGTATTACTGGCTATTAGTTAGTTAATGACCAAGAGTCTAAGACTAGGTCAATCATTAAATAGGGCTTCAC-AAAAATGATTAATATCATTGGTTGTAAGAAGTCTAATGTAGATTACTGCACATCATCAGATACTAATTAAATATATGTTTTTTGCAGCATCAGTTCAGTGACTTTCAGATTCCTGGTAGACCATGGGAAGGCATGAGCAAATAGGTCAGTGTCAAGGGGTGTTTGAGATT
>Ot-BRC1-1
CCATCATTTTCCTCATTCCGCCTCTACAACCCTCATTACAACCTCTTAGAAGATCCACTTATCGCCCACGAGCTTTTTGATACACAACGACAACAATCGTTCACTAATGATCATAACTACCACTCCACTTTCATGGTAGCTCATGAAAAGTCAGCTCTCAATAATACTAATGTGCAGTCCACCATGAACAACTCCAACTGCAACACTGGGAAATTTATTGCCCTTGATGGTGGAAATCGCGGTTTAACCGACAAGAGATCTTCCAAGAAAGACCGACACAGCAAGATTCACACAGCTCGAGGCCCCAGGGACCGAAGAATGAGATTGTCCCTCGATGTTGCTACGAAGTTTTTTAAGTTGCAAGACATGCTTGGGTATGATAAGGCAAGCAATACCATCGAGTGGTTGATTATGAAATCAAAACCCGCTATTCAGGATCTCCTCACTGAACACTTATACCAAAGCTGCAGCCTCATGGGTGTGTCAAACAGTGCATTTTCTGTTTCAGAATGTGAAGTTCTGTCTGGACTTAATGATGATCAATCTACAAATAAAACCGTAGAGGATCAAAGAATTGCAGTAAACAAAGAGAAGAAAAAACATGACAAAGTAGCAAGGAGATGTGTGTATATTGATCACTCTCTAGCTAAAGAAACAAGAGAAAAAGCAAGAGTAAGAGCAAGGAAGAGAACAGCTGAAAAACGAAAAATAAAGCTCGGTAATGCATCATGTTTGAATCATGTAATGGGTCAGAATATGAGCCGATTAGGGTCTTGGATCCGTTTTGGAGAACATCAAGTTCAAACAACCGACCAAGCCGAATATGCAAGCTCCTACTTTCAGTTTAAGCAAGGGATTAATGTTGGTGATACTTCATCCGCGACGTCTAGCAAATGGAACCCATCCTTGTTCAATTATCAGCAAAATATTGGAATTTCTCATGAGGTATAATACATTATTTTAGCACTTGTATTGCTGGCTATTAGTTAGTTAATGACCAAGAATCCAAAACTAGGTCAATCATTAAATAGGCCTTCACAAAAAATGATGTATATCATTGGTTGTAAGAAGTCTAATGTAGATTATTGCACATAATCAGA---TAATTAAATATATATTTTTTGCAGCATCAGTTCAGTGACTTTCAGATTCCTGGTAGACCATGGGAAGGCATGAGCAATTAGGTCAGTGTCAAGGGGTGTTTGAGATT
>Ol-BRC1-1
CCATCATTTTCCTCATTCCGCCTCTACAACCCTCATTACAACCTCTTAGAAGATCCACTTATCGCCCACGAGCTTTTTGATACACAACGACAACAATCGTTCACTAATGATCATAACTACCACTCCACTTTCATGGTAGCTCATGAAAAGTCAGCTCTCAATAATACTAATGTGCAGTCCACCATGAACAACTCCAACTGCAACACTGGGAAATTTATTGCCCTTGATGGTGGAAATCGCGGTTTAACCGACAAGAGATCTTCCAAGAAAGACCGACACAGCAAGATTCACACAGCTCGAGGCCCCAGGGACCGAAGAATGAGATTGTCCCTCGATGTTGCTACGAAGTTTTTTAAGTTGCAAGACATGCTTGGGTATGATAAGGCAAGCAATACCATCGAGTGGTTGATTATGAAATCAAAACCCGCTATTCAGGATCTCCTCACTGAACACTTATACCAAAGCTGCAGCCTCATGGGTGTGTCAAACAGTGCATTTTCTGTTTCAGAATGTGAAGTTCTGTCTGGACTTAATGATGATCAATCTACAAATAAAACCGTAGAGGATCAAAGAATTGCAGTAAACAAAGAGAAGAAAAAACATGACAAAGTAGCAAGGAGATGTGTGTATATTGATCACTCTCTAGCTAAAGAAACAAGAGAAAAAGCAAGAGTAAGAGCAAGGAAGAGAACAGCTGAAAAACGAAAAATAAAGCTCGGTAATGCATCATGTTTGAATCATGTAATGGGTCAGAATATGAGCCGATTAGGGTCTTGGATCCGTTTTGGAGAACATCAAGTTCAAACAACCGACCAAGCCGAATATGCAAGCTCCTACTTTCAGTTTAAGCAAGGGATTAATGTTGGTGATACTTCATCCGCGACGTCTAGCAAATGGAACCCATCCTTGTTCAATTATCAGCAAAATATTGGAATTTCTCATGAGGTATAATACATTATTTTAGCACTTGTATTGCTGGCTATTAGTTAGTTAATGACCAAGAATCCAAAACTAGGTCAATCATTAAATAGGCCTTCACAAAAAATGATGTATATCATTGGTTGTAAGAAGTCTAATGTAGATTATTGCACATAATCAGA---TAATTAAATATATATTTTTTGCAGCATCAGTTCAGTGACTTTCAGATTCCTGGTAGACCATGGGAAGGCATGAGCAATTAGGTCAGTGTCAAGGGGTGTTTGAGATT
>Cm-BRC1-1
CCATCATTTTCCTCATTCCGCCTCTACAACCCTCATTACAACCTCTTAGAAGATCCACTTATCGCCTACGAGCTTTTCGATACACAACGACAACAATCGTTCACTAATGATCATAACTACCACTGCACTTTCATGGTAGCTCATGAAAACTCAGCTCTCAGTAATACTAATGTGCACTCCACCATGAACAACTCCAGCTGCAAAAATGGGAAATTTATTGCCCTTGATGGTGGAAATCGTGGTTTAACCGACAATAGATCTTCCAAGAAAGACCGACACAGCAAGATCAACACAGCTCGAGGCCCCAGGGACCGAAGAATGAGATTGTCCCTCGATGTTGCTAAGAAGTTTTTTAAGTTGCAAGACATGCTTGGGTTTGATAAGGCAAGCAATACTATCGAGTGGTTGATTATGAAATCAAAACCCGCTATTCGGGATCTCCTCACTGAACACTTATACCAAAGCTGCAGCCTCATGGGTGTGTCAAACAGTGCATCTTCTGCTTCCGAATGTGAAGTTCTGTCTGGACTTAATGATGATCAATCTACGGATAAAACCGTAGAGGATCAAGGAATTGCAGTAAACAAAGAGAAGAAAAAACGTGATAAAGTAGTTAGGAGATGTGTGTATGTTGATCACTCTATAGCTAAAGAAACAAGAGAAAAAGCAAGAGTAAGAGCAAGGAAGAGAACAGCTGAAAAACGAAAAATAAAGCTCGGTAATGCATCATGTTTGGATCATGTAATGTTACAGAATATGAGTCGATTAGGGTCTTGGATCCCTTTTGGAGAGCATCAAGTTCAAACAATCGATCAAGCCGAATATGCAAGCTCCTATTTTCAGTTTAAGCAAGGGATTAATGTTGGTGATACTTCATCCGCGACGTCTAGCAATTGGAACCCATCCTTGTTCAATCATCAACAAAATATTGGAATTTCTCATGAGGTATAATACATTATTTTAGCACTTTTATTACTGGCTATTAGTTAGTTAATGACCAAGAGTCTAAGACTAGGTCAATCATTAAATAGGGCTTCAC-AAAAATGATTAATATCATTGGTTGTAAGAAGTCTAATGTAGATTACTGCACATAATCAGATACTAATTAAATATATGTTTTTTGCAGCATCAGTTCAGTGACTTTCAGATTCCTGGTAGACCATGGGAAGGCATGAGCAATTAGGTCAGTGTCAAGGGGTGTTTGAGATT
>Cmo-BRC1-1
CCATCATTTTCCTCATTCCGCCTCTACAACCCTCATTACAACCCCTTAGAAGATCCACTTATCGCCCACGAGCTTTTTGATACACAACGACAACAATCGTTCACTAATGATCATAACTACCACTCCACTTTCATGGTAGCTCATGAAAACTCAGCTCTCAATAATACTAATGTGCAGTCCACCATGAAAAACTCCAGCTGCAACAATAGGAGATTTATTGCCCTTGATGGTGGAAATCGCGGTTTAACCGACAAGAGATCTTCCAAGAAAGACCGACACAGCAAGATTAACACAGCTCGAGGCCCCAGGGACCGAAGAATGAGATTGTCCCTCGATGTTGCTACGAAGTTTTTTAAGTTGCAAGACATGCTTGGGTATGATAAGGCAAGCAATACTATCGAGTGGTTGATTATGCAATCAAAACTCGCTATTCAGGATCTCCTCACTGAACACTTATACGAAAGCTGCAGCCTCATGGGTGTGTCAAACAGTGCATCTTCTGTTTCAGAATGTGAAGTTCTGTCTGGACTTAATGATGATCAATCTACAAATAAAACCTTAGAGGATCAAAGAATTGCAGTAAACAAAGAGAAGAAAAAACATGACAAAGTAGTTAGGAGATGTGTGTATATTGATCACTCTCTAGCTAAAGAAACAAGAGAAAAAGCAAGAGTAAGAGCAAGGAAGAGAACAGCTGAAAAACGTAAAATAAAGCTCGGTAATGCATCATGTTTGAATCATGTAATGGATCAGAATATGAGCCGATTAGGTTCTTGGATCCCTTTTGGAGAACATCAAGTTCAAACAACCGACCAGGCCGAATATGCAAGTTCCTACTTTCAGTTTAAGCAAGGGATTAATGTTGGTGATACTCCATCCGCGACGTCTAGCAATTGGAGCCCATCCTTGTTCAATCATCAGCAAAATATTGGAATTTCTCATGAGGTATAATACATTATTTTAGCACTTGTATTACTGGTTATTAGTTAGTTAATGACCAAGAGTCTAAGACTAGGTCAATCATTAAATAGGGCTTCAC-AAAAATGATGTATATCA----TTGTAAGAAGTCTAATGTAGATTACTGCACATAATCAGA---TAATTAAATATATGTTTTTTGCAGCATCAGTTCAGTGACTTTCAGATTCCTGGTAGACCATGGGAAGGCATGAGCAATTAGGTCAGTGTCAAGGGGTGTTTGAGATT
>Cmo-BRC1-2
CCATCATTTTCCTCATTCCGCCTCTACAACCCTCATTACAACCCCTTAGAAGATCCACTTATCGCCCACGAGCTTTTCGATACACAACAACAACAATCTTTCACTAATGATCATAACTTCCACTCCACTTTCATGGTAGCTCATGAAAACTCAGCTCTCAGTAATACTAATGTGCACTCCACCATGAACAACTCCAGCTGCAACAATGGGAAATTTATTGCCCTTGATGGTGGAAATCGCGGTTTAACCGACAATAGATCTTCCAAGAAAGACCGACACAGCAAGATTAACACAGCTCGAGGCCCCAGGGACCGAAGAATGAGATTGTCCCTTGATGTTGCAAAGAAGTTTTTTAAGTTGCAAGACATGCTTGGGTTTGATAAGGCAAGCAATACTATCGAGTGGTTGATTATGAAATCAAAACCCGCTATTCGGGATCTCCTCAGTGAACACTTATACCAAAGCTGCAGCCTCATGGGTGTGTCAAACAGTGCATCTTCTGCTTCCGAATGTGAAGTTCTCTCTGGACTTAATGATGATCAATCTACTGATAAAGCCGTAGAGGATCAAGGAATTGCAGTAAACAAAGAGAAGAAAAAACTTGATAAAATAGTTAGGAGATGTGTGTATGTTGATCAATCTATAGCTAAAGAAACAAGAGAAAAAGCAAGAGTAAGAGCAAGGAAAAGAACAGCTGAAAAACGAAAAATAAAGCTCGGTAATGCATCATGTTTGGATCATGTAATGTTACAGAATATGAGCCGATTAGGGTCTTGGATCCCTTTTGGAGAACATCAAGTTCAAACAATCGATCAAGCCGAATATGCAAGCTCCTACTTTCAGTTTAAGCAAGGGATTAATGTTGGTGATACTTCATCCGCGACGTCTAGCAATTGGAGCCCATTCTTGTTCAATTATCAGCAAAATACTGGAATTTCTCATGAGGTATAATACATTATTTTAGCACTTGTATTACTGGCTATTAGTTAGTTAATGACCAAGAGTCTAAGACTAGGTCAATCATTAAATATGGCTTCAC-ACAAATGATGTATATCATTGGTTGTAAGAAGTCTAATGTAGATTACTGCACATAATCAGATACTAATTAAATATATGTTTTTTGCAGCATCAGTTCAGTGACTTTCAGATTCCTGGTAGACCATGGTAAGGCATGAGCAATTAGGTCAGTGTCAAGGGGTGTTTGAGATT
>Cor-BRC1-1
CCATCATTTTCCTCATTCCGCCTCTACAACCCTCATTACAACCTGTTAGAAGATCCATTTATCGCCCACCAGCTTTTTGATACACAACGAAAACAATCGTTCACTAATGATCATAACTACCACTCCACTTTCATGGTAGCTCATGAAAAGTCAGCTCTCAATAATACTAATGTGCAGTCCACCATGAACAACTCCAACTGCAACAATGGGAAATTTATTGCCCTTGATGGTGGAAATCGCGGTTTAACCGACAAGAGATCTTCCAAGAAAGACCGACACAGCAAGATTCACACAGCTCGAGGCCCCAGGGATCGAAGAATGAGATTGTCCCTCGATGTTGCTACGAAGTTTTTTAAGCTGCAAGACATGCTTGGGTATGATAAGGCAAGCAATACTATCGAGTGGTTGATTATGAAATCAAAACCCGCTATTCAGGATCTCCTCACTGAACACTTATACCAAAGCTGCAGTCTCATGGGTGTGTCAAACAGTGCATCTTCTGTTTCAGAATGTGAAGTTCTGTCTGGACTTAATGATGATCAATCTACAAATAAAATCGTAAAGGATCAAAGAATTGCAGTAAACAAAGAGAAGAAAAAACATGACAAAGTAGTTAGGAGATGTGTGTATATTGATCACTCTCTAGCTAAAGAAACAAGAGAAAAAGCAAGAGTAAGAGCAAGGAAGAGAACAGCTGAAAAACGTAAAATAAAGCTCGGTAATGCATCATGTTTGAATCATGTAATGGATCAGAATATGAGCCGATTAGGGTCTTGGATCCCTTTTGGAGAACATCAAGTTCAAACAATCGATCAAGCCGAATATGCAAGCTCCTACTTTCAGTTTAAGCAAGGGATTAATGTTGGTGATACTTTATCCGCGACGTCTAGCAATTGGAGCCCATCCCTGTTCAATTATCAGCAAAATATTGGAATTTCTCATGAGGTATAATACATTATTTTAGCACTTGTATTGCTGGCTATTAGTTAGTTAATGACCAAGAGTCCAAAACTAGGTCAATCATTAAATAGGCCTTCACAAAAAATGATGTATATCATTGATTGTAAGAAGTCTAATGTAGATTATTGCACATAATCAGA---TAATTAAATATATGTTTTTTGCAGCATCAGTTCAGTGACTTTCAGATTCCTGGTAGACCATGGGAAGGCATGAGCAATTAGGTCAGTGTCAAGGGGTGTTTGAGATT
>Cor-BRC1-2
CCATCATTTTCCTCATTCCGCCTCTACAACCCTCATTACAACCTGTTAGAAGATCCATTTATCGCCCACCAGCTTTTTGATACACAACGAAAACAATCGTTCACTAATGATCATAACTACCACTCCACTTTCATGGTAGCTCATGAAAAGTCAGCTCTCAATAATACTAATGTGCAGTCCACCATGAACAACTCCAACTGCAACAATGGGAAATTTATTGCCCTTGATGGTGGAAATCGCGGTTTAACCGACAAGAGATCTTCCAAGAAAGACCGACACAGCAAGATTCACACAGCTCGAGGCCCCAGGGACCGAAGAATGAGATTGTCCCTCGATGTTGCCACGAAGTTTTTTAAGTTGCAAGACATGCTTGGGTATGATAAGGCAAGCAATACTATCTAGTGGTTGATTATGAAATCAAAACCCGCTATTCAGGATCTCCTCACTGAACACTTATACCAAAGCTGCAGTCTCATGGGTGTGTCAAACAGTGCATCTTCTGTTTCAGAATGTGAAGTTCTGTCTGGACTTAATGATGATCAATCTACAAATAAAATCGTTGAGGATCAAAGAATTGCAGTAAACAAAGAGAAGAAAAAACATGACAAAGTAGTTAGGAGATGTGTGTATATTGATCACTCTCTAGCTAAAGAAACAAGAGAAAAAGCAAGAGTAAGAGCAAGGAAGAGAACAGCTGAAAAACGTAAAATAAAGCTCGGTAATGCATCATGTTTGAATCATGTAATGGATCAGAATATGAGCCGATTAGGGTCTTGGATCCCTTTTGGAGAACATCAAGTTCAAACAATCGATCAAGCCGAATATGCAAGCTCCTACTTTCAGTTTAAGCAAGGGATTAATGTTGGTGATACTTCATCCGCGACGTCTAGCAATTGGAGCCCATCCCTGTTCAATTATCAGCAAAATATTGGAATTTCTCATGAGGTATAATACATTATTTTAGCACTTGTATTGCTGGCTATTAGTTAGTTAATGACCAAGAGTCCAAAACTAGGTCAATCATTAAATAGGCCTTCACAAAAAATGATGTATATCATTGATTGTAAGAAGTCTAATGTAGATTATTGCACATAATCAGA---TAATTAAATATATGTTTTTTGCAGCATCAGTTCAGTGACTTTCAGATTCCTGGTAGACCATGGGAAGGCATGAGCAATTAGGTCAGTGTCAAGGGGTGTTTGAGATT
>Csi-BRC1-1
CCATCATTTTCCTCATTCCGCCTCTACAACCCTCATTACAACCTGTTAGAAGATCCATTTATCGCCCACCAGCTTTTTGATACACAACGAAAACAATCGTTCACTAATGATCATAACTACCACTCCACTTTCATGGTAGCTCATGAAAAGTCAGCTCTCAATAATACTAATGTGCAGTCCACCATGAACAACTCCAACTGCAACAATGGGAAATTTATTGCCCTTGATGGTGGAAATCGCGGTTTAACCGACAAGAGATCTTCCAAGAAAGACCGACACAGCAAGATTCACACAGCTCGAGGCCCCAGGGATCGAAGAATGAGATTGTCCCTCGATGTTGCTACGAAGTTTTTTAAGCTGCAAGACATGCTTGGGTATGATAAGGCAAGCAATACTATCGAGTGGTTGATTATGAAATCAAAACCCGCTATTCAGGATCTCCTCACTGAACACTTATACCAAAGCTGCAGTCTCATGGGTGTGTCAAACAGTGCATCTTCTGTTTCAGAATGTGAAGTTCTGTCTGGACTTAATGATGATCAATCTACAAATAAAATCGTAGAGGATCAAAGAATTGCAGTAAACAAAGAGAAGAAAAAACATGACAAAGTAGTTAGGAGATGTGTGTATATTGATCACCCTCTAGCTAAAGAAACAAGAGAAAAAGCAAGAGTAAGAGCAAGGAAGAGAACAGCTGAAAAACGTAAAATAAAGCTCGGTAATGCATCATGTTTGAATCATGTAATGGATCAGAATATGAGCCGATTAGGGTCCTGGATCCCTTTTGGAGAACATCAAGTTCAAACAATCGATCAAGCCGAATATGCAAGCTCCTACTTTCAGTTTAAGCAAGGGATTAATGTTGGTGATACTTCATCCGCGACGTCTAGCAATTGGAGCCCATCCCTGTTCAATTATCAGCAAAATATTGGAATTTCTCATGAGGTATAATACATTATTTTAGCACTTGTATTGCTGGCTATTAGTTAGTTAATGACCAAGAGTCCAAAACTAGGTCAATCATTAAATAGGCCTTCACAAAAAATGATGTATAACATTGATTGTAAGAAGTCTAATGTAGATTATTGCACATAATCAGA---TAATTAAATATATGTTTTTTGCAGCATCAGTTCAGTGACTTTCAGATTCCTGGTAGACCATGGGAAGGCATGAGCAATTAGGTCAGTGTCAAGGGGTGTTTGAGATT
>Csi-BRC1-2
CCATCATTTTCCTCATTCCGCCTCTACAACCCTCATTACAACCTGTTAGAAGATCCATTTATCGCCCACCAGCTTTTTGATACACAACGAAAACAATCGTTCACTAACGATCATAACTACCACTCCACTTTCATGGTAGCTCATGAAAAGTCAGCTCTCAATAATACTAATGTGCAGTCCACCATGAACAACTCCAACTGCAACAATGGGAAATTTATTGCCCTTGATGGTGGAAATCGCGGTTTAACCGACAAGAGATCTTCCAAGAAAGACCGACACAGCAAGATTCACACAGCTCGAGGCCCCAGGGATCGAAGAATGAGATTGTCCCTCGATGTTGCTACGAAGTTTTTTAAGCTGCAAGACATGCTTGGGTATGATAAGGCAAGCAATACTATCGAGTGGTTGATTATGAAATCAAAACCCGCTATTCAGGATCTCCTCACTGAACACTTATACCAAAGCTGCAGTCTCATGGGTGTGTCAAACAGTGCATCTTCTGTTTCAGAATGTGAAGTTCTGTCTGGACTTAATGATGATCAATCTACAAATAAAATCGTAGAGGATCAAAGAATTGCAGTAAACAAAGAGAAGAAAAAACATGACAAAGTAGTTAGGAGATGTGTGTATATTGATCACTCTCTAGCTAAAGAAACAAGAGAAAAAGCAAGAGTAAGAGCAAGGAAGAGAACAGCTGAAAAACGTAAAATAAAGCTCGGTAATGCATCATGTTTGAATCATGTAATGGATCAGAATATGAGCCGATTAGGGTCTTGGATCCCTTTTGGAGAACATCAAGTTCAAACAATCGATCAAGCCGAATATGCAAGCTCCTACTTTCAGTTTAAGCAAGGGATTAATGTTGGTGATACTTCATCCGCGACGTCTAGCAATTGGAGCCCATCCCTGTTCAATTATCAGCAAAATATTGGAATTTCTCATGAGGTATAATACATTATTTTAGCACCTGTATTGCTGGCTATTAGTTAGTTAATGACCAAGAGTCCAAAACTAGGTCAATCATTAAATAGGCCTTCACAAAAAATGATGTATAACATTGATTGTAAGAAGTCTAATGTAGATTATTGCACATAATCAGA---TAATTAAATATATGTTTTTTGCAGCATCAGTTCAGTGACTTTCAGATTCCTGGTAGACCATGGGAAGGCATGAGCAATTAGGTCAGTGTCAAGGGGTGTTTGAGATT
>Cna-BRC1-1
CCATCATTTTCCTCATTCCGCCTCTACAACCCTCATTACAACCCCTTAGAAGATCCACGTATCTCCCACGAGCTTTTCGATACACAACAACAACAACCTTTCACTAATGATCATAACTTCCACTCCACTTTCATGGTAGCTCATGAAAACTCAGCTCTCAGTAATACTATTGTGCACTCCACCATGAACAACTCCAGCTGCAACAATGGAAAATTTATTGCCCTTGATGGTGGAAATCGTGGTTTAACCGACAATAGATCTTCCAAGAAAGACCGACACAGCAAGATTAACACAGCTCGAGGCCCCAGGGACCGAAGAATGAGATTGTCCCTCGATGTTGCTAAGAAGTTTTTTAAGTTGCAAGACATGCTTGGGTTTGATAAGGCAAGCAATACTATCGAGTGGTTGATTATGAAATCAAAACCCGCTATTCGGGATCTCCTCACTGAACACTTATACCAAAGCTTCAGCCTTATGGGTGTGTCAAACAGTGCATCTTCTGCTTCCGAATGTGAAGTTCTGTCTGGACTTAATGATGATCAATCTACGGCTAAAACCGTTGAGGATCAAGGAATTGCAGTAAACAAAGAGAAGAAAAAACGTGATAAAGTTGTTAGGAGATGTGTGTATGTTGATCACTCTATAGCTAAAGAAACAAGAGAAAAAGCAAGAGTAAGAGCAAGGAAGAGAACAGCTGAAAAACGAAAAATAAAGCTCGGTAATTCATCATGTTTGGATCATGTAATGTTACAGAATATGAGCCGATTAGGGGCTTGGATCCCTTTTGCAGAACATCAAGTTCAAACAATCGATCAAGCCGAATATGCAAGCTCCTACTTTCAGTTTAAGCAAGGGATTAATGTTGGTGATACTTCATCCGCGACGTCTAGCAATTGGAGCCCATCCTTGTTCAATCATCAGCAAAATATTGGAATTTCTCATGAGGTATAATACATTATTTTAGCACTTGTATTACTGGCTATTAGTTAGTTAATGACCAAGAGTCTAAGACTAGGTCAATCATTAAATAGGGCTTCAC-AAAAATGATTAATATCATTGGTTGTAAGAAGTCTAATGTAGATTACTGCACATCATCAGATACTAATTAAATATATGTTTTTTGCAGCATCAGTTCAGTGACTTTCAGATTCCTGGTAGACCATGGGAAGGCATGAGCAAATAGGTCAGTGTCAAGGGGTGTTTGAGATT
>Cna-BRC1-2
CCATCATTTTCCTCATTCCGCCTCTACAACCC------------CTTAGAAGATCCACGTATCGCCCACGAGCTTTTCGATACACAACAACAACAACCTTTCACTAATGATCATAACTTCCACTCCACTTTCATGGTAGCTCATGAAAACTCAGCTCTCAGTAATACTATTGTGCACTCCACCATGAACAACTCCAGCTGCAACAATGGAAAATTTATTGCCCTTGATGGTGGAAATCGTGGTTTAACCGACAATAGATCTTCCAAGAAAGACCGACACAGCAAGATTAACACAGCTCGAGGCCCCAGGGACCGAAGAATGAGATTGTCCCTCGATGTTGCTAAGAAGTTTTTTAAGTTGCAAGACATGCTTGGGTTTGATAAGGCAAGCAATACTATCGAGTGGTTGATTATGAAATCAAAACCCGCTATTCGGGATCTCCTCACTGAACACTTATACCAAAGCTTCAGCCTTATGGGTGTGTCAAACAGTGCATCTTCTGCTTCCGAATGTGAAGTTCTGTCTGGACTTAATGATGATCAATCTACGGATAAAACCATAGAGGATCAAGGAATTGCAGTAAACAAAGAGAAGAAAAAACGTGATAAAGTTGTTAGGAGATGTGTGTATGTTGATCACTCTATGGCTAAAGAAACAAGAGAAAAAGCAAGAGTAAGAGCAAGGAAGAGAACAGCTGAAAAACGAAAAATAAAGCTCGGTTATGCATCATGTTTGGATCATGTAATGTTACAGAATATGAGCCGATTAGGTTCTTGGATCCCTTTTGGAGAACATCAAGTTCAAACAATCGATCAAGCCGAATATGCAAGCTCCTACTTTCAGTTTAAGCAAGGGATTAATGTTGGTGATACTTCATCCGCGACGTCTAGCAATTGGAGCCCATCCTTGTTCAATCATCAGCAAAATATTGGAATTTCTCATGAGGTATAATACATTATTTTAGCACTTGTATTACTGGCTATTAGTTAGTTAATGACCAAGAGTCTAAGACTAGGTCAATCATTAAATAGGGCTTCAC-AAAAATGATTAATATCATTGGTTGTAAGAAGTCTAATGTAGATTACTGCACATCATCAGATACTAATTAAATATATGTTTTTTGCAGCATCAGTTCAGTGACTTTCAGATTCCTGGTAGACCATGGGAAGGCATGAGCAAATAGGTCAGTGTCAAGGGGTGTTTGAGATT
>Cna-BRC1-3
CCATCATTTTCCTCATTCCGCCTCTACAACCCTCATTACAACCTGTTAGAAGATCCATTTATCGCCCACCAGCTTTTTGATACACAACGAAAACAATCGTTCACTAATGATCATAACTACCACTCCACTTTCATGGTAGCTCATGAAAAGTCAGCTCTCAATAATACTAATGTGCAGTCCACCATGAACAACTCCAACTGCAACAATGGGAAATTTATTGCCCTTGATGGTGGAAATCGTGGTTTAACCGACAAGAGATCTTCCAAGAAAGACCGACACAGCAAGATTCACACAGCTCGAGGCCCCAGGGACCGAAGAATGAGATTGTCCCTCGATGTTGCCACGAAGTTTTTTAAGTTGCAAGACATGCTTGGGTATGATAAGGCAAGCAATACTATCGAGTGGTTGATTATGAAATCAAAACCCGCTATTCAGGATCTCCTCACTGAACACTTATACCAAAGCTGCAGTCTCATGGGTGTGTCAAACAGTGCATCTTCTGTTTCAGAATGTGAAGTTCTGTCTGGACTTAATGATGATCAATCTACAAATAAAATCGTAGAGGATCAAAGAATTGCAGTAAACAAAGAGAAGAAAAAACATGACAAAGTAGTTAGGAGATGTGTGTATATTGATCACTCTCTAGCTAAAGAAACAAGAGAAAAAGCAAGAGTAAGAGCAAGGAAGAGAACAGCTGAAAAACGTAAAATAAAGCTCGGTAATGCATCATGTTTGAATCATGTAATGGATCAGAATATGAGCCGATTAGGGTCTTGGATCCCTTTTGGAGAACATCAAGTTCAAACAATCGATCAAGCCGAATATGCAAGCTCTTACTTTCAGTTTAAGCAAGGGATTAATGTTGGTGATACTTCATCCGTGACGTCTAGCAATTGGAGCCCATCCCTGTTCAATTATCAGCAAAATATTGGAATTTCTCATGAGGTATAATACATTATTTTAGCACTTGTATTGCTGGCTATTAGTTAGTTAATGACCAAGAGTCCAAAACTAGGTCAATCATTAAATAGGCCTTCACAAAAAATGATGTATATCATTGATTGTAAGAAGTCTAATGTAGATTATTGCACATAATCAGA---TAATTAAATATATGTTTTTTGCAGCATCAGTTCAGTGACTTTCAGATTCCTGGTAGACCATGGGAAGGCATGAGCAATTAGGTCAGTGTCAAGGGGTGTTTGAGATT
>Car-BRC1-1
CCATCATTTTCCTCATTCCGCCTCTACAACCCTCATTACAACCTCTTAGAAGATCCACTTATCGCCCACGAGCTTTTCGATACACAACGACAACAATCGTTCTCTAATGATCATAACTACCACTCCACTTTCATGGTAGCTCATGAAAACTCAGCTCTCAATAATACTAATGTGCAGTCCACCATAAACAACTCCAGCTGCAACAATGGGAAATTTATTGCCCTTGATGGTGGAAATTGCGGTTTAACCGACAAGAGATCTTCCAAGAAAGACCGACACAGCAAGATTAACACAGCTCGAGGCCCCAGGGACCGAAGAATGAGATTGTCCCTCGATGTTGCTATGAAGTTTTTTAAGTTGCAAGACATGCTTGGGTTTGATAAGGCAAGCAATACTATCGAGTGGTTGATTATGAAATCAAAACCCGCTATTCAAGATCTCCTCACTGAACACTTATACCAAAGCTGCAGCCTCATGGATGTGTCAAACAGTGCATCTTCTGTTTCAGAATGTGAAGTTCTGTCTGGACTTAATGATGATCAATCTACAAATAAAACCGTAGAGGATCAAAGAATTGCAGAAAACAAAGAGAAGAAAAAACATGACAAAGTAGTTAGGAGATGTGTGTATATTGATCACTCTCTAGCTAAAGAAACAGGAGAAAAAGCAAGAGTGAGAGCAAGGAAGAGAACAGCTGAAAAACGTAAAATAAAGCTCGGTAATGCATCATGTTTGAATCATGTAATGGATCAGAATATGCGCCGATTAGGGTCTTGGATCCCTTTTGGAGAACATCAAGTTCAAACAACCGACCAAGCCGAATATGCAAGCTCCTACTTTCAGTTTAAGCAAGGGATTAATGTTGGTGATACTTCATCCGCGACGTCTAGCAATTGGATCCCATCCTTGTTCAATTATCAGCAAAATATTGGAATTTATCATGAGGTATAATACATTATTTTAGCACTTGTATTGCTGGCTATTAGTTAGTTAATGACCAAGAGTCCAAAACTAGGTCAATCATTAAATAGGCCTTCACAAAAAATGATGTATATCATTGGTTGTAAGAAGTCTAATGTAGATTATTGCACATAATCAGA---TAATTAAATATATGTTTTTTGCAGCATCAGTTCAGTGACTTTCAGATTCCTGGTAGACCATGGGAAGGCATGAGCAATTAGGTCAGTGTCAAGGGGTGTTTGAGATT
>Car-BRC1-2
CCATCATTTTCCTCATTCCGCCTCTACAACCCTCATTACAACCTGTTAGAAGATCCATTTATCGCCCACCAGCTTTTTGATACACAACGAAAACAATCGTTCACTAATGATCATAACTACCACTCCACTTTCATGGTAGCTCATGAAAAGTCAGCTCTCAATAATACTATTGTGCAGTCCACCATGAACAACTCCAACTGCAACAATGGGAAATTTATTGCCCTTGATGGTGGAAATCGCGGTTTAACCGACAAGAGATCTTCCAAGAAAGACCGACACAGCAAGATTCACACAGCTCGAGGCCCCAGGGACCGAAGAATGAGATTGCCCCTCGATGTTGCTACGAAGTTTTTTAAGTTGCAAGACATGCTTGGGTATGATAAGGCAAGCAATACTATCGAGTGGTTGATTATGAAATCAAAACCCGCTATTCAGGATCTCCTCACTGAACACTTATACCAAAGCTGCAGCCTCATGGGTGTGTCAAACAGCGCATCTTCTGTTTCAGAATGTGAAGTTCTGTCTGGACTTAATGATGATCAATCTACAAATAAAACCGTAGAGGATCAAAGAATTGCAGTAAACAAAGAGAAGAAAAAACATGACAAAGTAGTTAGGAGATGTGTGTATATTGATCACTCTCTAGCTAAAGAAACAMGAGAAAAAGCAAGAGTGAGAGCGAGGAAGAGAACAGCTGAAAAACGAAAAATAAAGCTCGGTAATGCATCATGTTTGAATCATGTAATGGATCAGAATATGAGCCGATTAGGGTCTTGGATCCCTTTTGGAGAACATCAAGTTCAAACAACCGACCAAGCCGAATATGCAAGCTCCTACTTTCAGTTTAAGCAAGGGATTAATGTTGGTGATACTTCATCCGTGACGTCTAGCAATTGGAGCCCATCCTTGTTCAATTATCAGCAAAATATTGGAATTTATCATGAGGTATAATACATTATTTTAGCACTTGTATTGCTGGCTATTAGTTAGTTAATGACCAAGAGTCCAAAACTAGGTCAATCATTAAATAGGCCTTAACAAAAAATGATGTATATCATTGGTTGTAAGAAGTCTAATGTAGATTATTGCACATAATCAGA---TAATTAAATATATGTTTTTTGCAGCATCTGTTCAGTGACTTTCAGATTCCTGGTAGACCATGGGAAGGCATGAGCAATTAGGTCAGTGTCAAGGGGTGTTTGAGATT
>Car-BRC1-3
CCATCATTTTCCTCATTCCGCCTCTACAACCCTCATTACAACCTGTTAGAAGATCCATTTATCGCCCACCAGCTTTTTGATACACAACGAAAACAATCGTTCACTAATGATCATAACTACCACTCCACTTTCATGGTAGCTCATGAAAAGTCAGCTCTCAATAATACTAATGTGCAGTCCACCATGAACAACTCCAACTGCAACAATGGGAAATTTATTGCCCTTGATGGTGGAAATCGCGGTTTAACCGACAAGAGATCTTCCAAGAAAGACCGACACAGCAAGATTCACACAGCTCGAGGCCCCAGGGATCGAAGAATGAGATTGTCCCTCGATGTTGCTACGAAGTTTTTTAAGCTGCAAGACATGCTTGGGTATGATAAGGCGAGCAATACTATCGAGTGGTTGATTATGAAATCAAAACCCGCTATTCAGGATCTCCTCACTGAACACTTATACCAAAGCTGCAGTCTCATGGGTGTGTCAAACAGTGCATCTTCTGTTTCAGAATGTGAAGTTCTGTCTGGACTTAATGATGATCAATCTACAAATAAAATCGTAGAGGATCAAAGAATTGCAGTAAACAAACAGAAGAAAAAACATGACAAAGTAGTTAGGAGATGTGTGTATATTGATCACTCTCTAGCTAAAGAAACAAGAGAAAAAGCAAGAGTAAGAGCAAGGAAGAGAACAGCTGAAAAACGTAAAATAAAGCTCGGTAATGCATCATGTTTGAATCCTGTAATGGATCAGAATATGAGCCGATTAGGGTCTTGGATCCCTTTTGGAGAACATCAAGTTCAAACAATCGATCAAGCCGAATATGCAAGCTCCTACTTTCAGTTTAAGCAAGGGATTAATGTTGGTGATACTTCATCCGTGACGTCTAGCAATTGGAGCCCATCCCTGTTCAATTATCAGCAAAATATTGGAATTTCTCATGAGGTATAATACATTATTTTAGCACTTGTATTGCTGGCTATTAGTTAGTTAATGACCAAGAGTCCAAAACTAGGTCAATCATTAAATAGGCCTTCACAAAAAATGATGTATATCATTGATTGTAAGAAGTCTAATGTAGATTATTGCACATAATCAGA---TAATTAAATATATGTTTTTTGCAGCATCAGTTCAGTGACTTTCAGATTCCTGGTAGACCATGGGAAGGCATGAGCAATTAGGTCAGTGTCAAGGGGTGTTTGAGATT
>Cc-BRC1-1
CCATCATTTTCCTCATTCCGCCTCTACAACCCTCATTACAACCTGTTAGAAGATCCATTTATCGCCCACCAGCTTTTTGATACACAACGAAAACAATCGTTCACTAATGATCATAACTACCACTCCACTTTCATGGTAGCTCATGAAAAGTCAGCTCTCAATAATACTAATGTGCAGTCCACCATGAACAACTTCAACTGCAACAATGGGAAATTTATTGCCCTTGATGGTGGAAATCGTGGTTTAACCGACAAGAGATCTTCCAAGAAAGACCGACACAGCAAGATTCACACAGCTCGAGGCCCCAGGGACCGAAGAATGAGATTGTCCCTCGATGTTGCCACGAAGTTTTTTAAGTTGCAAGACATGCTTGGGTATGATAAGGCAAGCAATACTATCGAGTGGCTGATTATGAAATCAAAACCCGCTATTCAGGATCTCCTCACTGAACACTTATACCAAAGCTGCAGTCTCATGGGTGTGTCAAACAGTGCATCTTCTGTTTCCGAATGTGAAGTTCTGTCTGGACTTAATGATGATCAATCTACAAATAAAATCGTAGAGGATCAAAGAATTGCAGTAAACAAAGAGAAGAAAAAACATGACAAAGTAGCTAGGAGATGTGTGTATATTGATCACTCTCTAGCTAAAGAAACAAGAGAAAAAGCAAGAGTAAGAGCAAGGAAGAGAACAGCTGAAAAACGTAAAATAAAGCTCGGTAATGCATCATGTTTGAATCATGTAATGGATCAGAATATGAGCCGATTAGGGTCTTGGATCCCTTTTGGAGAACATCAAGTTCAAACAATCGATCAAGCCGAATATGCAAGCTCCTACTTTCAGTTTAAGCAAGGGATTAATGTTGGTGATACTTCATCCGCGACGTCTAGCAATTGGAGCCCATCCCTGTTCAATTATCAGCAAAATATTGGAATTTCTCATGAGGTATAATACATTATTTTAGCACTTGTATTGCTGGCTATTAGTTAGTTAATGACCAAGAGTCCAAAACTAGGTCAATCATTAAATAGGCCTTCACAAAAAATGATGTATATCATTGATTGTAAGAAGTCTAATGTAGATTATTGCACATAATCAGA---TAATTAAATATATGTTTTTTGCAGCATCAGTTCAGTGACTTTCAGATTCCTGGTAGACCATGGGAAGGCATGAGCAATTAGGTCAGTGTCAAGGGGTGTTTGAGATT
>Cc-BRC1-2
CCATCATTTTCCTCATTCCGCCTCTACAACCCTCATTACAACCTGTTAGAAGATCCATTTATCGCCCACCAGCTTTTTGATACACAACGAAAACAATCGTTCACTAATGATCATAACTACCACTCCACTTTCATGGTAGCTCATGAAAAGTCAGCTCTCAATAATACTAATGTGCAGTCCACCATGAACAACTCCAACTGCAACAATGGGAAATTTATTGCCCTTGATGGTGGAAATCGTGGTTTAACCGACAAGAGATCTTCCAAGAAAGACCGACACAGCAAGATTCACACAGCTCGAGGCCCCAGGGACCGAAGAATGAGATTGTCCCTCGATGTTGCCACGAAGTTTTTTAAGTTGCAAGACATGCTTGGGTATGATAAGGCAAGCAATACTATCGAGTGGTTGATTATGAAATCAAAACCCGCTATTCAGGATCTCCTCACTGAACACTTATACCAAAGCTGCAGTCTCATGGGTGTGTCAAACAGTGCATCTTCTGTTTCCGAATGTGAAGTTCTGTCTGGACTTAATGATGATCAATCTACAAATAAAATCGTAGAGGATCAAAGAATTGCAGTAAACAAAGAGAAGAAAAAACATGACAAAGTAGTTAGGAGATGTGTGTATATTGATCACTCTCTAGCTAAAGAAACAAGAGAAAAAGCAAGAGTAAGAGCAAGGAAGAGAACAGCTGAAAAACGTAAAATAAAGCTCGGTAATGCATCATGTTTGAATCATGTAATGGATCAGAATATGAGCCGATTAGGGTCTTGGATCCCTTTTGGAGAACATCAAGTTCAAACAATCGATCAAGCCGAATATGCAAGCTCCTACTTTCAGTTTAAGCAAGGGATTAATGTTGGTGATACTTCATCCGCGACGTCTAGCAATTGGAGCCCATCCCTGTTCAATTATCAGCAAAATATTGGAATTTCTCATGAGGTATAATACATTATTTTAGCACTTGTATTGCTGGCTATTAGTTAGTTAATGACCAAGAGTCCAAAACTAGGTCAATCATTAAATGGGCCTTCACAAAAAATGATGTATATCATTGATTGTAAGAAGTCTAATGTAGATTATTGCACATAATCAGA---TAATTAAATATATGTTTTTTGCAGCATCAGTTCAGTGACTTTCAGATTCCTGGTAGACCATGGGAAGGCATGAGCAATTAGGTCAGTGTCAAGGGGTGTTTGAGATT
>Cma-BRC1-1
CCATCATTTTCCTCATTCCGCCTCTACAACCCTCATTACAACCTGTTAGAAGATCCATTTAACGCCCACCAGCTTTTTGATACACAACGAAAACAATCGTTCACCAATGATCATAACTACCACTCCACTTTCATGGTAGCTCATGAAAAGTCAGCTCTCAATAATACTAATGTGCAGTCCACCATGAACAACTCCAACTGCAACAATGGGAAATTTATTGCCCTTGATGGTGGAAATCGTGGTTTAACCGACAAGAGATCTTCCAAGAAAGACCGACACAGCAAGATTCACACAGCTCGAGGCCCCAGGGACCGAAGAATGAGATTGTCCCTCGATGTTGCCACGAAGTTTTTTAAGTTGCAAGACATGCTTGGGTATGATAAGGCAAGCAATACTATCGAGTGGTTGATTATGAAATCAAAACCCGCTATTCAGGATCTCCTCACTGAACACTTATACCAAAGCTGCAGTCTCATGGGTGTGTCAAACAGTGCATCTTCTGTTTCAGAATGTGAAGTTCTGTCTGGACTTAATGATGATCAATCTACAAATAAAATCGTAGAGGATCAAAGAATTGCAGTAAACAAAGAGAAGAAAAAACATGATAAAGTAGTTAGGAGATGTGTGTATATTGATCACTCTCTAGCTAAAGAAACAAGAGAAAAAGCAAGAGTAAGAGCAAGGAAGAGAACAGCTGAAAAACGTAAAATAAAGCTCAGTAATGCATCATGTTTGAATCATGTAATGGATCAGAATATGAGCCGATTAGGGTCTTGGATCCCTTTTGGAGAACATCAAGTTCAAACAATCGATCAAGCCGAATATGCAAGCTCCTACTTTCAGTTTAAGCAAGGGATTAATGTTGGTGATACTTCATCCGTGACGTCTAGCAATTGGAGCCCATCCCTGTTCAATTATCAGCAAAATATTGGAATTTCTCATGAGGTATAATACATTATTTTAGCACTTGTATTGCTGGCTATTAGTTAGTTAATGACCAAGAGTCCAAAACTAGGTCAATCATTAAATAGGCCTTCACAAAAAATGATGTATATCATTGATTGTAAGAAGTCTAATGTAGATTATTGCACATAATCAGA---TAATTAAATATATGTTTTTTGCAGCATCAGTTCAGTGACTTTCAGATTCCTGGTAGACCATGGGAAGGCATGAGCAATTAGGTCAGTGTCAAGGGGTGTTTGAGATT
>Cma-BRC1-2
CCATCATTTTCCTCATTCCGCCTCTACAACCCTCATTACAACCTGTTAGAAGATCCATTTATCGCCCACCAGCTTTTTGATACACAACGAAAACAATCGTTCACTAATGATCATAACTACCACTCCACTTTCATGGTAGCTCATGAAAAGTCAGCTCTCAATAATACTAATGTGCAGTCCACCATGAACAACTCCAACTGCAACAATGGGAAATTTATTGCCCTTGATGGTGGAAATCGCGGTTTAACCGACAAGAGATCTTCCAAGAAAGACCGACACAGCAAGATTCACACAGCTCGAGGCCCCAGGGATCGAAGAATGAGATTGTCCCTCGATGTTGCTACGAAGTTTTTTAAGCTGCAAGACATGCTTGGGTATGATAAGGCAAGCAATACTATCGAGTGGTTGATTATGAAATCAAAACCCGCTATTCAGGATCTCCTCACTGAACACTTATACCAAAGCTGCAGTCTCATGGGTGTGTCAAACAGTGCATCTTCTGTTTCAGAATGTGAAGTTCTGTCTGGACTTAATGATGATCAATCTACAAATAAAATCGTAGAGGATCAAAGAATTGCAGTAAACAAACAGAAGAAAAAACATGACAAAGTAGTTAGGAGATGTGTGTATATTGATCACTCTCTAGCTAAAGAAACAAGAGAAAAAGCAAGAGTAAGAGCAAGGAAGAGAACAGCTGAAAAACGTAAAATAAAGCTCGGTAATGCATCATGTTTGAATCCTGTAATGGATCAGAATATGAACCGATTAGGGTCTTGGATCCCTTTTGGAGAACATCAAGTTCAAACAATCGATCAAGCCGAATATGCAAGCTCCTACTTTCAGTTTAAGCAAGGGATTAATGTTGGTGATACTTCAT---TGACGTCTAGCAATTGGAGCCCATCCCTGTTCAATTATCAGCATAATATTGGAATTTCTCATGAGGTATAATACATTATTTTAGCACTTGTATTGCTGGCTATTAGTTAGTTAATGACCAAGAGTCCAAAACTAGGTCAATCATTAAATAGGCCTTCACAAAAAATGATGTATATCATTGATTGTAAGAAGTCTAATGTAGATTATTGCACATAATCAGA---TAATTAAATATATGTTTTTTGCAGCATCAGTTCAGTGACTTTCAGATTCCTGGTAGAGCATGGGAAGGCATGAGCAATTAGGTCAGTGTCAAGGGGTGTTTGAGATT
>CzSK-BRC1-1
CCATCATTTTCCTCATTCCGCCTCTACAACCCTCATTACAACCTGTTAGAAGATCCATTTATCGCCCACCAGCTTTTTGATACACAACGAAAACAATCGTTCACTAATGATCATAACTACCACTCCACTTTCATGGTAGCTCATGAAAAGTCAGCTCTCAATAATACTAATGTGCAGTCCACCATGAACAACTCCAACTGCAACAATGGGAAATTTATTGCCCTTGATGGTGGAAATCGCGGTTTAACCGACAAGAGATCTTCCAAGAAAGACCGACACAGCAAGATTCACACAGCTCGAGGCCCCAGGGATCGAAGAATGAGATTGTCCCTCGATGTTGCTACGAAGTTTTTTAAGCTGCAAGACATGCTTGGGTATGATAAGGCAAGCAATACTATCGAGTGGTTGATTATGAAATCAAAACCCGCTATTCAGGATCTCCTCACTGAACACTTATACCAAAGCTGCAGTCTCATGGGTGTGTCAAACAGTGCATCTTCTGTTTCAGAATGTGAAGTTCTGTCTGGACTTAATGATGATCAATCTACAAATAAAATCGTAGAGGATCAAAGAATTGCAGTAAACAAACAGAAGAAAAAACATGACAAAGTAGTTAGGAGATGTGTGTATATTGATCACTCTCTAGCTAAAGAAACAAGAGAAAAAGCATTAGTAAGAGCAAGGAAGAGAACAGCTGAAAAACGTAAAATAAAGCTCGGTAATGCATCATGTTTGAATCCTGTAATGGATCAGAATATGAGCCGATTAGGGTCTTGGATCCCTTTTGGAGAACATCAAGTTCAAACAATCGATCAAGCCGAATATGCAAGCTCCTACTTTCAGTTTAAGCAAGGGATTAATGTTGGTGATACTTCAT---TGACGTCTAGCAATTGGAGCCCATCCCTGTTCAATTATCAGCATAATATTGGAATTTCTCATGAGGTATAATACATTATTTTAGCACTTGTATTGCTGGCTATTAGTTAGTTAATGACCAAGAGTCCAAAACTAGGTCAATCATTAAATAGGCCTTCACAAAAAATGATGTATATCATTGATTGTAAGAAGTCTAATGTAGATTATTGCACATAATCAGA---TAATTAAATATATGTTTTTTGCAGCATCAGTTCAGTGACTTTCAGATTCCTGGTAGAGCATGGGAAGGCATGAGCAATTAGGTCAGTGTCAAGGGGTGTTTGAGATT
>CzBT-BRC1-1
CCATCATTTTCCTCATTCCGCCTCTACAACCCTCATTACAACCTGTTAGAAGATCCATTTATCGCCCACCAGCTTTTTGATACACAACGAAAACAATCGTTCACTAATGATCATAACTACCACTCCACTTTCATGGTAGCTCATGAAAAGTCAGCTCTCAATAATACTAATGTGCAGTCCACCATGAACAACTCCAACTGCAACAATGGGAAATTTATTGCCCTTGATGGTGGAAATCGCGGTTTAACCGACAAGAGATCTTCCAAGAAAGACCGACACAGCAAGATTCACACAGCTCGAGGCCCCAGGGATCGAAGAATGAGATTGTCCCTCGATGTTGCTACGAAGTTTTTTAAGCTGCAAGACATGCTTGGGTATGATAAGGCAAGCAATACTATCGAGTGGTTGATTATGAAATCAAAACCCGCTATTCAGGATCTCCTCACTGAACACTTATACCAAAGCTGCAGTCTCATGGGTGTGTCAAACAGTGCATCTTCTGTTTCAGAATGTGAAGTTCTGTCTGGACTTAATGATGATCAATCTACAAATAAAATCGTAGAGGATCAAAGAATTGCAGTAAACAAAGAGAAGAAAAAACATGACAAAGTAGTTAGGAGATGTGTGTATATTGATCGCTCTCTAGCTAAAGAAACAAGAGAAAAAGCAAGAGTAAGAGCAAGGAAGAGAACAGCTGAAAAACGTAAAATAAAGCTCGGTAATGCATCATGTTTGAATCATGTAATGGATCAGAATATGAGCCGATTTGGGTCTTGGATCCCTTTTGGAGAACATCAAGTTCAAACAATCGATCAAGCCGAATATGCAAGCTCCTACTTTCAGTTTAAGCAAGGGATTAATGTTGGTGATACTTCATCCGTGACGTCTAGCAATTGGAGCCCATCCCTGTTCAATTATCAGCAAAATATTGGAATTTCTCATGAGGTATAATACATTATTTTTGCACTTGTATTGCTGGCTATTAGTTAGTTAATGACCAAGAGTCCAAAACTAGGTCAATCATTAAATAGGCCTTCACAAAAAATGATGTATATCATTGATTGTAAGAAGTCTAATGTAGATTATTGCACATAATCAGA---TAATTAAATATATGTTTTTTGCAGCATCAGTTCAGTGACTTTCAGATTCCTGGTAGACCATGGGAAGGCATGAGCAATTAGGTCAGTGTCAAGGGGTGTTTGAGATT
>Act-BRC1-1
CCATCATTTTCCTCATTCCGCCTCTACAACCCTCATTACAACCTGTTAGAAGATCCATTTATCGCCCACCAGCTTTTTGATACACAACGAAAACAATCGTTCACTAATGATCATAACTACCACTCCACTTTCATGGTAGCCCGTGAAAAGTCAGCTCTCAATAATACTAATGTGCAGTCCACCATGAACAACTCCAACTGCAACAATGGGAAATTTATTGCCCTTGATGGTGGAAATCGCGGTTTAACCGACAAGAGATCTTCCAAGAAAGACCGACACAGCAAGATTCACACAGCTCGAGGCCCCAGGGATCGAAGAATGAGATTGTCCCTCGATGTTGCTACGAAGTTTTTTAAGCTGCAAGACATGCTTGGGTATGATAAGGCAAGCAATACTATCGAGTGGTTGATTATGAAATCAAAACCCGCTATTCAGGATCTCCTCACTGAACACTTATACCAAAGCTGCAGTCTCATGGGTGTGTCAAACAGTGCATCTTCTGTTTCAGAATGTGAAGTTCTGTCTGGACTTAATGATGATCAATCTACAAATAAAATCGTAGAGGATCAAAGAATTGCAGTAAACAAAGAGAAGAAAAAACATGACAAAGTAGTTAGGAGATGTGTGTATATTGATCGCTCTCTAGCTAAAGAAACAAGAGAAAAAGCAAGAGTAAGAGCAAGGAAGAGAACAGCTGAAAAACGTAAAATAAAGCTCGGTAATGCATCATGTTTGAATCATGTAATGGATCAGAATATGAGCCGATTAGGGTCTTGGATCCCTTTTGGAGAACATCAAGTTCAAACAATCGATCAAGCCGAATATGCAAGCTCCTACTTTCAGTTTAAGCAAGGGATTAATGTTGGTGATACTTCATCCGTGACGTCTAGCAATTGGAGCCCATCCCTGTTCAATTATCAGCAAAATATTGGAATTTCTCATGAGGTATAATACATTATTTTAGCACTTGTATTGCTGGCTATTAGTTAGTTAATGACCAAGAGTCCAAAACTAGGTCAATCATTAAATAGGCCTTCACAAAAAATGATGTATATCATTGATTGTAAGAAGTCTAAAGTAGATTATTGCACATAATCAGA---TAATTAAATATATGTTTTTTGCAGCATCAGTTCAGTGACTTTCAGATTCCTGGTAGACCATGGGAAGGCATGAGCAATTAGGTCAGTGTCAAGGGGTGTTTGAGATT
>Act-BRC1-2
CCATCATTTTCCTCATTCCGCCTCTACAACCCTCATTACAACCTGTTAGAAGATCCATTTATCGCCCACCAGCTTTTTGATACACAACGAAAACAATCGTTCACTAATGATCATAACTACCACTCCACTTTCATGGTAGCTCATGAAAAGTCAGCTCTCAATAATACTAATGTGCAGTCCACCATGAACAACTCCAACTGCAACAATGGGAAATTTATTGCCCTTGATGGTGGAAATCGCGGTTTAACCGACAAGAGATCTTCCAAGAAAGACCGACACAGCAAGATTCACACAGCTCGAGGCCCCAGGGACCGAAGAATGAGATTGTCCCTCGATGTTGCCACGAAGTTTTTTAAGTTGCAAGACATGCTTGGGTATGATAAGGCAAGCAATACTATCGAGTGGTTGATTATGAAATCAAAACCCGCTATTCAGGATCTCCTCACTGAACACTTATACCAAAGCTGCAGTCTCATGGGTGTGTCAAACAGTGCATCTTCTGTTTCAGAATGTGAAGTTCTGTCTGGACTTAATGATGATCAATCTACAAATAAAATCGTAGAGGATCAAAGAATTGCAGTAAACAAAGAGAAGAAAAAACATGACAAAGTAGTTAGGAGATGTGTGTATATTGATCGCTCTCTAGCTAAAGAAACAAGAGAAAAAGCAAGAGTAAGAGCAAGGAAGAGAACAGCTGAAAAACGTAAAATAAAGCTCGGTAATGCATCATGTTTGAATCATGTAATGGATCAGAATATGAGCCGATTAGGGTCTTGGATCCCTTTTGGAGAACATCAAGTTCAAACAATCGATCAAGCCGAATATGCAAGCTCCTACTTTCAGTTTAAGCAAGGGATTAATGTTGGTGATACTTCATCCGTGACGTCTAGCAATTGGAGCCCATCCCTGTTCAATTATCAGCAAAATATTGGAATTTCTCATGAGGTATAATACATTATTTTAGCACTTGTATTGCTGGCTATTAGTTAGTTAATGACCAAGAGTCCAAAACTAGGTCAATCATTAAATAGGCCTTCACAAAAAATGATGTATATCATTGATTGTAAGAAGTCTAATGTAGATTATTGCACATAATCAGA---TAATTAAATATATGTTTTTTGCAGCATCAGTTCAGTGACTTTCAGATTCCTGGTAGACCATGGGAAGGCATGAGCAATTAGGTCAGTGTCAAGGGGTGTTTGAGATT
>Cye-BRC1-1
CCATCATTTTCCTCATTCCGCCTCTACAACCCTCATTACAACCTGTTAGAAGATCCATTTATCGCCCACCAGCTTTTTGATACACAACGAAAACAATCGTTCACTAATGATCATAACTACCACTCCACTTTCATGGTAGCTCATGAAAAGTCAGCTCTCAATAATACTAATGTGCAGTCCACCATGAACAACTCCAACTGCAACAATGGGAAATTTATTGCCCTTGATGGTGGAAATCGCGGTTTAACCGACAAGAGATCTTCCAAGAAAGACCGACACAGCAAGATTCACACAGCTCGAGGCCCCAGGGATCGAAGAATGAGATTGTCCCTCGATGTTGCTACGAAGTTTTTTAAGCTGCAAGACATGCTTGGGTATGATAAGGCAAGCAATACTATCGAGTGGTTGATTATGAAATCAAAACCCGCTATTCAGGATCTCCTGACTGAACACTTATACCAAAGCTGCAGTCTCATGGGTGTGTCAAACAGTGCATCTTCTGTTTCAGAATGTGAAGTTCTGTCTGGACTTAATGATGATCAATCTACAAATAAAATCGTAGAGGATCAAAGAATTGCAGTAAACAACGAGAAGAAAAGACATGACAAAGTAGTTAGGAGATGTGTGTATATTGATCACTCTCTAGCTAAAGAAACAAGAGAAAAAGCAAGAGTAAGAGCAAGGAAGAGAACAGCTGAAAAACGTAAAATAAAGCTCGGTAATGCATCATGTTTGAATCATGTAATGGATCAGAATATGAGCCGATTAGGGTCTTGGATCCCTTTTGGAGAACATCAAGTTCAAACAATCGATCAAGCCGAATATGCAAGCTCCTACTTTCAGTTTAAGCAAGGGATTAATGTTGGTGATACTTCATCCGCGACGTCTAGCAATTGGAGCCCATCCCTGTTCAATTATCAGCAAAATATTGGAATTTCTCATGAGGTATAATACATTATTTTAGCACTTGTATTGCTGGCTATTAGTTAGTTAATGACCAAGAGTCCAAAACTAGGTCAATCATTAAATAGGCCTTCACAAAAAATGATGTATATCATTGATTGTAAGAAGTCTAATGTAGATTATTGCACATAATCAGA---TAATTAAATATATGTTTTTTGCAGCATCAGTCCAGTGACTTTCAGATTCCTGGTAGAGCATGGGAAGGCATGAGCAATTAGGTCAGTGTCAAGGGGTGTTTGAGATT
>Cye-BRC1-2
CCATCATTTTCCTCATTCCGCCTCTACAACCCTCATTACAACCTGTTAGAAGATCCATTTATCGCCCACCAGCTTTTTGATACACAACGAAAACAATCGTTCACTAATGATCATAACTACCACTCCACTTTCATGGTAGCTCATGAAAAGTCAGCTCTCAATAATACTAATGTGCAGTCCACCATGAACAACTCCAACTGCAACAATGGGAAATTTATTGCCCTTGATGGTGGAAATCGTGGTTTAACCGACAAGAGATCTTCCAAGAAAGACCGACACAGCAAGATTCACACAGCTCGAGGCCCCAGGGACCGAAGAATGAGATTGTCCCTCGATGTTGCCACGAAGTTTTTTAAGTTGCAAGACATGCTTGGGTATGATAAGGCAAGCAATACTATCGAGTGGTTGATTATGAAATCAAAACTCGCTATTCAGGATCTCCTCACTGAACACTTATACCAAAGCTGCAGTCTCATGGGTGTGTCAAACAGTGCATCTTCTGTTTCAGAATGTGAAGTTCTGTCTGGACTTAATGATGATCAATCTACAAATAAAATCGTAGAGGATCAAAGAATTGCAGTAAACAAAGAGAAGAAAAAACATGACAAAGTAGTTAGGGGATGTGTGTATATTGATCACTCTCTAGCTAAAGAAACAAGAGAAAAAGCAAGAGTAAGAGCAAGGAAGAGAACAGCTGAAAAACGTAAAATAAAGCTCGGTAATGCATCATGTTTGAATCATGTAATGGATCAGAGTATGAGCCGATTAGGGTCTTGGATCCCTTTTGGAGAACATCAAGTTCAAACAATCGATCAAGCCGAATATGCAAGCTCCTACTTTCAGTTTAAGCAAGGGATTAATGTTGGTGATACTTCATCCGCGACGTCTAGCAATTGGAGCCCATCCCTGTTCAATTATCAGCAAAATATTGGAATTTCTCATGAGGTATAATACATTATTTTAGCACTTGTATTGCTGGCTATTAGTTAGTTAATGACCAAGAGTCCAAAACTAGGTCAATCATTAAATAGGCCTTCACAAAAAATGATGTATATCATTGATTGTAAGAAGTCTAATGTAGATTATTGCACATAATCAGA---TAATTAAATATATGTTTTTTGCAGCATCAGTTCAGTGACTTTCAGATTCCTGGTAGAGCATGGGAAGGCATGAGCAATTAGGTCAGTGTCAAGGGGTGTTTGAGATT
>Con-BRC1-1
CCATCATTTTCCTCATTCCGCCTCTACAACCCTCATTACAACCTGTTAGAAGATCCATTTATCGCCTACCAGCTTTTTGATACACAACGAAAACAATCGTTCACTAATGATCATAACTACCACTCCACTTTCATGGTAGCTCATGAAAAGTCAGCTCTCAATAATACTAATGTGCAGTCCACCATGAACAACTCCAACTGCAACAATGGGAAATTTATTGCCCTTGATGGTGGAAATCGCGGTTTAACCGACAAGAGATCTTCCAAGAAAGACCGACACAGCAAGATTCACACAGCTCGAGGCCCCAGGGATCGAAGAATGAGATTGTCCCTCGATGTTGCTACGAAGTTTTTTAAGCTGCAAGACATGCTTGGGTATGATAAGGCAAGCAATACTATCGAGTGGTTGATTATGAAATCAAAACCCGCTATTCAGGATCTCCTCACTGAACACTTATACCAAAGCTGCAGTCTCATGGGTGTGTCAAACAGTGCATCTTCTGTTTCAGAATGTGAAGTTCTGTCTGGACTTAATGATGATCAATCTACAAATAAAACCTTAGAGGATCAAAGAATTGCAGTAAACAAAGAGAAGAAAAAACATGACAAAGTAGTTAGGAGATGTGTGTATATTGATCACTCTCTAGCTAAAGAAACAAGAGAAAAAGCAAGAGTAAGAGCAAGGAAGAGAACAGCTGAAAAACGTAAAATAAAGCTCGGTAATGCATCATGTTTGAATCATGTAATGGATCAGAATATGAGCCGATTAGGTTCTTGGATCCCTTTTGGAGAACATCAAGTTCAAACAACCGACCAAGCCGAATATGCAAGCTCCTACTTTCAGTTTAAGCAAGCGATTAATGTTGGTGATACTTCATCCGCAACGTCTAGCAATTGGAGCCCATCCTTGTTCAATTTTCAGCAAAATATTGGAATTTTTCATGAGGTATAATACATTATTTTAGCACTTGTATTTCTGGCTATTAGTTAGTTAATGACCAAGAGTCCAGAACTAGGTCAATCATTAAATAGGGCTTCACAAAAAATGATGTAT-----TGGTTGTAAGAAGTCTAATGTAGATTATTGCACATAATCAGA---TAATTAAATATATGTTTTTTGCAGCATCAGTTCAGTGACTTTCAGATTCCTGGTAGACCATGGGAAGGCATGAGCAATTAGGTCAGTGTCAAGGGGTGTTTGAGATT
>Con-BRC1-2
CCATCATTTTCCTCATTCCGCCTCTACAACCCTCATTACAACCTGTTAGAAGATCCATTTATCGCCTACCAGCTTTTTGATACACAACGAAAACAATCGTTCACTAATGATCATAACTACCACTCCACTTTCATGGTAGCTCATGAAAAGTCAGCTCTCAATAATACTAATGTGCAGTCCACCATGAACAATTCCAACTGCAACAATGGGAAATTTATTGCCCTTGATGGTGGAAATCGCGGTTTAACCGACAAGAGATCTTCCAAGAAAGACCGACACAGCAAGATTCACACAGCTCGAGGCCCCAGGGATCGAAGAATGAGATTGTCCCTCGATGTTGCTACGAAGTTTTTTAAGCTGCAAGACATGCTTGGGTATGATAAGGCAAGCAATACTATCGAGTGGTTGATTATGAAATCAAAACCCGCTATTCAGGATCTCCTCACTGAACACTTATACCAAAGCTGCAGTCTCATGGGTGTGTCAAACAGTGCATCTTCTGTTTCAGAATGTGAAGTTCTGTCTGGACTTAATGATGATCAATCTACGGCTAAAACCGTTGAGGATCAAGGAATTGCAGTAAACAAAGAGAAGAAAAAACATTGTAAAGTAGTTAGGAGATGTGTGTATGTTGATCAATCTATAGCTAAAGAAACAAGAGAAAAAGCAAGAGTAAGAGCAAGGAAGAGAACAGCTGAAAAACGAAAAATAAAGCTCGGTAATGCATCATGCTTGGATCATGTAATGTTACAGAATATGAGCCGATTAGGGTCTTGGATCCCTTTTGGAGAACATCACGTTCAAACAATCGATCAAGCCGAATATGCAAGCTCCTACTTTCAGTTTAAGCAAGGGATTATTGTTGGTGATACTTCATCCGCGACGTCTAGCAATGGGAGCCCATCCTTGTTCAATCATCAGCAAAATATTGGAATTTCTCATGAGGTATAATACATTATTTTAGCACTTGTATTACTGGCTATTAGTTAGTTAATGACCAAGAGTCTAAGACTAGGTCAATCATTAAATAGAGCTTCAC-AAAAATGATGTATATCATTGGTTGTAAGAAGTCTAATGTAGATTACTGCACATAATCAGA---TAATTAAATATATGTTTTTTGCAGCATCAGTTCAGTGACTTTCAGATTCCTGGTAGACCATGGTAAGGCATGAGCAATTAGGTCAGTGTCAAGGGGTGTTTGAGATT
>Cmk-BRC1-1
CCATCATTTTCCTCATTCCGCCTCTACAACCCTCATTACAACCCCTTAGAAGATCCACGTATCGCCCACAAGCTTTTCGATACACAACGACAACAATCGTTCACTAATGATCATAACTACCACTCCACTCTCATGGTAGCTCATGAAAACTCAGATCTCAATAATACTAATGTGCAGTCCACCATGAACAACTCCAGCTGCAACAATGGAAAGTTTACTTCCCTTGATGGTGGAAATCGTGGTTTAACCGACAAGAGATCTTCCAAGAAAGATAGACACAGCAAGATTAACACAGCTCGAGGCCCCAGGGACCGAAGAATGAGATTGTCCCTCGATGTTGCTACGAAGTTTTTTAAGTTGCAAGACATGCTTGGGTATGATAAGGCAAGCAATACTATCGAGTGGTTGATTATGAAATCAAAACCCGCTATTCAGGATCTCCTCACTGAACACTTATACCAAAGTTGCAGCCTCATGGGTGTGTCAAACAGTGCATCTTCTGTTTCAGAATGTGAAGTTCTGTCTGGACTTAATGATGATGAATCTACAAATAAAACCGTAGAGGATGAAAGAATTGCAGTAAACAAAGAGAAGAAAAAACATGACAAAGTAGTTAGGAGATGTGTGTATATTGATCACTCTCTAGCTAAAGAAACAAGAGAAAAAGCAAGAGTAAGAGCAAGGAAGAGAACAGCTGAAAAACGAAAAATAAAGCTCGGTAATGCATCATGTTTGAATCATGTAATGGATCAGAATATGAGCCGATTAGGGTCTTGGATCCCTTTTGGAGAACATCAAGTTCTAACAACCGACCAAGCAGAATATGCAAGCTCCTACTTTCAGTTTAAGCAAGGGATTAATGTTGCTGATACTTCATTCGCGACGTCTAGCAATTGGAGCCCATCCTTGTTCAATTATCAGCAAAATATTGGAATTTCTCATGAGGTATAATACATTATTTTAGCACTTGTATTGCTGTCTATTAGTTAGTTAATGACCAAGAGTCCAAAACTAGGTCAATCATTAAATAGGCCTTCACAAAAAATGATGTATATCATTGGTTGTAAGAAGTCTAATGTAGATTATTGCACATAATCAGA---TAATTAAATACGTATTTTTTGCAGCATCAGTTCAGTGACTTTCAGATTCCTGGTAGACCATGGGAAGGCATGAGCAATTAGGTCAGTGTCAAGGGGTGTTTGAGATT
>Cmk-BRC1-2
CCATCATTTTCCTCATTCCGCCTCTACAACCCTCATTACAACCCCTTAGAAGATCCACGTATCGCCCACAAGCTTTTCGATACACAACGACAACAATCGTTCACTAATGATCATAACTACCACTCCACTCTCATGGTAGCTCATGAAAACTCAGATCTCAATAATACTAATGTGCAGTCCACCATGAACAACTCCAGCTGCAACAACGGAAAGTTTATTTCCCTTGATGGTGGAAATCGTGGTTTAACCGACAAGAGATCTTCCAAGAAAGATAGACACAGCAAGATTAACACAGCTCGAGGCCCCAGGGACCGAAGAATGAGATTGTCCCTCGATGTTGCTACGAAGTTTTTTAAGTTGCAAGACATGCTTGGGTATGATAAGGCAAGCAATACTATCGAGTGGTTGATTATGAAATCAAAACCCGCTATTCAGGATCTCCTCACTGAACACTTATACCAAAGTTGCAGCCTCATGGGTGTGTCAAACAGTGCATCTTCTGTTTCAGAATGTGAAGTTCTGTCTGGACTTAATGATGATGAATCTACAAATAAAACCGTAGAGGATGAAAGAATTACAGTAAACAAAGAGAAGAAAAAACATGACAAAGTAGTTAGGAGATGTGTGTATATTGATCACTCTCTAGCTAAAGAAACAAGAGAAAAAGCAAGAGTGAGAGCAAGGAAGAGAACAAGTGAAAAACGAAAAATAAAGCTCGGTAATGCATCATGTTTGAATCATGTAATGGATCAGAATATGAGCCGATTAGGGTCTTGGATCCCTTTTGGAGAACATCAAGTTCTAACAACCGACCAAGCCGAATATGCAAGCTCCTACTTTCAGTTTAAGCAAGGGATTAATGTTGCTGATACTTCATTCGCGACATCTAGCAATTGGAGCCCATCCTTGTTCAATTATCAGCAAAATATTGGAATTTCTCATGAGGTATAATACATTATTTTAGCACTTGTATTGCTGTCTATTAGTTAGTTAATGACCAAGAGTCCAAAACTAGGTCAATCATTAAATAGGCCTTCACAAAAAATGATGTATATCATTGGTTGTAAGAAGTCTAATGTAGATTATTGCACATAATCAGA---TAATTAAATATATGTTTTTTGCAGCATCAGTTCAGTGACTTTCAGATTCCTGGTAGACCATGGGAAGGCATGAGCAATTAGGTCAGTGTCAAGGGGTGTTTGAGATT
>Coc-BRC1-1
CCATCATTTTCCTCATTCCGCCTCTACAATCCTCATTACAACCCCTTAGAAGATCCACTTATAGCCCACGAGCTTTTCGATACACAACGACAACAATCGTTCACTAATGATCATAACTACCACTGCACTTTCATGGTAGCTCAAGAAAACTCAGCTCTCAGTAATACTAATGTGCACTCCACCATGAACAACTCCAGCTGCAAAAATGGGAAATTTATTGCCCTTGATGGTGGAAATCGTGGTTTAACCGACAATAGATCTTCCAAGGAAGACCGACACAGCAAGATCAACACAGCTCGAGGCCCCAGGGACCGAAGAATGAGATTGTCCCTCGATGTTGCTAAGAAGTTTTTTAAGTTGCAAGACATGCTTGGGTTTGATAAGGCAAGCAATACTATCGAGTGGTTGATTATGAAATCAAAACCCTCTATTCGGGATCTCCTCACTGAACACTTATACCAAAGCTGCAGCCTCATGGGTGTGTCAAGCAGTGCATCTTCTGCTTCCGAATGTGAAGTTCTGTCTGGACTTAATGATGATCAATCTACGGATAAAACCGTAGAGGATCAAGGAATTGCAGTAAACAAAGAGAAGAAAAAACGTGATAAAGTAGTTAGGAGATGTGTGTATGTTGATCACTCTATAGCTAAAGAAACAAGAGAAAAAGCAAGAGTAAGAGCAAGGAAGAGAACAGCTGAAAAACGAAAAATAAAGCTCGGTAATGCATCATGTTTGGATCATGTAATGTTACAGAATATGAGTCGATTAGGGTCTTGGATCCTTTTTGGAGAGCATCAAGTTCAAACAATCGATCAAACCGAATATGCAAGCTCCTATTTTCAGTCTAAGCAAGGGATTAATGTTGGTGATACTTCACCCGCGACGTCTAGCAATTGGAACCCATCCTTGTTCAATCATCAACAAAATATTGGAATTTCTCATGAGGTATAATACATTATTTTAGCACTTTTATTACTGGCTATTAGTTAGTTAATGACCAAGAGTCTAAGACTAGGTCAATCATTAAATAGGGCTTCAC-AAAAATGATTAATATCATTGGTTGTAAGAAGTCTAATGTAGATTACTGCACATAATCAGATACTAATTAAATATATGTTTTTTGCAGCATCAGTTCAGTGACTTTCAGATTCCTGGTAGACCATGGGAAGGCATGAGCAATTAGGTCAGTGTCAAGGGGTGTTTGAGATT
>Cyo-BRC1-1
CCATCATTTTCCTCATTCCGCCTCTACAACCCTCATTACAACCCCTTAGAAGATCCACGTATCGCCTACGAGCTTTTCGATACACAACGACAACAATCGTTCACTAATGATCATAACTACCACTGCACTTTCATGGTAGCTCATGAAAACTCAGCTCTCAGTAATACTAATGTGCACTCCACCATGAACAACTCCAGCTGCAAAAATGGGAAATTTATTGCCCTTGATGGTGGAAATCGTGGTTTAACCGACAATAGATCTTCCAAGAAAGACCGACACAGCAAGATCAACACAGCTCGAGGCCCCAGGGACCGAAGAATGAGATTGTCCCTCGATGTTGCTAAGAAGTTTTCTAAGTTGCAAGACATGCTTGGGTTTGATAAGGCAAGCAATACTATCGAGTGGTTGATTATGAAATCAAAACCCTCTATTCGGGATCTCCTCACTGAACACTTATACCAAAGCTGCAGCCTCATGGGTGTGTCAAACAGTGCATCTTCTGCTTCCGAATGTGAAGTTCTGTCTGGACTTAATGATGATCAATCTACGGATAAAACCGTAGAGGATCAAGGAATTGCAGTAAACAAAGAGAAGAAAAAACGTGATAAAGTTGTTAGGAGATGTGTGTATGTTGATCACTCTATGGCTAAAGAAACAAGAGAAAAAGCAAGAGTAAGAGCAAGGAAGAGAACAGCTGAAAAACGAAAAATAAAGCTCGGTTATGCATCATGTTTGGATCATGTAATGTTACAGAATATGAGCCGATTAGGTTCTTGGATCCCTTTTGGAGAACATCAAGTTCAAACAATCGATCAAGCCGAATATGCAAGCTCCTACTTTCAGTTTAAGCAAGGGATTAATGTTGGTGATACTTCATCCGCGACGTCTAGCAATTGGAGCCCATCCTTGTTCAATCATCAGCAAAATATTGGAATTTCTCATGAGGTATAATACATTATTTTAGCACTTGTATTACTGGCTATTAGTTAGTTAATGACCAAGAGTCTAAGACTAGGTCAATGATTAAATAGGGCTTCAC-AAAAATGATTAATATCATTGGTTGTAAGAAGTCTAATGTAGATTACTGCACATCATCAGATACTAATTAAATATATGTTTTTTGCAGCATCAGTTCAGTGACTTTCAGATTCCTGGTAGACCATGGGAAGGCATGAGCAAATAGGTCAGTGTCAAGGGGTGTTTGAGATT
>Ccr-BRC1-1
CCATCATTTTCCTCATTCCGCCTCTACAATCCTCATTACAACCCCTTAGAAGATCCACTTATAGCCCACGAGCTTTTCGATACACAACGACAACAATCGTTCACTAATGATCATAACTACCACTGCACTTTCATGGTAGCTCATGAAAACTCAGCTCTCAGTAATACTAATGTGCACTCCACCATGAACAACTCCAGCTGCAAAAATGGGAAATTTATTGCCCTTGATGGTGGAAATCGTGGTTTAACCGACAATAGATCTTCCAAGAAAGACCGACACAGCAAGATCAACACAGCTCGAGGCCCCAGGGACCGAAGAATGAGATTGTCCCTCGATGTTGCTAAGAAGTTTTTTAAGTTGCAAGACATGCTTGGGTTTGATAAGGCAAGCAATACTATCGAGTGGTTGATTATGAAATCAAAACCCTCTATTCGGGATCTCCTCACTGAACACTTATACCAAAGCTGCAGCCTCATGGGTGTGTCAAACAGTGCATCTTCTGCTTCCGAATGTGAAGTTCTGTCTGGGCTTAATGATGATCAATCTACGGATAAAACCGTAGAGGATCAAGGAATTGCAGTAAACAAAGAGAAGAAAAAACGTGATAAAGTAGTTAGGAGATGTGTGTATGTTGATCACTCTATAGCTAAAGAAACAAGAGAAAAAGCAAGAATAAGAGCAAGGAAGAGAACAGCTGAAAAACGAAAAATAAAGCTCGGTAATGCATCATGTTTGGATCATGTAATGTTACAGAATATGAGTCGATTAGGGTCTTGGATCCCTTTTGGAGAGCATCAAGTTCAAACAATCGATCAAGCCGAATATGCAAGCTCCTATTTTCAGTTTAAGCAAGGGATTAATGTTGGTGATACTTCATCCGCGACGTCTAGCAATTGGAACCCATCCTTGTTCAATCATCAACAAAATATTGGAATTTCTCATGAGGTATAATACATTATTTTAGCACTTTTATTACTGGCTATTAGTTAGTTAATGACCAAGAGTCTAAGACTAGGTCAATCATTAAATAGGGCTTCAC-AAAAATGATTAATATCATTGGTTGTAAGAAGTCTAATGTAGATTACTGCACATAATCAGATACTAATTAAATATATGTTTTTTGCAGCATCGGTTCGGTGACTTTCAGATTCCTGGTAGACCATGGGAAGGCATGAGCAATTAGGTCAGTGTCAAGGGGTGTTTGAGATT
