# Supplementary material for: Clarifying Recent Adaptive Diversification of the Chrysanthemum-Group on the Basis of an Updated Multilocus Phylogeny of Subtribe Artemisiinae (Asteraceae: Anthemideae)
Source: Front Plant Sci. 2021 May 26;12:648026. doi: 10.3389/fpls.2021.648026 (PMC8187803; doi:10.3389/fpls.2021.648026)
Supplement: Supplementary Data Sheet 1 — Datasets of the sequence alignments. [file Data_Sheet_1.ZIP › f3h.fas]

>Apl-F3H-1
GCTGATATTGAAGGTGGGAAGCTTACAGATACTGAAATCAAAGCTTTGCTTCTGGTATGCTTCTTTTTCAATTGGCTTATTTTGGCGTTAGTAGTATACACCTAATAATATGTATAAACACAAATTTTATTTACATGTTACTAGAATAAGAACATTAG-------AAAACCAAGTGTTGTTGCTGTTGAACCAAAGATAAACCAAAAATTGTTAATGTTTCAGAACTTATTCACTGCAGGAACAGACACATCCTCTAGTACAGTAGAATGGGCAATAGCCGAACTCATT
>Apa-F3H-1
GCTGATATTGAAGGTGGGAAGCTTACAGATACTGAAATCAAAGCTTTGCTTCTGGTATGCTTCTTTTTCAATTGGCTTATTTTGGCGTTAGTAGTATACACCTAATAATATGTATAAACACAAATTTTATTTACATGTTACCAGAATAAGAACATTAG-------AAAACCAAGTGTTGTTGCCGTTGAACCAAAGATAAACCAAAAATTGTTAATGTTTCAGAACTTATTCACTGCGGGAACAGACACATCCTCTAGTACAGTAGAATGGGCAATAGCCGAACTCATT
>Apa-F3H-2
GCTGATATTGAAGGTGGGAAGCTTACAGATACTGAAATCAAAGCTTTGCTTCTGGTATGCTTCTTTTTCAATTGGCTTATTTTGGCGTTAGTAGTATACACCTAATAATATGTATAAACACAAATTTTATTTACATGTTACTAGAATAAGAACATTAG-------AAAACCAAGTGTTGTTGCTGTTGAACCAAAGATAAACCAAAAATTGTTAATGTTTCAGAACTTATTCACTGCGGGAACAGACACATCCTCTAGTACAGTAGAATGGGCAATAGCCGAACTCATT
>Apr-F3H-1
GCTGATATTGAAGGTGGGAAGCTTACAGATACTGAAATCAAGGCTTTGCTTCTGGTATGCCTCTTTTTCAATTGGCTTATTTTGGCGTTAGTAGTATACACCTGATAATATGTATAAACACAAATTTTATTTACATGTTACTAGAATAAGAAAATTAGAATGAACAAAACCAAGTGCTGTTGCTGTTGAACCAAAGTTAAACTAAAAATTGTTAATGTTTCAGAATTTATTCGCTGCGGGAACAGACACATCCTCTAGTACAGTAGAATGGGCAATAGCCGAACTCATT
>Af-F3H-1
GCTGATATTGAAGGTGGGAAGCTTACAGATACTGAAATCAAAGCTTTGCTTCTGGTATGCCTCTTTTTCAATTGGCTTATTTTGGCGTTAGTAGTATACACCTAATAA-ATGTATAAACACAAATTTTATTTACATGTTATTACAATAAGAAAATTAGAATGAACAAAACCAAGTGTTGTTGCTGTTGAACCAAAGATAAACCAAAAATTGTCAATGTTTCAGAACTTATTCACTGCGGGAACAGACACATCCTCTAGTACAGTAGAATGGGCAATAGCCGAACTCATT
>Aa-F3H-1
GCTGATATTGAAGGTGGGAAGCTTACAGACACTGAAATCAAAGCTTTGCTTCTGGTATGCTTCTTTTTCAATTGGCTTAATTTGGCGTTAGTAGTATACACCTAATAATATGTATAAACACAAACTTTATTTACATGTTACTAGAATAAGAAAATTAGAATGAACAAAATCAACTGTTGTTGCTGTTGAACCAAAGATAAACCAAAAATTGTTAATGTTTCAGAACTTATTCACTGCAGGAACAGACACATCCTCTAGCACAGTAGAATGGGCAATAGCCGAACTCATT
>Apv-F3H-1
GCTGATATTGAAGGTGGGAAGCTTACAGATACTGAAATCAAGGCTTTGCTTCTGGTATGCCTCTTTTTCAATTGGCTTATTTTCGCATTAGTAGCATACACCTAATAATATGTATAAACACAAATTTTATTTACATGTTACTAGAATAAGGAAATTAGAATGAACAAAACCAAGTATTGTTGCTGTTGAACCAAAGATAAACTAAAAATTGTTAATGTTTCAGAATTTATTCGCTGCGGGAACAGACACATCTTCTAGTACAGTAGAATGGGCAATAGCCGAACTCATT
>Afr-F3H-1
GCTGATATTGAAGGTGGGAAGCTTACAGATACTGAAATCAAAGCTTTGCTTCTGGTATGCCTCTTTTTCAATTGGCTTATTTTGGCGTTAGTAGTATACACCTAATAA-ATGTATAAACACAAATTTTATTTACATGTTATTACAATAAGAAAATTAGAATGAACAAAACCAAGTGTTGTTGCTGTTGAACCAAAGATAAACCAAAAATTGTTAATGTTTCAGAACTTATTCACTGCGGGAACAGACACATCCTCTAGTACAGTAGAATGGGCAATAGCCGAACTCATT
>AplJJ-F3H-1
GCTGATATTGAAGGTGGGAAGCTTACAGATACTGAAATCAAAGCTTTGCTTCTGGTATGCTTCTTTTTCAATTGGCTTATTTTGGCGTTAGTAGTATACACCTAATAATATGTATAAACACAAATTTTATTTACATGTTACCAGAATAAGAACATTAG-------AAAACCAAGTGTTGTTGCCGTTGAACCAAAGATAAACCAAAAATTGTTAATGTTTCAGAACTTATTCACTGCGGGAACAGACACATCCTCTAGTACAGTAGAATGGGCAATAGCCGAACTCATT
>AplJJ-F3H-2
GCTGATATTGAAGGTGGGAAGCTTACAGATACTGAAATCAAAGCTTTGCTTCTGGTATGCCTCTTTTTCAATTGGCTTATTTTGGCGTTAGTAGTATACACCTAATAATGTGTATAAACACAAAATTTATTTATATGTTACTAGAATAAGAAAATTAGAATGAACAAAACCAAGTGTTGTTGCTGTTGAACCAAAGTTAAACTAAAAATTGTTAATGTTTCAGAATTTATTCGCTGCGGGAACAGACACATCCTCTAGTACAGTAGAATGGGCAATAGCCGAACTCATT
>Apo-F3H-1
GCTGATATTGAAGGTGGGAAGCTTACAGATACTGAAATCAAGGCTTTGCTTCTGGTATGCCTCTTTTTCAATTGGCTTATTTTCGCGTTAGTAGCATACACCTAATAATATGTATAAGCACAAATTTTATTTACATGTTACTAGAAAAAGAAAATTAGAATGAACAAAACCAAGTGTTGTTGCTGATGAACCGAAGATAAACCAAAAATTGTTAATGTTTCAGAATTTATTCGCTGCGGGAACAGACACATCCTCTAGTACAGTAGAATGGGCAATAGCCGAACTCATT
>Ati-F3H1-1
GCTGATATTGAAGGTGGGAAGCTTACAGATACTGAAATCAAAGCTTTGCTTCTGGTATGCCTCTTTTTCAATTGGCTTATTTTGGCGTTAGTAGTATACACCTAATAATGTGTATAAACACAAAATTTATTTACATGTTACTAGAATAAGAAAATTAGAATGAACAAAACCAAGTGTTGTTGCTGTTGAACCAAAGTTAAACTCAAAATTGTTAATGTTTCAGAACTTATTCGCTGCGGGAACAGACACATCCTCTAGTACAGTAGAATGGGCAATAGCCGAACTCATT
>Akh-F3H-1
GCTGATATTGAAGGTGGGAAGCTTACAGATACTGAAATCAAGGCTTTGCTTCTGGTATGCCTCTTTTTCAATTGGCTTATTTTCGCGCTAGTAGCATACACCTAATAATATGTATAAGCACAAATTTTATTTACATGTTACTAGAAAAAGAGAATTAGAATGAACAAAACCAAGTGTTGTTGCTGATGAACCGAAGATAAACCAAAAATTGTTAATGTTTCAGAATTTATTCGCTGCGGGAACAGACACATCCTCTAGTACAGTAGAATGGGCAATAGCCGAACTCATT
>Akh-F3H-2
GCTGATATTGAAGGTGGGAAGCTTACAGATACTGAAATCAAGGCTTTGCTTCTGGTATGCCTCTTTTTCAATTGGCTTATTTTCGCGCTAGTAGCATACACCTAATAATATGTATAAGCACAAATTTTATTTACATGTTACTAGAAAAAGAAAATTAGAATGAACAAAACCAAGTGTTGTTGCTGATGAACCGAAGATAAACCAAAAATTGTTAATGTTTCAGAATTTATTCGCTGCGGGAACAGACACATCCTCTAGTACAGTAGAATGGGCAATAGCCGAACTCATT
>Ate-F3H1-1
GCTGATATTGAAGGTGGGAAGCTTACAGATACTGAAATCAAAGCTTTGCTTCTGGTATGCCTCTTTTTCAATTGGCTTATTTTGGCGTTAGTAGTATACACCTAATAATGTGTATAAACACAAAATTTATTTACATGTTACTAGAATAAGAAAATTAGAATGAACAAAACCAAGTGTTGTTGCTGTTGAACCAAAGTTAAACTCAAAATTGTTAATGTTTCAGAACTTATTCGCTGCGGGAACAGACACATCCTCTAGTACAGTAGAATGGGCAATAGCCGAACTCATT
>Ab-F3H-1
GCTGATATTGAAGGTGGGAAGCTTACAGATACTGAAATCAAAGCTTTGCTTCTGGTATGCCTCTTTTTCAATTGGCTTATTTTGGCGTTAGTAGTATACACCTAATAATATGTATAAACACAAATTTTATTTACATGTTACTAGAATAAGAAAATTAGAATGAACAAAACCAAGTGTCGTTGCTGTTGAACCAAAGATAAACC-----------------------------------------GAGACATCCTCTAGTACAGTAGAATGGGCAATAGCCGAACTCATT
>Ab-F3H-2
GCTGATATTGAAGGTGGGAAGCTTACAGATACTGAAATCAAAGCTTTGCTTCTGGTATGCCTCTTTTTCAATTGGCTTATTTTGGCGTTAGTAGTATACACCTAATAATATGTATAAACACAAATTTTATTTACATGTTACTAGAATAAGAAAATTAGAATGAACAAAACCAAGTGTCGTTGCTGTTGAACCAAAGATAAACC-----------------------------------------GAGACATCCTCTAGTACAGTAGAATGGGCAATAGCCGAACTCATT
>Asa-F3H-1
GCTGATATTGAAGGTGGGAAGCTTACAGATACTGAAATCAAAGCTTTGCTTCTGGTATGCCTCTTTTTCAATTGGCTTAATTTGGCGTTAGTAGTATACACCTAATAATATGCATAAACACAAACTTTATTTACATGTTACTAGAATAAGAAAATTAGAATGAACAAAATCAACTGTTATTGCTGTTGAACCAAAGATAAACCAAAAATTGTTAATGTTTCAGAACTTATTCACTGCGGGAACAGACACATCCTCTAGCACAGTAGAATGGGCAATAGCCGAACTCATT
>Anb-F3H-1
GCTGATATTGAAGGTGGGAAGCTTACAGATACTGAAATCAAGGCTTTGCTTCTGGTATGCCTCTTTTTCAATTGGCTTATTTTCGCATTAGTAGCATACACCTAATAATATGTATAAACACAAATTTTATTTACATGTTACTAGAATAAGGAAATTAGAATGAACAAAACCAAGTATTGTTGCTGTTGAACCAAAGATAAACTAAAAATTGTTAATGTTTCAGAACTTATTCGCTGCGGGAACAGACACATCCTCTAGTACAGTAGAATGGGCAATAGCCGAACTCATT
>Ay-F3H-1
GCTGATATTGAAGGTGGGAAGCTTACAGATACTGAAATCAAAGCTTTGCTTCTGGTATGCCTCTTTTTCAATTGGCTTATTTTGGCGTTAGTAGTATACACCTAATAA-ATGTATATACACAAAATTTATTTACATGTTATTACAATAAGAAAATTAGAATGAACAAAACCAAGTGTTGTTGCTGTTGAACCAAAGATAAACCAAAAATTGTTAATGTTACAGAACTTATTCACTGCGGGAACAGACACATCCTCTAGTACAGTAGAATGGGCAATAGCCGAACTCATT
>Arl-F3H-1
GCTGATATTGAAGGTGGGAAGCTTACAGATACTGAAATCAAGGCTTTGCTTCTGGTATGCCTCTTTTTCAATTGGCTTATTTTCGCATTAGTAGCATACACCTAATAATATGTATAAACACAAATTTTATTTACATGTTACTAGAATAAGGAAATTAGAATGAACAAAACCAAGTATTGTTGCTGTTGAACCAAAGATAAACTAAAAATTGTTAATGTTTCAGAACTTATTCGCTGCGGGAACAGACACATCCTCTAGTACAGTAGAATGGGCAATAGCCGAACTCATT
>Arl-F3H-2
GCTGATATTGAAGGTGGGAAGCTTACAGATACTGAAATCAAGGCTTTGCTTCTGGTATGCCTCTTTTTCAATTGGCTTATTTTCGCATTAGTAGCATACACCTAATAATATGTATAAACACAAATTTTATTTACATGTTACTAGAATAAGGAAATTAGAATGAACAAAACCAAGTATTATTGCTGTTGAACCAAAGATAAACTAAAAATTGTTAATGTTTCAGAACTTATTCGCTGCGGGAACAGACACATCCTCTAGTACAGTAGAATGGGCAATAGCCGAACTCATT
>Ant-F3H-1
GCTGATATTGAAGGTGGGAAGCTTACAGATACTGAAATCAAGGCTTTGCTTCTGGTATGCCTCTTTTTCAATTGGCTTATTTTCGCGTTAGTAGCATACACCTAATAATATGTATAAACACAAATTTTATTTACATGTTACTAGAATAAGAAAATTAGGATGAACAAAACTAAGTATTGTTGCTGTTGAACCAAAGATAAACTAAAAATTGTTAATGTTTCAGAACTTATTCGCTGCGGGAACAGACACATCCTCTAGTACAGTAGAATGGGCAATAGCCGAACTCATT
>Arm-F3H-1
GCTGATATTGAAGGTGGGAAGCTTACAGATACTGAAATCAAAGCTTTGCTTCTGGTATGCCTCTTTTTCAATTGGCTTATTTTGGCGTTAGTAGTATACACCTGATAATATGTTTAAACACAAATTTTATTTACATGTTACTAGAATAAGAAAATTAGAATGAACAAAACC-AGTGCTGTGGCTGTTGAACCAAAGATAAACTAAAAATTGTTAATGTTTCAGAATTTATTCGCTGCGGGAACAGACACATCCTCTAGTACAGTAGAATGGGCAATAGCCGAACTCATT
>Arm-F3H-2
GCTGATATTGAAGGTGGGAAGCTTACAGATACTGAAATCAAAGCTTTGCTTCTGGTATGCCTCTTTTTCAATTGGCTTATTTTGGCGTTAGTAGTATACACCTGATAATATGTTTAAACACAAATTTTATTTACATGTTACTAGAATAAGAAAATTAGAATGAACAAAACC-AGTGCTGTGGCTGTTGAACCAAAGATAAACTAGAA-TTGTTAATGTTTCAGAATTTATTCGCTGCGGGAACAGACACATCCTCTAGTACAGTAGAATGGGCAATAGCCGAACTCATT
>Arm-F3H-3
GCTGATATTGAAGGTGGGAAGCTTACAGATACTGAGATCAAAGCTTTGCTTCTGGTATGCCTCTTTTTCAATTGGCTTATTTTGGCGTTAGTAGTATACACCTGATAATATGTTTAAACACAAATTTTATTTACATGTTACTAGAATAAGAAAATTAGAATGAACAAAACC-AGTGCTGTGGCTGTTGAACCAAAGATAAACTAAAAATTGTTAATGTTTCAGAATTTATTCGCTGCGGGAACAGACACATCCTCTAGTACAGTAGAATGGGCAATAGCCGAACTCATT
>Ash-F3H-1
GCTGATATTGAAGGTGGGAAGCTTCCAGATACTGAAATCAAAGCTTTGCTTCTGGTATGCTTCTTTTTCAATTGGCTTATTTTGGCGTTAGTAGTATACACCTAATAATATGTATAAACACAAATTTTATTTACATGTTACTAGAATAAGAACATTAGAATGAACAAAACCAAGTGTTGTTGCTGTTGAACCAAAGATAAACCAAAAATTGTTAATGTTTCAGAACTTATTCACTGCGGGAACAGACACATCCTCTAGTACAGTAGAATGGGCAATAGCCGAACTCATT
>Ash-F3H-2
GCTGATATTGAAGGTGGGAAGCTTACAGATACTGAAATCAAAGCTTTGCTTCTGGTATGCCTCTTTTTCAATTGGCTTATTTTGGCGTTAGTAGTATACACCTGATAATATGTATAAACACAAATTTTATTTACATGTTACTAGAATAAGAAAATTAGAATGAACAAAACCAAGTGTTGTTGCTGTTGAACCAAAGTTAAACTAAAAATTGTTAATGTTTCAGAATTTATTCGCTGCGGGAACAGACACATCCTCTAGTACAGTAGAATGGGCAATAGCCGAACTCATT
>Htr-F3H-1
GCTGATATTGAAGGTGGGAAGCTTACAGATACTGAAATCAAAGCTTTGCTTCTGGTATGCCTC-TTTTCAATTGGCTTATTTTGGCGTTAGTAGTATACACCTAATAATATGTATAAACACAAA-TTTATTTACATGTTACTAGAATAAGAAAATTAGAATGAACAAAACCAAGTGTTGTTGCTGTTGAACCAAAGATAAACTAAAAATTGTTAATTTTTCAGAATTTATTCGCTGCGGGAACAGACACATCCTCTAGTACAGTAGAATGGGCAATAGCCGAACTCATT
>Htr-F3H-2
GCTGATATTGAAGGTGGGAAGCTTACAGATACTGAAATCAAAGCTTTGCTTCTGGTATGCCTC-TTTTCAATTGGCTTATTTTGGCGTTAGTAGTATACACCTAATAATATGTATAAACACAAAATTTATTTACATGTTACTAGAATAAGAAAATTAGAATGAACAAAACCAAGTGTTGTTGCTGTTGAACCAAAGATAAACTAAAAATTGTTAATGTTTCAGAACTTATTCACTGCGGGAACAGACACATCCTCTAGTACAGTAGAATGGGCAATAGCCAAACTCATT
>Htr-F3H-3
GCTGATATTGAAGGTGGGAAGCTTACAGATACTGAAATCAAAGCTTTGCTTCTGGTATGCCTC-TTTTCAATTGGCTTATTTTGGCGTTAGCAGTATACACCTAATAATATGTATAAACACAAAATTTATTTACATGTTACTAGAATAAGAAAATTAGAATGAACAAAACCAAGTGTTGTTGCTGTTGAACCAAAGATAAACTAAAAATTGTTAATGTTTCAGAACTTATTCACTGCGGGAACAGACACATCCTCTAGTACAGTAGAATGGGCAATAGCCGAACTCATT
>Ei-F3H-1
GCTGATATTGAAGGTGGGAAGCTTACAGATACTGAAATCAAAGCTTTGCTTCTGGTATGCCTCTTTTTCAATTGACTTATTTTGGCGTTAGTAGTATACACCTAATAATATGTATAAACACAAA-TTTATTTACATGTTACTAGAATAAGAAAATTAGAATGAACAAAACCAAGTGTTGTTGCTGTTGAACCAAAGTTAAACTAAAAATTGTTAATGTTTTAGAATTTATTCGCTGCGGGAACAGACACATCCTCTAGTACAGTAGAATGGGCAATAGCCGAACTCATT
>Ei-F3H-2
GCTGATATTGAAGGTGGGAAGCTTACAGATACTGAAATCAAAGCTTTGCTTCTGGTATGCCTCTTTTTCAATTGACTTATTTTGGCGTTAGTAGTATACACCTAATAATATGTATAAACACAAA-TTTATTTACATGTTACTAGAATAAGAAAATTAGAATGAACAAAACCAAGTGTTGTTGCTGTTGAACCAAAGTTAAACTAAAAATTGTTAATGTTTTAGAATTTATTCGCTGCGGGAACAGACACATCCTCTAGTACAGTAGAATGGGCAATAGCCGAACTCATT
>Ei-F3H-3
GCTGATATTGAAGGTGGGAAGCTTACAGATACTGAAATCAAAGCTTTGCTTCTGGTATGCCTCTTTTTCAATTGACTTATTTTGGCGTTAGTAGTATACACCTAATAATATGTATAAACACAAA-TTTATTCACATGTTACTAGAATAAGA-TATTAGAATGAACAAAACCAAGTGTTGTTGCTGTTGAACCAAAGTTAAACTAAAAATTGTTAATGTTTTAGAATTTATTCGCTGCGGGAACAGACACATCCTCTAGTACAGTAGAATGGGCAATAGCCGAACTCATT
>Cr-F3H-1
GCTGATATTGAAGGTGGGAAGCTTACAGATACTGAAATCAAAGCTTTGCTTCTGGTATGCCTTTTTTTCAATTGGCTTATTTTGGCGTTAGTAGTATACACCTGATAATATGTATAAACACAAATTTTATTTACATGTTACTAGAATAAGAAAATTAGAATGAACAAAACCAAGTGCTGTTGCAGTTGAACCAAAGATAAACTAAAAATTGTTAATGTTTCAGAATTTATTTGCTGCGGGAACAGACACATCCTCTAGTACAGTAGAATGGGCAATAGCCGAACTCATT
>Chy-F3H-1
GCTGATATTGAAGGTGGGAAGCTTACAGATACTGAAATCAAGGCTTTGCTTCTGGTATGCCTCTTTTTCAATTGGCTTATTTTCGCGTTAGTAGCATACACCTAATAATATGTATAAACACAAATTTTATTTACATGTTACTAGAATAAGGAAATTAGAATGAACAAAACCAAGTATTGTTGCTGTTGAACCAAAGATAAACTAAAAATTGTTAATGTTTCAGAACTTATTCGCTGCGGGAACAGACACATCCTCTAGTACAGTAGAATGGGCAATAGCCGAACTCATT
>Chy-F3H-2
GCTGATATTGAAGGTGGGAAGCTTACAGATACTGAAATCAAGGCTTTGCTTCTGGTATGCCTCTTTTTCAATTGGCTTTTTTTCGCGTTAGTAGCATACACCTAATAATATGTATAAACACAAATTTTATTTACATGTTACTAGAATAAGGAAATTAGAATGAACAAAACCAAGTATTGTTGCTGTTGAACCAAAGATAAACTAAAAATTGTTAATGTTTCAGAACTTATTCGCTGCGGGAACAGACACATCCTCTAGTACAGTAGAATGGGCAATAGCCGAACTCATT
>Cno-F3H-1
GCTGATATTGAAGGTGGGAAGCTTACAGATACTGAAATCAAAGCTTTGCTTCTGGTATGCCTCTTTTTTAATTGGCTTATTTTGGCGTTAGTAGTATACACCTAATAATGTGTATAAACACAAAATTTATTTACATGTTACTAGAATAAGAAATTTAGAATGAACAAAACCAAGTGTTGTTGCTGTTGAACCAAAGTTAAACTAAAAATTGTTAATGTTTCAGAATTTATTCGCTGCGGGAACAGACACATCCTCTAGTACAGTAGAATGGGCAATAGCCGAACTCATT
>Cno_F3H-2
GCTGATATTGAAGGTGGGAAGCTTACAGATACTGAAATCAAAGCTTTGCTTCTGGTATGCCTCTTTTTTAATTGGCTTATTTTGGCGTTAGTAGTATACACCTAATAATGTGTATAAACACAAAATTTATTTACATGTTACTAGAATAAGAAATTTAGAATGAACAAAACCAAGTGTTGTTGCTGTTGAACCAAAGTTAAACTAAAAATTGTTAATGTTTCAGAATTTATTCGCTGCGGGAACAGACACATCCTCTAGTACAGTAGAATGGGCAATAGCCGAACTCATT
>Cno-F3H-3
GCTGATATTGAAGGTGGGAAGCTTACAGATACTGAAATCAAAGCTTTGCTTCTGGTATGCCTCTTTTTCAATTGGCTTATTTTGGCGTTAGTAGTATACACCTGATAATACGTATAAACACAAATTTTATTTACATGTTACTAGAATAAGAAAATTAGAATGAACAAAACCAAGTGCTGTTGCTGTTGGACCAAAGATAAACCAAAAATTGTTAATGTTTCAGAATTTATTCGCTGCGGGAACAGACACATCCTCTAGTACAGTAGAATGGGCAATAGCCGAACTCATT
>Cbi-F3H-1
GCTGATATTGAAGGTGGGAAGCTTACAGATACTGAAATCAAAGCTTTGCTTCTGGTATGCCTCTTTTTTAATTGGCTTATTTTGGCGTTAGTAGTATACACCTAATAATGTGTATAAACACAAAATTTATTTACATGTTACTAGAATAAGAAAATTAGAATGAACAAAACCAAGTGTTGTTGCTGTTGAACCAAAGTTAAACCAAAAATTGTTAATGTTTCAGAATTTATTCGCTGCGGGAACAGACACATCCTCTAGTACAGTAGAATGGGCAATAGCCGAACTCATT
>Cs-F3H-1
GCTGATATTGAAGGTGGGAAGCTTACAGATACTGAAATCAAAGCTTTGCTTCTGGTATGCCTCTTTTTTAATTGGCTTATTTTGGCGTTAGTAGTATACACCTAATAATGTGTATAAACACAAAATTTATTTACATGTTACTAGAATAAGAAAATTAGAATGAACAAAACCAAGTGTTGTTGCTGTTGAACCAAAGTTAAGCTAAAAGTTGTTAATGTTTCAGAATTTATTCGCTGCGGGAACAGACACATCCTCTAGTACAGTAGAATGGGCAATAGCCGAACTCATT
>Cp-F3H-1
GCTGATATTGAAGGTGGGAAGCTTACAGATACTGAAATCAAAGCTTTGCTTCTGGTATGCCTCTTTTTTAATTGGCTTATTTTGGCGTTAGTAGTATACACCTAATAATGTGTATAAACACAAAATTTATTTACATGTTACTAGAATAAGAAAATTAGAATGAACAAAACCAAGTGTTGTTGCTGTTGAACCAAAGTTAAACCAAAAATTGTTAATGTTTCAGAATTTATTCGCTGCGGGAACAGACACATCCTCTAGTACAGTAGAATGGGCAATAGCCGAACTCATT
>Cp-F3H-2
GCTGATATTGAAGGTGGGAAGCTTACAGATACTGAAATCAAAGCTTTGCTTCTGGTATGCCTCTTTTTTAATTGGCTTATTTTGGCGTTAGTAGTATACACCTAATAATGTGTATAAACACAAAATTTATTTACATGTTACTAGAATAAGAAAATTAGAATGAACAAAACCAAGTGTTGTTGCTGTTGAACCAAAGTTAAACTAAAAATTGTTAATGTTTCAGAATTTATTCGCTGCGGGAACAGACACATCCTCTAGTACAGTAGAATGGGCAATAGCCGAACTCATT
>Cl-F3H-1
GCTGATATTGAAGGTGGGAAGCTTACAGATACTGAAATCAAAGCTTTGCTTCTGGTATGCCTCTTTTTCAATTGGCTTATTTTGGCGTTAGTAGTATACACCTGATAATATGTATAAACACAAATTTTATTTACATGTTACTAGAATAAGAAAATTAGAATGAACAAAACCAAGTGCTGTTGCTGTTGAACCAAAGATAAACTAAAAATTGTTAATGTTTCAGAATTTATTCGCTGCGGGAACAGACACATCCTCTAGTACAGTAGAATGGGCAATAGCCGAACTCATT
>Cn-F3H-2
GCTGATATTGAAGGTGGGAAGCTTACAGATACTGAAATCAAAGCTTTGCTTCTGGTATGCCTCTTTTTTAATTGGCTTATTTTGGCGTTAGTAGTATACACCTAATAATGTGTATAAACACAAAATTTATTTACATGTTACTAGAATAAGAAAATTAGAATGAACAAAACCAAGTGTTGTTGCTGTTGAACCAAAGTTAAACCAAAAATTGTTAATGTTTCAGAATTTATTCGCTGCGGGAACAGACACATCCTCTAGTACAGTAGAATGGGCAATAGCCGAACTCATT
>Cri-F3H-1
GCTGATATTGAAGGTGGGAAGCTTACAGATACTGAAATCAAAGCTTTGCTTCTGGTATGCCTCTTTTTCAATTGGCTTATTTTGGCGTTAGTAGTATACACCTGATAATATGTATAAACACAAATTTTATTTACATGTTACTAGAATAAGAAAATTAGAATGAACAAAACCAAGTGCTCTTGCTGTTGAACCAAAGATAAATTAAAAATTGTTAATGTTTCAGAATTTATTCGCTGCGGGAACAGACACATCCTCTAGTACAGTAGAATGGGCAATAGCCGAACTCATT
>Cdi-F3H-1
GCTGATATTGAAGGTGGGAAGCTTACAGATACTGAAATCAAAGCTTTGCTTCTGGTATGCCTCTTTTTTAATTGGCTTATTTTGGCGTTAGTAGTATACACCTAATAATGTGTATAAACACAAAATTTATTTACATGTTACTAGAATAAGAAAATTAGAATGAACAAAACCAAGTGTTGTTGCTGTTGAACCAAAGTTAAACTAAAAATTGTTAATGTTTCAGAATTTATTTGCTGCGGGAACAGACACATCCTCTAGTACAGTAGAATGGGCAATAGCCGAACTCATT
>Cdi-F3H-2
GCTGATATTGAAGGTGGGAAGCTTACAGATACTGAAATCAAAGCTTTGCTTCTGGTATGCCTCTTTTTCAATTGGCTTATTTTGGCGTTAGTAGTATACACCTGATAATATGTGTAAACACAAATTTTATTTACATGTTACTAGAATAAGAAAATTAGAATGAACAAAACCAAGTGCTGTTGCTGTTGAACCAAAGATAAACTAAAAATTGTTAATGTTTCAGAACTTATTCGCTGCGGGAACAGACACATCCTCTAGTACAGTAGAATGGGCAATAGCCGAACTCATT
>Cdi-F3H-3
GCTGATATTGAAGGTGGGAAGCTTACAGATACTGAAATCAAAGCTTTGCTTCTGGTATGCCTCTTTTTTAGTTGGCTTATTTTGGCGTTAGTAGTATACACCTAATAATGTGTATAAACACAAAATTTATTTACATGTTACTAGAATAAGAAAATTAGAATGAACAAAACCATGTGTTGTTGCTGTTGAACCAAAGTTAAACCAAAAATTGTTAATGTTTCAGAATTTATTCGCTGCGGGAACAGACACATCCTCTAGCACAGTAGAATGGGCAATAGCCGAACTCATT
>Cbo-F3H-1
GCTGATATTGAAGGTGGGAAGCTTACAGATACTGAAATCAAAGCTTTGCTTCTGGTATGCCTCTTTTTTAATCGGCTTATTTTGGCGTTAGTAGTATACACCTAATAATGTGTATAAACACAAAATTTATTTACATGTTACTAGAATAAGAAAATTAGAATGAACAAAACCAAGTGTTGTTGCTGTTGAACCAAAGTTAAACTAAAAATTGTTAATGTTTCAGAATTTATTCGCTGCGGGAACAGACACATCCTCTAGTACAGTAGAGTGGGCAATAGCCGAACTCATT
>Cok-F3H-1
GCTGATATTGAAGGTGGGAAGCTTTCAGATACTGAGATCAAAGCTTTGCCTCTGGTATGCCTCTTTTTTAATCGGCTTATTTTGGCGTTAGTAGTATACACCTAATAATGTGTATAAACACAAAATTTATTTGCATGTTACTAGAATAAGAAATTTAGAATGAACAAAACCAAGTGTTGTTGCTGTTGAACCAAAGTTAAACTAAAAATTGTTAATGTTTCAGAATTTATTCGCTGCGGGAACAGACACATCCTCTAGTACAGTAGAATGGGCAATAGCCGAACTCATT
>Cok-F3H-2
GCTGATATTGAAGGTGGGAAGCTTTCAGATACTGAGATCAAAGCTTTGCTTCTGGTATGCCTCTTTTTTAATCGGCTTATTTTGGCGTTAGTAGTATACACCTAATAATGTGTATAAACACAAAATTTATTTGCATGTTACTAGAATAAGAAATTTAGAATGAACAAAACCAAGTGTTGTTGCTGTTGAACCAAAGTTAAACTAAAAATTGTTAATGTTTCAGAATTTATTCGCTGCGGGAACAGACACATCCTCTAGTACAGTAGAATGGGCAATAGCCGAACTCATT
>CiXX-F3H-1
GCTGATATTGAAGGTGGGAAGCTTTCAGATACTGAGATCAAAGCTTTGCTTCTGGTATGCCTCTTTTTTAATCGGCTTATTTTGGCGTTAGTAGTATACACCTAATAATGTGTATAAACACAAAATTTATTTGCATGTTACTAGAATAAGAAAATTAGAATGAACAAAACCAAGTGTTGTTGCTGTTGAACCAAAGTTAAACTAAAAATTGTTAATGTTTCAGAATTTATTCGCTGCGGGAACAGACACATCCTCTAGTACAGTAGAATGGGCAATAGCCGAACTCATT
>CiXX-F3H-2
-CTGATATTGAAGGTGGGAAGCTTACAGATACTGAAATCAAAGCTTTGCTTCTGGTATGCCTCTTTTTTAATTGGCTTATTTTGGCGTTAGTAGTATACACCTAATAATGTGTATAAACACAAAATTTATTTACATGTTACTAGAATAAGAAAATTAGAATGAACAAAACCAAGTGTTGTTGCTGTTGAACCAAAGTTAAACTAAAAATTGTTAATGTTTCAGAATTTATTCGCTGCGGGAACAGACACATCCTCTAGTACAGTAGAATGGGCAATAGCCGAACTCATT
>CiMZ-F3H-1
GCTGATATTGAAGGTGGGAAGCTTACAGATACTGAAATCAAAGCTTTGCTTCTGGTATGCCTCTTTTTTAATTGGCTTATTTTGGCGTTAGTAGTATACACCTAATAATGTGTATAAACACAAAATTTATTTACATGTTACTAGAATAAGAAAATTAGAATGAACAAAACCAAGTGTTGTTGCTGTTGAACCAAAGTTAAACTAAAAATTGTTAATGTTTCAGAATTTATTCGCTGCGGGAACAGACACATCCTCTAGTACAGTAGAATGGGCAATAGCCGAACTCATT
>CiMZ-F3H-2
GCTGATATTGAAGGTGGGAAGCTTACAGATACTGAAATCAAAGCTTTGCTTCTGGTATGCCTCTTTTTTAATTGGCTTATTTTGGCGTTAGTAGTATACACCTAATAATGTGTATAAACACAAAATTTATTTACATGTTACTAGAATAAGAAAATTAGAATGAACAAAACCAAGTGTTGTTGCTGTTGAACCAAAGTTAAACTAAAAATTGTTAATGTTTCAGAATTTATTCGCTGCGGGAACAGACACATCCTCTAGTACAGTAGAATGGGCAATAGCCGAACTCATT
>CiGY-F3H-1
GCTGATATTGAAGGTGGGAAGCTTACAGATACTGAAATCAAAGCTTTGCTTCTGGTATGCCTCTTTTTTAATTGGCTTATTTTGGCGTTAGTAGTATACAACTGATAATATGTATAAACACAAATTTTATTTACATGTTACTAGAATAAGAAAATTAGAATGAACAAAACCAAGTGCTGTTGCTGTTGAACCAAAGATAAACTAAAAATTGTTAATGTTTCAGAATTTATTCGCTGCGGGAACAGACACATCCTCTAGTACAGTAGAATGGGCAATAGCCGAACTCATT
>Cv-F3H-1
GCTGATATTGAAGGTGGGAAGCTTACAGATACTGAAATCAAAGCTTTGCTTCTGGTATGCCTTTTTTTCAATTGGCTTATTTTGGCGTTAGTAGTATACACCTGATAATATGTATAAACACAAATTTTATTTACATGTTACTAGAATAAGAAAATTAGAATGAACAAAACCAAGTGCTGTTGCAGTTGAACCAAAGATAAACTAAAAATTGTTAATGTTTCAGAATTTATTCGCTGCGGGAACAGACACATCCTCTAGTACAGTAGAATGGGCAATAGCCGAACTCATT
>Cv-F3H-2
GCTGATATTGAAGGTGGGAAGCTTACAGGTACTGAAATCAAAGCTTTGCTTCTGGTATGCCTTTTTTTCAATTGGCTTATTTTGGCGTTAGTAGTATACACCTGATAATATGTATAAACACAAATTTTATTTACATGTTACTAGAATAAGAAAATTAGAATGAACAAAACCAAGTGCTGTTGCAGTTGAACCAAAGATAAACTAAAAATTGTTAATGTTTCAGAATTTATTCGCTGCGGGAACAGACACATCCTCTAGTACAGTAGAATGGGCAATAGCCGAACTCATT
>Ot-F3H-1
GCTGATATTGAAGGTGGGAAGCTTACAGATACTGAAATCAAAGCTTTGCTTCTGGTATGCCTC-TTTTCAATTGGCTTATTTTGGCGTTAGTAGTATACACCTAATAATATGTATAAACACAAATTTTATTTACATGTTACTAGAATAAGAAAATTAGAATGAACAAAACCAAGTGTGGTTGCTGTTGAACCAAAGATAAACTAAAATTTGTTAATGTTTCAGAACTTATTCACTGCGGGAACAGACACATCCTCTAGTACAGTAGAATGGGCAATAGCCGAACTCATT
>Ot-F3H-2
GCTGATATTGAAGGTGGGAAGCTTACAGATACTGAAATCAAAGCTTTGCTTCTGGTATGCCTC-TTTTCAATTGGCTTATTTTGGCGTTAGTAGTATACACCTAATAATATGTATAAACACAAATTTTATTTACATGTTACTAGAATAAGAAAATTAGAATGAACAAAACCAAGTGTGGTTGCTGTTGAACCAAAGATAAACTAAAATTTGTTAATGTTTCAGAACTTATTCACTGCGGGAACAGACACATCCTCTAGTACAGTAGAATGGGCAATAGCCGAACTCATT
>Ol-F3H-1
GCTGATATTGAAGGTGGGAAGTTTCCAGAT-CTGAAATCAAAGCTTTGCTTCTGGTA-GCCTTTTTTTCAAATGGCTTTTTTTGGCGTTAGTAGTATCCACCTAATAATATGTAT-AACACAGATTTTATTTACATGTTACTAGAATAAGAAAATTAGAATGAACAAAACCAAGTGTTGTTGCTGTTGAACCAAAGATAAACTAAAAATTGTTAATGTTTCAGAACTTATTCACTGCGGGAACAGACACATCCTCTAGTACAGTAGAATGGGCAATAGCCGAACTCATT
>Ol-F3H-2
GCTGATATTGAAGGTGGGAAGTTTCCAGAT--TGAAATCAAAGCCTTGCTTTTGGTA-GCCTTTTTTTCAATTGGCTTTTTTTGGCGTTAGTAGTATCCACCTAATAATATGTATAAACACAGATTTTATTTACATGTTACTAGAATAAGAAAATTAGAATGAACAAAACCAAGTGTTGTTGCTGTTGAACCAAAGATAAACTAAAAATTGTTAATGTTTCAGAACTTATTCACTGCGGGAACAGACACATCCTCTAGTACAGTAGAATGGGCAATAGCCGAACTCATT
>Cm-F3H-1
GCTGATATTGAAGGTGGGAAGCTTACAGATACTGAAATCAAAGCTTTGCTTCTGGTATGCCTCTTTTTCAATTGGCTTTTTTTGGCGTTAGTAGTATACACCTAATAATATGTATAAACACAGATTTTATTTACATGTTACTAGAATAAGAAAATTAGAATGAACAAAACCAAGTGTTGTTGCTGTTGAACCAAAGATAAACTAAAATTTGTTAATGTTTCAGAACTTATTCACTGCGGGAACAGACACATCCTCTAGTACAGTAGAATGGGCAATAGCCGAACTCATT
>Cmo-F3H-1
-CTGATATTGAAGGTGGGAAGCTTACAGATACTGAAATCAAGGCTTTGCTTCTGGTATGCCTATTTTTCAATTGGCTTATTTTGGCGTTAGTAGTATACACCTAATAATATGTATAAACATAAATTTTATTTACATGTTAATAGAATAAGAAAATTAGAATGAACAAAACCAAGTGTTGTTGCTGTTGAACCAAAGTTAAACTAAAAATTGTTAATGTTTCAGAATTTATTCGCTGCGGGAACAGACACATCCTCTAGTACAGTAGAATGGGCAATAGCCGAACTCATT
>Cor-F3H-1
GCTGATATTGAAGGTGGGAAGCTTACAGATACTGAAATCAAAGCTTTGCTTCTGGTATGCCTCTTCTTCAATTGGCTTATTTTGGCGTTAGTAGTATACACCTAATAATATGTATAAACACAGATTTTATTTACATGTTACTAGAATAAGAAAATTAGAATGAACAAAACCAAGTGGTGTTGCTGTTGAACCAAAGATAAACTAAAAATTGTTAATGTTTCAGAACTTATTCACTGCGGGAACAGACACATCCTCTAGTACAGTAGAATGGGCAATAGCCGAACTCATT
>Cor-F3H-2
GCTGATATTGAAGGTGGGAAGCTTACAGATACTGAAATCAAAGCTTTGCTTCTGGTATGCCTCTTTTTCAATTGGCTTATTTTGGCGTTAGTAGTATACACCTAATAATATGTATAAACACAGATTTTATTTACATGTTACTAGAATAAGAAAATTAGAATGAACAAAACCAAGTGGTGTTGCTGTTGAACCAAAGATAAACTAAAAATTGTTAATGTTTCAGAACTTATTCACTGCGGGAACAGACACATCCTCTAGTACAGTAGAATGGGCAATAGCCGAACTCATT
>Csi-F3H-1
GCTGATATTGAAGGTGGGAAGCTTACAGATACTGAAATCAAAGCTTTGCTTCTGGTATGCCTC-TTTTCAATTGGCTTATTTTGGCGTTAGTAGTATACACCTAATAATATGTATAAACACAAATTTTATTTACATGTTACTAGAATAAGAAAATTAGAATGAACAAAACCAAGTGTTGTTGCTGTTGAACCAAAGATAAACTAAAATTTGTTAATGTTTCAGAACTTATTCACTGCGGGAACAGACACATCCTCTAGTACAGTAGAATGGGCAATAGCCGAACTCATT
>Cna-F3H-1
GCTGATATTGAAGGTGGGAAGCTTACAGATACTGAAATCAAGGCTTTGCTTCTGGTATGCCTATTTTTCAATTGGCTTATTTTGGCGTTAGTAGTATACACCTAATAATATGTATAGACATAAATTTTATTTACATGTTACTAGAATAAGAAAATTAGAATGAACAAAACCAAGTGTTGTTGCTGTTGAACCAAAGTTAAACTAAAAATTGTTAATGTTCCAGAACTTATTCCCTGCGGGAACAGAAACATCCTCTAGTACAGTAGAATGGGCAATAGCCGAACTCATT
>Car-F3H-1
GCTGATATTGAAGGTGGGAAGCTTACAGATACTGAAATCAAAGCTTTGCTTCTGGTATGCCTCTTTTTCAATTGGCTTATTTTGGCGTTAGTAGTATACACCTGATAATATGTATAAACACAAATTTTATTTACATGTTACTAGAATAAGAAAATTAGAATGAACAAAACCAAGTGCTGTTGCTGTTGAACCAAAGATAAACTAAAAATTGTTAATGTTTCAGAATTTATTCGCTGCGGGAACAGACACATCCTCTAGTACAGTAGAATGGGCAATAGCCGAACTCATT
>Cc-F3H-1
GCTGATATTGAAGGTGGGAAGCTTACAGATACTGAAATCAAGGCTTTGCTTCTGGTATACCTCTTTTTCAATTGGCTTATTTTGGCGTTAGTAGTATACACCTAATAATATGTATAGACATAAATTTTATTTACATGTTACTAGAATAAGAAAATTAGAATGAACAAAACCAAGTGTTGTTGCTGTTGAACCAAAGTTAAACTAAAAATTGTTAATGTTTCAGAATTTATTCGCTGCGGGAACAGACACATCCTCTAGTACAGTAGAATGGGCAATAGCCGAACTCATT
>Cma-F3H-1
GCTGATATTGAAGGTGGGAAGCTTACAGATACTGAAATCAAAGCTTTGCTTCTGGTATGCCTCTTTTTCAATTGGCTTTTTTTGGCGTTAGTAGTATACACCTAATAATATGTATAAACACAGATTTTATTTACATGTTACTAGAATAAGAAAATTAGAATGAACAAAACCAAGTGTTGTTGCTGTTGAACCAAAGATAAACTAAAAATTGTTAATGTTTCAGAACTTATTCACTGCGGGAACAGACACATCCTCTAGTACAGTAGAATGGGCAATAGCCGAACTCATT
>CzBT-F3H-1
-CTGATATTGAAGGTGGGAAGCTTACAGATACTGAAATCAAGGCTTTGCTTCTGGTATGCCTCTTTTTCAATTGGCTTATTTTCGCGTTAGTAGCATACACCTAATAATATGTATAAACACAAATTTTATTTACATGTTACTAGAATAAGGAAATTAGAATGAACAAAACCAAGTATTGTTGCTGTTGAACCAAAGATAAACTAAAAATTGTTAATGTTTCAGAATTTATTCGCTACGGGAACAGACACATCCTCTAGTACAGTAGAATGGGCAATAGCCGAACTCATT
>CzSK-F3H-1
GCTGATATTGAAGGTGGGAAGCTTACAGATACTGAAATCAAAGCTTTGCTTCTGGTATGCCTC-TTTTCAATTGGCTTATTTTGGCGTTAGTAGTATACACCTAATAATATGCATAAACACAAATTTTATTTACATGTTACTAGAATAAGAAAATTAGAATGAACAAAACCAAGTGTTGTTGCTGTTGAACCAAAGATAAACTAAAAATTGTTAATGTTTCAGAACTTATTCACTGCGGGAACAGACACATCCTCTAGTACAGTAGAATGGGCAATAGCCGAACTCATT
>Act-F3H-1
GCTGATATTGAAGGTGGGAAGCTTACAGATACTGAAATCAAAGCTTTGCTTCTGGTATGCCTC-TTTTCAATTGGCTTATTTTGGCGTTAGTAGTATACACCTAATAATATGTATAAACACAAATTTTATTTACATGTTACTAGAATAAGAAAATTAGAATGAACAAAACCAAGTGTTGTTGCTATTGAACCAAAGATAAACTAAAAATTGTTAATGTTTCAGAACTTATTCACTGCGGGAACAGACACATCCTCTAGTACAGTAGAATGGGCAATAGCCGAACTCATT
>Cye-F3H-1
GCTGATATTGAAGGTGGGAAGCTTACAGATACTGAAATCAAAGCTTTGCTTCTGGTATGCCTCTTTTTTAATTGGCTTATTTTGGCGTTAGTAGTATACACCTAATAATGTGTATAAACACAAAATTTATTTACATGTTACTAGAATAAGAAAATTAGAATGAACAAAACCAAGTGTTGTTGCTGTTGAACCAAAGTTAAACTAAAATTTGTTAATGTTTCAGAATTTATTCGCTGCAGGAACAGACACATCCTCTAGTACAGTAGAATGGGCAATAGCCGAACTCATT
>Cye-F3H-2
GCTGATATTGAAGGTGGGAAGCTTACAGATACTGAAATCAAAGCTTTGCTTCTGGTATGCCTCTTTTTTAATTGGCTTATTTTGGCGTTAGTAGTATACACCTAATAATGTGTATAAACACAAATTTTATTTACATGTTACTAGAATAAGAAAATTAGAATGAACAAAACCAAGTGTTGTTGCTGTTGAACCAAAGTTAAACTAAAAATTGTTAATGTTTCAGAATTTATTCGCTGCGGGAACAGACACATCCTCTAGTACAGTAGAATGGGCAATAGCCGAACTCATT
>Con-F3H-1
GCTGATATTGAAGGTGGGAAGCTTACAGATACTGAAATCAAAGCTTTGCTTCTGGTATGCCTCTTTTTTAATTGGCTTATTTTGGCGTTAGTAGTATACACCTAATAATGTGTATAAACACAAAATTTATTTACATGTTACTAGAATAAGAAAATTAGAATGAACAAAACCTAGTGTTGTTGCTGTTGAACCAAAGTTAAACTAAAAATTGTTAATGTTTCAGAATTTATTCGCTGCGGGAACAGACACATCCTCTAGTACAGTAGAATGGGCAATAGCCGAACTCATT
>Cmk-F3H-1
GCTGATATTGAAGGTGGGAAGCTTACAGATACTGAAATCAAAGCTTTGCTTCTGGTATGCCTCTTTTTCAATTGGCTTTTTTTGGCGTTAGTAGTATACACCTAATAATATGTATAAACACAGATTTTATTTACATGTTACTAGAATAAGAAAATTAGAATGAACAAAACCAAGTGTTGTTGCTGTTGAACCAAAGATAAACTAAAATTTGTTAATGTTTCAGAACTTATTCACTGCGGGAACAGACACATCCTCTAGTACAGTAGAATGGGCAATAGCCGAACTCATT
>Coc-F3H-1
GCTGATATTGAAGGTGGGAAGCTTACAGACACTGAAATCAAAGCTTTGCTTCTGGTATGCCTCTTTTTCAATTGGCTTATTTTGGCGTTAGTAGTATACACCTAATAATGTGTATAAACACAAAATTTATTTACATGTTACTAGAATAAGAAAATTAGAATGAACAAAACCAAGTGTTGTTGCTATTGAACCAAAGTTAAACTAAAATTTGTTAATGTTTCAGAATTTATTCGCTGCGGGAACAGACACATCCTCTAGTACAGTAGAATGGGCAATAGCCGAACTCATT
>Cyo-F3H-1
GCTGATATTGAAGGTGGGAAGCTTACAGATACTGAAATCAAAGCTTTGCTTCTGGTATGCCTTTTTTTCAATTGGCTTATTTTGGCGTTAGTAGTATACACCTGATAATATGTATAAACACAAATTTTATTTACATGTTACTAGAATAAGAAAATTAGAATGAACAAAACCAAGTGCTGTTGCAGTTGAACCAAAGATAAACTAAAAATTGTTAATGTTTCAGAATTTATTCGCTGCGGGAACAGACACATCCTCTAGTACAGTAGAATGGGCAATAGCCGAACTCATT
>Ccr-F3H-1
GCTGATATTGAAGGTGGGAAGCTTACAGATACTGAAATCAAAGCTTTGCTTCTGGTATGCCTCTTTTTTAATTGGCTTATTTTGGCGTTAGTAGTATACACCTAATAATGTGTATAAACACAAAATTTATTTACATGTTACTAGAATAAGAAAATTAGAATGAACAAAACCAAGTGTTGTTGCTGTTGAACCAAAGTTAAACTAAAAATTGTTAATGTTTCAGAATTTATTCGCTGCGGGAACAGACACATCCTCTAGTACAGTAGAATGGGCAATAGCCGAACTCATT
>Brp-F3H-1
GCTGATATTGAAGGTGGGAAGCTTACAGATACTGAAATCAAAGCTTTGCTTCTGGTATGCCTCTTTTTCAATTGGTTTATTTTAGCATAAGTAATATACACCTAATAATATGTATAAAAACAGACTTTAATTATATTTGACTAGAATAAGAGAATTAGAATGTATGAAA-TAATTGTTGTTGCTGTTAAACCAAAGATAAACTAAAAATTGTTAATGTTTCAGAACTTATTCACTGCGGGAACAGACACATCCTCTAGTACTGTAGAATGGGCAATAGCCGAACTCATT
>Nni-F3H-1
GCTGATATTGAAGGTGGGAAGCTTACAGATACTGAAATCAAAGCTTTGCTTCTGGTATGCCTCTTTTTCAATTGGTTTATTTTTGCATAAGTCGTATACACCTAAAAATATGCATAGAAACATATTTTAATTACATGTTACTAGAATAAGAGAATTATAATGAACAAACATAATTACTATAGCTGTTAAACCAAAGATAAATCAAAAATTGTTAATGTTTCAGAACTTATTCACTGCGGGGACAGACACATCCTCTAGTACCGTAGAATGGGCAATAGCCGAACTCATT
>Lse-F3H-1
GCTGATATTGAAGGTGGGAAGCTTACAGATACTGAAATCAAAGCTTTGCTTCTGGTATGCCTCTTTTTCAATTGGTTTATTTTAGCATAAGTAATATACACCTAATAATATGTATAAAAACAGATTTTAATTACATGTTAAGAGAAT------------------------AATTGCTATAGCTGTTAAACCAAAGATAAATCAAAAATTGTTAATGTTTCAGAACTTATTCACTGCGGGAACAGACACATCCTCTAGTACCGTAGAATGGGCAATAGCCGAACTCATT
>Ll-F3H-1
GCTGATATTGAAGGTGGGAAGCTTACAGATACTGAAATTAAAGCTTTGCTTCTGGTATGCCTCTTTTTCAATTGGTTTATTTTAGCGTAAGTAATATACACCTAACAATATGTATG---------------------------------------------------------------------------------------AAAAATTGTTAATGTTTCAGAACTTATTCACTGCGGGAACAGACACATCCTCTAGTACCGTAGAATGGGCAATAGCCGAACTCATT
>Ttt-F3H-1
GCTGATATTGAAGGTGGGAAGCTTACAGATACTGAAATCAAAGCTTTGCTTCTGGTATGCCTCTTTTTCAATTGGTTTATTTTAGCACAAGTAATATACACCTAACAATACGTATACAAACAAATTTTAATTACATGTTACTAGA------------------------CTAATTGCTATAGCTGTTGAACCAAAGATAAATGAAAAATTGTTAATTTTTCAGAACTTATTCACTGCGGGAACAGACACATCCTCTAGTACCGTAGAATGGGCAATAGCCGAACTCATT
>Aar-F3H-1
GCTGATATTGAAGGTGGGAAGCTTACAGATACTGAAATCAAAGCTTTGCTTCTGGTATGCCTCTTTTTCAATTGGTTTATTTTAGCACAAGTAATATACACATAACAATACGTATACAAACAAATTTTAATTACATGTTACTAGA------------------------CTAATTCCTATAGTTGTTAAACCAAAGATAAATCAAAAATTGTTAATTTTTCAGAACTTATTCACTGCGGGAACAGACACATCCTCTAGTACCGTAGAATGGGCAATAGCCGAACTCATT
>Adu-F3H-1
GCTGATATTGAAGGTGGGAAGCTTACAGATACTGAAATCAAAGCTTTGCTTCTGGTATGCCTCTTTTTCAATTGGTTTATTTTAGCACAAGTAATATACACCTAACAATACGCATACAAACAAATTTTAATTACATGTTACTAGA------------------------CTAATTGCTATAGCTGTTAAACCAAAGATAAATGAAAAATTGTTAATTTTTCAGAACTTATTCACTGCGGGAACAGACACATCCTCTAGTACCGTAGAATGGGCAATAGCCGAACTCATT
>Adu-F3H-2
GCTGATATTGAAGGTGGGAAGCTTACAGATACTGAAATCAAAGCTTTGCTTCTGGTATGCCTCTTTTTCAATTGGTTTATTTTAGCACAAGTAATATACACCAAACAATACGTATAAAATCAAATTTTAATTATATGTTAGTAGA------------------------CTAATTGCTATAGCTGTTAAACCAAAGATAAACCAAAA-TTTTTAATTTTTCAGAACTTATTCACTGCGGGAACAGACACATCCTCTAGTACTGTAGAATGGGCAATAGCCGAACTCATT
>Al-F3H-1
GCTGATATTGAAGGTGGGAAGCTTACAGATACTGAAATCAAAGCTTTGCTTCTGGTATGCCTCTTTTTCAATTGGTTTATTTTAGCACAAGTAATATACACCAAACAATACGTATAAAATCAAATTTTAATTATATGTTACTAGA------------------------CTAATTGCTATAGCTGTTGAACCAAAGATAAAT-AAAAATTGTTAATTTTTCAGAACTTATTCACTGCGGGAACAGACACATCCTCTAGTACTGTAGAATGGGCAATAGCCGAACTCATT
>Al-F3H-2
GCTGATATTGAAGGTGGGAAGCTTACAGATACTGAAATCAAAGCTTTGCTTCTGGTATGCCTCTTTTTCAATTGGTTTATTTTAGCACAAGTAATATACACCTAACAATACGTATACAAACAAATTTTAATTACATGTTACTAGA------------------------CTAATTCCTATAGCTGTTGAACCAAAGATAAATCAAAAATTGTTAATTTTTCAGAACTTATTCACTGCGGGAACAGACACATCCTCTAGTACCGTAGAATGGGCAATAGCCGAACTCATT
>Aan-F3H-1
GCTGATATTGAAGGTGGGAAGCTTACAGATACTGAAATCAAAGCTTTGCTTCTGGTATGCCCATTTTTCAATTGGTTTATTTTAGCACAAGTAATATACACCTAACAATATGTATAAAAACAAATTTTAGTTACATGTTACTAGAATAAGCGAATTAGAATGAACAAACATAATTGCTATAGCTGTTAAACCAAAGATAAATCAAATATTGTTAATGTTTCAGAACTTATTCACTGCGGGAACAGACACATCCTCTAGTACCGTGGAATGGGCAATAGCCGAACTCATT
>Aca-F3H-1
GCTGATATTGAAGGTGGGAAGCTGACAGATACTGAAATCAAAGCTTTGCTTCTGGTATGCCTCTTTTTCAATTGATTTATTTTAGCATAAGTAATATACACCTAAT-ATATGTATGAAAACAGACTTTAATTACATTTTACTAGAATAAGAGAATTAGAATGAA----------------------TAAACCAAG---AGAATAAAAGTAATTAATGTTTCAGAACTTATTCACTGCGGGAACAGACACATCCTCTAGTACCGTAGAATGGGCAATAGCCGAACTCATT
>Aca-F3H-2
GCTGATATTGAAGGTGGGAAGCTTACAGATACTGAAATCAAAGCTTTGCTTCTGGTATGCCTCTTTTTCAATTG------------------------------------------AAAACATAACTTAATTACATTTTACTAGAATAAGAGAATTAGAATGTATAAACATAACTGTTGTTGCTGTTAAACAAAAGATAAACGAAAAGTTATTTATGTTTCAGAACTTATTCACTGCGGGAACAGACACATCCTCTAGCACTGTAGAATGGGCAATAGCCGAACTCATT
>Aca-F3H-3
GCTGATATTGAAGGTGGGAAGCTTACAGATACTGAAATCAAAGCTTTGCTTCTGGTATGCCTCTTTTT-AATTG------------------------------------------AAAACAAACTTTAATT----TTTACTAGAATAAGAGAATTAGAATGAATAAACATAACTGTTGTTGCTGTTAAACAAAAGATAAACGAAAAGTTATTTATGTTTCAGAACTTATTCACTGCGGGAACAGACACATCCTCTAGCACTGTAGAATGGGCAATAGCCGAACTCATT
>Asc-F3H-1
GCTGATATTGAAGGTGGGAAGCTGACAGATACTGAAATCAAAGCTTTGCTTCTGGTATGCCTCTTTTTCAATTGATTTATTTTAGCATAAGTAATATACACCTAAT-ATATGTATGAAAACAGACTTTAATTACATTTTACTAGAATAAGAGAATTAGAATGAA----------------------TAAACCAAGAATGAATGAAAAGTTATTAATGTTTCAGAACTTATTCACTGCGGGAACAGACACATCCTCTAGTACTGTAGAATGGGCAATAGCCGAACTCATT
>Asc-F3H-2
GCTGATATTGAAGGTGGGAAGCTTACAGATACTGAAATCAAAGCTTTGCTTCTGGTATGCCTCTTTTT-AATTG------------------------------------------AAAACAAACTTTAATT----TTTACTAGAATAAGAGAATTAGAATGAATAAACATAACTGTTGTTGCTGTTAAACAAAAGATAAACGAAAAGTTATTTATGTTTCAGAATTTATTCACTGCGGGAACAGACACATCCTCTAGCACTGTAGAATGGGCAATAGCCGAACTCATT
>Ag-F3H-1
GCTGATATTGAAGGTGGGAAGCTTACAGATACTGAAATCAAAGCTTTGCTTCTGGTATGCCCCTTTTTCAATTGGTTTATTTTAGCACAAGTAATATACACCTAACAATATATATAAAAACAAATTTTAGTTACATGTTACTAGAATAAGCGAATTAGAATGAACAAACATAATTGCTATAGCTGTTAAACCAAAGATAAATCAAATATTGTTAATGTTTCAGAACTTATTCACTGCGGGAACAGACACATCCTCTAGTACTGTAGAATGGGCAATAGCCGAACTCATT
>Ag-F3H-2
GCTGATATTGAAGGTGGGAAGCTTACAGATACTGAAATCAAAGCTTTGCTTCTGGTATGCCCCTTTTTCAATTGGTTTATTTTAGCACAAGTAATATACACCTAACAATATATATAAAAACAAATTTTAGTTACACGTTACTAGAATAAGCGAATTAGAATGAACAAACATAATTGCTATAGCTGTTAAACCAAAGATAAATCAAATATTGTTAATGTTTCAGAACTTATTCACTGCGGGAACAGACACATCCTCTAGTACTGTAGAATGGGCAATAGCCGAACTCATT
>Ag-F3H-3
GCTGATATTGAAGGTGGGAAGCTTACAGATACTGAAATCAAAGCTTTGCTTCTGGTATGCCCCTTTTTCAATTGGTTTATTTTAGCACAAGTAATATACACCTAACAATATATATAAAAACAAATTTTAGTTACATGTTACTAGAATAAGCGAATTAGAATGAACAAACATAATTGCTATAGCTGTTAAACCAAAGATAAATCAAATATTGTTAATGTTTCAGAACTTATTCACTGCGGGAACAGACACATCCTCTAGTACTGTAGAATGGGCAATAGCCGAACTCATT
>Aer-F3H-1
GCTGATATTGAAGGTGGGAAGCTGACAGATACTGAAATCAAAGCTTTGCTTCTGGTATGCCTCTTTTTCAATTGGTTTATTTTAGCAAAAGTAATATACACCTAATAATACATATAAAAACAGATTTAATTTACATTTTACTAGAATAAGAGAATTAGCATGAATAAACATAACTGTTGTTGCTGTTAAACTAAAGATAAACGAAAAGTTATTTATGTTTCAGAACTTATTCACTGCGGGAACAGACACATCCTCTAGTACTGTAGAATGGGCAATAGCCGAACTCATT
>Aer-F3H-2
GCTGATATTGAAGGTGGGAAGCTGACAGATACTGAAATCAAAGCTTTGCTTCTGGTATGCCTCTTTTTCAATTGATTTATTTTAGCAAAAGTAATATACACCTAATAATACATATAAAAACAGACTTTAATTACATTTTACTAGAATAAGAGAATTAGCATGAATAAACATAACTGTTGTTGCTGTTAAACTAAAGATAAACGAAAAGTTATTTATGTTTCAGAACTTATTCACTGCGGGAACAGACACATCCTCTAGTACTGTAGAATGGGCAATAGCCGAACTCATT
>Ach-F3H-1
GCTGATATTGAAGGTGGGAAGCTTACAGATACTGAAATCAAAGCTTTGCTTCTGGTATGCCTCTTTTTCAATTGG----TTTTAGCACAAGTAATATACACCTAACAATATCTATAAAAACAAATTTTAATTACATGTTACTAGAAT------------------------AATTGCTATAGCTGTTAAACCAAAGATAAATCAGAAATTGTTAATTTTTCAGAACTTATTCACTGCGGGAACAGACACATCCTCTAGTACTGTAGAATGGGCAATAGCCGAACTCATT
>Ach-F3H-2
GCTGATATTGAAGGTGGGAAGCTTACAGATACTGAAATCAAAGCTTTGCTTCTGGTATGCCTCTTTTTCAATTGGTTTATTTTAGCACA---AATATACACCAAACAATATGTATAAA-ACAAATTTTAATTACATTTAACTAGAAT------------------------AATTGCTATAGCTGTTGAAACAAAGATAAATCAAAAATTGTTAATTTTTCAGAACTTATTCACTGCGGGAACAGACACATCCTCTAGTACCGTAGAATGGGCAATAGCCGAACTCATT
>Adr-F3H-1
GCTGATATTGAAGGTGGGAAGCTTACAGATACTGAAATCAAAGCTTTGCTTCTGGTATGCCTCTTTTTCAATTG------------------------------------------AAAACATAACTTAATTACATTTTACTAGAATAAGAGAATTAGAATGAATAAACATAACTGTTGTTGCTGTTAAACAAAAGATAAACGAAAAATTATTTATGTTTCAGAACTTATTCACTGCGGGAACAGACACATCCTCTAGTACCGTAGAATGGGCAATAGCCGAACTCATT
>Adr-F3H-2
GCTGATATTGAAGGTGGGAAGCTTACAGATACTGAAATCAAAGCTTTGCTTCTGGTATGCCTCTTTTTCAATTG------------------------------------------AAAACATAACTTAATTACATTTTACTAGAATAAGAGAATTAGAATGAATAAACATAACTGTTGTTGCTGTTAAACAAAAGATAAACGAAAAGTTATTTATGTTTCAGAACTTATTCACTGCGGGAACAGACACATCCTCTAGTACTGTAGAATGGGCAATAGCCGAACTCATT
>Adr-F3H-3
GCTGATATTGAAGGTGGGAAGCTTACAGATACTGAAATCAAAGCTTTGCTTCTGGTATGCCTCTTCTTCAATTGGTTTATTTTAGCATAAGTATTATACACCTAATGATATGTATGGAAACAGACCTTAATTACATTTTACTAGAATAAGAGAATTAGAATGAATAAACATAACTGTTGTTGCTGTTAAACAAAAGATAAACGAAAAGTTATTTATGTTTCAGAACTTATTCACTGCAGGAACAGACACATCCTCTAGTACTGTAGAATGGGCAATAGCCGAACTCATT
>Ain-F3H-1
GCTGATATTGAAGGTGGGAAGCTTACAGATACTGAAATCAAAGCTTTGCTTCTGGTATGCCTCTTTTTCAATTGGTTTATTTTAGCACAAGTAATATACACCAAACAATACGTATAAAAATAAATTTTAATTACATGTTACTAGA------------------------CTAATTGCTATAGCTGTTAAACCAAAGATAAATCAAAAATTGTTAATTTTTCAGAACTTATTCACTGCGGGAACAGACACATCCTCTAGTACCGTTGAATGGGCAATAGCCGAACTCATT
>Apb-F3H-1
GCTGATATTGAAGGTGGGAAGCTGACAGATACTGAAATCAAAGCTTTGCTTCTGGTATCCCTCTTTTTCAATTGGTTTATTTTAGCAAAAGTAATATACACCTAATAATACATATAAAAACAGACTTTAATTACATTTTACTAGAATAAGAGAATTAGCATGAATAAACATAACTGTTGTTGCTGTTAAACTAAAGATAAACGAAAAGTTATTTATGTTTCAGAACTTATTCACTGCGGGAACAGACACATCCTCTAGTACTGTAGAATGGGCAATAGCCGAACTCATT
>Ajp-F3H-1
GCTGATATTGAAGGTGGGAAGCTGACAGATACTGAAATCAAAGCTTTGCTTCTGGTATGCCTCTTTTTCAATTGGTTTATTTTAGCAAAAGTAATATACACCTAATAATACATATAAAAACAGACTTTAATTACATTTTACTAGAATAAGAGAATTAGAATGAATAAACATAACTGTTGTTGCTGTTAAACTAAAGATAAACGAAAAGTTATTTATGTTTCAGAACTTATTCACTGCGGGAACAGACACATCCTCTAGTACTGTAGAATGGGCAATAGCCGAACTCATT
>Ajp-F3H-2
GCTGATATTGAAGGTGGGAAGCTGACAGATACTGAAATCAAAGCTTTGCTTCTGGTATGCCTCTTTTTCAATTGGTTTATTTTAGCAAAAGTAATATACACCTAATAATACATATAAAAACAGACTTTAATTACATTTTACTAGAATAAGAGAATTAGCATGAATAAACATAACCGTTGTTGCTGTTAAACTAAAGATAAACGAAAAGTTATTTATGTTTCAGAACTTATTCACTGCGGGAACAGACACATCCTCTAGTACTGTAGAATGGGCAATAGCCGAACTCATT
>Ajp-F3H-3
GCTGATATTGAAGGTGGGAAGCTGACAGATACTGAAATCAAAGCTTTGCTTCTGGTATGCCTCTTTTTCAATTGATTTATTTTAGCAAAAGTAATATACACCTAATAATACATATAAAAACAGACTTTAATTACATTTTACTAGAATAAGAGAATTAGCATGAATAAACATAACTGTTGTTGCTGTTAAACTAAAGATAAACGAAAAGTTATTTATGTTTCAGAACTTATTCACTGCGGGAACAGACACATCCTCTAGTACTGTAGAATGGGCAATAGCCGAACTCATT
>Aru-F3H-1
GCTGATATTGAAGGTGGGAAGCTTACAGATACTGAAATCAAAGCTTTGCTTCTGGTATGCCTCTTTTTCAATTGGTTTATTTTAGCACAAGTAATATACACCTAACAATACGTATACAAACAAAATTTAATTACATGTTACTAGA------------------------CTAATTGCTATAGCTGTTGAA---AACATGTACGAAAAGTTGTTAATGTTTCAGAACTTATTCACTGCCGGAACAGACACATCCTCTAGTACCGTAGAATGGGCAATAGCCGAACTCATT
>Aru-F3H-2
GCTGATATTGAAGGTGGGAAGCTTACAGATACTGAAATCAAAGCTTTGCTTCTGGTATGCCTCTTTTTCAATTGGTTTATTTTAGCACAAGTAATATACACCAAACAATACGTATAAAATCAAATTTTAATTATATGTTACTAGA------------------------CTAATTGCTATAGCTGTTAAACCAAAGATAAATCAAAAGTTGTTAATGTTTCAGAACTTATTCACTGCCGGAACAGACACATCCTCTAGTACCGTAGAATGGGCAATAGCCGAACTCATT
>Amc-F3H-1
GCTGATATTGAAGGTGGGAAGCTTACAGATACTGAAATCAAAGCTTTACTTCTGGTATGCCTCTTTTACAATTGGTTT-----------------ATACACCTAACAATGTGTATAAAAACAAATTTTATCCAAATG--ACTTGAA---------------------------------------------------------AAAAATTGTTAATTTTTCAGAACTTATTCACTGCGGGAACAGACACATCCTCTAGTACCGTAGAATGGGCAATAGCCGAACTCATT
>Amc-F3H-2
GCTGATATTGAAGGTGGGAAGCTTACAGATACTGAAATCAAAGCTTTGCTTCTGGTATGCCTCTTTTTCAATTGGTTT-----------------ATACACCTGACAATGTGTATAAAAACAAATTTTATCCAAATG--ACTTGAATA-------------------------------------------------------AAAAATTGTTAATTTTTCAGAACTTATTCACTGCGGGAACAGACACATCCTCCAGTACCGTAGAATGGGCAATAGCCGAACTCATT
>Asv-F3H-1
GCTGATATTGAAGGTGGGAAGCTTACAGATACTGAAATCAAAGCTTTGCTTCTGGTATGCCTCTTTTACAATTGGTTT-----------------ATACACCTAACAATGTGTATAAAAACAAATTTTATCCAAATGAT----------------------------------------------TTGAA-------------AAAAATTGTTAATTTTTCAGAACTTATTCACTGCGGGAACAGACACATCCTCTAGTACCGTAGAATGGGCAATAGCCGAACTCATT
>Aac-F3H-1
GCTGATATTGAAGGTGGGAAGCTTACAGATACTGAAATCAAAGCTTTGCTTCTGGTATGCCTCTTTTTCAATTGGTTTTTTTTAGCACAAGTAATATACACCTAACAATACGTATAAAAACAAATTTTAATTACATGTTACTAGA------------------------CTAATTGCTATAGCTGTTCAACCAAAGATAAATGAAAAGTTGTTAATGTTTCAGAACTTATTCACTGCGGGAACAGACACATCCTCTAGTACCGTAGAATGGGCAATAGCCGAACTCATT
>Aac-F3H-2
GCTGATATTGAAGGTGGGAAGCTTACAGATACTGAAATCAAAGCTTTGCTTCTGGTATGCCTCTTTTTCAATTGGTTTTTTTTAGCACAAGTAATATACACCTAACAATACGTATAAAAACAAATTTTAATTACATGTTACTAGA------------------------CTAATTGCTATAGCTGTTCAACCAAAGATAAATGAAAAGTTGTTAATGTTTCAGAACTTATTCACTGCGGGAACAGACACATCCTCTAGTACCGTAGAATGGGCAATAGCCGAACTCATT
>Ata-F3H-1
-CTGATATTGAAGGTGGGAAGCTTACAGACACTGAAATCAAAGCTTTGCTTCTGGTATGCCTCTTTTTCAATTGGTTTATTTTAGCACAAGTAATATACACCTAACAATATGTATAAAAACAAAATTTAATTACATGTTACCAGAATAAGAGAATTAGAATGAACAAAAACAATTGCTATAGCTGTTGAACCAAAGATAAATCAAAATTTGTTAATGTTTCAGAACTTATTCATTGCGGGAACTGACACGTCCTCTAGTACCGTAGAATGGGCAATAGCCGAACTCATT
>Ata-F3H-2
GCTGATATTGAAGGTGGGAAGCTTACAGATACTGAAATCAAAGCTTTGCTTCTGGTATGCCTCTTTTTCAATTGGTTTATTTTAGCATAGGTATTATACACATAATAATATGTATGAAAACAGAACTTAATTATATTTTACTAGAATAAGAGAATTAGAATGAATGAAAATAACTGTTGTTGCTGTTAAACAAAAGATAAACGAAAAATTATTTATGTTTCAGAACTTATTCACTGCGGGAACAGACACATCCTCTAGTACTGTAGAATGGGCAATAGCCGAACTCA--
>Ari-F3H-1
GCTGATATTGAAGGTGGGAAGCTTACAGACATCGAAATCAAAGCTTTGCTTCTGGTATGTGCTT----------------------------AGTATATCCACACTATTG-----AAAAGTAAAATTTACCTATATGCTACTTAGATA----------------------TAAGATTTCTTACT----------AGATAAG---------ATTAATATTTCAGAACTTATTCGTTGGGGGAACAGA--CATCATCTCTTACCGTTGAATGGGCAATAGCCGAACTCATT
>Ari-F3H-2
GCTGATATTGAAGGTGGGAAGCTTACAGACATCGAAATCAAAGCTTTGCTTCTGGTATGTGCTT----------------------------AGACCATCCACACTATTG------AAAGTAAAATTTACCTGTATGCTACTATAATATAAGATTTGCAATAACTACATCTGATTTCTG----------ACTAGAT--------AATACGATTAATATCTCAGAACTTATTCGTTGGGGGAACAGACTCATCATCTCTTACCGTTGAATGGGCAATAGCCGAACTCATT
>Ast-F3H-11
GCTGATATTGAAGGTGGGAAGCTTACAGATACTGAAATCAAAGCTTTGCTTCTGGTATGCCTCTTTTTCAATTGGTTTATTTTAGCACAAGTAATATACACCAAACAATACGTATAAAAACAAATTTTAATTATATGTTACTAGA------------------------CTAATTGCTATAGCTGTTGAACCAAAGATAAACGAAAAATTGTTAATTTTTCAGAACTTATTCACTGCGGGGACAGACACATCCTCTAGTACCGTAGAATGGGCAATAGCCGAACTCATT
>Hh-F3H-1
GCTGATATTGAAGGTGGGAAGCTTACAGATACTGAAATCAAAGCTTTGCTTCTGGTATTCCTCTTTTTCAATTGGTTTATTTTAGCATAAGTAGTATACCAACAAAAATACACATAATAGGGTATTCT--------------------------------------------------------------CAAAAATTAAATAAAAAATTGTTAATGTTTCAGAACTTATTCACTGCGGGAACAGACACATCCTCTAGTACCGTAGAATGGGCAATAGCCGAACTCATT
>Hd-F3H-2
GCTGATATTGAAGGTGGGAAGCTTACAGATACTGAGATCAAAGCTTAGCTTCTGGTATTCCTCTTTTTCAATTGGTTTATTTTAGCATAAGTAATATAC-------------------------------------------AGAA---------------------------------------------------------AAAAATTGTTAATGTTTCTGAACTTATTCACTGCGGGAACAGGCACATCCTCTAGTACCGTTGAATGGGCAATAGCCGAACTCATT
>Hk-F3H-1
GCTGATATTGAAGGTGGGAAGCTTACAGATACTGAAATCAAAGCTTTGCTTCTGGTATGCCTC-TTTTCAATTGGTTTATTTTAGCATAAGTAATATACTCCTAATAATATGTATAAAAACAGACTTTAATTACATTTTACTAGAATAAGAGAATTAGAATGAATGAAAATAATTGTTGTTGCTGTTAAACCAAAGATAAACGAAAAATTGTTAATGTTTCAGAACTTATTCACCGCGGGAACAGACACATCCTCTAGTACCGTAGAATGGGCAATAGCCGAACTCATT
>Hk-F3H-2
GCTGATATTGAAGGTGGGAAGCTTACGGATACTGAAATCAAAGCTTTGCTTCTGGTATGCCTC-TTTTCAATTGGTTTATTTTAGCATAAGTAATATACTCCTAATAATATGTATAAAAACAGACTTTAATTACATTTTACTAGAATAAGAGAATTAGAATGAATGAAAATAATTGTTGTTGCTGTTAAACCAAAGATAAACGAAAAATTGTTAATGTTTCAGAACTTATTCACCGCGGGAACAGACACATCCTCTAGTACCGTAGAATGGGCAATAGCCGAACTCATT
>Cch-F3H-1
GCTGATATTGAAGGTGGGAAGCTTACAGATACTGAAATCAAAGCTTTGCTTCTGGTATGCCCCTTTTTCAATTGGTTTATTTTAGCCCAAGTAATATACACCTAACAATATGTATAAAAACAAATTTTAGTTACATGTTACTAGAATAAGCGAATTAGAATGATCAAACATAATTGCTATAGCTGTTAAACCAAATATAAATCAAAAATTGTTAATGTTTCAGAACTTATTCACTGCGGGAACAGACACATCCTCTAGTACCGTAGAATGGGCAATAGCCGAACTCATT
>Fs-F3H-1
GCTGATATTGAAGGTGGGAAGCTGACAGATACTGAAATCAAAGCTTTGCTTCTGGTATGCCTCTTTTTCAATTGGTTTATTTTAGCAAAAGTAATATACACCTAATAATACATATAAAAACAGACTTTAATTACATTTTACTAGAATAAGAGAATTAGCATGAATGAAAATAACTGTTGTTGCTGTTAAACTAAAGATAAAAGAAAAGTTATTTATGTTTCAGAACTTATTCACTGCGGGAACAGACACATCCTCTAGTACTGTAGAATGGGCAATAGCCGAACTCATT
>Fs-F3H-2
GCTGATATTGAAGGTGGGAAGCTGACAGATACTGAAATCAAAGCTTTGCTTCTGGTATGCCTCTTTTTCAATTGGTTTATTTTAGCAAAAGTAATATACACCTAATAATACATATAAAAACAGACTTTAATTACATTTTACTAGAATAAGAGAATTAGCATGAATGAAAATAACTGTTGTTGCTGTTAAACTAAAGATAAACGAAAAGTTATTTATGTTTCAGAGCTTATTCACTGCGGGAACAGACACATCCTCTAGTACTGTAGAATGGGCAATAGCCGAACTCATT
>Kab-F3H-1
GCTGATATTGAAGGTGGGAAGCTTACAGATACTGAAATCAAAGCTTTGCTTCTGGTATGCCTCTTTTTCAATTGGTTTATTTTAGCATAAGTAATATACACCTAATAATATGTATGAAAACAGACTTTAATTACATTTTACTAGAATAAG------AGAATAAACAAGAATAATTGTTGTTGCTGTTAAACAAAAGATAAACGAAAAATTATTTATGTTTCAGAACTTATTCACTGCGGGAACAGACACATCCTCTAGTACCGTAGAATGGGCAATAGCCGAACTCATT
>Kab-F3H-2
GCTGATATTGAAGGTGGGAAGCTTACAGATACTGAAATCAAAGCTTTGCTTCTGGTATGCCTCTTTTTCAATTGGTTTATTTTAGCATAAGTAATATACACCTAATAATATGTATGAAAACAGACTTTAATTACATTTTACTAGAATAAG------AGAATAAACAAGAATAATTGTTGTTGCTGTTAAACAAAAGATAAACGAAAAATTATTTATGTTTCAGAACCTATTCACTGCGGGAACAGACACATCCTCTAGTACCGTAGAATGGGCAATAGCCGAACTCATT
>Ps-F3H-1
GCTGATATTGAAGGTGGGAAGCTTACAGATACTGAAATCAAAGCTTTGCTTCTGGTATGCCTC-TTTTCAATTGGTTTATTTTAGCATAAATAATATACACCTAATAAGATGTATATAAACAGATTTTAATTACATGTTACTAGAATAAGATAATTAGAATGAACAAATTTAATTTTTTTTTTTTTTAAACCAAAGATAAAT-AAAATTTTTTAATGTTTCAGAACTTATTCACTGCGGGAACAGACACATCCTCTAGTACCGTAGAATGGGCAATAGCCGAACTCATT
>Pq-F3H-1
GCTGATATTGAAGGTGGGAAGCTTACAGAAACTGAAATCAAAGCTTTGCATCTGGTATGCCTCTTTTTCAATTGGTTTATTTTAGCATAAATAATATACACCTAATAAGATGTATATAAACAGATTTTAATTACATGTTACTAGAATAAGATAATTAGAATGAACAAATATAAGGGCTATAGTTTTTGAACCAAAGATAAA----------TTAATGTTTCAGAACTTATTCACTGGGGGAACAGACTCATCCTCTATTACTGTTGAATGGGCAATAGCCGAACTCATT
>Pt-F3H-1
GCTGATATTGAAGGTGGGAAGCTTACAGATACTGAAATCAAAGCTTTGCTTCTGGTATGCCTCTTTTTCAATTGGTTTATTTTAGCACAAGTAATATACACATAACAATACGTATACAAACAAATTTTAATTACATGTTGCTAGA------------------------CTAATTCCTATAGCTGTTGAACCAAAGATAAATCAAAAATTGTTAATTTTTCAGAACTTATTCACTGCGGGAACAGACACATCCTCTAGTACCGTAGAATGGGCAATAGCCGAACTCATT
>Pt-F3H-2
GCTGATATTGAAGGTGGGAAGCTTACAGATACTGAAATCAAAGCTTTGCTTCTGGTATGCCTCTTTTTCAATTGGTTTATTTTAGCACAAGTAATATACACCAAACAATACGTATAAACAAAAATTTTAATTATATGTTAGTAGA------------------------TTAATTGCTATAGCTGTTGAACCAAAGATAAACCAAAAATTGTTAATTTTTCAGAACTTATTCACTGCGGGAACAGACACATCCTCTAGTACTGTAGAATGGGCAATAGCCGAACTCATT
>Ppu-F3H-1
GCTGATATTGAAGGTGGGAAGCTTACAGATACTGAAATCAAAGCTTTGCTTCTGGTATGCCTC-TTTTCAATTGGTTTATTTTAGCATAAATAATATACACCTAATAAGATGTATATAAACAGATTTTAATTACATGTTACTAGAATAAGATAATTAGAATGAACAAAACCAATTGCTATAGCTGTTGAACCAAAGATAAAT-AAAATTTTTTAATGTTTCAGAACTTATTCACTGCGGGAACAGACACATCCTCTAGTACCGTAGAATGGGCAATAGCCGAACTCATT
>Pr-F3H-1
GCTGATATTGAAGGTGGGAAGCTTACAGATACTGAAATCAAAGCTTTGCTTCTGGTATGCCTC-TTTTCAACTGGTTTATTTTAGCATAAATAATATACACCTAATAATATGTATATAAACAGATTTTAATTACATGTTACTAGAATAAGATAATTAGAATGAACAAACATAAGGG--GTTATTTTTTTACAAATGATATCCTAAAAATTGTTAATGTTTCAGAACTTATTCACTGCGGGAACAGACACATCCTCTAGTACCGTAGAATGGGCAATAGCCGAACTCATT
>Sf-F3H-1
GCTGATATTGAAGGTGGGAAGCTTACAGATACTGAAATCAAAGCTTTGCTTCTGGTATGCCCCTTTTTCAATTGGTTTATTTTAGCACAAGTAATATATAAGTAACAATATGTATAAAAACAAAATTTAGTTACATGTTACTAGAATAAGCGAATTAGAATGAACAAACATAATTGTTATAGCTGTTAAACCAAAGATTAATCAAAATTTGTTAATGTTTCAGAACTTATTCACTGCGGGAACAGACACATCCTCTAGTACCGTAGAATGGGCAATAGCCGAACTCATT
>Stc-F3H-1
GCTGATATTGAAGGTGGGAAGCTTACAGATACTGAAATCAAAGCTTTGCTTCTGGTATGCCTCTTTTTCAATTGCTTTATTTTAGCATAAGTAATATACACGTAATAATATGTATAAAAACAGACTTTAATTACATTTTACTAGAATAAGAGAATTAGAATGAATAAACATAATTGTTGTTGCTGTTAAACCAAAGATAAACGAAAAATTGTTAATGTTTCAGAACTTATTCACTGCGGGAACAGACACATCCTCTAGTACCGTAGAATGGGCAATAGCCGAACTCATT
>Chr-F3H-1
GCTGATATTGAAGGTGGGAAGCTTACAGATACTGAAATAAAAGCTTTGCTTCTGGTATGCCTCTTTTTCAATTGGTTTATTTTCGCACAAGTAATATACACCTAATTAACCTGATGTACACGCATGTGACCTTCATTAAGCTAAAGTAACTACTGTAAATTGTAGTAGACTAATAGTGATAGATTTTAAACTCTATTTAGA--AAAGATTGTTAATGTTTCAGAACTTATTCACTGCGGGAACAGACACAACCTCTAGTACGGTAGAATGGGCAATAGCCGAACTCATT
>Chr-F3H-2
GCTGATATTGAAGGTGGGAAGCTTACAGATACTGAAATAAAAGCTTTGCTTCTGGTATGCCTCTTTTTCAACTGGTTTATTTTCGCACAAGTAATATACACCTAATTAACCTGATGTACACGCATGTGACCTTCATTAAGCTAAAGTAACTACTGTAAATTGTAGTAGACTAATAGTGATAGATTTTAAACTCTATTTAGA--AAAGATTGTTAATGTTTCAGAACTTATTCACTGCGGGAACAGACACAACCTCTAGTACGGTAGAATGGGCAATAGCCGAACTCATT
>Cd-F3H-1
GCTGATATTGAAGGTGGGAAGCTTACAGATACTGAAATCAAAGCTTTGCTTCTGGTATGCCTCTTTTTCAATTGGTTTATTTTAGCACAAGTAATATACACCTAATAATATGTATAAAAACAGATTTGAATTACATGTTACGAGAATAGGAGAATTAGAATGAACAAAACCAAATAATATT--TGCCTAACCAAAGATAAATCAAAAATTGTTAATGTTTCAGAACTTATTCACTGCCGGAACAGACACAACCTCTAGTACGGTAGAATGGGCAATAGCCGAACTCATT
>Cd-F3H-2
GCTGATATTGAAGGTGGGAAGCTTACAGATACTGAAATCAAAGCTTTGCTTCTGGTATGCCTCTTTTTCAATTGGTTTATTTTAGCACAAGTAATATACACCTAATAATATGTATAAAAACAGATTTGAATTACATGTTACGAGAATAGGAGAATTAGAATGAACAAAACCAAATAATATT--TGCCTAACCAAAGATAAATCAAAAATTGTTAATGTTTCAGAACTTATTCACTGCGGGAACAGACACTACCTCTAGTACGGTTGAATGGGCAATAGCCGAACTCATT
>Sch-F3H-1
GCTGATATTGAAGGTGGGAAGCTTACAGATACTGAAATCAAAGCTTTGCTTCTGGTACAACTCTTTTTCAATTGGTTTATTTTAGCATAACTAATATACACCTAATAGTTTTGCTAAAACCAAAGATAAATTAAACTCTACTTACAGAAGATATTTAGGATAAACGAAGCAAAATATGACCTGTATTAAGCAAACAGTTACCTAAAAATTATTAATGTTTCAGAACTTATTCGCTGCGGGAACAGACACAACCTCTAGCACCGTAGAATGGGCAATAGCCGAACTCATT
>Sch-F3H-2
GCTGATATTGAAGGTGGGAAGCTTACAGATACTGAAATCAAAGCTTTGCTTTTGGTACAACTCTTTTTCAATTGGTTTATTTTAGCATAACTAATATACACCTAATAGTTTTGCTAAAACCAAAGATAAATTAAACTTTACTTACAGAAGATATTTAGGATAAACGAAGCAAAATATGACCTGTATTAAGCAAACAGTTACCTAAAAATTATTAATGTTTCAGAACTTATTCGCTGCGGGAACAGACACAACCTCTAGCACCGTAGAATGGGCAATAGCCGAACTCATT
>Arf-F3H-1
GCTGATATTGAAGGTGGGAAGCTTACAGATACTGAAATCAAAGCTTTGCTTCTGGTATGCCT-TTCTTCAATTGCTTTATTTTGGCGTAACTAAAATACACCT---------------------TTTTATTT-----------------------------------------------TTGCTGTTAAACCAAAGATAAACAACAAATTATTGATGTTTCAGAACTTATTCACTGCGGGAACAGACACAACCTCTAGTACTGTAGAATGGGCAATAGCCGAACTCATT
>Cmu-F3H-1
GCTGATATTGAAGGTGGGAAGCTTACAGATACTGAGATCAAGGCTTTGCTTCTGGTATGCCTCTTTTTCGATTA--TTATCAT-------------TACACCTAATAATATGTATAAAAAAAAACTTCAGTAACATTTTTCTAACAAATGAAACCCAGGATAAACGAAGCTAAGCATAGACGCTGTAATAACTGAGATATATTAAAAATTGTTAATGTTTCAGAACTTATTCACCGCGGGAACAGATACAACCTCTAGTACCGTAGAATGGGCAATAGCCGAACTCATT
>Mpa-F3H-1
GCTGATATTGAAGGTGGGAAGCTTACAGATACTGAAATCAAAGCTTTGCTTCTGGTATGCCTCTTTTTCG---GGTTTATTAT-------------TACATCTAATAACATGTACAAAACCAGACTTTAGTTCCGTCTT---AAAATTAGGACTTTCGAATGACCTAAATT-AGTATTTTTGTTGTTATACCAACG--AAAATAAAAATTATTAATGCTTCAGAACTTATTCACTGCGGGAACAGATACAACCTCTAGTACCGTAGAATGGGCAATAGCCGAACTCATT
>Mpa-F3H-2
GCTGATATTGAAGGTGGGAAGCTTACAGATACTGAAATCAAAGCTTTGCTTCTGGTATGCCTCTTTTTCG---GGTTTATTAT-------------TACATCTAATAACATGTATAAAACCAGACTTTAGTTCCGTCTT---AAAATTAGGACTTTCGAATGACCTAAATT-AGTATTTTTGTTGTTATACCAACG--AAAATAAAAATTATTAATGTTTCAGAACTTATTCACTGCGGGAACAGATACAACCTCTAGTACCGTAGAATGGGCAATAGCCGAACTCATT
