# Supplementary material for: Clarifying Recent Adaptive Diversification of the Chrysanthemum-Group on the Basis of an Updated Multilocus Phylogeny of Subtribe Artemisiinae (Asteraceae: Anthemideae)
Source: Front Plant Sci. 2021 May 26;12:648026. doi: 10.3389/fpls.2021.648026 (PMC8187803; doi:10.3389/fpls.2021.648026)
Supplement: Supplementary Data Sheet 1 — Datasets of the sequence alignments. [file Data_Sheet_1.ZIP › f3h-CA.fas]

>Apl-F3H-1
GCTGATATTGAAGGTGGGAAGCTTACAGATACTGAAATCAAAGCTTTGCTTCTGGTATGCTTCTTTTTCAATTGGCTTATTTTGGCGTTAGTAGTATACACCTAATAATATGTATAAACACAAATTTTATTTACATGTTACTAGAATAAGAACATTAG-------AAAACCAAGTGTTGTTGCTGTTGAACCAAAGATAAACCGAATAATATTAGCCGAGTATATTATTGTAGCTCAAGTATAATTGTTTTAAGATTAGCCCATGTGTTAGCTTATTTATCAAGTC-----------------------------------------------------------------------------------------------------------------------------------------------------------CAGCATGAATTAAAGAAAAAGCTTACAACTAAAAATTGTTAATGTTTCAGAACTTATTCACTGCAGGAACAGACACATCCTCTAGTACAGTAGAATGGGCAATAGCCGAACTCATT
>Apa-F3H-1
GCTGATATTGAAGGTGGGAAGCTTACAGATACTGAAATCAAAGCTTTGCTTCTGGTATGCTTCTTTTTCAATTGGCTTATTTTGGCGTTAGTAGTATACACCTAATAATATGTATAAACACAAATTTTATTTACATGTTACCAGAATAAGAACATTAG-------AAAACCAAGTGTTGTTGCCGTTGAACCAAAGATAAACCGAATAATATTAGCCGAGTATATTATTGTAGCTCAAGTATAATTGTTTTAAGATTAGCCCATGTGTTAGCTTATTTATCAAGTC-----------------------------------------------------------------------------------------------------------------------------------------------------------CAGCATGAATTAAAGAAAAAGCTTACAACTAAAAATTGTTAATGTTTCAGAACTTATTCACTGCGGGAACAGACACATCCTCTAGTACAGTAGAATGGGCAATAGCCGAACTCATT
>Apa-F3H-2
GCTGATATTGAAGGTGGGAAGCTTACAGATACTGAAATCAAAGCTTTGCTTCTGGTATGCTTCTTTTTCAATTGGCTTATTTTGGCGTTAGTAGTATACACCTAATAATATGTATAAACACAAATTTTATTTACATGTTACTAGAATAAGAACATTAG-------AAAACCAAGTGTTGTTGCTGTTGAACCAAAGATAAACCGAATAATATTAGCCGAGTATATTATTGTAGCTCAAGTATAATTGTTTTAAGATTAGCCCATGTGTTAGCTTATTTATCAAGTC-----------------------------------------------------------------------------------------------------------------------------------------------------------CAGCATGAATTAAAGAAAAAGCTTACAACTAAAAATTGTTAATGTTTCAGAACTTATTCACTGCGGGAACAGACACATCCTCTAGTACAGTAGAATGGGCAATAGCCGAACTCATT
>Apr-F3H-1
GCTGATATTGAAGGTGGGAAGCTTACAGATACTGAAATCAAGGCTTTGCTTCTGGTATGCCTCTTTTTCAATTGGCTTATTTTGGCGTTAGTAGTATACACCTGATAATATGTATAAACACAAATTTTATTTACATGTTACTAGAATAAGAAAATTAGAATGAACAAAACCAAGTGCTGTTGCTGTTGAACCAAAGTTAAACTGAATGTTATTAGCCGAGTATATTATTGTGGCTCAAGTATAATTGTTTTAAGATTGGCCCATGTGTTAGCTTATTTATCAAGCCACAATAATATACTCTTATACATTGTAAAATACCATCAAAAGGA-TTTAACATATAGGCCCATAGGGT--TAATTACATAGAAAACGTGTTTATATTTGTGATTATTGTATTAATTA-TGTATAAATTCTATCTTTCAACATCTTTTTAATGAAAACAACATGAATTAAAGAAAAAGCTTACAACTAAAAATTGTTAATGTTTCAGAATTTATTCGCTGCGGGAACAGACACATCCTCTAGTACAGTAGAATGGGCAATAGCCGAACTCATT
>Af-F3H-1
GCTGATATTGAAGGTGGGAAGCTTACAGATACTGAAATCAAAGCTTTGCTTCTGGTATGCCTCTTTTTCAATTGGCTTATTTTGGCGTTAGTAGTATACACCTAATAA-ATGTATAAACACAAATTTTATTTACATGTTATTACAATAAGAAAATTAGAATGAACAAAACCAAGTGTTGTTGCTGTTGAACCAAAGATAAACCGAATAATATTAGCCGAGTATTTTATTGTAGCTCAAGTATAATTGTTTTAAGATTAGCCCATGTGTTAGCTTATTTATCAAGTCATAAT--TATACTTTTATACATT-----ATACCATCAAAAGAA-TTTAACATATAGGCCCATAGGGT--TAATTACATAGAAAACGTGTTTATATTTGTGATTATTGTATTAATTA-TGTATAAATTCTATCTTTCAACAGCTTTTTAATGAAAACAACATGAATTAAAGAAAAAGCTTACAACTAAAAATTGTCAATGTTTCAGAACTTATTCACTGCGGGAACAGACACATCCTCTAGTACAGTAGAATGGGCAATAGCCGAACTCATT
>Aa-F3H-1
GCTGATATTGAAGGTGGGAAGCTTACAGACACTGAAATCAAAGCTTTGCTTCTGGTATGCTTCTTTTTCAATTGGCTTAATTTGGCGTTAGTAGTATACACCTAATAATATGTATAAACACAAACTTTATTTACATGTTACTAGAATAAGAAAATTAGAATGAACAAAATCAACTGTTGTTGCTGTTGAACCAAAGATAAACCGAATAATATTAGCCGAGTATATTATTGTAGCTCAAGTATAATTGTTTTAAGATTAGCCCATGTGTCAACTTATTTATCAAGTCACAAT--TATACTTTTATACATTGTAAAATACCATCAAAAGAA-TTTAACATATAGGCCCATAGGGT--TAATTACATAGAAAACGTGTTTATATTTGTGATTATTGTATTCATTAGTGTATAAATTCTATCTTTCAAGATCTTTTTAATGAAAACAACATGAATTAAAAAAAAAGCTTACAACTAAAAATTGTTAATGTTTCAGAACTTATTCACTGCAGGAACAGACACATCCTCTAGCACAGTAGAATGGGCAATAGCCGAACTCATT
>Apv-F3H-1
GCTGATATTGAAGGTGGGAAGCTTACAGATACTGAAATCAAGGCTTTGCTTCTGGTATGCCTCTTTTTCAATTGGCTTATTTTCGCATTAGTAGCATACACCTAATAATATGTATAAACACAAATTTTATTTACATGTTACTAGAATAAGGAAATTAGAATGAACAAAACCAAGTATTGTTGCTGTTGAACCAAAGATAAACTGAATATTATTAGCCGAGTATATTATTGTGGCTTGA---TAAAT------AAGCCAACACATGGGCTAATTTATAC-CTGGGCCACAATAATATACCCTTATACATTGTAAAATACCATCAAAAGAA-TTTAACAAATAGGCACATAGGGT--TAATTACATAGAGAACGTGTATATATTTGTGATTATTGTACTAATTAG-------------------------------GCACAAACAACATGAATTAAAGAAAAAGCTTACAACTAAAAATTGTTAATGTTTCAGAATTTATTCGCTGCGGGAACAGACACATCTTCTAGTACAGTAGAATGGGCAATAGCCGAACTCATT
>Afr-F3H-1
GCTGATATTGAAGGTGGGAAGCTTACAGATACTGAAATCAAAGCTTTGCTTCTGGTATGCCTCTTTTTCAATTGGCTTATTTTGGCGTTAGTAGTATACACCTAATAA-ATGTATAAACACAAATTTTATTTACATGTTATTACAATAAGAAAATTAGAATGAACAAAACCAAGTGTTGTTGCTGTTGAACCAAAGATAAACCGAATAATATTAGCCGAGTATTTTATTGTAGCTCAAGTATAATTGTTTTAAGATTAGCCCATGTGTTAGCTTATTTATCAAGTCATAAT--TATACTTTTATACATT-----ATACCATCAAAAGAA-TTTAACATATAGGCCCATAGGGT--TAATTACATAGAAAACGTGTTTATATTTGTGATTATTGTATTAATTA-TGTATAAATTCTA----TCAACAGCTTTTTAATGAAAACAACATGAATTAAAGAAACAGCTTACAACTAAAAATTGTTAATGTTTCAGAACTTATTCACTGCGGGAACAGACACATCCTCTAGTACAGTAGAATGGGCAATAGCCGAACTCATT
>AplJJ-F3H1-1
GCTGATATTGAAGGTGGGAAGCTTACAGATACTGAAATCAAAGCTTTGCTTCTGGTATGCTTCTTTTTCAATTGGCTTATTTTGGCGTTAGTAGTATACACCTAATAATATGTATAAACACAAATTTTATTTACATGTTACCAGAATAAGAACATTAG-------AAAACCAAGTGTTGTTGCCGTTGAACCAAAGATAAACCGAATAATATTAGCCGAGTATATTATTGTAGCTCAAGTATAATTGTTTTAAGATTAGCCCATGTGTTAGCTTATTTATCAAGTC-----------------------------------------------------------------------------------------------------------------------------------------------------------CAGCATGAATTAAAGAAAAAGCTTACAACTAAAAATTGTTAATGTTTCAGAACTTATTCACTGCGGGAACAGACACATCCTCTAGTACAGTAGAATGGGCAATAGCCGAACTCATT
>AplJJ-F3H-2
GCTGATATTGAAGGTGGGAAGCTTACAGATACTGAAATCAAAGCTTTGCTTCTGGTATGCCTCTTTTTCAATTGGCTTATTTTGGCGTTAGTAGTATACACCTAATAATGTGTATAAACACAAAATTTATTTATATGTTACTAGAATAAGAAAATTAGAATGAACAAAACCAAGTGTTGTTGCTGTTGAACCAAAGTTAAACTGAATGTTATTAGCCGAGTATATTATTGTGGCTCAAGTATAATTGTTTTAGGATTAGCTCATGTGTTAGCTTATTTATCAAGCCACAATAATATACTCTTATACATTGTAAAATA----------------------------------------------------------------------------------------------------------------------------CAACATGAATTAAAGAAAAAGCTTACAACTAAAAATTGTTAATGTTTCAGAATTTATTCGCTGCGGGAACAGACACATCCTCTAGTACAGTAGAATGGGCAATAGCCGAACTCATT
>Apo-F3H-1
GCTGATATTGAAGGTGGGAAGCTTACAGATACTGAAATCAAGGCTTTGCTTCTGGTATGCCTCTTTTTCAATTGGCTTATTTTCGCGTTAGTAGCATACACCTAATAATATGTATAAGCACAAATTTTATTTACATGTTACTAGAAAAAGAAAATTAGAATGAACAAAACCAAGTGTTGTTGCTGATGAACCGAAGATAAACCGAATAATATTAGCCGAGT-----ATTGTAGCTCAAGTATAATTGTTTTAAGATTAGCCCATGTGTTAGCTTATTTATCAAGTCACAAT--TATACTTTTATACATTGTAAAATACCATCAAAAGAA-TTTAATATATAGGCCCATAGGGT--TAATTACAAAGAAAACGTGTGTATATTTGTGATTAT-----TAATTA-TGTATAAATGCTATCTTTCAACATCTTTTTAATGAAAACAACATGAATTAAAGAAAAAGCTTACAACTAAAAATTGTTAATGTTTCAGAATTTATTCGCTGCGGGAACAGACACATCCTCTAGTACAGTAGAATGGGCAATAGCCGAACTCATT
>Ati-F3H1-1
GCTGATATTGAAGGTGGGAAGCTTACAGATACTGAAATCAAAGCTTTGCTTCTGGTATGCCTCTTTTTCAATTGGCTTATTTTGGCGTTAGTAGTATACACCTAATAATGTGTATAAACACAAAATTTATTTACATGTTACTAGAATAAGAAAATTAGAATGAACAAAACCAAGTGTTGTTGCTGTTGAACCAAAGTTAAACTGAATGTTATTAGCCGAGTATATTATTGTGGCTCAAGTATAATTGTTTTAAGATTAGCCCATGTGTTAGCTTATTTATCAAGCCACAATAATATACTCTTATACATTGTAAAATACCATCAAAAGAA-TTTAACAAATAGGCACATAGGGT----ATTACATAGAGAACGTGTATATATTTGTGATTATTGTACTAATTAG-----------------------------------AAACAACATGAATTAAAGAAAAAGCTTACAACTCAAAATTGTTAATGTTTCAGAACTTATTCGCTGCGGGAACAGACACATCCTCTAGTACAGTAGAATGGGCAATAGCCGAACTCATT
>Akh-F3H-1
GCTGATATTGAAGGTGGGAAGCTTACAGATACTGAAATCAAGGCTTTGCTTCTGGTATGCCTCTTTTTCAATTGGCTTATTTTCGCGCTAGTAGCATACACCTAATAATATGTATAAGCACAAATTTTATTTACATGTTACTAGAAAAAGAGAATTAGAATGAACAAAACCAAGTGTTGTTGCTGATGAACCGAAGATAAACCGAATAATATTAGCCGAGT-----ATTGTAGCTCAAGTATAATTGTTTTAAGATTAGCCCATGTGTTAGCTTATTTATCAAGTCACAAT--TATACTTTTATACATTGTAAAATACCATCAAAAGAA-TTTAATATATAGGCCCATAGGGT--TAATTACAAAGAAAACGTGTGTGTATTTGTGATTAT-----TAATTA-TGTATAAATGCTATCTTTCAACATCTTTTTAATGAAAACAACATGAATTAAAGAAAAAGCTTACAACTAAAAATTGTTAATGTTTCAGAATTTATTCGCTGCGGGAACAGACACATCCTCTAGTACAGTAGAATGGGCAATAGCCGAACTCATT
>Akh-F3H-2
GCTGATATTGAAGGTGGGAAGCTTACAGATACTGAAATCAAGGCTTTGCTTCTGGTATGCCTCTTTTTCAATTGGCTTATTTTCGCGCTAGTAGCATACACCTAATAATATGTATAAGCACAAATTTTATTTACATGTTACTAGAAAAAGAAAATTAGAATGAACAAAACCAAGTGTTGTTGCTGATGAACCGAAGATAAACCGAATAATATTAGCCGAGT-----ATTGTAGCTCAAGTATAATTGTTTTATGATTAACCCATGTGTCAGCTTATTTATCAAACCACAAT--TATACTTTTATACATTGTAAAATACCATCAAAAGAA-TTTAATATATAGGCCCATAGGGT--TAATTACAAAGAAAACGTGTGTGTATTTGTGATTAT-----TAATTA-TGTATAAATGCTATCTTTCAACATCTTTTTAATGAAAACAACATGAATTAAAGAAAAAGCTTACAACTAAAAATTGTTAATGTTTCAGAATTTATTCGCTGCGGGAACAGACACATCCTCTAGTACAGTAGAATGGGCAATAGCCGAACTCATT
>Ate-F3H1-1
GCTGATATTGAAGGTGGGAAGCTTACAGATACTGAAATCAAAGCTTTGCTTCTGGTATGCCTCTTTTTCAATTGGCTTATTTTGGCGTTAGTAGTATACACCTAATAATGTGTATAAACACAAAATTTATTTACATGTTACTAGAATAAGAAAATTAGAATGAACAAAACCAAGTGTTGTTGCTGTTGAACCAAAGTTAAACTGAATGTTATTAGCCGAGTATATTATTGTGGCTCAAGTATAATTGTTTTAAGATTAGCCCATGTGTTAGCTTATTTATCAAGCCACAATAATATACTCTTATACATTGTAAAATACCATCAAAAGAA-TTTAACAAATAGGCACATAGGGT----ATTACATAGAGAACGTGTATATATTTGTGATTATTGTACTAATTAG-----------------------------------AAACAACATGAATTAAAGAAAAAGCTTACAACTCAAAATTGTTAATGTTTCAGAACTTATTCGCTGCGGGAACAGACACATCCTCTAGTACAGTAGAATGGGCAATAGCCGAACTCATT
>Ab-F3H-1
GCTGATATTGAAGGTGGGAAGCTTACAGATACTGAAATCAAAGCTTTGCTTCTGGTATGCCTCTTTTTCAATTGGCTTATTTTGGCGTTAGTAGTATACACCTAATAATATGTATAAACACAAATTTTATTTACATGTTACTAGAATAAGAAAATTAGAATGAACAAAACCAAGTGTCGTTGCTGTTGAACCAAAGATAAACCCAATAATATTAGCCGAGTATATTATTGTAGA--AAGTATAATTGTTTTAAGATTAGCCCATATGTTAGCTTTTTTATCAAGTCACAAT--TATACTT--------------------------------------------------------------------------------------------------------------------------------------------------------------------------------------------------------------------GAGACATCCTCTAGTACAGTAGAATGGGCAATAGCCGAACTCATT
>Ab-F3H-2
GCTGATATTGAAGGTGGGAAGCTTACAGATACTGAAATCAAAGCTTTGCTTCTGGTATGCCTCTTTTTCAATTGGCTTATTTTGGCGTTAGTAGTATACACCTAATAATATGTATAAACACAAATTTTATTTACATGTTACTAGAATAAGAAAATTAGAATGAACAAAACCAAGTGTCGTTGCTGTTGAACCAAAGATAAACCCAATAATATTAGCCGAGTATATTATTGTAGA--AAGTATAATTGTTTTAAGATTAGCCCATATGTTAGCTTTTTTATCAAGTCACAAT--TATACTT--------------------------------------------------------------------------------------------------------------------------------------------------------------------------------------------------------------------GAGACATCCTCTAGTACAGTAGAATGGGCAATAGCCGAACTCATT
>Asa-F3H-1
GCTGATATTGAAGGTGGGAAGCTTACAGATACTGAAATCAAAGCTTTGCTTCTGGTATGCCTCTTTTTCAATTGGCTTAATTTGGCGTTAGTAGTATACACCTAATAATATGCATAAACACAAACTTTATTTACATGTTACTAGAATAAGAAAATTAGAATGAACAAAATCAACTGTTATTGCTGTTGAACCAAAGATAAACCGAATAATATTAGCCGAGTATATTATTGTAGCTCAAGTATAATTGTTTTTAGATTAGCCCATGTGTCAGCTTATTTATCAAGTCACAAT--TATACTTTTATACATTGTAAAATACCATCAAAAGAA-TTTAACATATAGGCCCATAGGGT--TAATTACATAGAAAACGTGTTTATATTTGTGATTATTGTATTAATTAGTGTATAAATTCTATCTTTCAACATCTTTTTAATGAAAACAACATGAATTAAA-AAAAAGCTTACAACTAAAAATTGTTAATGTTTCAGAACTTATTCACTGCGGGAACAGACACATCCTCTAGCACAGTAGAATGGGCAATAGCCGAACTCATT
>Anb-F3H-1
GCTGATATTGAAGGTGGGAAGCTTACAGATACTGAAATCAAGGCTTTGCTTCTGGTATGCCTCTTTTTCAATTGGCTTATTTTCGCATTAGTAGCATACACCTAATAATATGTATAAACACAAATTTTATTTACATGTTACTAGAATAAGGAAATTAGAATGAACAAAACCAAGTATTGTTGCTGTTGAACCAAAGATAAACTGAATATTATTAGCCGAGTATATTATTGTGGCTTGA---TAAAT------AAGCCAACACATGGGCTAATTTATAC-CTGGGCCACAATAATATACCCTTATACATTGTAAAATACCATCAAAAGAA-TTTAACAAATAGGCACATAGGGT--TAATTACATAGAGAACGTGTATATATTTGTGATTATTGTACTAATTAGCAC--------------------------------AAACAATATGAATTAAAGAAAAAGCTTACAACTAAAAATTGTTAATGTTTCAGAACTTATTCGCTGCGGGAACAGACACATCCTCTAGTACAGTAGAATGGGCAATAGCCGAACTCATT
>Ay-F3H-1
GCTGATATTGAAGGTGGGAAGCTTACAGATACTGAAATCAAAGCTTTGCTTCTGGTATGCCTCTTTTTCAATTGGCTTATTTTGGCGTTAGTAGTATACACCTAATAA-ATGTATATACACAAAATTTATTTACATGTTATTACAATAAGAAAATTAGAATGAACAAAACCAAGTGTTGTTGCTGTTGAACCAAAGATAAACCGAATAATATTAGCCGAGTATTTTATTGTAGCTCAAGTATAATTGTTTTAAGATTAGCCCATTTGTTAGCTTATTTATCAAGTCATAAT--TATACTTTTATACATTGTATAATACCATCAAAAGAA-TTTAACATATAGGCCCATAGGGT--TAATTACATAGAAAACGTGTTTATATTTGTGATTATTGTATTAATTA-TGTATAAATTCTATCTTTCAACATCGTTTTAATGAAAACAACATGAATTAAAGAAAAAGCTTACAACTAAAAATTGTTAATGTTACAGAACTTATTCACTGCGGGAACAGACACATCCTCTAGTACAGTAGAATGGGCAATAGCCGAACTCATT
>Arl-F3H-1
GCTGATATTGAAGGTGGGAAGCTTACAGATACTGAAATCAAGGCTTTGCTTCTGGTATGCCTCTTTTTCAATTGGCTTATTTTCGCATTAGTAGCATACACCTAATAATATGTATAAACACAAATTTTATTTACATGTTACTAGAATAAGGAAATTAGAATGAACAAAACCAAGTATTGTTGCTGTTGAACCAAAGATAAACTGAATATTATTAGCCGAGTATATTATTGTGGCTTGA---TAAAT------AAGCCAACACATGGGCTAATTTATAC-CTGGGCCACAATAATATACCCTTATACATTGTAAAATACCATCAAAAGAA-TTTAACAAATAGGCACATAGGGT--TAATTACATAGAGAACGTGTATATATTTGTGATTATTGTACTAATTAG-----------------------------------AAACAATATGAATTAAAGAAAAAGCTTACAACTAAAAATTGTTAATGTTTCAGAACTTATTCGCTGCGGGAACAGACACATCCTCTAGTACAGTAGAATGGGCAATAGCCGAACTCATT
>Arl-F3H-2
GCTGATATTGAAGGTGGGAAGCTTACAGATACTGAAATCAAGGCTTTGCTTCTGGTATGCCTCTTTTTCAATTGGCTTATTTTCGCATTAGTAGCATACACCTAATAATATGTATAAACACAAATTTTATTTACATGTTACTAGAATAAGGAAATTAGAATGAACAAAACCAAGTATTATTGCTGTTGAACCAAAGATAAACTGAATATTATTAGCCGAGTATATTATTGTGGCTTGA---TAAAT------AAGCCAACACATGGGCTAATTTATAC-CTGGGCCACAATAATATACCCTTATACATTGTAAAATACCATCAAAAGAA-TTTAACAAATAGGCACATAGGGT--TAATTACATAGAGAACGTGTATATATTTGTGATTATTGTACTAATTAGCAC--------------------------------AAACAACATGAATTAAAGAAAAAGCTTACAACTAAAAATTGTTAATGTTTCAGAACTTATTCGCTGCGGGAACAGACACATCCTCTAGTACAGTAGAATGGGCAATAGCCGAACTCATT
>Ant-F3H-1
GCTGATATTGAAGGTGGGAAGCTTACAGATACTGAAATCAAGGCTTTGCTTCTGGTATGCCTCTTTTTCAATTGGCTTATTTTCGCGTTAGTAGCATACACCTAATAATATGTATAAACACAAATTTTATTTACATGTTACTAGAATAAGAAAATTAGGATGAACAAAACTAAGTATTGTTGCTGTTGAACCAAAGATAAACTGAATATTATTAGCCGAGTATATTATTGTGGCTTGA---TAAAT------AAGCCAACACATGGGCTAATTTATAC-CTGGGCCACAATAATATACCCTTATACATTGTAAAATATCATCAAAAGAA-TTTAACAAATAGGCACATAGGGTAATAATTACATAGAGAACGTGTATATATTTGTGATTATTGTACTAATTAGT-------------------------------------CAATATGAATTAAAGAAAAAGCTTACAACTAAAAATTGTTAATGTTTCAGAACTTATTCGCTGCGGGAACAGACACATCCTCTAGTACAGTAGAATGGGCAATAGCCGAACTCATT
>Arm-F3H-1
GCTGATATTGAAGGTGGGAAGCTTACAGATACTGAAATCAAAGCTTTGCTTCTGGTATGCCTCTTTTTCAATTGGCTTATTTTGGCGTTAGTAGTATACACCTGATAATATGTTTAAACACAAATTTTATTTACATGTTACTAGAATAAGAAAATTAGAATGAACAAAACC-AGTGCTGTGGCTGTTGAACCAAAGATAAACTGAATATTATTAACCGAGTATGTTATTG--GCTCAAGTAT---TGTTTTAGGATTAGCCCATGTATTAGCTTATTTGTCAAGCCACAAT--TATACTTTTATACATTGTAAAATACCATCAAAAGAATTTTAACATATAGGCCCATAGGGT--TAATTACATAGAGAACGTGTATATATTTGTGATTATTGTACTAATTA-TGTATAAATTCTATCTTTCAACATCTTTTTAATGAAAACAACATGAATTAAAGAAAAAGCTTACAACTAAAAATTGTTAATGTTTCAGAATTTATTCGCTGCGGGAACAGACACATCCTCTAGTACAGTAGAATGGGCAATAGCCGAACTCATT
>Arm-F3H-2
GCTGATATTGAAGGTGGGAAGCTTACAGATACTGAAATCAAAGCTTTGCTTCTGGTATGCCTCTTTTTCAATTGGCTTATTTTGGCGTTAGTAGTATACACCTGATAATATGTTTAAACACAAATTTTATTTACATGTTACTAGAATAAGAAAATTAGAATGAACAAAACC-AGTGCTGTGGCTGTTGAACCAAAGATAAACTGAATATTATTAACCGAGTATATTATTG--GCTCAAGTAT---TGTTTTAGGATTAGCCCATGTATTAGCTTATTTGTCAAGCCACAAT--TATACTTTTATACATTGTAAAATACCATCAAAAGAATTTTAACATATAGGCCCATAGGGT--TAATTACATAGAGAACGTGTATATATTTGTGATTATTGTACTAACTA-TGTATAAATTCTATCTTTCAACATCTTTTTAATGAAAACAACATGAATTAAAGAAAAAGCTTACAACTAGAA-TTGTTAATGTTTCAGAATTTATTCGCTGCGGGAACAGACACATCCTCTAGTACAGTAGAATGGGCAATAGCCGAACTCATT
>Arm-F3H-3
GCTGATATTGAAGGTGGGAAGCTTACAGATACTGAGATCAAAGCTTTGCTTCTGGTATGCCTCTTTTTCAATTGGCTTATTTTGGCGTTAGTAGTATACACCTGATAATATGTTTAAACACAAATTTTATTTACATGTTACTAGAATAAGAAAATTAGAATGAACAAAACC-AGTGCTGTGGCTGTTGAACCAAAGATAAACTGAATATTATTAACCGAGTATATTATTG--GCTCAAGTAT---TGTTTTAGGATTAGCCCATGTATTAGCTTATTTGTCAAGCCACAAT--TATACTTTTATACATTGTAAAATACCATCAAAAGAATTTTAACATATAGGCCCATAGGGT--TAATTACATAGAGAACGTGTATATATTTGTGATTATTGTACTAATTA-TGTATAAATTCTATCTTTCAACATCTTTTTAATGAAAACAACATGAATTAAAGAAAAAGCTTACAACTAAAAATTGTTAATGTTTCAGAATTTATTCGCTGCGGGAACAGACACATCCTCTAGTACAGTAGAATGGGCAATAGCCGAACTCATT
>Ash-F3H-1
GCTGATATTGAAGGTGGGAAGCTTCCAGATACTGAAATCAAAGCTTTGCTTCTGGTATGCTTCTTTTTCAATTGGCTTATTTTGGCGTTAGTAGTATACACCTAATAATATGTATAAACACAAATTTTATTTACATGTTACTAGAATAAGAACATTAGAATGAACAAAACCAAGTGTTGTTGCTGTTGAACCAAAGATAAACCGAATAATATTAGCCGAGTATATTATTGTAGCTCAAGTATAATTGTTTTAAGATTAGCCCATGTGTTAGCTTATTTATCAAGTC-----------------------------------------------------------------------------------------------------------------------------------------------------------CAGCATGAATTAAAGAAAAAGCTTACAACTAAAAATTGTTAATGTTTCAGAACTTATTCACTGCGGGAACAGACACATCCTCTAGTACAGTAGAATGGGCAATAGCCGAACTCATT
>Ash-F3H-2
GCTGATATTGAAGGTGGGAAGCTTACAGATACTGAAATCAAAGCTTTGCTTCTGGTATGCCTCTTTTTCAATTGGCTTATTTTGGCGTTAGTAGTATACACCTGATAATATGTATAAACACAAATTTTATTTACATGTTACTAGAATAAGAAAATTAGAATGAACAAAACCAAGTGTTGTTGCTGTTGAACCAAAGTTAAACTGAATGTTATTAGCCGAGTATATTATTGTGGCTCAAGTATAATTGTTTTAAGATTAGCCCATGTGTTAGCTTATTTATCAAGCCACAATAATATACTCATATACATTGTAAAATACCATCAAAAGAA-TTTAACATATAGGCCCATAGGGT--TAATTACATAGAAAACGTATATATATTTGTGATTATTGTATTAATTAGTGTATAAATTCTATCTTTCAACATCTTTTTAATGAAAACAACATGAATTAAAGAAAAAGCTTACAACTAAAAATTGTTAATGTTTCAGAATTTATTCGCTGCGGGAACAGACACATCCTCTAGTACAGTAGAATGGGCAATAGCCGAACTCATT
>Htr-F3H-1
GCTGATATTGAAGGTGGGAAGCTTACAGATACTGAAATCAAAGCTTTGCTTCTGGTATGCCTCTT-TTCAATTGGCTTATTTTGGCGTTAGTAGTATACACCTAATAATATGTATAAACACAAA-TTTATTTACATGTTACTAGAATAAGAAAATTAGAATGAACAAAACCAAGTGTTGTTGCTGTTGAACCAAAGATAAACTGAATATTATTAGCCGAGTATATTATTGTGGCTTGA---TAAAT------AAGTTAACACATGGGCTAATT--------------------TATATTTTTATGCATTGTAAAATACGATCAAAAGAA-TTTAACATATAGGCCCATAGGTTAATAACT----AGAGAACGTGTATATA-------TTAGGGTAATAATA--TTTATAAATTCTATTTTTCAACATCTTTTTAATGAAAACAACATGAATTAAAGAAAAAGCTTACAACTAAAAATTGTTAATTTTTCAGAATTTATTCGCTGCGGGAACAGACACATCCTCTAGTACAGTAGAATGGGCAATAGCCGAACTCATT
>Htr-F3H-2
GCTGATATTGAAGGTGGGAAGCTTACAGATACTGAAATCAAAGCTTTGCTTCTGGTATGCCTCTT-TTCAATTGGCTTATTTTGGCGTTAGTAGTATACACCTAATAATATGTATAAACACAAAATTTATTTACATGTTACTAGAATAAGAAAATTAGAATGAACAAAACCAAGTGTTGTTGCTGTTGAACCAAAGATAAACTGAATATTATTAGCCGAGTATATTATTATGGCTTGA---TAAAT------AAGTTAACACATGGGCCAATTTATAT-TTGGGCCACAATAATATACT-TTATGCATTGTAAAATACGATCAAAAGAA-TTTAACATATAGGCCCATAGGTT--TAATAACATAGAGAACGTGTATATATAGGCTCATAGGGTAATAATTC---TGTAGATTCTATCTTTCAACATCTTTTAAATGAAAACAGCATGAACTAAAGAAAAAGCTTACAACTAAAAATTGTTAATGTTTCAGAACTTATTCACTGCGGGAACAGACACATCCTCTAGTACAGTAGAATGGGCAATAGCCAAACTCATT
>Htr-F3H-3
GCTGATATTGAAGGTGGGAAGCTTACAGATACTGAAATCAAAGCTTTGCTTCTGGTATGCCTCTT-TTCAATTGGCTTATTTTGGCGTTAGCAGTATACACCTAATAATATGTATAAACACAAAATTTATTTACATGTTACTAGAATAAGAAAATTAGAATGAACAAAACCAAGTGTTGTTGCTGTTGAACCAAAGATAAACTGAATATTATTAGCCGAGTATATTATTGTGGCTTGA---TAAAT------AAGTTAACACATGGGCTAATTTATAT-TTGGGCCACAATAATATACT-TTATGCATTGTAAAATACGATCAAAAGAA-TTTAACATATAGGCCCATAGGTT--TAATAACATAGAGAACGTGTATATATAGGCTCATAGGGTAATAATTC---TGTGGATTCTATCTTTCAACATCTTTTAAATGAAAACAGCATGAACTAAAGAAAAAGCTTACAACTAAAAATTGTTAATGTTTCAGAACTTATTCACTGCGGGAACAGACACATCCTCTAGTACAGTAGAATGGGCAATAGCCGAACTCATT
>Ei-F3H-1
GCTGATATTGAAGGTGGGAAGCTTACAGATACTGAAATCAAAGCTTTGCTTCTGGTATGCCTCTTTTTCAATTGACTTATTTTGGCGTTAGTAGTATACACCTAATAATATGTATAAACACAAA-TTTATTTACATGTTACTAGAATAAGAAAATTAGAATGAACAAAACCAAGTGTTGTTGCTGTTGAACCAAAGTTAAACTGAATGTTATTAGCCGAGTATATTATTGTGGCTCAAGTATAATTGTTTTAAGATTAGCCCATGTGTTAGCTTATTTATCAAGCCACAATAATATACTCTTATAAATTGTAAAATACCATCAAAAGAA-TTTAATATATAGGCCAATTGGGT--TAATTACAAAGAAAACGTGTGTATATTTGTGATTAT-----TAATTAGTGTATAAATGCTATCTTTCAACATCTTTTTAATGAAAACAACATGAATTAAAGAAAAAGCTTACAACTAAAAATTGTTAATGTTTTAGAATTTATTCGCTGCGGGAACAGACACATCCTCTAGTACAGTAGAATGGGCAATAGCCGAACTCATT
>Ei-F3H-2
GCTGATATTGAAGGTGGGAAGCTTACAGATACTGAAATCAAAGCTTTGCTTCTGGTATGCCTCTTTTTCAATTGACTTATTTTGGCGTTAGTAGTATACACCTAATAATATGTATAAACACAAA-TTTATTTACATGTTACTAGAATAAGAAAATTAGAATGAACAAAACCAAGTGTTGTTGCTGTTGAACCAAAGTTAAACTGAATGTTATTAGCCGAGTATATTATTGTGGCTCAAGTATAATTGTTTTAAGATTAGCCCATGTGTTAGCTTATTTATCAAGCCACAATAATATACTCTTATAAATTGTAAAATACCATCAAAAGAA-TTTAATATATAGGCCAATTGGGT--TAATTACAAAGAAAACGTGTGTATATTTGTGATTAT-----TAATTAGTGTATAAATGCTATCCTTCAACATCTTTTTAATGAAAACAACATGAATTAAAGAAAAAGCTTACAACTAAAAATTGTTAATGTTTTAGAATTTATTCGCTGCGGGAACAGACACATCCTCTAGTACAGTAGAATGGGCAATAGCCGAACTCATT
>Ei-F3H-3
GCTGATATTGAAGGTGGGAAGCTTACAGATACTGAAATCAAAGCTTTGCTTCTGGTATGCCTCTTTTTCAATTGACTTATTTTGGCGTTAGTAGTATACACCTAATAATATGTATAAACACAAA-TTTATTCACATGTTACTAGAATAAG-ATATTAGAATGAACAAAACCAAGTGTTGTTGCTGTTGAACCAAAGTTAAACTGAATGTTATTAGCCGAGTATATTATTGTGGCTCAAGTATAATTGTTTTAAGATTAGCCCATGTGTTAGCTTATTTATCAAGCCACAATAATATACTCTTATAAATTGTAAAATACCATCAAAAGAA-TTTAATATATAGGCCAATTGGGT--TAATTACAAAGAAAACGTGTGTATATTTGTGATTAT-----TAATTAGTGTATAAATGCTATCTTTCAACATCTTTTTAATGAAAACAACATGAATTAAAGAAAAAGCTTACAACTAAAAATTGTTAATGTTTTAGAATTTATTCGCTGCGGGAACAGACACATCCTCTAGTACAGTAGAATGGGCAATAGCCGAACTCATT
>Cr-F3H-1
GCTGATATTGAAGGTGGGAAGCTTACAGATACTGAAATCAAAGCTTTGCTTCTGGTATGCCTTTTTTTCAATTGGCTTATTTTGGCGTTAGTAGTATACACCTGATAATATGTATAAACACAAATTTTATTTACATGTTACTAGAATAAGAAAATTAGAATGAACAAAACCAAGTGCTGTTGCAGTTGAACCAAAGATAAACTGAATGTTATTAGCCGAGTATATTATTGTGGCTCAAGTATAATTGTTTTAAGATTAGCCAAT-------------------------------------------------------CTTAAAACAATTATA-----------CTTAGGGTAATAATTACATAGAAAACGTGTATATATTTGTGATTATTGTATTAATTAGTGTATAAATTCTATCTTTCAACATCTTTTTAATG---GCAACATGAATTAAAGAAAAAGCTTACAACTAAAAATTGTTAATGTTTCAGAATTTATTTGCTGCGGGAACAGACACATCCTCTAGTACAGTAGAATGGGCAATAGCCGAACTCATT
>Chy-F3H-1
GCTGATATTGAAGGTGGGAAGCTTACAGATACTGAAATCAAGGCTTTGCTTCTGGTATGCCTCTTTTTCAATTGGCTTATTTTCGCGTTAGTAGCATACACCTAATAATATGTATAAACACAAATTTTATTTACATGTTACTAGAATAAGGAAATTAGAATGAACAAAACCAAGTATTGTTGCTGTTGAACCAAAGATAAACTGAATATTATTAGCCGAGTATATTATTGTGGCTTGA---TAAAT------AAGCCAACACATGGGCTAATTTATAC-CTGGGCCACAATAATATACCC-------------------------------------------------------------------------------------------------------------------------------------------------------TAAAGAAAAAGCTTACAACTAAAAATTGTTAATGTTTCAGAACTTATTCGCTGCGGGAACAGACACATCCTCTAGTACAGTAGAATGGGCAATAGCCGAACTCATT
>Chy-F3H-2
GCTGATATTGAAGGTGGGAAGCTTACAGATACTGAAATCAAGGCTTTGCTTCTGGTATGCCTCTTTTTCAATTGGCTTTTTTTCGCGTTAGTAGCATACACCTAATAATATGTATAAACACAAATTTTATTTACATGTTACTAGAATAAGGAAATTAGAATGAACAAAACCAAGTATTGTTGCTGTTGAACCAAAGATAAACTGAATATTATTAGCCGAGTATATTATTGTGGCTTGA---TAAAT------AAGCCAGCACATGGGCTAATTTATAC-CTGGGCCACAATAATATACCC-------------------------------------------------------------------------------------------------------------------------------------------------------TAAAGAAAAAGCTTACAACTAAAAATTGTTAATGTTTCAGAACTTATTCGCTGCGGGAACAGACACATCCTCTAGTACAGTAGAATGGGCAATAGCCGAACTCATT
>Cno-F3H-1
GCTGATATTGAAGGTGGGAAGCTTACAGATACTGAAATCAAAGCTTTGCTTCTGGTATGCCTCTTTTTTAATTGGCTTATTTTGGCGTTAGTAGTATACACCTAATAATGTGTATAAACACAAAATTTATTTACATGTTACTAGAATAAGAAATTTAGAATGAACAAAACCAAGTGTTGTTGCTGTTGAACCAAAGTTAAACTGAATGTTATTAGCCGAGTATATTATTGTGGCTCAAGTATAATTGTTTTAAGATTAGCCCATGTGTTAGCTTATTTATCAAGCCACAATAATACACTCTTATACATTGTAAAATAACATCAAAAGAA-TTTAACATATAGGCCCATAGGGT--TATTTACATAGAAAACGTATATATATTTGTGATTATTGTATTAATTAGTGTATAAATTCTATCTTTCAACATCTTTTTAATGAAAACAACACGAATTAAAGAAAAAGCTTACGACTAAAAATTGTTAATGTTTCAGAATTTATTCGCTGCGGGAACAGACACATCCTCTAGTACAGTAGAATGGGCAATAGCCGAACTCATT
>Cno-F3H-2
GCTGATATTGAAGGTGGGAAGCTTACAGATACTGAAATCAAAGCTTTGCTTCTGGTATGCCTCTTTTTTAATTGGCTTATTTTGGCGTTAGTAGTATACACCTAATAATGTGTATAAACACAAAATTTATTTACATGTTACTAGAATAAGAAATTTAGAATGAACAAAACCAAGTGTTGTTGCTGTTGAACCAAAGTTAAACTGAATGTTATTAGCCGAGTATATTATTGTGGCTCAAGTATAATTGTTTTAAGATTAGCCCATGTGTTAGCTTATTTATTGAGCGACAATAATATACTCTTATACATTGTAAAATACCATCAAAAGAA-TTTAACATATAGGCCCATAGGCT----ATTACATAGAAAACGTGTATATATTTGTGATTATTGTATTAATTAGTGTATAAATTCTATCTTTCAACATCTTTTTAATGAAAACAACATGAATTAAAGAAAAAGCTTACAACTAAAAATTGTTAATGTTTCAGAATTTATTCGCTGCGGGAACAGACACATCCTCTAGTACAGTAGAATGGGCAATAGCCGAACTCATT
>Cno-F3H-3
GCTGATATTGAAGGTGGGAAGCTTACAGATACTGAAATCAAAGCTTTGCTTCTGGTATGCCTCTTTTTCAATTGGCTTATTTTGGCGTTAGTAGTATACACCTGATAATACGTATAAACACAAATTTTATTTACATGTTACTAGAATAAGAAAATTAGAATGAACAAAACCAAGTGCTGTTGCTGTTGGACCAAAGATAAACCGAATGTTATTAGCCGAGTATATTATTGTGGCTCAAGTATAATTGTTTTAAGATTAGCCCATGTGTTAGCTTATTTATCAAGCCACAAT--TATACTTTTATACATTGTAAAATACCATCAAAAGAA-TTTAACATATAGGCCCATAGGCT----ATTACATAGAAAACGTGTATATATTTGTGATTATTGTATTAATTAGTGTATAAATTCTATCTTTCAACATCTTTTTAATGAAAACAACATGAATTAAAGAAAAGGCTTACAACTAAAAATTGTTAATGTTTCAGAATTTATTCGCTGCGGGAACAGACACATCCTCTAGTACAGTAGAATGGGCAATAGCCGAACTCATT
>Cbi-F3H-1
GCTGATATTGAAGGTGGGAAGCTTACAGATACTGAAATCAAAGCTTTGCTTCTGGTATGCCTCTTTTTTAATTGGCTTATTTTGGCGTTAGTAGTATACACCTAATAATGTGTATAAACACAAAATTTATTTACATGTTACTAGAATAAGAAAATTAGAATGAACAAAACCAAGTGTTGTTGCTGTTGAACCAAAGTTAAACCGAATGTTATTAGCCGAGTATATTATTGTGGCTCAA---------------------------------------------GCCACAATAGTATACTCTTATACATTGTAAAATAACATCAAAAGAA-TTTAACATATAGGCCCACAGGGT--TAATTACATAGAAAACGTATATATATTTGTGATTATTGTATTAATTAGTGTATAAATTCTATCTTTCAACATCTTTTTAATGAAAACAACATGAATTAAAGAAAAAGCTTACAACTAAAAATTGTTAATGTTTCAGAATTTATTCGCTGCGGGAACAGACACATCCTCTAGTACAGTAGAATGGGCAATAGCCGAACTCATT
>Cs-F3H-1
GCTGATATTGAAGGTGGGAAGCTTACAGATACTGAAATCAAAGCTTTGCTTCTGGTATGCCTCTTTTTTAATTGGCTTATTTTGGCGTTAGTAGTATACACCTAATAATGTGTATAAACACAAAATTTATTTACATGTTACTAGAATAAGAAAATTAGAATGAACAAAACCAAGTGTTGTTGCTGTTGAACCAAAGTTAAGCTGAATGTTATTAGCCGAGTATATTATTGTGACTCAAGTATAATTGTTTTAAGATTAGCCCATGTGTTAGCTTATTTATCAAACCACAATAATATACTCTTATACATTGTAAAATAACATCAAAAGAA-TTTAACATATAGGCCCATAGGGT--TAATTACATAGAAAACGTATATATATTTGTGATTATTGTATTAATTAGTGTATAAATTCTATCTTTCAACATCTTTTTAATGAAAACAACATGAATTAAAGAAAAAGCTTACAACTAAAAGTTGTTAATGTTTCAGAATTTATTCGCTGCGGGAACAGACACATCCTCTAGTACAGTAGAATGGGCAATAGCCGAACTCATT
>Cp-F3H-1
GCTGATATTGAAGGTGGGAAGCTTACAGATACTGAAATCAAAGCTTTGCTTCTGGTATGCCTCTTTTTTAATTGGCTTATTTTGGCGTTAGTAGTATACACCTAATAATGTGTATAAACACAAAATTTATTTACATGTTACTAGAATAAGAAAATTAGAATGAACAAAACCAAGTGTTGTTGCTGTTGAACCAAAGTTAAACCGAATGTTATTAGCCGAGTATATTATTGTGGCTCAAGTATAATTGTTTTAAGATTAGCCCATGTGTTAGCTTATTTATCAATCCACAATAATATACTCTTATACATTGTAAAATAACATCAAAAGAA-TTTAACATATAGGCCCATAGGGT--TAATTACATAGAAAACGTATATATATTTGTGATTATTGTATTAATTAGTGTATAAATTCTATCTTTCAACATCTTTTTAATGAAAACAACATGAATTAAAGAAAAAGCTTACAACTAAAAATTGTTAATGTTTCAGAATTTATTCGCTGCGGGAACAGACACATCCTCTAGTACAGTAGAATGGGCAATAGCCGAACTCATT
>Cp-F3H-2
GCTGATATTGAAGGTGGGAAGCTTACAGATACTGAAATCAAAGCTTTGCTTCTGGTATGCCTCTTTTTTAATTGGCTTATTTTGGCGTTAGTAGTATACACCTAATAATGTGTATAAACACAAAATTTATTTACATGTTACTAGAATAAGAAAATTAGAATGAACAAAACCAAGTGTTGTTGCTGTTGAACCAAAGTTAAACTGAATGTTATCAGCCGAGTATATTATTGTGGCTCAAGTATAATTGTTTTAAGATTAGCCCATGTGTTAGCTTATTTATCAAGCCACAATAATATACTCTTATACATTGTAAAATAACATCAAAAGAATTTTAACATATAGGCCCATAGGGT--TAATTACATAAGGAACGTATATATATTTGTGATTATTGTATTAATTAGTGTATAAATTCTATCTTTCAACATCTTTTTAATGAAAACAACATGAATTAAAGAAAAAGCTTACAACTAAAAATTGTTAATGTTTCAGAATTTATTCGCTGCGGGAACAGACACATCCTCTAGTACAGTAGAATGGGCAATAGCCGAACTCATT
>Cl-F3H-1
GCTGATATTGAAGGTGGGAAGCTTACAGATACTGAAATCAAAGCTTTGCTTCTGGTATGCCTCTTTTTCAATTGGCTTATTTTGGCGTTAGTAGTATACACCTGATAATATGTATAAACACAAATTTTATTTACATGTTACTAGAATAAGAAAATTAGAATGAACAAAACCAAGTGCTGTTGCTGTTGAACCAAAGATAAACTGAATGTTATTAGCCGAGTATATTATTGTGGCTCAAGTATAATTGTTTTAAGATTTGCCCATGTGTTAGCTTATTTATCAAGCCACAATAATATACTCTTATACATTGTAACATACCATCAAATGAA-TTTAACATATAGGCCCATAGGGT--TAATTACATAGAAAACGTGTATATATTTGTGATTATTGTATTAATTAGTGTATAAATTCTATCTTTCAACATCTTTTTAATGAAAACAACATGAATTAAAGAAAAAGCTTACAACTAAAAATTGTTAATGTTTCAGAATTTATTCGCTGCGGGAACAGACACATCCTCTAGTACAGTAGAATGGGCAATAGCCGAACTCATT
>Cn-F3H-1
GCTGATATTGAAGGTGGGAAGCTTACAGATACTGAAATCAAAGCTTTGCTTCTGGTATGCCTCTTTTTTAATTGGCTTATTTTGGCGTTAGTAGTATACACCTAATAATGTGTATAAACACAAAATTTATTTACATGTTACTAGAATAAGAAAATTAGAATGAACAAAACCAAGTGTTGTTGCTGTTGAACCAAAGTTAAACCGAATGTTATTAGCCGAGTATATTATTGTGGCTCAAGTATAATTGTTTTAAGATTAGCCCATGTGTTAGCTTATTTATCAAGCCACAATAGTATACTCTTATACATTGTAAAATACCATCAAAAGAA-TTTAACATATAGGCCCATAGGGT--TAATTACATAGAAAACGTATATATATTTGTGATTATTGTATTAATTAGTGTATAAATTCTATCTTTCAACATCTTTTTAATGAAAACAACATGAATTAAAGAAAAAGCTTACAACTAAAAATTGTTAATGTTTCAGAATTTATTCGCTGCGGGAACAGACACATCCTCTAGTACAGTAGAATGGGCAATAGCCGAACTCATT
>Cri-F3H-1
GCTGATATTGAAGGTGGGAAGCTTACAGATACTGAAATCAAAGCTTTGCTTCTGGTATGCCTCTTTTTCAATTGGCTTATTTTGGCGTTAGTAGTATACACCTGATAATATGTATAAACACAAATTTTATTTACATGTTACTAGAATAAGAAAATTAGAATGAACAAAACCAAGTGCTCTTGCTGTTGAACCAAAGATAAATTGAATGTTATTAGCCGAGTATATTATTGTGGCTCAAGTATAATTGTTTTAAGATTTGCCCATGTGTTAGCTTATTTATCAAGCCACAATAATATACTCTTATACATTGTAACATACCATCAAATGAA-TTTAACATATAGGCCCATAGGGT--TAATTACATAGAAAACGTGTATATATTTGTGATTATTGTATTAATTAGTGTATAAATTCTATCTTTCAACATCTTTTTAATGAAAACAACATGAATTAAAGAAAAAGCTTACAACTAAAAATTGTTAATGTTTCAGAATTTATTCGCTGCGGGAACAGACACATCCTCTAGTACAGTAGAATGGGCAATAGCCGAACTCATT
>Cdi-F3H-1
GCTGATATTGAAGGTGGGAAGCTTACAGATACTGAAATCAAAGCTTTGCTTCTGGTATGCCTCTTTTTTAATTGGCTTATTTTGGCGTTAGTAGTATACACCTAATAATGTGTATAAACACAAAATTTATTTACATGTTACTAGAATAAGAAAATTAGAATGAACAAAACCAAGTGTTGTTGCTGTTGAACCAAAGTTAAACTGAATGTTATTAGCCGAGTATATTATTGTGGCTCAAGTATAATTGTTTTAAGATTAGCC---GTGTTAGCTTATTTATCAAGCCACAATAATATACTCTTATACATTGTAAAATAACATCAAAAGAA-TTTAACATATAGGCCCATAGGGT--TAATTACATAAGGAACGTATATATATTTGTGATTATTGTATTAATTAGTGTATAAATTCTATCTTTCAACATCTTTTTAATGAAAACAACGTGAATTAAAGAAAAAGCTTACAACTAAAAATTGTTAATGTTTCAGAATTTATTTGCTGCGGGAACAGACACATCCTCTAGTACAGTAGAATGGGCAATAGCCGAACTCATT
>Cdi-F3H-2
GCTGATATTGAAGGTGGGAAGCTTACAGATACTGAAATCAAAGCTTTGCTTCTGGTATGCCTCTTTTTCAATTGGCTTATTTTGGCGTTAGTAGTATACACCTGATAATATGTGTAAACACAAATTTTATTTACATGTTACTAGAATAAGAAAATTAGAATGAACAAAACCAAGTGCTGTTGCTGTTGAACCAAAGATAAACTGAATGTTATTAGCCGAGTATATTATTGTGGCTCAAGTATAATTGTTTTAAGATTTGCCCATGTGTTAGCTTATTTATCAAGCCACAATAATATACTCTTATACATTGTAACATACCATCAAATGAA-TTTAACATATAGGCCCATAGGGT--TAATTACATAGAAAACGTGTATATATTTGTGATTATTGTATTAATTAGTGTATAAATTCTATCTTTCAACATCTTTTTAATGAAAACAACATGAATTAAAGAAAAAGCTTACAACTAAAAATTGTTAATGTTTCAGAACTTATTCGCTGCGGGAACAGACACATCCTCTAGTACAGTAGAATGGGCAATAGCCGAACTCATT
>Cdi-F3H-3
GCTGATATTGAAGGTGGGAAGCTTACAGATACTGAAATCAAAGCTTTGCTTCTGGTATGCCTCTTTTTTAGTTGGCTTATTTTGGCGTTAGTAGTATACACCTAATAATGTGTATAAACACAAAATTTATTTACATGTTACTAGAATAAGAAAATTAGAATGAACAAAACCATGTGTTGTTGCTGTTGAACCAAAGTTAAACCGAATGTTATTAGCCGAGTATATTATTGTGGCTCAAGTGTAATTGTTTTAAGATTAGCCCATGTGTTAGCTTATTTATCAAGCCACAATAATATACTCTTATACATTGTAAAATAACATCAAAAGAA-TTTAACATATAGGCCCATAGGGT--TAATTACATAGAAAACGTATATATATTTGTGATTATTGTATTAATTAGTGTATAAATTCTATCTTTCAACATCTTTTTAATGAAAACAACATGAATTAAAGAAAAAGCTTACAACTAAAAATTGTTAATGTTTCAGAATTTATTCGCTGCGGGAACAGACACATCCTCTAGCACAGTAGAATGGGCAATAGCCGAACTCATT
>Cbo-F3H-1
GCTGATATTGAAGGTGGGAAGCTTACAGATACTGAAATCAAAGCTTTGCTTCTGGTATGCCTCTTTTTTAATCGGCTTATTTTGGCGTTAGTAGTATACACCTAATAATGTGTATAAACACAAAATTTATTTACATGTTACTAGAATAAGAAAATTAGAATGAACAAAACCAAGTGTTGTTGCTGTTGAACCAAAGTTAAACTGAATGTTATTAGCCGAGAATATTATTGTGGCTCAAGTATAATTGTTTTAAGATTTGCCCATGTGTTAGCTTATTTATCAAGCCACAATAATATACTCTTATACATTGTAAAATACCATCAAATGAA-TTTAACATATAGGCCCATAGGGT--TAATTACATAGAAAACGTGTATATATTTGTGATTATTGTATTAATTAGTGTATAAATTCTATCTTTCAACATCTTTTTAATGAAAACAACATGAATTAAAGAAAAAGCTTACAACTAAAAATTGTTAATGTTTCAGAATTTATTCGCTGCGGGAACAGACACATCCTCTAGTACAGTAGAGTGGGCAATAGCCGAACTCATT
>Cok-F3H-1
GCTGATATTGAAGGTGGGAAGCTTTCAGATACTGAGATCAAAGCTTTGCCTCTGGTATGCCTCTTTTTTAATCGGCTTATTTTGGCGTTAGTAGTATACACCTAATAATGTGTATAAACACAAAATTTATTTGCATGTTACTAGAATAAGAAATTTAGAATGAACAAAACCAAGTGTTGTTGCTGTTGAACCAAAGTTAAACTGAATGTTATTAGCCGAGTATATTATTGTGGCTCAAGTATAATTGTTTTAAGATTAGCCCATGTGTTAGCCTATTTATCAAGCCACAATAATATACTCATATACATTGTAAAATACCATCAAAAGAA-TTTAACATATAGGCCCATAGGGT--TAATTACATAGAAAACGTATATATATTTGTGATTATTGTATTAATTAGTGTATAAATTCTATCTTTCAACATCTTTTTAATGAAAACAACATGAATTAAAGAAAAAGCTTACAACTAAAAATTGTTAATGTTTCAGAATTTATTCGCTGCGGGAACAGACACATCCTCTAGTACAGTAGAATGGGCAATAGCCGAACTCATT
>Cok-F3H-2
GCTGATATTGAAGGTGGGAAGCTTTCAGATACTGAGATCAAAGCTTTGCTTCTGGTATGCCTCTTTTTTAATCGGCTTATTTTGGCGTTAGTAGTATACACCTAATAATGTGTATAAACACAAAATTTATTTGCATGTTACTAGAATAAGAAATTTAGAATGAACAAAACCAAGTGTTGTTGCTGTTGAACCAAAGTTAAACTGAATGTTATTAGCCGAGTATATCATTGTGGCTCAAGTATAATTGTTTTAAGATTAGCCCATGTGTTAGCTTATTTATCAAGCCACAATAATATACTCATATACATTGTAAAATACCATCAAAAGAA-TTTAACATATAGGCCCATAGGGT--TAATTACATAGAAAACGTATATATATTTGTGATTATTGTATTAATTAGTGTATAAATTCTATCTTTCAACATCTTTTTAATGAAAACAACATGAATTAAAGAAAAAGCTTACAACTAAAAATTGTTAATGTTTCAGAATTTATTCGCTGCGGGAACAGACACATCCTCTAGTACAGTAGAATGGGCAATAGCCGAACTCATT
>CiXX-F3H-1
GCTGATATTGAAGGTGGGAAGCTTTCAGATACTGAGATCAAAGCTTTGCTTCTGGTATGCCTCTTTTTTAATCGGCTTATTTTGGCGTTAGTAGTATACACCTAATAATGTGTATAAACACAAAATTTATTTGCATGTTACTAGAATAAGAAAATTAGAATGAACAAAACCAAGTGTTGTTGCTGTTGAACCAAAGTTAAACTGAATGTTATTAGCCGAGTATATTATTGTGGCTCAAGTATAATTGTTTTAAGATTA-CCCATGTGTTAGCTTATTTATCAAGCCACAATAATATACTCTTATACATTGTAAAATAACATCAAAAGAA-TTTAACATATAGGCCCATAGGGT--TAATTACATAAGGAACGTATATATATTTGTGATTATTGTATTAATTAGTGTATAAATTCTATCTTTCAACATCTTTTTAATGAAAACAACATGAATTAAAGAAAAAGCTTACAACTAAAAATTGTTAATGTTTCAGAATTTATTCGCTGCGGGAACAGACACATCCTCTAGTACAGTAGAATGGGCAATAGCCGAACTCATT
>CiXX-F3H-2
GCTGATATTGAAGGTGGGAAGCTTACAGATACTGAAATCAAAGCTTTGCTTCTGGTATGCCTCTTTTTTAATTGGCTTATTTTGGCGTTAGTAGTATACACCTAATAATGTGTATAAACACAAAATTTATTTACATGTTACTAGAATAAGAAAATTAGAATGAACAAAACCAAGTGTTGTTGCTGTTGAACCAAAGTTAAACTGAATGTTATTAGCCGAGTATATTATTGTGGCTCAAGTATAATTGTTTTAAGATTAGCCCATGTGTTAGCTTATTTATCAAGCCACAATAATATACTCTTATACATTGTAAAATAACATCAAAAGAA-TTTAACATATAGGCCCATAGGGT--TAATTACATAGAAAACGTATATATATTTGTGATTATTGTATTAATTAGTGTATAAATTCTATCTTTCAACATCTTTTTAATGAAAACAACATGAATTAAAGAAAAAGCTTACAACTAAAAATTGTTAATGTTTCAGAATTTATTCGCTGCGGGAACAGACACATCCTCTAGTACAGTAGAATGGGCAATAGCCGAACTCATT
>CiMZ-F3H-1
GCTGATATTGAAGGTGGGAAGCTTACAGATACTGAAATCAAAGCTTTGCTTCTGGTATGCCTCTTTTTTAATTGGCTTATTTTGGCGTTAGTAGTATACACCTAATAATGTGTATAAACACAAAATTTATTTACATGTTACTAGAATAAGAAAATTAGAATGAACAAAACCAAGTGTTGTTGCTGTTGAACCAAAGTTAAACTGAATGTTATTAGCCGAGTATATTATTGTGGCTCAAGTATAATTGTTTTAAGATTAGCCCATGTGTTAGCTTATTTATCAAGCCACAATAATATACTCTTATACATTGTAAAATAACATCAAAAGAA-TTTAACATATAGGCCCATAGGGTAATAATTACATAGAAAACGTATATATATTTGTGATTATTGTATTAATTAGTGTATAAATTCTATCTTTCAACATCCTTTTAACGAAAACAACATGAATTAAAGAAAAAGCTTACAACTAAAAATTGTTAATGTTTCAGAATTTATTCGCTGCGGGAACAGACACATCCTCTAGTACAGTAGAATGGGCAATAGCCGAACTCATT
>CiMZ-F3H-2
GCTGATATTGAAGGTGGGAAGCTTACAGATACTGAAATCAAAGCTTTGCTTCTGGTATGCCTCTTTTTTAATTGGCTTATTTTGGCGTTAGTAGTATACACCTAATAATGTGTATAAACACAAAATTTATTTACATGTTACTAGAATAAGAAAATTAGAATGAACAAAACCAAGTGTTGTTGCTGTTGAACCAAAGTTAAACTGAATGTTATTAGCCGAGTATATTATTGTGGCTCAAGTATAATTGTTTTAAGATTAGCCCATGTGTTAGCTTATTTATCAAGCCACAATAATATACTCTTATACATTGTAAAATAACATCAAAAGAA-TTTAACATATAGGCCCATAGGGTAATAATTACATAGAAAACGTATATATATTTGTGGTTATTGTATTAATTAGTGTATAAATTCTATCTTTCAACATCTTTTTAATGAAAACAACATGAATTAAAGAAAAAGCTTACAACTAAAAATTGTTAATGTTTCAGAATTTATTCGCTGCGGGAACAGACACATCCTCTAGTACAGTAGAATGGGCAATAGCCGAACTCATT
>CiGY-F3H-1
GCTGATATTGAAGGTGGGAAGCTTACAGATACTGAAATCAAAGCTTTGCTTCTGGTATGCCTCTTTTTTAATTGGCTTATTTTGGCGTTAGTAGTATACAACTGATAATATGTATAAACACAAATTTTATTTACATGTTACTAGAATAAGAAAATTAGAATGAACAAAACCAAGTGCTGTTGCTGTTGAACCAAAGATAAACTGAATGTTATTAGCCGAGTATATTATTGTGGCTCAAGTATAATGATAAATAAGCCAACACATGGGCTAAT-------------CCCAAT--TATACCTTTATACATTGTAAAATACCATCAAAAGAA-TTTAACATATAGGCCCATAGGGT----ATTACATAGAAAACGTGTATATATTTGTGATTATTGTATTAATTAGTGTATAAATTCTATCTTTCAACATCTTTTTAATGAAAACAACATGAATTAAAGAAAAAGCTTACAACTAAAAATTGTTAATGTTTCAGAATTTATTCGCTGCGGGAACAGACACATCCTCTAGTACAGTAGAATGGGCAATAGCCGAACTCATT
>Cv-F3H-1
GCTGATATTGAAGGTGGGAAGCTTACAGATACTGAAATCAAAGCTTTGCTTCTGGTATGCCTTTTTTTCAATTGGCTTATTTTGGCGTTAGTAGTATACACCTGATAATATGTATAAACACAAATTTTATTTACATGTTACTAGAATAAGAAAATTAGAATGAACAAAACCAAGTGCTGTTGCAGTTGAACCAAAGATAAACTGAATGTTATTAGCCGAGTATATTATTGTGGCTCAAGTATAATTGTTTTAAGATTAGCCGGC---------------------------------------------------TAATCTTAAAACAATTATA-----------CTTAGGGTAATAATTACATAGAAAACGTGTATATATTTGTGATTATTGTATTAATTAGTGTATAAATTCTATCTTTCAACATCTTTTTAATGAAAACAACATGAATTAAAGAAAAAGCTTACAACTAAAAATTGTTAATGTTTCAGAATTTATTCGCTGCGGGAACAGACACATCCTCTAGTACAGTAGAATGGGCAATAGCCGAACTCATT
>Cv-F3H-2
GCTGATATTGAAGGTGGGAAGCTTACAGGTACTGAAATCAAAGCTTTGCTTCTGGTATGCCTTTTTTTCAATTGGCTTATTTTGGCGTTAGTAGTATACACCTGATAATATGTATAAACACAAATTTTATTTACATGTTACTAGAATAAGAAAATTAGAATGAACAAAACCAAGTGCTGTTGCAGTTGAACCAAAGATAAACTGAATGTTATTAGCCGAGTATATTATTGTGGCTCAAGTATAATTGTTTTAAGATTATCCGGC---------------------------------------------------TAATCTTAAAACAATTATA-----------CTTAGGGTAATTATTACATAGAAAACGTGTATATATTTGTGATTATTGTATTAATTAGTGTATAAATTCTATCTTTCAACATCTTTTTAATGAAAACAACATGAATTAAAGAAAAAGCTTACAACTAAAAATTGTTAATGTTTCAGAATTTATTCGCTGCGGGAACAGACACATCCTCTAGTACAGTAGAATGGGCAATAGCCGAACTCATT
>Ot-F3H-1
GCTGATATTGAAGGTGGGAAGCTTACAGATACTGAAATCAAAGCTTTGCTTCTGGTATGCCTCTT-TTCAATTGGCTTATTTTGGCGTTAGTAGTATACACCTAATAATATGTATAAACACAAATTTTATTTACATGTTACTAGAATAAGAAAATTAGAATGAACAAAACCAAGTGTGGTTGCTGTTGAACCAAAGATAAACTGAATATTATTAGCCGAGTATATTATTGTGGCATGA---TAAAT------AAGTTACCACATGCGCTAATTTATAC-TTGGGCCACAATAATATACTATTATACATTGTAAAATACCATCAAAAGAA-TTTAACATATAGGCCCACAGGGT--TAATTACATAAAGAACGTGTATATATTTGTAATTATTGTACTAATTA-TGTATAAATTCTATCTTTCAACATCTTTTTAATGAAAACAACATGAATTAAAGAAAAAGCTTACAACTAAAATTTGTTAATGTTTCAGAACTTATTCACTGCGGGAACAGACACATCCTCTAGTACAGTAGAATGGGCAATAGCCGAACTCATT
>Ot-F3H-2
GCTGATATTGAAGGTGGGAAGCTTACAGATACTGAAATCAAAGCTTTGCTTCTGGTATGCCTCTT-TTCAATTGGCTTATTTTGGCGTTAGTAGTATACACCTAATAATATGTATAAACACAAATTTTATTTACATGTTACTAGAATAAGAAAATTAGAATGAACAAAACCAAGTGTGGTTGCTGTTGAACCAAAGATAAACTGAATATTATTAGCCGAGTATATTATTGTGGCATGA---TAAAT------AAGTTACCACATGCGCTAATTTATAC-TTGGGCCACAATAATATACTATTATACATTGTAAAATACCATCAAAAGAA-TTTAACATATAGGCCCACAGGGT--TAATTACATAAAGAACGTGTATATATTTGTGATTATTGTACTAATTA-TGTATAAATTCTATCTTTCAACATCTTTTTAATGAAAACAACATGAATTAAAGAAAAAGCTTACAACTAAAATTTGTTAATGTTTCAGAACTTATTCACTGCGGGAACAGACACATCCTCTAGTACAGTAGAATGGGCAATAGCCGAACTCATT
>Ol-F3H-1
GCTGATATTGAAGGTGGGAAGTTTCCAGAT-CTGAAATCAAAGCTTTGCTTCTGGTA-GCCTTTTTTTCAAATGGCTTTTTTTGGCGTTAGTAGTATCCACCTAATAATATGTATA-ACACAGATTTTATTTACATGTTACTAGAATAAGAAAATTAGAATGAACAAAACCAAGTGTTGTTGCTGTTGAACCAAAGATAAACTGAATATTATTAGCCGAGTATATTATTGTGGCTTGA---TAAAT------AAGTTAACACATGGGCTAATTTATAC-TTGGGCCACAATAATATACTCTTATACATTGTAACATACTATCAAAAGAA-TTTAACATATAGGCCCATAGGGT--TAATTACATAGAGAACGTGTATATATTTGTGATTATTTTACTAGTTAGTGTATAAATTTTATCCTTCAACATCTTTTTAATGAAAACAACATGAATTAAAGAAAAAGCTTACAACTAAAAATTGTTAATGTTTCAGAACTTATTCACTGCGGGAACAGACACATCCTCTAGTACAGTAGAATGGGCAATAGCCGAACTCATT
>Ol-F3H-2
GCTGATATTGAAGGTGGGAAGTTTCCAGAT--TGAAATCAAAGCCTTGCTTTTGGTA-GCCTTTTTTTCAATTGGCTTTTTTTGGCGTTAGTAGTATCCACCTAATAATATGTATAAACACAGATTTTATTTACATGTTACTAGAATAAGAAAATTAGAATGAACAAAACCAAGTGTTGTTGCTGTTGAACCAAAGATAAACTGAATATTATTAGCCGAGTATATTATTGTGGCTTGA---TAAAT------AAGTTAACACATGGGCTAATTTATAC-TTGGGCCACAATAATATACTCTTATACATTGTAACATACTATCAAAAGAA-TTTAACATATAGGCCCATAGGGT--TAATTACATAGAGAACGTGTATATATTTGTGATTATTTTACTAATTAGTGTATAAATTTTATCCTTCAACATCTTTTTAATGAAAACAACATGAATTAAAGAAAAAGCTTACAACTAAAAATTGTTAATGTTTCAGAACTTATTCACTGCGGGAACAGACACATCCTCTAGTACAGTAGAATGGGCAATAGCCGAACTCATT
>Cm-F3H-1
GCTGATATTGAAGGTGGGAAGCTTACAGATACTGAAATCAAAGCTTTGCTTCTGGTATGCCTCTTTTTCAATTGGCTTTTTTTGGCGTTAGTAGTATACACCTAATAATATGTATAAACACAGATTTTATTTACATGTTACTAGAATAAGAAAATTAGAATGAACAAAACCAAGTGTTGTTGCTGTTGAACCAAAGATAAACTGAATATTATTAGCCGAGTATATTATTGTGGCTTGA---TAAAT------AAGTTAACACATGGGCTAATTTATAC-TTGGGCCACAATAATATACTCTTATACATTGTAACATACTATCAAAAGAA-TTTAACATATAGGCCCATAGGGTAATAATTACATAGAGAACGTGTATATATTTGTGATTATTTTACTAATTAGTGTATAAATTTTATCCTTCAACATCTTTTTAATGAAAACAACATGAATTAAAGAAAAAGCTTACAACTAAAATTTGTTAATGTTTCAGAACTTATTCACTGCGGGAACAGACACATCCTCTAGTACAGTAGAATGGGCAATAGCCGAACTCATT
>Cmo-F3H-1
GCTGATATTGAAGGTGGGAAGCTTACAGATACTGAAATCAAGGCTTTGCTTCTGGTATGCCTATTTTTCAATTGGCTTATTTTGGCGTTAGTAGTATACACCTAATAATATGTATAAACATAAATTTTATTTACATGTTAATAGAATAAGAAAATTAGAATGAACAAAACCAAGTGTTGTTGCTGTTGAACCAAAGTTAAACTGAATGTTATTAGCC-AGTATATTATTGTGGCTCAAGTATAATTGTTTTAAGATTAACCCATGTGTTAGCTTATTTATCAAGCCACAAT--TATACTTTTATACATTGTAAAATACCATCAAAAGAA-TTTAACATATAGGCCCATTGGGT--TAATTACATAGAAAACGTGTATATATTTGTGATTATTGTATTAATTAGTGTATAAATTCTATCTTTCAACATCTTTTTAATGAAAACAACATGAATTAAAGAAAAAGCTTACAACTAAAAATTGTTAATGTTTCAGAATTTATTCGCTGCGGGAACAGACACATCCTCTAGTACAGTAGAATGGGCAATAGCCGAACTCATT
>Cor-F3H-1
GCTGATATTGAAGGTGGGAAGCTTACAGATACTGAAATCAAAGCTTTGCTTCTGGTATGCCTCTTCTTCAATTGGCTTATTTTGGCGTTAGTAGTATACACCTAATAATATGTATAAACACAGATTTTATTTACATGTTACTAGAATAAGAAAATTAGAATGAACAAAACCAAGTGGTGTTGCTGTTGAACCAAAGATAAACTGAATATTATTAGCCGAGTATATTATTGTGGTT---------------------------------------------------------------TTTTATACATTGTAAAATACCATCAAAAGAA-TTTAACATATAGGCCCATAGGGTAATAATTACATAGAGAACGTGTATATATTTGTGATTATTGTACTAATTAGTGTATAAATTCTATCTTTTAACATCTTTTTAATGAAAACAACACGAATTAAAGAAAAAGCTTACAACTAAAAATTGTTAATGTTTCAGAACTTATTCACTGCGGGAACAGACACATCCTCTAGTACAGTAGAATGGGCAATAGCCGAACTCATT
>Cor-F3H-2
GCTGATATTGAAGGTGGGAAGCTTACAGATACTGAAATCAAAGCTTTGCTTCTGGTATGCCTCTTTTTCAATTGGCTTATTTTGGCGTTAGTAGTATACACCTAATAATATGTATAAACACAGATTTTATTTACATGTTACTAGAATAAGAAAATTAGAATGAACAAAACCAAGTGGTGTTGCTGTTGAACCAAAGATAAACTGAATATTATTAGCCGAGTATATTATTGTGGCT---------------------------------------------------------------TTTTATACATTGTAAAATACCTTCAAAAGAA-TTTAACATATAGGCCCATAGGGTAATAATTACATAGAGAACGTGTATATATTTGTGATTATTGTACTAATTAGTGTATAAATTCTATCTTTTAACATCTTTTTAATGAAAACAACACGAATTAAAGAAAAAGCTTACAACTAAAAATTGTTAATGTTTCAGAACTTATTCACTGCGGGAACAGACACATCCTCTAGTACAGTAGAATGGGCAATAGCCGAACTCATT
>Csi-F3H-1
GCTGATATTGAAGGTGGGAAGCTTACAGATACTGAAATCAAAGCTTTGCTTCTGGTATGCCTCTT-TTCAATTGGCTTATTTTGGCGTTAGTAGTATACACCTAATAATATGTATAAACACAAATTTTATTTACATGTTACTAGAATAAGAAAATTAGAATGAACAAAACCAAGTGTTGTTGCTGTTGAACCAAAGATAAACTGAATATTATTAGCCGAGTATATTATTGTGGCTTGA---TAAAT------AAGTTAACACATGGGCTAATTTATAC-TTGGGCCACAATAATATACTATTATACATTGTAAAATACCATCAAAAGAA-TTTAATATATAGGCCCATAGGGTAATAATAACATAGAGAACGTGTATATA-----GGCCCATAGGGTAATAATTCTGTAAATTCTATCTTTCAACATCTTTTAAATGAAAACAACATGGATTAAAGAAAAAGCTTACAACTAAAATTTGTTAATGTTTCAGAACTTATTCACTGCGGGAACAGACACATCCTCTAGTACAGTAGAATGGGCAATAGCCGAACTCATT
>Cna-F3H-1
GCTGATATTGAAGGTGGGAAGCTTACAGATACTGAAATCAAGGCTTTGCTTCTGGTATGCCTATTTTTCAATTGGCTTATTTTGGCGTTAGTAGTATACACCTAATAATATGTATAGACATAAATTTTATTTACATGTTACTAGAATAAGAAAATTAGAATGAACAAAACCAAGTGTTGTTGCTGTTGAACCAAAGTTAAACTGAATGTTATTAGCC-AGTATATTATTGTGGCTCAAGTATAATTGTTTTAAGATTAACCCATGTGTTAGCTTATTTATCAAGCCACAAT--TATACTTTTATACATTGTAAAATACCATCAAAAGAA-TTTAACATATAGGCCCATAGGGT--TAATTACATAGAAAACGTGTATATATTTGTGATTATTGTATTAATTAGTGTATAAATTCTATCCTTCAACATCTTTTTAATGAAAACAACATGAATTAAAGAAAAAGCTTACAACTAAAAATTGTTAATGTTCCAGAACTTATTCCCTGCGGGAACAGAAACATCCTCTAGTACAGTAGAATGGGCAATAGCCGAACTCATT
>Car-F3H-1
GCTGATATTGAAGGTGGGAAGCTTACAGATACTGAAATCAAAGCTTTGCTTCTGGTATGCCTCTTTTTCAATTGGCTTATTTTGGCGTTAGTAGTATACACCTGATAATATGTATAAACACAAATTTTATTTACATGTTACTAGAATAAGAAAATTAGAATGAACAAAACCAAGTGCTGTTGCTGTTGAACCAAAGATAAACTGAATGTTATTAGCCGAGT-------------------------------------------------------------------------------TTATACATTGTAAAATACCATCAAAAGAA-TTTAACATATAGGCCCATAGGGT--TAATTACATAGAAAACGTGTATATATTTGTGATTATTGTATTAATTAGTGTATAAATTCTATCTTTCAACATCTTTTTAATGAAAACAACATGAATTAAAGAAAAAGCTTACAACTAAAAATTGTTAATGTTTCAGAATTTATTCGCTGCGGGAACAGACACATCCTCTAGTACAGTAGAATGGGCAATAGCCGAACTCATT
>Cc-F3H-1
GCTGATATTGAAGGTGGGAAGCTTACAGATACTGAAATCAAGGCTTTGCTTCTGGTATACCTCTTTTTCAATTGGCTTATTTTGGCGTTAGTAGTATACACCTAATAATATGTATAGACATAAATTTTATTTACATGTTACTAGAATAAGAAAATTAGAATGAACAAAACCAAGTGTTGTTGCTGTTGAACCAAAGTTAAACTGAATGTTATTAGCC-AGTATATTATTGTGGCTCAAGTATAATTGTTTTAAGATTAACCCATGTATTAGCTTATTTATCAAGCCACAAT--TATACTTTTATACATTGTAAAATACCATCAAAAGAA-TTTAACATATAGGCCCATAGGGT--TAATTACATAGAAAACGTGTATATATTTGTGATTATTGTATTAATTAGTGTATAAATTCTATCTTTCAACATCTTTTTAATGAAAACAACATGAATTAAAGAAAAAGCTTACAACTAAAAATTGTTAATGTTTCAGAATTTATTCGCTGCGGGAACAGACACATCCTCTAGTACAGTAGAATGGGCAATAGCCGAACTCATT
>Cma-F3H-1
GCTGATATTGAAGGTGGGAAGCTTACAGATACTGAAATCAAAGCTTTGCTTCTGGTATGCCTCTTTTTCAATTGGCTTTTTTTGGCGTTAGTAGTATACACCTAATAATATGTATAAACACAGATTTTATTTACATGTTACTAGAATAAGAAAATTAGAATGAACAAAACCAAGTGTTGTTGCTGTTGAACCAAAGATAAACTGAATATTATTAGCCGAGTATATTATTGTGGCTTGA---TAAAT------AAGTTAACACATGGGCTAATTTATAC-TTGGGCCACAATAATATACTCTTATACATTGTAACATACTATCAAAAGAA-TTTAACATATAGGCCCATAGGGT--TAATTACATAGAGAACGTGTATATATTTGTGATTATTTTACTAATTAGTGTATAAATTTTATCCTTCAACATCTTTTTAATGAAAACAACATGAATTAAAGAAAAAGCTTACAACTAAAAATTGTTAATGTTTCAGAACTTATTCACTGCGGGAACAGACACATCCTCTAGTACAGTAGAATGGGCAATAGCCGAACTCATT
>CzBT-F3H-1
GCTGATATTGAAGGTGGGAAGCTTACAGATACTGAAATCAAGGCTTTGCTTCTGGTATGCCTCTTTTTCAATTGGCTTATTTTCGCGTTAGTAGCATACACCTAATAATATGTATAAACACAAATTTTATTTACATGTTACTAGAATAAGGAAATTAGAATGAACAAAACCAAGTATTGTTGCTGTTGAACCAAAGATAAACTGAATATTATTAGCCGAGTATATTATTGTGGCTTGA---TAAAT------AAGCCAACGCATAAACCAA-TTATAC-CCGGGCCACAATAATATACCCTTATACATTGTAAAATACCTTCAAAAGAA-TTTAACAAATAGGCACATAGGGT--TAATTACATAGAGAACGTGTATATATTTGTGATTATTGTACTAATTA--------------------------------------GCAACATGAATTAAAGAAAAAGCTTACAACTAAAAATTGTTAATGTTTCAGAATTTATTCGCTACGGGAACAGACACATCCTCTAGTACAGTAGAATGGGCAATAGCCGAACTCATT
>CzSK-F3H-1
GCTGATATTGAAGGTGGGAAGCTTACAGATACTGAAATCAAAGCTTTGCTTCTGGTATGCCTCTT-TTCAATTGGCTTATTTTGGCGTTAGTAGTATACACCTAATAATATGCATAAACACAAATTTTATTTACATGTTACTAGAATAAGAAAATTAGAATGAACAAAACCAAGTGTTGTTGCTGTTGAACCAAAGATAAACTGAATATTATTAGCCGAGTATATTATTGTGGCTTGA---TAAAT------AAGTTAACACATGGGCTAATTTATAC-TTGAGCCACAATAATATAC-----------------TACCATCAAAAGAA-TTTAATATATAGGCCCATAGGGT--TAATAACATAGAGAACGTATATATA--GGCCCATAGGGTAATAATT----------------------------TTTAAATGAAAGCAACATGAATTAAAGAAAAAGCGTACAACTAAAAATTGTTAATGTTTCAGAACTTATTCACTGCGGGAACAGACACATCCTCTAGTACAGTAGAATGGGCAATAGCCGAACTCATT
>Act-F3H-1
GCTGATATTGAAGGTGGGAAGCTTACAGATACTGAAATCAAAGCTTTGCTTCTGGTATGCCTCTT-TTCAATTGGCTTATTTTGGCGTTAGTAGTATACACCTAATAATATGTATAAACACAAATTTTATTTACATGTTACTAGAATAAGAAAATTAGAATGAACAAAACCAAGTGTTGTTGCTATTGAACCAAAGATAAACTGAATATTATTAGCCGAGTATATTATTGTGGCTTGA---TAAAT------AAGTTAACACATGGACTAATTTATAC-TTGGGCCACAAT---------TTATGCATTGTAAAATACCATCAAAAGAA-TTTAATATATAGGCCCATAGGGTAATAATAACATAGAGAACGTGTATATAGGCGTAATAATAGTATAGATGTTTCTGTAAATTCTATCTTTCAACATCTTTTAAATGAAAACAACATGAACTAAAGAAAAAGCTTACAACTAAAAATTGTTAATGTTTCAGAACTTATTCACTGCGGGAACAGACACATCCTCTAGTACAGTAGAATGGGCAATAGCCGAACTCATT
>Cye-F3H-1
GCTGATATTGAAGGTGGGAAGCTTACAGATACTGAAATCAAAGCTTTGCTTCTGGTATGCCTCTTTTTTAATTGGCTTATTTTGGCGTTAGTAGTATACACCTAATAATGTGTATAAACACAAAATTTATTTACATGTTACTAGAATAAGAAAATTAGAATGAACAAAACCAAGTGTTGTTGCTGTTGAACCAAAGTTAAACTGAATGTTATTAGCCGAGTATATTATTGTGGCTCAAGTATAATTGTTTTAAGATTAGCCCATGTGTTAGCTTATTTATCAAGCCACAATAATATACTCTTATACATTGTTAAATAACATCAAAAGAA-TTTAACATATAGGCCCATAGGGTAATAATTACATAGAAAACGTATATATATTTGTGATTATTGTATTAATTAGTGTATAAATTCTATCTTTCAACATCTTTTTAATGAAAAAAACATGAATTAAAGAAAAAGCTTACAACTAAAATTTGTTAATGTTTCAGAATTTATTCGCTGCAGGAACAGACACATCCTCTAGTACAGTAGAATGGGCAATAGCCGAACTCATT
>Cye-F3H-2
GCTGATATTGAAGGTGGGAAGCTTACAGATACTGAAATCAAAGCTTTGCTTCTGGTATGCCTCTTTTTTAATTGGCTTATTTTGGCGTTAGTAGTATACACCTAATAATGTGTATAAACACAAATTTTATTTACATGTTACTAGAATAAGAAAATTAGAATGAACAAAACCAAGTGTTGTTGCTGTTGAACCAAAGTTAAACTGAATGTTATTAGCCGAGTATATTATTGTGGCTCAAGTATAATTGTTTTAAGATTAGCCCATGTGTTAGCTTATTTATCAAGCCACAATAATATACTCTTATACATTGTAAAATACCATCAAAAGAA-TTTAACATATAGGCCCATAGGGTAATAATTACATAGAAAACGTATATATATTTGTGATTATTGTATTAATTAGTGTATAAATTCTATCTTTCAACATCTTTTTAATGAAAACAACATGAATTAAAGAAAAAGCTTACAACTAAAAATTGTTAATGTTTCAGAATTTATTCGCTGCGGGAACAGACACATCCTCTAGTACAGTAGAATGGGCAATAGCCGAACTCATT
>Con-F3H-1
GCTGATATTGAAGGTGGGAAGCTTACAGATACTGAAATCAAAGCTTTGCTTCTGGTATGCCTCTTTTTTAATTGGCTTATTTTGGCGTTAGTAGTATACACCTAATAATGTGTATAAACACAAAATTTATTTACATGTTACTAGAATAAGAAAATTAGAATGAACAAAACCTAGTGTTGTTGCTGTTGAACCAAAGTTAAACTGAATGTTATTAGCCGAGTATATTATTGTGGCTCAAGTATAATTGTTTTAAGATTAGCCCATGTGTTAGCTTATTTATCAAGCCACAATAATATACTCTTATACATTGTAAAATAACATCAAAAGAA-TTTAACATATAGGCCCATAGGGTAATAATTACATAAGGAACGTATATATATTTGTGATTATTGTATTAATTAGTGTATAAATTCTATCTTTCAACATCTTTTTAATGAAAACAACATGAATTAAAGAAAAAGCTTACAACTAAAAATTGTTAATGTTTCAGAATTTATTCGCTGCGGGAACAGACACATCCTCTAGTACAGTAGAATGGGCAATAGCCGAACTCATT
>Cmk-F3H-1
GCTGATATTGAAGGTGGGAAGCTTACAGATACTGAAATCAAAGCTTTGCTTCTGGTATGCCTCTTTTTCAATTGGCTTTTTTTGGCGTTAGTAGTATACACCTAATAATATGTATAAACACAGATTTTATTTACATGTTACTAGAATAAGAAAATTAGAATGAACAAAACCAAGTGTTGTTGCTGTTGAACCAAAGATAAACTGAATATTATTAGCCGAGTATATTATTGTGGCTTGA---TAAAT------AAGTTAACACATGGGCTAATTTATAC-TTGGGCCACAATAATATACTCTTATACATTGTAACATACTATCAAAAGAA-TTTAACATATAGGCCCATAGGGTAATAATTACATAGAGAACGTGTATATATTTGTGATTATTTTACTAATTAGTGTATAAATTTTATCCTTCAACATCTTTTTAATGAAAACAACATGAATTAAAGAAAAAGCTTACAACTAAAAATTGTTAATGTTTCAGAACTTATTCACTGCGGGAACAGACACATCCTCTAGTACAGTAGAATGGGCAATAGCCGAACTCATT
>Coc-F3H-1
GCTGATATTGAAGGTGGGAAGCTTACAGACACTGAAATCAAAGCTTTGCTTCTGGTATGCCTCTTTTTCAATTGGCTTATTTTGGCGTTAGTAGTATACACCTAATAATGTGTATAAACACAAAATTTATTTACATGTTACTAGAATAAGAAAATTAGAATGAACAAAACCAAGTGTTGTTGCTATTGAACCAAAGTTAAACTGAATGTTATTAGCCGAGTATATTATTGTGGCTCAAGTATAATTGTTTTAAGATTAGCCCATGTGTTAGCTTATTTATCAAGCCACAATAATATACTCTAGTACATTGTAAAATACCATCAAAAGAA-TTTAACATAT--TCCCATAGGGTAATAATTACATAGAAAACGTGTATATATTTGTGATTATTGTATTAATTAGTGTATAAATTCTATCTTTCAACATCTTTTTAATGAAAACAACATGAATTAAAGAAAAAGCTTACAACTAAAATTTGTTAATGTTTCAGAATTTATTCGCTGCGGGAACAGACACATCCTCTAGTACAGTAGAATGGGCAATAGCCGAACTCATT
>Cyo-F3H-1
GCTGATATTGAAGGTGGGAAGCTTACAGATACTGAAATCAAAGCTTTGCTTCTGGTATGCCTTTTTTTCAATTGGCTTATTTTGGCGTTAGTAGTATACACCTGATAATATGTATAAACACAAATTTTATTTACATGTTACTAGAATAAGAAAATTAGAATGAACAAAACCAAGTGCTGTTGCAGTTGAACCAAAGATAAACTGAATGTTATTAGCCGAGTATATTATTGTGGCTCAA-----ATGGCTTGATAAATAAGCCATGGGCTAATTTATACTTAGAGCCACAATAATATACTCTTATACATTGTAAAATACCATCAAAAGAA-TTTAACATATAGGCCCATAGGGT--TAATTACATAGAAAACGTGTATACATTTGTGATTATTGTATTAATTAGTGTATAAATTCTATCTTTCAACATCTTTTTAATGAAAACAACATGAATTAAAGAAAAAGCTTACAACTAAAAATTGTTAATGTTTCAGAATTTATTCGCTGCGGGAACAGACACATCCTCTAGTACAGTAGAATGGGCAATAGCCGAACTCATT
>Ccr-F3H-1
GCTGATATTGAAGGTGGGAAGCTTACAGATACTGAAATCAAAGCTTTGCTTCTGGTATGCCTCTTTTTTAATTGGCTTATTTTGGCGTTAGTAGTATACACCTAATAATGTGTATAAACACAAAATTTATTTACATGTTACTAGAATAAGAAAATTAGAATGAACAAAACCAAGTGTTGTTGCTGTTGAACCAAAGTTAAACTGAATGTTATTAGCCGAGTATATTATTGTGGCTCAAGTATAATTGTTTTATGATTAGCCCATGTGTTAGCTTATTTATCAAGCCACAATAATATACTCTTATACATTGTAAAATAACATCAAAAGAA-TTTAACATATAGGCCCATAGGGT--TAATTACATAGAAAACGTATATATATTTGTGATTATTGTATTAATTAGTGTATAAATTCTATCTTTCAACATCTTTTTAATGAAAAAAACATGAATTAAAGAAAAAGCTTACAACTAAAAATTGTTAATGTTTCAGAATTTATTCGCTGCGGGAACAGACACATCCTCTAGTACAGTAGAATGGGCAATAGCCGAACTCATT
