# Supplementary material for: Clarifying Recent Adaptive Diversification of the Chrysanthemum-Group on the Basis of an Updated Multilocus Phylogeny of Subtribe Artemisiinae (Asteraceae: Anthemideae)
Source: Front Plant Sci. 2021 May 26;12:648026. doi: 10.3389/fpls.2021.648026 (PMC8187803; doi:10.3389/fpls.2021.648026)
Supplement: Supplementary Data Sheet 1 — Datasets of the sequence alignments. [file Data_Sheet_1.ZIP › its.fas]

>Apl
AGCAGAACGACCCGTGAACACGTAAAAACAACCGAGTGTTGAGTGGACCAAGCTCCTGTTTGATCCTCTCGACGCTTTGTCGATGCGCATTTACTCGAGTCCTCTTGGACCTTGTGAATGTGTCATTGGCGCATTAACAACCCCCGGCACAACGTGTGCCAAGGAAAACTAAACTCAAGAAGGCTCGTTTCATGATGCCCCCGTTCGCGGTGTGCTCATGGGATGTGGCTTCTTTATAAATCGCGTCGCCCCCCACAATTCTCCGTAAAGGGAACTTGTGTTTTGGGGGCGGATATTGGTCTCCCGTGCTCATGGCGTGGTTGGCCGAAATAGGAGTCCTTTCGATGGACGCACGAACTAGTGGTGGTCGTAAAAACCCTCGTCTTTTGTTTCGTGCTGTTGG
>Apa
AGCAGAACGACCCGTGAACACGTAAAAACAACCGAGTGTTGAGAGGACCAAGCTCCTGTTTGATCCTCTCGACGCTTTGTCGATGCGCATTTACTCGGGTCCTTTTGGACCTTGTGAATGTGTCATTGGCGCATTAACAACCCCCGGCACAACGTGTGCCAAGGAAAACTAAACTCAAGAAGGCTCGTTTCATGATGCCCCCGTTCGCGGTGTGCTCATGGGACGTGGCTTCTTTATAAATCGCGTCGCCCCCCACAATTCTCCGTAAAGGGAACATGTGTTTTGGGGGCGGATATTGGTCTCCCGTGCTCATGGCGTGGTTGGCCGAAATAGGAGTCCTTTCGATGGACGCACGAACTAGTGGTGGTCGTAAAAACCCTCGTCTTTTGTTTCGTGCTGTTGC
>Apr
AGCAG-ACGACCCGTG-ACACGTAAAAACAACCGAGTGTTGAGAGGACCAAGCTCCTGTTTGATCCTCTCGACGCTTTGTCGATGCGCATTTACTCGAGTCCTTTTGGACCTTGTGAATGTGTCATTGGCGCATTAACAACCCCCGGCACAACGTGTGCCAAGGAAAACTAAACTCAAGAAGGCTCGTTTCATGATGCCCCCGTTCGCGGTGTGCTCATGGGATGTGGCTTCTTTATAAATCGCGTCGCCCCCCACAATTCTCCGTAAAGGGAACATGTGTTTTGGGGGCGGATATTGGTCTCCCGTGCTCATGGCGTGGTTGGCCGAAATAGGAGTCCTTTCGATGGACGCACGAACTAGTGGTGGTCGTAAAAACCCTCGTCTTTTGTTTCGTGCTGTTGC
>Af
AGCAGAAGGACCCGGGAACACGTAAAACCAACGGAGTGTGGAGAGGACCAAGTTCCTGTTTGATCCTCTCGACGCTTTGTCGATGCGCATTTACTCGAGTCCTTTTGGACCTTGGGAATGTGTCATTGGCGCATTAACAACCCCCGGCACAACGTGTGCCAAGGAAAACTAAACTCAAGAAGGGTCGTTTCATGATGCCCCCGTTCGCGGTGTGCTCATGGGATGCGGCTTCTTTATAAATCGCGTCGCCCCCCACAATTCTCCGTAAAGGGAAATTGGGTTTTGGGGGCGGATATTGGTCTCCCGTGCTCATGGCGTGGTTGGCCGAAATAGGAGTCCTTTCGATGGACGCACGAACTAATGGTGGTCGTAAAAACCCTCGTCTTTTGTTTCGTGCTGTTGC
>Aa
AGCAG-ACGACCCGTG-ACACGTAAAAACAACCGAGTGTTGAGAGGACCAAGCTCCTGTTTGATCCTCTCGACGCTTTGTCGATGCGCATTTACTCGAGTCCTTTTGGACCTTGTGAATGTGTCATTGGCGCATTAACAACCCCCGGCACAACGTGTGCCAAGGAAAACTAAACTCAAGAAGGCTCGTTTCATGATGCCCCCGTTCGCGGTGTGCTCATGGGATGTGGCTTCTTTATAAATCGCGTCGCCCCCCACAATTCTCCGTAAAGGGAACATGTGTTTTGGGGGCGGATATTGGTCTCCCGTGCTCATGGCGTGGTTGGCCGAAATAGGAGTCCTTTCGATGGACGCACGAACTAGTGGTGGTCGTAAAAACCCTCGTCTTTTGTTTCGTGCTGTCGC
>Apv
AGCAGAACGACCCGTGAACACGTAAAAACAACCGAGTGTTGAGAGGACCAAGCTCCTGTTTGATCCTCTCGACGCTTTGTCGATGCGCATTTACTCGAGTCCTTTYGGACCTTGTGAATGTGTCRTTGGCGCATTAACAACCCCCGGCACAACGTGTGCCAAGGAAAACTAAACTCAAGAAGGCTCGTTTCATGATGCCCCCGTTCGCGGTGTGCTCATGGGATGTGGCTTCTTTATAAATCGCGTCGCCCCCCACAATTCTCCGTAAAGGGAACATGTGTTTTGGGGGCGGATATTGGTCTCCCGTGCTCATGGCGTGGTTGGCCGAAATAGGAGTCCTTTCGATGGACGCACGAACTAGTGGTGGTCGTAAAAACCCTCGTCTTTTGTTTCGTGCTGTTGC
>Afr
AGCAGAAGGACCCGGGAACACGTAAAACCAACGGAGTGTGGAGAGGACCAAGTTCCTGTTGGTTCTTTTGGACGCTTGTTGGAGGGGCATTTACTCGGGTCCTTTTGGACCTTGTGAATGTGTCATTGGCGCATTAACAACCCCCGGCACAACGTGTGCCAAGGAAAACTAAACTCAAGAAGGCTCGTTTCATGATGCCCCCGTTCGCGGTGTGCTCATGGGATGCGGCTTCTTTATAAATCGCGTCGCCCCCCACAATTCTCCGTAAAGGGAACTTGTGTTTTGGGGGCGGATATTGGTCTCCCGTGCTCATGGCGTGGTTGGCCGAAATAGGAGTCCTTTCGATGGACGCACGAACTAGTGGTGGTCGTAAAAACCCTCGTCTTTTGTTTCGTGCTGTTGC
>AplJJ
AGCAGAACGACCCGTGAACACGTAAAAACAACCGAGTGTTGAGAGGACCAAGCTCCTGTTTGATCCTCTCGACGCTTTGTCGATGCGCATTTACTCGGGTCCTTTTGGACCTTGTGAATGTGTCATTGGCGCATTAACAACCCCCGGCACAACGTGTGCCAAGGAAAACTAAACTCAAGAAGGCTCGTTTCATGATGCCCCCGTTCGCGGTGTGCTCATGGGACGTGGCTTCTTTATAAATCGCGTCGCCCCCCACAATTCTCCGTAAAGGGAACATGTGTTTTGGGGGCGGATATTGGTCTCCCGTGCTCATGGCGTGGTTGGCCGAAATAGGAGTCCTTTCGATGGACGCACGAACTAGTGGTGGTCGTAAAAACCCTCGTCTTTTGTTTCGTGCTGTTGC
>Apo
AGCAG-ACGACCCGTG-ACACGTAAAAACAACCGAGTGTTGAGAGGACCAAGCTCCTGTTTGATCCTCTCGACGCTTTGTCGATGCGCATTTACTCGAGTCCTTTTGGACCTTGTGAATGTGTCATTGGCGCATTAACAACCCCCGGCACAACGTGTGCCAAGGAAAACTAAACTCAAGAAGGCTCGTTTCATGATGCCCCCGTTCGCGGTGTGCTCATGGGATGTGGCTTCTTTATAAATCGCGTCGCCCCCCACAATTCTCCGTAAAGGGAACATGTGTTTTGGGGGCGGATATTGGTCTCCCGTGCTCATGGCGTGGTTGGCCGAAATAGGAGTCCTTTCGATGGACGCACGAACTAGTGGTGGTCGTAAAAACCCTCGTCTTTTGTTTCGTGCTGTTGC
>Ati
AGCAGAACGACCCGTGAACACGTAAAAACAACCGAGTGTTGAGAGGACCAAGCTCCTGTTTGATCCTCTCGACGCTTTGTCGATGCGCATTTACTCGAGTCCTTTTGGACCTTGTGAATGTGTCATTGGCGCATTAACAACCCCCGGCACAACGTGTGCCAAGGAAAACTAAACTCAAGAAGGCTCGTTTCATGATGCCCCCGTTCGCGGTGTGCTCATGGGATGTGGCTTCTTTATAAATCGCGTCGCCCCCCACAATTCTCCGTAAAGGGAACATGTGTTTTGGGGGCGGATATTGGTCTCCCGTGCTCATGGCGTGGTTGGCCGAAATAGGAGTCCTTTCGATGGACGCACGAACTAGTGGTGGTCGTAAAAACCCTCGTCTTTTGTTTCGTGCTGTTGC
>Akh
AGCAGAACGACCCGTGAACACGTAAAAACAACCGAGTGTTGAGAGGACCAAGCTCCTGTTTGATCCTCTCGACGCTTTGTCGATGCGCATTTACTCGAGTCCTTTTGGACCTTGTGAATGTGTCATTGGCGCATTAACAACCCCCGGCACAACGTGTGCCAAGGAAAACTAAACTCAAGAAGGCTCGTTTCATGATGCCCCCGTTCGCGGTGTGCTCATGGGATGTGGCTTCTTTATAAATCGCGTCGCCCCCCACAATTCTCCGTAAAGGGAACATGTGTTTTGGGGGCGGATATTGGTCTCCCGTGCTCATGGCGTGGTTGGCCGAAATAGGAGTCCTTTCGATGGACGCACGAACTAGTGGTGGTCGTAAAAACCCTCGTCTTTTGTTTCGTGCTGTTGC
>Ate
AGCAG-ACGACCCGTGAACACGTAAAAACAACCGAGTGTTGAGAGGACCAAGCTCCTGTTTGATCCTCTCGACGCTTTGTCGATGCGCATTTACTCGAGTCCTTTTGGACCTTGTGAATGTGTCATTGGCGCATTAACAACCCCCGGCACAACGTGTGCCAAGGAAAACTAAACTCAAGAAGGCTCGTTTCATGATGCCCCCGTTCGCGGTGTGCTCATGGGATGTGGCTTCTTTATAAATCGCGTCGCCCCCCACAATTCTCCGTAAAGGGAACATGTGTTTTGGGGGCGGATATTGGTCTCCCGTGCTCATGGCGTGGTTGGCCGAAATAGGAGTCCTTTCGATGGACGCACGAACTAGTGGTGGTCGTAAAAACCCTCGTCTTTTGTTTCGTGCTGTTGC
>Ab
AGCAGAACGACCCGTGAACACGTAAAAACAACCGAGTGTTGAGAGGACCAAGCTCCTGTTTGATCCTCTCGATGCTTTGTCGATGCGCATTTACTCGAGTCCTTTTGGACCTTGTGAATGTGTCATTGGCGCATTAACAACCCCCGGCACAACGTGTGCCAAGGAAAACTAAACTCAAGAAGGCTCGTTTCATGATGCCCCCGTTCGCGGTGTGCTCATGGGATGTGGCTTCTTTATAAATCGCGTCGCCCCCCACAATTCTCCGTAAAGGGAACATGTGTTTTGGGGGCGGATATTGGTCTCCCGTGCTCATGGCGTGGTTGGCCGAAATAGGAGTCCTTTCGATGGACGCACGAACTAGTGGTGGTCGTAAAAACCCTCGTCTTTTGTTTCGTGCTGTTGC
>Asa
AGCAG-ACGACCCGTG-ACACGTAAAAACAACCGAGTGTTGAGAGGACCAAGCTCCTGTTTGATCCTCTCGACGCTTTGTCGATGCGCATTTACTCGAGTCCTTTTGGACCTTGTGAATGTGTCATTGGCGCATTAACAACCCCCGGCACAACGTGTGCCAAGGAAAACTAAACTCAAGAAGGCTCGTTTCATGATGCCCCCGTTCGCGGTGTGCTCATGGGATGTGGCTTCTTTATAAATCGCGTCGCCCCCCACAATTCTCCGTAAAGGGAACTTGTGTTTTGGGGGCGGATATTGGTCTCCCGTGCTCATGGCGTGGTTGGCCGAAATAGGAGTCCTTTCGATGGACGCACGAACTAGTGGTGGTCGTAAAAACCCTCGTCTTTTGTTTCGTGCTGTTGC
>Anb
AGCAG-ACGACCCGTG-ACACGTAAAAACAACCGAGTGTTGAGAGGACCAAGCTCCTGTTTGATCCTCTCGACGCTTTGTCGATGCGCATTTACTCGAGTCCTTTTGGACCTTGTGAATGTGTCATTGGCGCATTAACAACCCCCGGCACAACGTGTGCCAAGGAAAACTAAACTCAAGAAGGCTCGTTTCATGATGCCCCCGTTCGCGGTGTGCTCATGGGATGTGGCTTCTTTATAAATCGCGTCGCCCCCCACAATTCTCCGTAAAGGGAACATGTGTTTTGGGGGCGGATATTGGTCTCCCGTGCTCATGGCGTGGTTGGCCGAAATAGGAGTCCTTTCGATGGACGCACGAACTAGTGGTGGTCGTAAAAACCCTCGTCTTTTGTTTCGTGCTGTTGC
>Ay
AGCAG-ACGACCCGTG-ACACGTAAAAACAACCGAGTGTTGAGAGGACCAAGCTCCTGTTTGATCCTCTCGACGCTTTGTCGATGCGCATTTACTCGAGTCCTTTTGGACCTTGTGAATGTGTCATTGGCGCATTAACAACCCCCGGCACAACGTGTGCCAAGGAAAACTAAACTCAAGAAGGCTCGTTTCATGATGCCCCCGTTCGCGGTGTGCTCATGGGATGTGGCTTCTTTATAAATCGCGTCGCCCCCCACAATTCTCCGTAAAGGGAACATGTGTTTTGGGGGCGGATATTGGTCTCCCGTGCTCATGGCGTGGTTGGCCGAAATAGGAGTCCTTTCGATGGACGCACGAACTAGTGGTGGTCGTAAAAACCCTCGTCTTTTGTTTCGTGCTGTTGC
>Arl
AGCAG-ACGACCCGTG-ACACGTAAAAACAACCGAGTGTTGAGAGGACCAAGCTCCTGTTTGATCCTCTCGACGCTTTGTCGATGCGCATTTACTCGAGTCCTTTTGGACCTTGTGAATGTGTCATTGGCGCATTAACAACCCCCGGCACAACGTGTGCCAAGGAAAACTAAACTCAAGAAGGCTCGTTTCATGATGCCCCCGTTCGCGGTGTGCTCATGGGATGTGGCTTCTTTATAAATCGCGTCGCCCCCCACAATTCTCCGTAAAGGGAACATGTGTTTTGGGGGCGGATATTGGTCTCCCGTGCTCATGGCGTGGTTGGCCGAAATAGGAGTCCTTTCGATGGACGCACGAACTAGTGGTGGTCGTAAAAACCCTCGTCTTTTGTTTCGTGCTGTTGC
>Ant
AGCAGAACGACCCGTGAACACGTAAAAACAACCGAGTGTTGAGAGGACCAAGCTCCTGTTTGATCCTCTCGACGCTTTGTCGATGCTCATTTACTCGAGTCCTTTTGGACCTTGTGAATGTGTCATTGGCGCATTAACAACCCCCGGCACAACGTGTGCCAAGGAAAACTAAACTCAAGAAGGCTCGTTTCATGATGCCCCCGTTCGCGGTGTGCTCATGGGACGTGGCTTCTTTATAAATCGCGTCGCCCCCCACAATTCTCCGTAAAGGGAACATGTGTTTTGGGGGCGGATATTGGTCTCCCGTGCTCATGGCGTGGTTGGCCGAAATAGGAGTCCTTTCGATGGACGCACGAACTAGTGGTGGTCGTAAAAACCCTCGTCTTTTGTTTCGTGCTGTTGC
>Arm
AGCAGAACGACCCGTGAACACGTAAAAACAACCGAGTGCTGAGAGGACCAAGCTCCTGTTTGATCCTCTCGACGCTTTGTCGATGCGCATTTACTCGAGTCCTTTCGGACCTCGTGAATGTGTCGTTGGCGCATTAACAACCCCCGGCACAACGTGTGCCAAGGAAAACTAAACTCAAGAAGGCTCGTTTCATGATGCCCCCGTTCGCGGTGTGCTCATGGGATGTGGCTTCTTTATAAATCGCGTCGCCCCCCACAATTCTCCGTAAAGGGAACATGTGTTTTGGGGGCGGATATTGGTCTCCCGTGCTCATGGCGTGGTTGGCCGAAATAGGAGTCCTTTCGATGGACGCACGAACTAGTGGTGGTCGTAAAAACCCTCGTCTTTTGTTTCGTGCTGTTGC
>Ash
AGCAGAACGACCCGTGAACACGTAAAAACAACCGAGTGTTGAGAGGACCAAGCTCCTGTTTGATCCTCTCGACGCTTTGTCGATGCGCATTTACTCGAGTCCTTTCGGACCTTGTGAATGTGTCATTGGCGCATTAACAACCCCCGGCACAACGTGTGCCAAGGAAAACTAAACTCAAGAAGGCTCGTTTCATGATGCCCCCGTTCGCGGTGTGCTCATGGGATGTGGCTTCTTTATAAATCGCGTCGCCCCCCACAATTCTCCGTAAAGGGAACATGTGTTTTGGGGGCGGATATTGGTCTCCCGTGCTCATGGCGTGGTTGGCCGAAATAGGAGTCCTTTCGATGGACGCACGAACTAGTGGTGGTCGTAAAAACCCTCGTCTTTTGTTTCGTGCTGTTGC
>Htr
AGCAGAACGACCCGTGAACACGTAAAAACAACCGAGTGTTGAGAGGACCAAGCTCCTGTTTGATCCTCTCGACGCTTTGTCGATGCGCATTTACTCGAGTCCTTTCGGGCCTTGTGAATGTGTCATTGGCGCATTAACAACCCCCGGCACAACGTGTGCCAAGGAAAACTAAACTCAAGAAGGCTCGTTTCATGATGCCCCCGTTCGCGGTGTGCTCATGGGATGCGGCTTCTTTATAAATCGCGTCGCCCCCCACAATTCTCCGTAAAGGGAACATGTGTTTTGGGGGCGGATATTGGTCTCCCGTGCTCATGGCGTGGTTGGCCGAAATAGGAGTCCTTTCGATGGACGCACGAACTAGTGGTGGTCGTAAAAACCCTCGTCTTTTGTTTCGTGCTGTCGC
>Ei
AGCAGAACGACCCGTGACCAGGTAAAACCAACGGAGTGTGGAGTGGACCAAGTTCTTGTTTGATCCTCTGGACGCTTTGTGGATGGGCATTTACTGGAGTCCTTTTGGGCCTTGTGAATGTGTCATGGGCGCATTACCAACCCCCGGCACAACGTGTGCCAAGGAAAATTAAATTCAGGAAGGTTCGTTTCATGATGCCCCCGTTCGCGGTGTGTTCATGGGATGTGGTTTCTTTATACATCGCGTCCCCCCCCACAATTCTCCGTAAAGGGAACTTGTGTTTTGGGGGCGGATATTGGTCTCCCGTGCTCATGGCGTGGTTGGCCGAAATAGGAGTCCTTTCGATGGACGCACGAACTAGTGGTGGTCGTAAAAACCCTCGTCTTTTGTTTCGTGCTGTTGC
>Cr
AGCAGAACGACCCGTGAACACGTAAAAACAACCGAGTGCTGAGAGGACCAAGCTCCTGTTTGATCCTCTCGACGCTTTGTCGATGCGCATTTACTCGAGTCCTTTCGGACCTTGTGAATGTGTCGTTGGCGCATTAACAACCCCCGGCACAACGTGTGCCAAGGAAAACTAAACTCAAGAAGGCTCGTTTCATGATGCCCCCGTTCGCGGTGTGCTCATGGGATGTGGCTTCTTTATAAATCGCGTCGCCCCCCACAATTCTCCGTAAAGGGAACATGTGTTTTGGGGGCGGATATTGGTCTCCCGTGCTCATGGCGTGGTTGGCCGAAATAGGAGTCCTTTCGATGGACGCACGAACTAGTGGTGGTCGTAAAAACCCTCGTCTTTTGTTCCGTGCTGTTGC
>Chy
AGCAGAACGACCCGTGAACACGTAAAAACAACCGAGTGTTGAGAGGACCAAGCTCCTGTTTGATCCTCTCGACGCTTTGTCGATGCGCATTTACTCGAGTCCTTTTGGACCTTGTGAATGTGTCATTGGCGCATTAACAACCCCCGGCACAACGTGTGCCAAGGAAAACTAAACTCAAGAAGGCTCGTTTCATGATGCCCCCGTTCGCGGTGTGCTCATGGGATGTGGCTTCTTTATAAATCGCGTCGCCCCCCACAATTCTCCGTAAAGGGAACTTGTGTTTTGGGGGCGGATATTGGTCTCCCGTGCTCATGGCGTGGTTGGCCGAAATAGGAGTCCTTTCGATGGACGCACGAACTAGTGGTGGTCGTAAAAACCCTCGTCTTTTGTTTCGTGCTGTTGC
>Cno
AGCAGAACGACCCGTGAACACGTAAAAACAACCGAGTGTTGAGTGGACCAAGCTCCTGTTTGATCCTCTCGACGCTTTGTCGATGCGCATTTACTCGAGTCCTTTCGGACCTTGTGAATGTGTCGTTGGCGCATTAACAACCCCCGGCACAACGTGTGCCAAGGAAAACTAAACTCAAGAAGGCTCGTTTCATGATGCCCCCGTTCGCGGTGTGCTCATGGGATGCGGCTTCTTTATAAATCGCGTCGCCCCCCACAATTCTCCGTAAAGGGAACTTGTGTTTTGGGGGCGGATATTGGTCTCCCGTGCTCATGGCGTGGTTGGCCGAAATAGGAGTCCTTTCGATGGACGCACGAACTAGTGGTGGTCGTAAAAACCCTCGTCTTTTGTTTCGTGCTGTTGC
>Cbi
AGCAGAACGACCCGTGAACACGTAAAAACAACCGAGTGTTGAGAGGACCAAGCTCCTGTTTGATCCTCTTGACGCTTTGTCGATGCGCATTTACTTGAGTCCTTTCGGACCTTGTGAATGTGTCATTGGCGCATTAACAACCCCCGGCACAACGTGTGCCAAGGAAAACTAAACTCAAGAAGGCTCGTTTCATGATGCCCCCGTTCGCGGTGTGCTCATGGGATGTGGCTTCTTTATAAATCGCGTCGCCCCCCACAATTCTCCGTAAAGGGAACATGTGTTTTGGGGGCGGATATTGGTCTCCCGTGCTCATGGCGTGGTTGGCCGAAATAGGAGTCCTTTCGATGGACGCACGAACTAGTGGTGGTCGTAAAAACCCTCGTCTTTTGTTTCGTGCTGTTGC
>Cs
AGCAGAACGACCCGTGAACACGTAAAAACAACCGAGTGCTGAGAGGACCAAGCTCCTGTTTGATCCTCTCGACGCTTTGTCGATGCGCATTTACTCGAGTCCTTTTGGACCTTGTGAATGTGTCATTGGCGCATTAACAACCCCCGGCACAACGTGTGCCAAGGAAAACTAAACTCAAGAAGGCTCGTTTCATGATGCCCCCGTTCGCGGTGTGCTCATGGGATGTGGCTTCTTTATAAATCGCGTCGCCCCCCACAATTCTCCGTAAAGGGAACATGTGTTTTGGGGGCGGATATTGGTCTCCCGTGCTCATGGCGTGGTTGGCCGAAATAGGAGTCCTTTCGATGGACGCACGAACTAGTGGTGGTCGTAAAAACCCTCGTCTTTTGTTTCGTGCTGTTGC
>Cp
AGCAGAACGACCCGTGAACACGTAAAAACAACCGAGTGCTGAGAGGACCAAGCTCCTGTTTGATCCTCTCGACGCTTTGTCGATGCGCATTTACTCGAGYCCTTTYGGACCTTGTGAATGTGTCRTTGGCGCATTAACAACCCCCGGCACAACGTGTGCCAAGGAAAACTAAACTCAAGAAGGCTCGTTTCATGATGCCCCCGTTCGCGGTGTGCTCATGGGATGTGGCTTCTTTATAAATCGCGTCGCCCCCCACAATTCTCCGTAAAGGGAACATGTGTTTTGGGGGCGGATATTGGTCTCCCGTGCTCATGGCGTGGTTGGCCGAAATAGGAGTCCTTTCGATGGACGCACGAACTAGTGGTGGTCGTAAAAACCCTCGTCTTTTGTTTCGTGCTGTTGC
>Cl
AGCAG-ACGACCCGTG-ACACGTAAAAACAACCGAGTGCTGAGAGGACCAAGCTCCTGTTTGATCCTCTCGACGCTTTGTCGATGCGCATTTACTCGAGTCCTTTCGGACCTTGTGAATGTGTCGTTGGCGCATTAACAACCCCCGGCACAACGTGTGCCAAGGAAAACTAAACTCAAGAAGGCTCGTTTCATGATGCCCCCGTTCGCGGTGTGCTCATGGGATGTGGCTTCTTTATAAATCGCGTCGCCCCCCACAATTCTCCGTAAAGGGAACATGTGTTTTGGGGGCGGATATTGGTCTCCCGTGCTCATGGCGTGGTTGGCCGAAATAGGAGTCCTTTCGATGGACGCACGAACTAGTGGTGGTCGTAAAAACCCTCGTCTTTTGTTTCGTGCTGTTGC
>Cn
AGCAGAACGACCCGTGAACACGTAAAAACAACCGAGTGTTGAGAGGACCAAGCTCCTGTTTGATCCTCTCGACGCTTTGTCGATGCGCATTTACTCGAGTCCTTTCGGACCTTGTGAATGTGTCATTGGCGCATTAACAACCCCCGGCACAACGTGTGCCAAGGAAAACTAAACTCAAGAAGGCTCGTTTCATGATGCCCCCGTTCGCGGTGTGCTCATGGGATGTGGCTTCTTTATAAATCGCGTCGCCCCCCACAATTCTCCGTAAAGGGAACATGTGTTTTGGGGGCGGATATTGGTCTCCCGTGCTCATGGCGTGGTTGGCCGAAATAGGAGTCCTTTCGATGGACGCACGAACTAGTGGTGGTCGTAAAAACCCTCGTCTTTTGTTTCGTGCTGTTGC
>Cri
AGCAGACCGACCCGCGAACACGTACAACCAACCGAGGGTTGGGAGGACCTCGCTCTTGTTCGTTCCTCTGGACGCTTGGTGGACGCGCATTTACTTGAGTCCTTTCGGACCTTGTGAATGTGTCATTGGCGCACTAACAACCCCCGGCACAACGTCTGCCAAGGAAAACTTCACTCAAGAAGGCTCGTTTCATGATGCCCCCGTTCGCGGTGTGCTCATGGGATGTGGCTTCTTTATAAATTGCGTCGCCCCCCACAATTCTCCGTAAAGGGAACATGTGTTTTGGGGGCGGATATTGGTCTCCCGTGCTCATGGCGTGGTTGGCCGAAATAGGAGTCCTTTCGATGGACGCACGAACTAGTGGTGGTCGTAAAAACCCTCGTCTTTTGTTTCGTGCTGTTGC
>Cdi
AGCAGAACGACCCGTGAACACGTAAAAACAACCTAGTGTTGAGTGGACCAAGCTCCTGTTTGATCCTCTCGACGCTTTGTCGATGCGCATTTACTCGAGTCCTTTCGGACCTTGTGAGTGTGTCATTGGCGCATTAACAACCCCCGGCACAACGTGTGCCAAGGAAAACTAAACTCAAGAAGGCTCGTTTCATGATGCCCCCGTTCGCGGCGTGCTCATGAGATGTGGCTTCTTTATAAATCGCGTCGCCCCCCACAATTCTCCGTAAAGGGAACTTGTGTTTTGGGGGCGGATATTGGTCTCCCGTGCTCATGGCGTGGTTGGCCGAAATAGGAGTCCTTTCGATGGACGCACGAACTAGTGGTGGTCGTAAAAACCCTCGTCTTTTGTTTCGTGCTGTTGG
>Cbo
AGCAGAACGACCCGTGAACACGTAAAAACAACCGAGTGTTGAGAGGACCAAGCTCCTGTTTGATCCTCTCGACGCTTTGTCGATGCGCATTTACTCGAGCCCTTTTGGACCTTGTGAATGTGTCATTGGCGCATTAACAACCCCCGGCACAACGTGTGCCAAGGAAAACTAAACTCAAGAAGGCTCGTTTCATGATGCCCCCGTTCGCGGTGTGCTCATGGGATGTGGCTTCTTTATAAATCGCGTCGCCCCCCACAATTCTCCGTAAAGGGAACATGTGTTTTGGGGGCGGATATTGGTCTCCCGTGCTCATGGCGTGGTTGGCCGAAATAGGAGTCCTTTCGATGGACGCACGAACTAGTGGTGGTCGTAAAAACCCTCGTCTTTTGTTTCGTGCTGTTGC
>Cok
AGCAGAACGACCCGTGAACACGTAAAAACAACCGAGTGTTGAGAGGACCAAGCTCCTGTTTGATCCTCTCGACGCTTTGTCGATGCGCATTTACTCGAGTCCTTTTGGACCTTGTGAATGTGTCATTGGCGCATTAACAACCCCCGGCACAACGTGTGCCAAGGAAAACTAAACTCAAGAAGGCTCGTTTCATGATGCCCCCGTTCGCGGTGTGCTCATGGGATGTGGCTTCTTTATAAATCGCGTCGCCCCCCACAATTCTCCGTAAAGGGAACATGTGTTTTGGGGGCGGATATTGGTCTCCCGTGCTCATGGCGTGGTTGGCCGAAATAGGAGTCCTTTCGATGGACGCACGAACTAGTGGTGGTCGTAAAAACCCTCGTCTTTTGTTTCGTGCTGTTGC
>CiXX
AGCAGAACGACCCGTGAACACGTAAAACCAACCGAGTGTTGAGAGGACCAAGTTCCTGTTTGTTCCTTTCGACGCTTGGTCGATGCGCATTTATTCGAGTCCTTTCGGCCCTTGTGAATGTGTCATTGGCGCATTAACAACCCCCGGCACAACGTGTGCCAAGGAAAACTAAACTCAAGAAGGCTCGTTTCATGATGCCCCCGTTCGCGGTGTGCTCATGGGATGTGGCTTCTTTATAAATCGCGTCGCCCCCCACAATTCTCCGTAAANGGAACATGTGTTTTGGGGGCGGATATTGGTCTCCCGTGCTCATGGCGTGGTTGGCCGAAATAGGAGTCCTTTCGATGGACGCACGAACTAGTGGTGGTCGTAAAAACCCTCGTCTTTTGTTTCGTGCTGTTGC
>CiMZ
AGCAGAACGACCCGTGAACACGTAAAAACAACCGAGTGTTGAGAGGACCAAGCTCCTGTTTGATCCTCTCGACGCTTTGTCGATGCGCATTTACTCGAGTCCTTTCGGACCTTGTGAATGTGTCRTTGGCGCATTAACAACCCCCGGCACAACGTGTGCCAAGGAAAACTAAACTCAAGAAGGCTCGTTTCATGATGCCCCCGTTCGCGGTGTGCTCATGGGATGTGGCTTCTTTATAAATCGCGTCGCCCCCCACAATTCTCCGTAAAGGGAACRTGTGTTTTGGGGGCGGATATTGGTCTCCCGTGCTCATGGCGTGGTTGGCCGAAATAGGAGTCCTTTCGATGGACGCACGAACTAGTGGTGGTCGTAAAAACCCTCGTCTTTTGTTTCGTGCTGTTGC
>CiGY
AGCAGAACGACCCGTGAACACGTAAAAACAACCGAGTGYTGAGAGGACCAAGCTCCTGTTTGATCCTCTCGACGCTTTGTCGATGCGCATTTACTCGAGTCCTTTCGGACCTTGTGAATGTGTCRTTGGCGCATTAACAACCCCCGGCACAACGTGTGCCAAGGAAAACTAAACTCAAGAAGGCTCGTTTCATGATGCCCCCGTTCGCGGTGTGCTCATGGGATGTGGCTTCTTTATAAATCGCGTCGCCCCCCACAATTCTCCGTAAAGGGAACRTGTGTTTTGGGGGCGGATATTGGTCTCCCGTGCTCATGGCGTGGTTGGCCGAAATAGGAGTCCTTTCGATGGACGCACRAACTAGTGGTGGTCGTAAAAACCCTCGTCTTTTGTTTCGTGCTGTTGC
>Cv
AGCAGAACGACCCGTGAACACGTAAAAACAACCGAGTGCTGAGAGGACCAAGCTCCTGTTTGATCCTCTCGACGCTTTGTCGATGCGCATTTACTCGAGTCCTTTYGGACCTTGTGAATGTGTCRTTGGCGCATTAACAACCCCCGGCACAACGTGTGCCAAGGAAAACTAAACTCAAGAAGGCTCGTTTCATGATGCCCCCGTTCGCGGTGTGCTCATGGGATGTGGCTTCTTTATAAATCGCGTCGCCCCCCACAATTCTCCGTAAAGGGAACATGTGTTTTGGGGGCGGATATTGGTCTCCCGTGCTCATGGCGTGGTTGGCCGAAATAGGAGTCCTTTCGATGGACGCACGAACTAGTGGTGGTCGTAAAAACCCTCGTCTTTTGTTTCGTGCTGTTGC
>Ot
AGCAG-ACGACCCGTGAACACGTAAAAACAACCGAGTGTTGAGTGGATTAAGCGCTTGTTTGATCCTCTCGACGCTTTGTCGATGCCCATTTACTCGAGTCCTTTTGGACCTTGTGAATGTGTCATTGGCGCATTAACAACCCCCGGCACAACGTGTGCCAAGGAAAACTAAACTCAAGAAGGCTCGTTTCATGATGCCCCCGTTCGCGGTGTGCTCATGGGATGTGGCTTCTTTATAAATCGCGTCGCCCCCCACAATTCTCCGTAAAGGGAACTTGTGTTTTGGGGGCGGATATTGGTCTCCCGTGCTCATGGCGTGGTTGGCCGAAATAGGAGTCCTTTCGATGGACGCACGAACTAGTGGTGGTCGTAAAAACCCTCGTCTTTTGTTTCGTGCTGTTAG
>Ol
AGCAGAACGACCCGTGAACACGTAAAAACAACCGAGTGTTGAGTGGATTAAGCGCTTGTTTGATCCTCTCGACGCTTTGTCGATGCCCATTTACTCGAGTCCTTTTGGGCCTTGTGAATGTGTCATTGGCGCATTAACAACCCCCGGCACAACGTGTGCCAAGGAAAACTAAACTCAAGAAGGCTCGTTTCATGATGCCCTCGTTCGCGGTGGGCTCATGGGATGCGGCTTCTTTATAAATCGCGTCGCCCCCCACAATTCTCCGTAAAGGGAACTTGTGTTTTGGGGGCGGATATTGGTCTCCCGTGCTCATGGCGTGGTTGGCCGAAATAGGAGTCCTTTCGACGGACGCACAAACTAGTGGTGGTCGTAAAAACCCTCGTCTTTTGTTTCGTGCTGTTAG
>Cm
AGCAGAACGACCCGTGAACACGTAAAAACAACCGAGTGTTGAGAGGACCAAGCTCCTGTTTGATCCTCTCGACGCTTTGTCGATGCGCATTTACTCGAGTCCTTTTGGACCTTGTGAATGTGTCATTGGCGCATTAACAACCCCCGGCACAACGTGTGCCAAGGAAAACTAAACTCAAGAAGGCTCGTTTCATGATGCCCCCGTTCGCGGTGTGCTCATGGGATGTGGCTTCTTTATAAATCGCGTCGCCCCCCACAATTCTCCGTAAAGGGAACATGTGTTTTGGGGGCGGATATTGGTCTCCCGTGCTCATGGCGTGGTTGGCCGAAATAGGAGTCCTTTCGATGGACGCACGAACTAGTGGTGGTCGTAAAAACCCTCGTCTTTTGTTTCGTGCTGTTGC
>Cmo
AGCAG-ACGACCCGTG-ACACGTAAAAACAACCGAGTGTTGAGAGGACCAAGCTCCTGTTTGATCCTCTCGACGCTTTGTCGATGCGCATTTACTCGAGTCCTTTTGGACCTTGTGAATGTGTCATTGGCGCATTAACAACCCCCGGCACAACGTGTGCCAAGGAAAACTAAACTCAAGAAGGCTCGTTTCATGATGCCCCCGTTCGCGGTGTGCTCATGGGATGTGGCTTCTTTATAAATCGCGTCGCCCCCCACAATTCTCCGTAAAGGGAACATGTGTTTTGGGGGCGGATATTGGTCTCCCGTGCTCATGGCGTGGTTGGCCGAAATAGGAGTCCTTTCGATGGACGCACGAACTAGTGGTGGTCGTAAAAACCCTCGTCTTTTGTTTCGTGCTGTTGC
>Cor
AGCAGAACGACCCGTGAACACGTAAAAACAACCGAGTGTTGAGTGGACCAAGCTCCTGTTTGATCCTCTCGACGCTTTGTCGATGCGCATTTACTCGAGTCCTTTTGGACCTTGTGAATGTGTCATTGGCGCATTAACAACCCCCGGCACAACGTGTGCCAAGGAAAACTAAACTCAAGAAGGCTCGTTTCATGATGCCCCCGTTCGCGGTGTGCTCATGGGATGTGGCTTCTTTATAAATCGCGTCGCCCCCCACAATTCTCCGTAAAGGGAACTTGTGTTTTGGGGGCGGATATTGGTCTCCCGTGCTCATGGCGTGGTTGGCCGAAATAGGAGTCCTTTCGATGGACGCACGAACTAGTGGTGGTCGTAAAAACCCTCGTCTTTTGTTTCGTGCTGTTGC
>Csi
AGCAGAACGACCCGTGAACACGTAAAAACAACCGAGTGTTGAGTGGACCAAGCTCCTGTTTGATCCTCTCGACGCTTTGTCGATGCGCATTTACTCGAGTCCTTTCGGACCTTGTGAATGTGTCGTTGGCGCATTAACAACCCCCGGCACAACGTGTGCCAAGGAAAACTAAACTCAAGAAGGCTCGTTTCATGATGCCCCCGTTCGCGGTGTGCTCATGGGATGTGGCTTCTTTATAAATCGCGTCGCCCCCCACAATTCTCCGTAAAGGGAACTTGTGTTTTGGGGGCGGATATTGGTCTCCCGTGCTCATGGCGTGGTTGGCCGAAATAGGAGTCCTTTCGATGGACGCACGAACTAGTGGTGGTCGTAAAAACCCTCGTCTTTTGTTTCGTGCTGTTGC
>Cna
AGCAGAACGACCCGTGAACACGTAAAAACAACCGAGTGTTGAGAGGACCAAGCTCCTGTTTGATCCTCTCGACGCTTTGTCGATGCGCATTTACTCGAGTCCTTTTGGACCTTGTGAATGTGTCATTGGCGCATTAACAACCCCCGGCACAACGTGTGCCAAGGAAAACTAAACTCAAGAAGGCTCGTTTCATGATGCCCCCGTTCGCGGTGTGCTCATGGGATGTGGCTTCTTTATAAATCGCGTCGCCCCCCACAATTCTCCGTAAAGGGAACATGTGTTTTGGGGGCGGATATTGGTCTCCCGTGCTCATGGCGTGGTTGGCCGAAATAGGAGTCCTTTCGATGGACGCACGAACTAGTGGTGGTCGTAAAAACCCTCGTCTTTTGTTTCGTGCTGTTGC
>Car
AGCAGAACGACCCGTGAACACGTAAAAACAACCGAGTGTTGAGAGGACCAAGCTCCTGTTTGATCCTCTCGACGCTTTGTCGATGCGCATTTACTCGAGTCCTTTTGGACCTTGTGAATGTGTCATTGGCGCATTAACAACCCCCGGCACAACGTGTGCCAAGGAAAACTAAACTCAAGAAGGCTCGTTTCATGATGCCCCCGTTCGCGGTGTGCTCATGGGATGTGGCTTCTTTATAAATCGCGTCGCCCCCCACAATTCTCCGTAAAGGGAACATGTGTTTTGGGGGCGGATATTGGTCTCCCGTGCTCATGGCGTGGTTGGCCGAAATAGGAGTCCTTTCGATGGACGCACGAACTAGTGGTGGTCGTAAAAACCCTCGTCTTTTGTTTCGTGCTGTTGC
>Cc
AGCAGAACGACCCGTGAACACGTAAAAACAACCGAGTGTTGAGAGGACCAACCTCCTGTTTGATCCTCTCGACGCTTTGTCGATGCGCATTTACTCGAGTCCTTTCGGACCTTGTGAATGTGTCGTTGGCGCATTAACAACCCCCGGCACAACGTGTGCCAAGGAAAACTAAACTCAAGAAGGCTCGTTTCATGATGCCCCCGTTCGCGGTGTGCTCATGGGATGTGGCTTCTTTATAAATCGCGTCGCCCCCCACAATTCTCCGTAAAGGGAACATGTGTTTTGGGGGCGGATATTGGTCTCCCGTGCTCATGGCGTGGTTGGCCGAAATAGGAGTCCTTTCGATGGACGCACGAACTAGTGGTGGTCGTAAAAACCCTCGTCTTTTGTTTCGTGCTGTTGC
>Cma
AGCAGAACGACCCGTGAACACGTAAAAACAACCGAGTGTTGAGAGGACCAAGCTCCTGTTTGATCCTCTCGACGCTTTGTCGATGCGCATTTACTCGAGTCCTTTTGGACCTTGTGAATGTGTCATTGGCGCATTAACAACCCCCGGCACAACGTGTGCCAAGGAAAACTAAACTCAAGAAGGCTCGTTTCATGATGCCCCCGTTCGCGGTGTGCTCATGGGATGTGGCTTCTTTATAAATCGCGTCGCCCCCCACAATTCTCCGTAAAGGGAACATGTGTTTTGGGGGCGGATATTGGTCTCCCGTGCTCATGGCGTGGTTGGCCGAAATAGGAGTCCTTTCGATGGACGCACGAACTAGTGGTGGTCGTAAAAACCCTCGTCTTTTGTTTCGTGCTGTTGC
>CzSK
AGCAGAACGACCCGTGAACACGTAAAAACAACCGAGTGTTGAGAGGACCAAGCTCCTGTTTGATCCTCTCGACGCTTTGTCGATGCGCATTTACTCGAGTCCTTTTGGACCTTGTGAATGTGTCATTGGCGCATTAACAACCCCCGGCACAACGTGTGCCAAGGAAAACTAAACTCAAGAAGGCTCGTTTCATGATGCCCCCGTTCGCGGTGTGCTCATGGGATGTGGCTTCTTTATAAATCGCGTCGCCCCCCACAATTCTCCGTAAAGGGAACATGTGTTTTGGGGGCGGATATTGGTCTCCCGTGCTCATGGCGTGGTTGGCCGAAATAGGAGTCCTTTCGATGGACGCACGAACTAGTGGTGGTCGTAAAAACCCTCGTCTTTTGTTTCGTGCTGTTGC
>CzBT
AGCAGAACGACCCGTGAACACGTAAAAACAACCGAGTGTTGAGAGGACCAAGCTCCTGTTTGATCCTCTCGACGCTTTGTCGATGCGCGTTTACTCGAGTTCTTTTGGACCTTGTGAATGTGTCATTGGCGCATTAACAACCCCCGGCACAACGTGTGCCAAGGAAAACTAAACTCAAGAAGGCTCGTTTCATGATGTCCCCGTTCGCGGTGTGCTCATGGGATGTGGCTTCTTTATAAATCGCGTCGCCCCCCACAATTCTCCGTAAAGGGAACATGTGTTTTGGGGGCGGATATTGGTCTCCCGTGCTCATGGCGTGGTTGGCCGAAATAGGAGTCCTTTCGATGGACGCACGAACTAGTGGTGGTCGTAAAAACCCTCGTCTTTTGTTTCGTGCTGTTGC
>Act
AGCAGAACGACCCGTGAACACGTAAAAACAACCGAGTGTTGAGAGGACCAAGCTCCTGTTTGATCCTCTCGACGCTTTGTCGATGCGCATTTACTCGGGTCCTTTTGGACCTTGTGAATGTGTCATTGGCGCATTAACAACCCCCGGCACAACGTGTGCCAAGGAAAACTAAACTCAAGAAGGCTCGTTTCATGATGCCCCCGTTCGCGGTGTGCTCATGGGACGTGGCTTCTTTATAAATCGCGTCGCCCCCCACAATTCTCCGTAAAGGGAACATGTGTTTTGGGGGCGGATATTGGTCTCCCGTGCTCATGGCGTGGTTGGCCGAAATAGGAGTCCTTTCGATGGACGCACGAACTAGTGGTGGTCGTAAAAACCCTCGTCTTTTGTTTCGTGCTGTTGC
>Cye
AGCAGAACGACCCGTGAACACGTAAAAACAACCGAGTGTTGAGAGGACCAAGCTCCTGTTTGATCCTCTCGACGCTTTGTCGATGCGCATTTACTCGAGTCCTTTTGGACCTTGTGAATGTGTCATTGGCGCATTAACAACCCCCGGCACAACGTGTGCCAAGGAAAACTAAACTCAAGAAGGCTCGTTTCATGATGCCCCCGTTCGCGGTGTGCTCATGGGATGTGGCTTCTTTATAAATCGCGTCGCCCCCCACAATTCTCCGTAAAGGGAACATGTGTTTTGGGGGCGGATATTGGTCTCCCGTGCTCATGGCGTGGTTGGCCGAAATAGGAGTCCTTTCGATGGACGCACGAACTAGTGGTGGTCGTAAAAACCCTCGTCTTTTGTTTCGTGCTGTTGC
>Con
AGCAGAACGACCCGTGAACACGTAAAAACAACCGAGTGTTGAGAGGACCAAGCTCCTGTTTGATCCTCTCGACGCTTTGTCGATGCGCATTTACTCGAGTCCTTTTGGACCTTGTGAATGTGTCATTGGCGCATTAACAACCCCCGGCACAACGTGTGCCAAGGAAAACTAAACTCAAGAAGGCTCGTTTCATGATGCCCCCGTTCGCGGTGTGCTCATGGGATGTGGCTTCTTTATAAATCGCGTCGCCCCCCACAATTCTCCGTAAAGGGAACATGTGTTTTGGGGGCGGATATTGGTCTCCCGTGCTCATGGCGTGGTTGGCCGAAATAGGAGTCCTTTCGATGGACGCACGAACTAGTGGTGGTCGTAAAAACCCTCGTCTTTTGTTTCGTGCTGTTGC
>Cmk
AGCAGAACGACCCGTGAACACGTAAAAACAACTGAGTGTTGAGAGGACCAAGCTCCTGTTTGATCCTCTCGACGCTTTGTCGATGCGCATTTACTCGAGTCCTTTTGGACCTTGTGAATGTGTCATTGGCGCATTAACAACCCCCGGCACAATGTGTGCCAAGGAAAACTAAACTCAAGAAGGCTCGTTTCATGATGCCCCCGTTCGCGGTGTGCTCATGGGATGTGGCTTCTTTATAAATCGCGTCGCCCCCCACAATTCTCTGTAAAGGGAACATGTGTTTTGGGGGCGGATATTGGTCTCCCGTGCTCATGGCGTGGTTGGCCGAAATAGGAGTCCTTTCGATGGACGCACGAACTAGTGGTGGTCGTAAAAACCCTCGTCTTTTGTTTCGTGCTGTTGC
>Coc
AGCAGAACGACCCGTGAACACGTAAAAACAACCGAGTGTTGAGAGGACCAAGCTCCTGTTTGATCCTCTCGACGCTTTGTCGATGCGCATTTACTCGAGTCCTTTCGGACCTTGTGAATGTGTCATTGGCGCATTAACAACCCCCGGCACAACGTGTGCCAAGGAAAACTAAACTCAAGAAGGCTCGTTTCATGATGCCCCCGTTCGCGGTGTGCTCATGGGATGTGGCTTCTTTATAAATCGCGTCGCCCCCCACAATTCTCCGTAAAGGGAACATGTGTTTTGGGGGCGGATATTGGTCTCCCGTGCTCATGGCGTGGTTGGCCGAAATAGGAGTCCTTTCGATGGACGCACGAACTAGTGGTGGTCGTAAAAACCCTCGTCTTTTGTTTCGTGCTGTTGC
>Cyo
AGCAGAACGACCCGTGAACACGTAAAAACAACCGAGTGTTGAGAGGACCAAGCTCCTGTTTGATCCTCTCGACGCTTTGTCGATGCGCATTTACTCGAGTCCTTTCGGACCTTGTGAATGTGTCATTGGCGCATTAACAACCCCCGGCACAACGTGTGCCAAGGAAAACTAAACTCAAGAAGGCTCGTTTCATGATGCCCCCGTTCGCGGTGTGCTCATGGGATGTGGCTTCTTTATAAATCGCGTCGCCCCCCACAATTCTCCGTAAAGGGAACATGTGTTTTGGGGGCGGATATTGGTCTCCCGTGCTCATGGCGTGGTTGGCCGAAATAGGAGTCCTTTCGATGGACGCACGAACTAGTGGTGGTCGTAAAAACCCTCGTCTTTTGTTTCGTGCTGTTGC
>Ccr
AGCAGAACGACCCGTGAACACGTAAAAACAACCGAGTGTTGAGAGGACCAAGCTCCTGTTTGATCCTCTCGACGCTTTGTCGATGCGCATTTACTCGAGTCCTTTCGGACCTTGTGAATGTGTCGTTGGCGCATTAACAACCCCCGGCACAACGTGTGCCAAGGAAAACTAAACTCAAGAAGGCTCGTTTCATGATGCCCCCGTTCGCGGTGTGCTCATGGGATGTGGCTTCTTTATAAATCGCGTCGCCCCCCACAATTCTCCGTAAAGGGAACATGTGTTTTGGGGGCGGATATTGGTCTCCCGTGCTCATGGCGTGGTTGGCCGAAATAGGAGTCCTTTCGATGGACGCACGAACTAGTGGTGGTCGTAAAAACCCTCGTCTTTTGTTTCGTGCTGTTGC
>Nni
AGCAGAACGACCCGTGAACACGTAAAAACAACCGAGTGTTGATTGGATTAAACGCTTGTTTGATCTTCTCGACGCTTTGTCGATGTGCATTTACTCGAGTTCTTTTGGACCTTGTGAATGTGTCATTGGCGCAATAACAACCCCCGGCACAATGTGTGCCAAGGAAAACTAAACTCAAGAAGGCTCGTTTCATGTTG-CCCCGTTCGCGGTGTGCTCATGGGATGTGGCTTCTTTATAAATCGCGTCGCCCCCCACAATTCTCCGTAAAGGGAACTTGTGTTTTGGGGGCGGATATTGGTCTCCCGTGCTCATGGCGTGGTTGGCCGAAATAGGAGTCCTTTCGATGGACGCACAAACTAGTGGTGGTCGTAAAAACCCTCGTCTTTTGTTTCGTGCTGTTAG
>Brp
AGCAGAACGACCCGTGAACACGTAAAAACAACCGAGTGTCGATTGGATTAAGCGCTTGTTTGATCCTCTCGGCGCTTTGTCGATGCGCATTTACTCGAGTTCTTTTGGACCTTGTGAATGTGTCGTTGGCGCAATAACAACCCCCGGCACAATGTGTGCCAAGGAAAACTAAACTCGAGAAGGCTCGTTTCATGTTG-CCCCGTTCGCGGTGTGCTCATGGGATGTGGCTTCTTTATAAATCGCGTCTCCCCCCACAATTCTCTGTAAAGGGAGCTTGTGTTTTGGGGGCGGATATTGGTCTCCCGTGCTCATGGCGTGGTTGGCCGAAATAGGAGTCCCTTCGATGGACGCACGAACTAGTGGTGGTCGTAAAAAACCTCGTCTTTTGTTTCGTGCTGTTAG
>Lse
AGCAGAACGACCCGTGAACACGTAAAAACAACCGAGTGTTGATTGGATTAAGCGCTTGTTTGATCCTCTCGACGCTTTGTCGATGTGCATTTACACGAGTTCTTTTTGACCTTGTGGATGTGTCGTCGGCGCAATAACAACCCCCGGCACAATGTGTGCCAAGGAAAACTAAACTCAAGAAGGCTCGTTTCATGTTG-CCCCGTTCGCGGTGTGCTCATGGGATGTGGCTTCTTTATAAATCGCGTCGCCCCCCACAAATCTCCGTAAAGGGAATTTGTGTTTTGGGGGCGGATATTGGTCTCCCGTGCTCATGGCGTGGTTGGCCGAAATAGGAGTCCCTTCGATGGACGCACGAACTAGTGGTGGTCGTAAAAACCCTCGTCTTTTGTTTCGTGCTGTTAG
>Ll
AGCAGAACGACCCGTGAACACGTAAAAACAACAGAGTGTCGATCGGATTAAACGCTTGTTTGATCCTCTCGACGCTTTGTCGATGCGCATTTACTTTAGTTCTTTTGGACCTTGTGAATGTGTCATTGGCGCATTAACAACCCCCGGCACAATGTGTGCCAAGGAAAACTAAATTCAAGAAGGCTCGTTTCATGTTG-CCCCGTTCGCGGTGTGCTCATGGGATGCGGCTTCTTTATAAATCGCGTCGCCCCCCACAATTCTCCGCAAAGGGAACTTGTGTTTTGGGGGCGGATATTGGTCTCCCGTGCTCATGGCGTGGTTGGCCGAAATAGGAGTCCTTTCGATGGACGCACGAACTAGTGGTGGTCGTAAAAACCCTCGTCTTTTGTTTCGTGCTGTTAG
>Ttt
AGCAGAACGACCCGTGAACACGTAAAAACAACCGAGTGTTGATTGGGTTAAGCGCTTGTTTGATCCTCTCGACGCTTTGTCGATGTGCATTTACTCGAGTTCTTTTGGACCTTGTGAATGTGTCATTGGCGCAATAACAACCCCCGGCACAATGTGTGCCAAGGAAAACTAAACTCTAGAAGGCTCGTTTCATGTTG-CCCCGTTCGCGGTGTGCTCATGGGATGTGGCTTCTTTATAAATCGCGTCGCCCCCCACAATTCTCCGTAAAGGGAACTTGTGTTTTGGGGGCGGATATTGGTCTCCCGTGCTCATGGCGTGGTTGGCCGAAATAGGAGTCCCTTCGATGGACGCACGAACTAGTGGTGGTCGTAAAAACCCTCGTCTTTTGTTTCGTGCTGTTAG
>Aar
AGCAGAACGACCCGTGAACATGTAAAAACAACCGAGCGTCGGTTGGACCAAGCGCTTGTTTGATCCTCTCGACGCTTTGTCGACGCGCATTCACTTGAGTTCTTTTGGACCTTGTGAATGCGTCGTTGGCGCATTAACAACCCCCGGCACAATGTGTGCCAAGGAAAACTAAACTCTRGAAGGCTCGTTTCATGTTGCCCCCGTTCGCGGTGTGCTCATGGGATGCGGCTTCTTTATAAATCGCGTCGCCCCCCACAATTCTCTGCAAAGGGAACCTGTGTTTTGGGGGCGGATATTGGTCTCCCGTGCTCATGGCGTGGTTGGCTGAAATAGGAGTCCTTTTGACGGACGCACGAACTAGTGGTGGTCGTAAAAACCCTCGTCTTTTGTTTCGTGCCGTCAG
>Adu
AGCAGAACGACCCGTGAACACGTAAAAACAACCGAGCGTCGATTGGAGCAAGCGCTTGTTTGATCCTCTCGACGCTTTGTCGACGCGCGTTCGCTCGAGTTCTTTCGGACCTTGCGAATGTGTCGTTGGCGCATTAACAACCCCCGGCACAACGTGTGCCAAGGAAAACTAAACTCTAGAAGGCTCGTTTCATGTTGCCCCCGTTCGCGGCGTGCTCATGGGACGCGGCTTCTTTATAAATCGCGTCGCCCCCCACAATTCTCCGCAAAGAGAACTTGTGTTTTGGGGGCGGATAGTGGTCTCCCGTGCTCACGGCGTGGTTGGCCGAAATAGGAGTCCCTTCGATGGACGCACGAACTAGTGGTGGTCGTAAAAACCCTCGTCTTTTGTTTCGTGCCGTTAG
>Al
AGCAGAACGACCCGTGAACACGTAAAAACAACTGAGCGTCGGTTGGATCAAGCGCTTGTTTGGTCCTATCGATGCTTTGTCGACGCGCGTTCACTCGAGTTCTTTTGGACCTTGTGAATGCGTCGTCGGCGCATTAACAACCCCCGGCACAATGTGTGCCAAGGAAAACTAAACTCTAGAAGGCTCGTTTCATGCTGCCCCCGTTCGCGGTGTGCTCATGGGACGCGGCTTCTTTATAAATCGCGTCGCCCCCCACAATTCTCCGCAAAGGGAACATGTGTTTTGGGGGCGGATATTGGTCTCCCGTGCTCATGGCGTGGTTGGCCGAAATAGGAGTCCTTTTGACGGACGCACGAACTAGTGGTGGTCGTAAAAACCCTCGTCTTTTGTTTCGTGCCGTCAG
>Aan
AGCAGAACGACCCGTGAACACGTAAAAACAACCGAGTGTCGGTTGGATCAAGCGCTTGTTTGATGCAATCGACGCTTTGTCGATGCGCATTCACTCGAGTCCGTCTGGACCTTGTGAATGTGTCATTGGCGCATTAACAACCCCCGGCACAATGTGTGCCAAGGAAAACTAAACTCTAGAAGGCTCGCTTCATGTTGCCCCCGTTCGCGGTGTGCTCATGGGATGTGGCTTCTTTATAAATCGCGTCGCCCCCCACAATTCTCTGTAAAGGGAACTCGTGTTTTGGGGGCGGATAATGGTCTCCCGTGCTCATGGCGTGGTTGGCCGAAATAGGAGTCCCTTCGATGGACGCACGAACTAGTGGTGGTCGTAAAAACCCTCGTCTTTTGTTTCGTGCCGTTAG
>Aca
AGCAGAACGACCCGTGAACACGTAAAAACAACCGAGTGTCGGTAGGATCAAGCGCTTGTTTGATCCTCTCGACGCTTTGTCGATGCGCATTCGCTCGAGTCCTTCTGGACCTCGTGTGAATGTCGTCGGCGCAATAACAACCCCCGGCACAATGTGTGCCAAGGAAAACTAAACTCTAGAAGGCTCGTTTCGTGTAG-CCCCGTTCGCGGTGCGCTCATGGGACGCGGCTTCTTTATAAATCGCGTCGCCCCCCACAATTCTCTGTAAAGGGAACTCGTGTTTTGGGGGCGGATAATGGTCTCCCGTGCTCATGGCGCGGTTGGCCGAAATAGGAGTCCCTTCGATGGACGCACGAACTAGTGGTGGTCGTAAAAACCCTCGTCTTTTGTTTCGTGCCGTTAG
>Asc
AGCAGAACGACCCGTGAACGCGTAAAAACAACTGAGTGTCGTTAGGATCAAGCGCTCGTTTGATCCTCTCGACGCTCTGCCGATGTGCGTTCGCTCGAGTCCTTCTGGACCTCGTGTGAATGTCGTCGGCGCAATAACAACCCCCGGCACAATGTGTGCCAAGGAAAACTAAACTCAAGAAGGCTCGTTTCGTGTAG-CCCCGTTCGCGGTGCGCTCATGGGACGCGGCTTCTTTATAAATCGCGTCGCCCCCCACAATTCTCCGTCAGGGGAGCTTGTGTTTCGGGGGCGGATACTGGTCTCCCGTGCTCATGGCGCGGTTGGCCGAAATAGGAGTCCCTTCGATGGACGCACGAACTAGTGGTGGTCGTAAAAACCCTCGTCTTTTGTTTCGTGCCGTTAG
>Ag
AGCAGAACGACCCGTGAACACGTAAAAACAACCGAGTGTCGATTGGATCAAGCGCTTGTTTGATCCTCTCGACGCTTTGTCGATGCGCATTCCCTCGAGTTCTTTTGGACCTTGTGAATGTGTCGTTGGCCCATTAACAACCCCCGGCACAATGTGGGCCAAGGAAAACTAAACTCTAGAAGGCTCGTTTCATGTTGCCCCCGTTCGCGGTGTGCTCATGGGATGTGGTTTCTTTATAAATCGCGTCGCCCCCCACAATTCTCTGTAAAGGGAACTCGTGTTTTGGGGGCGGATATTGGTCTCCCGTGCTCATGGCGTGGTTGGCCGAAATAGGAGTCCCTTCGATGGACGCACGAACTAGTGGTGGTCGTAAAAACCCTCGTCTTTTGTTTCGTGCTGTTAG
>Aer
AGCAGAACGACCCGTGAACGCGTAAAAACAACTGAGTGTCGTTAGGATCAAGCGCTCGTTTGATCCTCTCGACGCTCTGCCGATGTGCGTTCGCTCGAGTCCTTTTGGACCTCGTGTGAATGTCGTCGGCGCAATAACAACCCCCGGCACAATGTGTGCCAAGGAAAACTAAACTCAAGAAGGCTCGTTTCGTGTAG-CCCCGTTCGCGGTGCGCTCATGGGACGCGGCTTCTTTATAAATCGCGTCGCCCCCCACAATTCTCCGTCAGGGGAGCTTGTGTTTCGGGGGCGGATACTGGTCTCCCGTGCTCATGGCGCGGTTGGCCGAAATAGGAGTCCCTTCGATGGACGCACGAACTAGTGGTGGTCGTAAAAACCCTCGTCTTTTGTTTCGTGCCGTTAG
>Ach
AGCAGAACGACCCGCGAACACGTAAAAACAACCGAGCGTCGATCGGATCAGGCGATCGTTTGATCCTCTCGACGCTTTGTCGATGCGCATTCGCTCGGGTTCTTTTGGACCCTGTGAATGCGTCGTTGGCGCATTAACAACCCCCGGCACAATGTGTGCCAAGGAAAACTAAACTCGAGAAGGCTCGTTTCGTGTTGCACCCGTTCGCGGTGTGCTCATGGGATGCGGCTTCTTTATAAATCGCGTCGCCCCCCACAGTTCTCCGCAAAGGGAACTTGTGTTTTGGGGGCGGATACTGGTCTCCCGTGCTCATGGCGTGGTTGGCCGAAATAGGRGTCCCTTCGATGGACGCACGAACTAGTGGTGGTCGTAAAAACCCTCGTCTTTTGCTTCGTGCCGTTAG
>Adr
AGCAGAACGACCCGTGAACGCGTAAAAACAACCGAGTGTCGTTTGGATCAAGCGCTTGTTTGATCCTCTCGACGCTTTGTCGATGTGCGTTTGCTCGAGTTCCTTTGGACCTCGTGTGAATGTCATCGGCGCACTAACAACCCCCGGCACAATGTGTGCCAAGGAAAACTAAACTCAAGAAGGCTCGTTTCGTGTAG-CCCCGTTCGCGGTGCGCTCATGGGACGCGGCTTCTTTATAAATCGCGTCGCCCCCCACAACTCTCCGTAAAGGGAACTTGTGTTTTGGGGGCGGATATTGGTCTCCCGTGCTCATGGCGTGGTTGGCCGAAATAGGAGTCCCTTCGATGGACGCACGAACTAGTGGTGGTCGTAAAAACCCTCGTCTTTTGTTTCGTGTCGTTAG
>Ain
AGCAGAACGACCCGTGAACACGTAAAAACAACCGAGCGTCGGTTGGACCAAGCGCCTGTTTGGTCCTCTCGACGCTTTGTCGACGCGCGTTCACTCGAGTTCTTTTGGACCTTGTGAATGCGTCGTTGGCGCATTAACAACCCCCGGCACAATGTGTGCCAAGGAAAACTAAACTCTAGAAGGCTCGTTTCATGCTGCCCCCGTTCGCGGTGTGCTCATGGGACGCGGCTTCTTTATAAATCGCGTCGCCCCCCACAATTCTCCGCAAAGGGAACCTGTGTTTTGGGGGCGGATATTGGTCTCCCGTGCTCATGGCGTGGTTGGCCGAAATAGGAGTCCCTTCGACGGACGCACGAACTAGTGGTGGTCGTAAAAACCCTCGTCTTTTGTTTCGTGCCGTCAG
>Apb
AGCAGAACGACCCGTGAACGCGTAAAAACAACTGAGTGTCGTTAGGATCAAGCGCTCGTTTGATCCTCTCGACGCTCTGCCGATGTGCGTTCGCTCGAGTTCTTTTGGACCTCGTGTGAATGTCGTCGGCGCAATAACAACCCCCGGCACAATGTGTGCCAAGGAAAACTAAACTCAAGAAGGCTTGTTTCGTGTAG-CCCCGTTCGCGGTGCGCTCATGGGACGCGGCTTCTTTATAAATCGCGTCGCCCCCCACAATTCTCCGTCAGGGGAGCTTGTGTTTCGGGGGCGGATACTGGTCTCCCGTGCTCATGGCGCGGTTGGCCGAAATAGGAGTCCCTTCGATGGACGCACGAACTAGTGGTGGTCGTAAAAACCCTCGTCTTTTGTTTCGTGCCGTTAG
>Ajp
AGCAGAACGACCCGTGAACGCGTAAAAACAACTGAGTGTCGGATCGATTAAGCGCTTGTTTGATCCTCTCGACGCTTTGTCGATGTGCATTTACTCGGGTTCTTTTGGACCTGGTGAATGTGCCATTGGCGCATTAACAACCCCCGGCACAATGTGTGCCAAGGAAAACTAAACTCAAGAAGGCTCGTTTCATGTAG-CCCCGTTCGCGGTGCGCTCATGGGATGCGGCTTCTTTATAAATCGCGTCGCCCCCCACAATTCTCCGCAAAGGGAACTTGTGTTTTGGGGGCGGATATTGGTCTCCCGTGCTCATGGCGTGGTTGGCCGAAATAGGAGTCCCTTCGATGGACGCACGAACTAGTGGTGGTCGTAAAAACCCTCGTCTTTTGTTTCGTGCCGTTAG
>Aru
AGCAGAACGACCCGTGAACACGTAAAAACAACCGAGCGTCGGTTGGACCAAGCGCTTGTTTGGTCCTCTCGACGCTTTGTCGACGCGCATTCACTTGAGTTCTTTTGGACCTTGTGAATGCGTCGTTGGCGCATTAACAACCCCCGGCACAATGTGTGCCAAGGAAAACTAAACTTTAGAAGGCTCGTTTCATGTTGCCCCCGTTCGCGGTGTGCTCATGGGACGCGGCTTCTTTATAAATCGCGTCGCCCCCCACAATTCTCCGCAAAGGGAACCTGTGTTTTGGGGGCGGATATTGGTCTCCCGTGCTCATGGCGTGGTTGGCCGAAATAGGAGTCCCTTCGACGGACGCACGAACTAGTGGTGGTCGTAAAAACCCTCGTCTTTTGTTTCGTGCCGTCAG
>Amc
AGCAGAACGACCCGCGAACACGTAAAAACAACCGAGCGTCGGTCGGATCAGGCGATCGTTTGATCCTCTCGACGCTTTGTCGATGCGCATTCGCTCGGGTTCTTTTGGACCCTGTGAGTGCGTCGTTGGCGCATTAACAACCCCCGGCACAATGTGTGCCAAGGAAAACTAAACTCGAGAAGGCTCGTTTCGTGTTGCCCCCGTTCGCGGTGTGCTCACGGGATGCGGCTTCTTTATAAATCGCGTCGCCCCCCACAGTTCTCCGCAAAGGGAACCTGTGTTTTGGGGGCGGATACTGGTCTCCCGTGCTCATGGCGTGGTTGGCCGAAATAGGAGTCCCTTCGATGGACGCACGAACTAGTGGTGGTCGTAAAAACCCTCGTCTTTTGTTTCGTGCCGTTGG
>Asv
AGCAGAACGACCCGTGAACACGTAAAAACAACTGAGCGTCGATTGGACCATGCGCTTGTTTGATCCTCTCGACGCTTTGTCGATGCGCGTTCACACG-GTTCTTTTGGACCTTGTGAACGTGTCATTGGCGCATTAACAACCCCCGGCACAATGTGTGCCAAGGAAAACCAAACTCTAGAAGGCTCGTTTCATGTTGCACCCGTTCGCGGTGTGCTCATGGGATGTGGCTTCTTTATAAATCGCGTCGCCCCCCACAGTTCTCCGCAAAGGGAACTTGTGTATTGGGGGCGGATATTGGTCTCCCGTGCTCATGGCGTGGTTGGCCGAAATAGGAGTCCCTTCGATGGACGCACGAACTAGTGGTGGTCGTAAAAACCCTCGTCTTTTGTTTCGTGCCGTTAG
>Aac
AGCAGAACGACCCGTGAACACGTAAAAACAACCGAGCGTCGATTGGAGCAAGCGCTTGTTTGATCCTCTCGACGCTTTGTCGACGCGCATTCGCTCGAGTTCTTTCGGACCTTGCGAGTGCGTCGTTGGCGCATTAACAACCCCCGGCACAACGTGTGCCAAGGAAAACTAAACTCTAGAAGGCTCGTTTCATGTTGCCCCCGTTCGCGGCGTGCTCATGGGACGCGGCTTCTTTATAAATCGCGTCGCCCCCCACAATTCTCCGCAAAGGGAACTTGTGTTTTGGGGGCGGATATTGGTCTCCCGTGCTCATGGCGTGGTTGGCCGAAATAGGAGTCCCTTCGATGGACGCACGAACTAGTGGTGGTCGTAAAAACCCTCGTCTTTTGTTTCGTGATGTTAG
>Ata
AGCAGAACGACCCGTGAACACGTAAACACAACCGAGTGTCGATTGGATCAGGCGCTTGTTTGATCCTCTCGACGCTTGGTGGATGCGCATTTATTCGTGTTCTTTAGGACCTTGTGAATGTGTCATTGGCGCATTAACAACCCCCGGCACAATGTGTGCCAAGGAAAACTAAACTCAAGAAGGCTCGTTTCGTGTTGCCCCCGTTCGCGGTGTGCTCATGGGATGTGGTTTCTTTATAAATCGCGTCGCCCCCCACAATTCTCCGCAAAGGGAACTTGTGTTTTGGGGGCGGATATTGGTCTCCCGTGCTCATGGCGTGGTTGGCCGAAATAGGAGTCCCTTCGATGGACGCACGAACTAGTGGTGGTCGTAAAAACCCTCGTCTTTTGTTTCGTGCCGTTAG
>Ari
AGCAGAACGACCCGCGAACACGTAAAAACAACCGAGCGTCGGTCGGATCAGGCGATTGTTTGATCCTCTTGACGCTTTGTCGATGCGCATTCGCTCGGGTTCTTTTGGACCCTGTGAATGCGTCGTTGGCGCATTAACAACCCCCGGCACAATGTGTGCCAAGGAAAACTAAACTCGAGAAGGCTCGTTTCGTGTTGCACCCGTTCGCGGTGTGCTCACGGGATGCGGCTTCTTTATAAATCGCGTCGCCCCCCACAGTTCTCCGCAAAGGGAACCTGTGATTTGGGGGCGGATACTGGTCTCCCGTGCTCATGGCGTGGTTGGCCGAAATAGGAGTCCCTTCGATGGACGCACGAACTAGTGGTGGTCGTAAAAACCCTCGTCTTTTGTTTCGTGCCGTTAG
>Ast
AGCAGAACGACCCGTGAACACGTAAAAACAACTGACTGTCGGTTGGATCAAGCGCTTGTTTGGTCCTCTCGACGCTTTGTTGACGCGCGTTCACTCGAGTTCTTTNGGACCTTGTGAATGCGTCGTTGGCGCATTAACAACCCCCGGCACAATGTGTGCCAAGGAAAACTAAACTCTAGAAGGCTCGTTTCATGTTGCCCCCGTTCGCGGTGTGCTCATGGGACGTGGCTTCTTTATAAATCGCGTCGCCCCCCACAATTCTCCGCAAAGGGAACCTGTGTTTTGGGGGCGGATATTGGTCTCCCGTGCTCATGGCGTGGTTGGCCGAAATAGGAGTCCTTTCGACGGACGCACGAACTAGTGGTGGTCGTAAAAACCCTCGTCTTTTGTTTCGTGCCGTCAG
>Hh
AGCAGAACGACCCGTGAACACGTAAAAACAACCGAGTGTTGATTGGATTAAGCGCTTGTTTGATCCTCTCGAYGCTTTGTCGATGTGCATTTACTCGAGTTCTTTTGGACCTTGTGAATGTGTCATTGGCGCATTAACAACCCCCGGCACAATGTGTGCCAAGGAAAACTAAACTCAAGAAGGCTCGTTTCATGTTG-CCCCGTTCGCGGTGCGCTCATGGGATGTGGCTTCTTTATAAATCGCGTCGCCCCCCACAATTCTCCGTAAAGGGAACTTGTGTTTTGGGGGCGGATATTGGTCTCCCGTGCTCATGGCGTGGTTGGCCGAAATAGGAGTCCCTTCGATGGACGCACGAACTAGTGGTGGTCGTAAAAACCCTCGTCTTTTGTTTCGTGCCGTTAG
>Hd
AGCAGAACGACCCGTGAACACGTTAAAACAACCGAGTGTTGATTGGATTAAGCGCTTGTTTGATCCTCTCGACGCTTTGTCGATGCGCATTTACTCGAGTTCTTTTGGACCTTGTGAATGTGTCGTTGGCGCAATAACAACCCCCGGCACAATGTGTGCCAAGGAAAACTAAACTCGAGAAGGCTCGTTTCATGTTG-CCCCGTTCGCGGTGTGCTCATGGGATGTGGCTTCTTTATAAATCGCGTCGCCCCCCACAATTCTCAGTAAAGGGAACTTGTGTTTTGGGGGCGGATAGTGGTCTCCCGTGCTCATGGCGCGGTTGGCCGAAATAGGAGCCCCTTCGATGGACGCACGAACTAGTGGTGGTCGTAAAAACCCTCGTCTTTTGTTTCGTGCCGTTAG
>Hk
AGCAGAACGACCCGTGAACAAGTAAAAACAACCGAGTGTTGATTGGATGAAGCGCTTGTTTGATCCTCTCGACGCTTTGTCGATGTGCATTTACTCGAGTTCTTTTGGACCTTGTGAGTGTGTCATTGGCGCATTAACAACCCCCGGCACAATGTGTGCCAAGGAAAACTAAACTCAAGAAGGCTCGTTTCATGTTTGCCCCGTTCGCGGTGTGCTCATGGGACGTGGCTTCTTTATAAATCGCGTCGCCCCCCACAATTCTCCGTAAAGGGAACTTGTGTTTTGGGGGCGGATATTGGTCTCCCGTGCTCATGGCGTGGTTGGCCGAAATAGGAGTCCCTTCGATGGACGCACGAACTAGTGGTGGTCATAAAAACCCTCGTCTTTTGTTTCGTGCCGTTAG
>Cch
AGCAGAACGACCCGTGAACACGTAAAAACAACCGAGTGTTGATTGGATCAAGCGCTTGTTTGATCCTCTCGACGCTTCGTCGATGTGCATTCACTCGAGTTCTCTTGGACCTTGTGAATGTGTCATTGGCGCATTAACAACCCCCGGCACAATGTGTGCCAAGGAGAACTAAACTTTGGAAGGCTCGTTTCATGTTGCCCCCGTTCGCGGTGTGCTCATGGGATGTGGCTTCTTTATAAATCGCGTCGCCCCCCACAATTCTCTGTAAAGGGAACTAGTGTTTTGGGGGCGGATATTGGTCTCCCGTGCTCATGGCGTGGTTGGCCGAAATACGAGTCCTTTCCATGGACGCACAAACTAGTGGCGGTCGTAAAAACCCTCGTCTTTTGTT-CGTGCTGTTAG
>Fs
AACCAGACGACCCGTGAACGCGTAAAAACAACCGAGTGTCGTTAGGATCAAGCGCTCGTTTGATCCTCTCGACGCTCTGCCGATGTGCGTTCGCTCGAGTCCTTTTGGACCTCGTGTGAATGTCGTCGGCGCAATAACAACCCCCGGCACAATGTGTGCCAAGGAAAACTAAACTCAAGAAGGCTCGTTTCGTGTAG-CCCCGTTCGCGGTGCGCTCATGGGACGCGGCTTCTTTATAAATCGCGTCGCCCCCCACAATTCTCCGTCAGGGGAGCTTGTGTTTCGGGGGCGGATACTGGTCTCCCGTGCTCATGGCGCGGTTGGCCGAAATAGGAGTCCCTTCGATGGACGCACGAACTAGTGGTGGTCGTAAAAACCCTCGTCTTTTGTTTCGTGCCGTTAG
>Kab
AGCAGAACGACCCGTGAACACGTAAAAACAACCGAGTGTCGATTGGATTAAGCGCTTGTTTGATCCTTTCGACGCTTTGTCGATGCGCGTTTACTCGAGTTCTTTTGGACCTTGTGAATGTGTCATTGGCGCATTAACAACCCCCGGCACAATGTGTGCCAAGGAAAACTAAACTCAAGAAGGCTCGTTTCATGTTG-CCCCGTTCGCGGTGTGCTCATGGGATGTGGCTTCTTCATAAATCGCGTCGCCCCCCACAATTCTCCGCAAAGGGAACTTGTGTTTTGGGGGCGGATATTGGTCTCCCGTGCTCATGGCGTGGTTGGCCGAAATGGGAGTCCCTTCGATGGACGCACGAACTAGTGGTGGTCGTAAAAACCCTCGTCTTTTGTTTTGTGCTGTTAG
>Ps
AGCAGAACGACCCGTGAACACGTAAAGCTAACCGAGTGTCGATTGGATTAAGCGCTTGTTTGATCCTCTCGACGCTTTGTCGATGTGCATTTACTCGAGTTCTTTTGGACCTTGTGAATGTGTCATTGGCGCATTAACAACCCCCGGCACAATGTGTGCCAAGGAAAACTAAACTCAAGAAGGCTCGTTTCATGTTG-CCCCGTTCGCGGTGTGCTCATGGGATGCGGCTTCTTTATAAATCGCGTCGCCCCCCACAATTCTCTGTAAAGGGAACTTGTGTTTTGGGGGCGGATATTGGTCTCCCGTGCTCATGGCGTGGTTGGCCGAAATAGGAGTCCCTTCGATGGACGCACGAACTAGTGGTGGTCGTAAAAACCCTCGTCTTTTGTTTCGTGCTGTTAG
>Pq
AGCAGAACGACCCGTGAACACGTAAAAACAACCGAGTGTGGATTGGATTAAGCGCTTGTTTGATCCTCTCGACGCTTTGTCGATGTGCATTTACTCGAGTTCTTTTGGACCTTGTGAATGTGTCATTGGCGCATTAACAACCCCCGGCACAATGTGTGCCAAGGAAAACTAAACTTAAGAAGGCTCGTTTCATGTTG-CCCCGTTCGCGGTGCGCTCATGGGATGCGGCTTCTTTATAAATCGCGTCGCCCCCCACAATTCTCTGTAAAGGGAACTTGTGTTTTGGGGGCGGATATTGGTCTCCCGTGCTCATGGCGTGGTTGGCCGAAATAGGAGTCCCTTCGATGGACGCACGAACTAGTGGTGGTCGTAAAAACCCTCGTCTTTTGTTTCGTGCTGTTAG
>Pt
AGCAGAACGACCCGTGAACACGTAAAAACAACCGAGTGTCGATTGGATTAAGCGCTTGTTTGATCCTCTCGACGCTTTGTCGATGTGCATTTACTCGAGTTCTTTTGGACCTTGTGAATGTGTCATTGGCGCATTAACAACCCCCGGCACAATGTGTGCCAAGGAAAACTAAACTCAAGAAGGCTCGTTTCATGTTG-CCCCGTTCGCGGTGCGCTCATGGGATGCGGCTTCTTTATAAATCGCGTCGCCCCCCACAATTCTCTGTAAAGGGAACTTGTGTTTTGGGGGCGGATATTGGTCTCCCGTGCTCATGGCGTGGTTGGCCGAAATAGGAGTCCCTTCGATGGACGCACGAACTAGTGGTGGTCGTAAAAACCCTCGTCTTTTGTTTCGTGCTGTTAG
>Ppu
AGCAGAACGACCCGTGAACACGTAAAAACAACCGAGTGTCGATTGGATTAAGCGCTTGTTTGATCCTCTCGACGCTTTGTCGATGTGCATTTACTCGAGTTCTTTTGGACCTTGTGAATGTGTCATTGGCGCATTAACAACCCCCGGCACAATGTGTGCCAAGGAAAACTAAACTCAAGAAGGCTCGTTTCATGTTG-CCCCGTTCGCGGTGCGCTCATGGGATGCGGCTTCTTTATAAATCGCG---CCCCCCCCAATTCTCCGTAAAGGGAACTTGTGTTTTGGGGGCGGATATTGGTCTCCCGTGCTCATGGCGTGGTTGGCCGAAATAGGAGTCCCTTCGATGGACGCACGAACTAGTGGTGGTCGTAAAAACCCTCGTCTTTTGTTTCGTGCTGTTAG
>Pr
AGCAGAACGACCCGTGAACACGTAAAAACAACCGAGTGTCGATTGGATTAAGCGCTTGTTTGATCCTCTCGACGCTTTGTCGATGTGCATTTACTCGAGTTCTTTTGGACCTTGTGAATGTGTCATTGGCGCATTAACAACCCCCGGCACAATGTGTGCCAAGGAAAACTAAACTCAAGAAGGCTCGTTTCATGTTG-CCCCGTTCGCGGTGCGCTCATGGGATGCGGCTTCTTTATAAATCGCGTTGCCCCCCACAATTCTTCGTAAAGGGAACTTGTGTTTTGGGGGCGGATATTGGTCTCCCGTGCTCATGGCGTGGTTGGCCGAAATAGGAGTCCCTTCGATGGACGCACGAACTAGTGGTGGTCGTAAAAACCCTCGTCTTTTGTTTCGTGCTGTTAG
>Sf
AGCAGAACGACCCGTGAACACGTAAAAACAACCGAGCGTCGGTTGGATCAAGCGCTTGTTTGATGCAATCGATGCTCTGTCGATGCGCATTCACTCGAGTTCGTCTGGACCTTGTGAATGTGTCGTTGGCGCATTAACAACCCCCGGCACAATGTGTGCCAAGGAAAACTAAACTCTAGAAGGCTCGCTTCATGCTG-CCCCGTTCGCGGTGTGCTCATGGGATGTGGCTTCTTTATAAATCGCGTCGCCCCCCACAACTCTCCGTAAGGGGAACTCGTGTTTTGGGGGCGGATATTGGTCTCCCGTGCTCATGGCGTGGTTGGCCGAAATAGGAGTCCCTTCGATGGACGCACGAACTAGTGGTGGTCGTAAAAACCCTCGTCTTTTGTTTCGTGCCGTTAG
>Stc
AGCAGAACGACCCGTGAACATGTAAAAATAACTGAGTGTTGATTGGATTGAGCACTTGTTTGATCCTCTCGATGCTTTGTCGATGTGCATCCACTCGAGTTCTTTCGGACCTTGTGAATGCGTCATCGGCGCTATAACAACCCCCGGCACAATGTGTGCCAAGGAAAACTAAACTTAAGAAGGCTCGTTTCATGTTG-CCCCGTTCGCGGTGTGCTCATGGAATGCGGCTTCTTTATAAATCGCGTCGCCCCCCACAATTCTCCTTTAAGGGAACTTGTGTTTTGGGGGCGGATATTGGTCTCCCGTGCTCATGGCGTGGTTGGCCGAAATAGGAGTCCCTTCGATGGACGCANGAACTAGTGGTGGTCGTAAAAACCCTCGTCTTTTGTTTCGTGCTGTTAG
>Chr
AGCAGAACGACCCGTGAACGCGTAAAAACAACCGGGTGTCGATTGGATCAAGCACTTGTTTGATTCTATTGATGCTCTGCCGACGTGCATTCACTTGAGTT-GTACGGACCTTGTGAATGCGTTGTTGGCTCACTAACAACCCCCGGCACAATGTGTGCCAAGGAAAACAAAACTTGAGAAGGCTTGTTTCATGGTG-CCCCGTTCGCGGTGTGCTCATGGGATGTGGCTTCTTTATAAATCGCGTCGCCCCTCACAATTCTCTGTAAGGAGA-CTGGTG-TGTGGGGGCGGATATTGGTCTCCCGTGCTCTCGGTGTGGTTGGCCAAAATAGGAGTCTCTTCGATGGACGCACAAACTAGTGGTGGTCGTAAAAACCCTCGTCTTTTGTTTTGTGTTGTTAG
>Cd
AGCAGAACGACCCGTGAATGCGTAAAAACAACCGGGCATCGATTGGATCAAGCATTCGTTTGATTCTCTTGATGCTCTGCCGACGTGCATGCACTCGAGTTCATATGGACGTTGTGAATGTTTTGTCGGCGCACTAACAACCCCCGGCACAATGTGTGCCAAGGAAAACTAAACTTGAGAAGGCTTGTTTCATGTTG-CCCCGTTCGCGGTGTGCTCATGGGATGTGGCTTCTTTATAAATCGCGTTGCCCCTCACAATTCTCTGTAAAGAGA-CTAGCG-TGTGGGGGCGTATATTGGTCTCCCGTGCTCATGGTGCGGTTGGCCGAAATAGGAGTCCCTTCGATGGACGCACAAACTAGTGGTGGTCGTAAAAACCCTCGTCTTTTGTTTTGTGTTGTTAG
>Sch
AGCAGAACGACCCGTGAACACGTAAAAACAACCGAGCGTCGAGTGGATTGAGCACTTGTTTGATCCTCTCGATGCTTTGTCGATGTGCATTTACTCGAGTCCTTTTGGGCCTTGGGAGTGCGTCATCGGCGCAATAACAACCCCCGGCACAATGTGTGCCAAGGAAAACTAAACGTAAGAAGGCTTGTTTCATGTTTGCCCCGTTCGCGGTGTGCTCATGGGATGTGGCTTCTTTATAAATCGCGTCGCCCCCCGCAAATCTATG----------------TCGGGGGGCGGATATTGGTCTCCCGTGCTCACGGCGTGGTTGGCCAAAATAGGAGTCCCTTCGATGGACGCACAAACTAGTGGTGGTCGTAAAAACCCTCGTTCTTTGTTTTGTGTCGTACG
>Arf
AGCAGAACGACCCGTGAACACGTAATAATAACCGAGCACCGAGTGGGTTAAGCGCTTGTTTGACCCTCTCGGTGCTTTGTCGATGTGCATTTACTCGAGTCCTTTTGGGCCTTGTGAGTGTGTCATTGGCGCAATAACAACCCCCGGCACAATGCGTGCCAAGGAAAACTAAACTTAAGAAGGCTTGTTTCATGTTTGCCCCGTTCGCGGTGTGCTCATGGGATGTGGCTTCTTTATAAATCGCTTCGCCCCCCGCAAATCTATG-----------------TTGGGGGCGGATATTGGTCTCCCGTGCTCATGGCGTGGTTGGCCAAAATAGGAGTCCCTTCGATGGACGCACAAACTAGTGGTGGTCGTAAAAACCCTCGTTCTTTGTTTTGTGTCGTTCG
>Cmu
AGCAGAACGACCCGTGAACACGTAATA-CAATCGAGTGTCGAGTGGATTGA-------TTTTATCCTCTCGATGCTTTGTCGATGTGCCTTCACTTGAGTCCTCTTGGGCCTTGTGAATGTGTCATTGGCGCAATAACAACCCCCGGCACAACGTGTGCCAAGGAAAACTAAACTTGAGAAGGCTTGTCTCATGTTG-CCCCGTTCGCGGTGTGCTCATGGGATGTGGCTTCTTTATAAATCGCGTCTCCCCCCACAATAATTTG-----------------TTGGGGGAGGATATTGGTTTCCCGTGCTCATGGCGTGGTTGGCCGAAATAGGAGTCCCTTCGATGGACGCACAAACTAGTGGTGGTCGTAAAAACCCTCGTTCTTTGTTTTGTGCCGACAA
>Mpa
AGCAGAACGACCCGTGAACACGTAATA-CAATCGAGCGTCGAGTGGGTTAAGCTCTTGTTTGATCCTCTCGATGCTTTGTCGACGTGCATTCACTTGAGTCCTCTTGGTCCTTGTGAATGTGTCGTTGGCGCAATAACAACCCCCGGCACAATGTGTGCCAAGGAAAACTAAACTTGAGAAGGCTTGTCTCGTGTTG-CCCCGTTCGCGGCGTGCTCATGGGATGTGGCTTCTTTATAAATCGCGTCGCCCCCCGCAATCATTTG-----------------TCGGGGGCGGATATTGGTCTCCCGTGCTCATGGCGTGGTTGGCCAAAATAGGAGTCCCTTCGATGGACGCACAAACTAGTGGTGGTCGTAAAAACCCTCGTTCTTTGTTTTGTGCCGAAAG
