# Supplementary material for: Clarifying Recent Adaptive Diversification of the Chrysanthemum-Group on the Basis of an Updated Multilocus Phylogeny of Subtribe Artemisiinae (Asteraceae: Anthemideae)
Source: Front Plant Sci. 2021 May 26;12:648026. doi: 10.3389/fpls.2021.648026 (PMC8187803; doi:10.3389/fpls.2021.648026)
Supplement: Supplementary Data Sheet 1 — Datasets of the sequence alignments. [file Data_Sheet_1.ZIP › its-CA.fas]

>Apl
AGCAGAACGACCCGTGAACACGTAAAAACAACCGAGTGTTGAGTGGACCAAGCTCCTGTTTGATCCTCTCGACGCTTTGTCGATGCGCATTTACTCGAGTCCTCTTGGACCTTGTGAATGTGTCATTGGCGCATTAACAACCCCCGGCACAACGTGTGCCAAGGAAAACTAAACTCAAGAAGGCTCGTTTCATGATGCCCCCGTTCGCGGTGTGCTCATGGGATGTGGCTTCTTTATAAATCGCGTCGCCCCCCACAATTCTCCGTAAAGGGAACTTGTGTTTTGGGGGCGGATATTGGTCTCCCGTGCTCATGGCGTGGTTGGCCGAAATAGGAGTCCTTTCGATGGACGCACGAACTAGTGGTGGTCGTAAAAACCCTCGTCTTTTGTTTCGTGCTGTTGG
>Apa
AGCAGAACGACCCGTGAACACGTAAAAACAACCGAGTGTTGAGAGGACCAAGCTCCTGTTTGATCCTCTCGACGCTTTGTCGATGCGCATTTACTCGGGTCCTTTTGGACCTTGTGAATGTGTCATTGGCGCATTAACAACCCCCGGCACAACGTGTGCCAAGGAAAACTAAACTCAAGAAGGCTCGTTTCATGATGCCCCCGTTCGCGGTGTGCTCATGGGACGTGGCTTCTTTATAAATCGCGTCGCCCCCCACAATTCTCCGTAAAGGGAACATGTGTTTTGGGGGCGGATATTGGTCTCCCGTGCTCATGGCGTGGTTGGCCGAAATAGGAGTCCTTTCGATGGACGCACGAACTAGTGGTGGTCGTAAAAACCCTCGTCTTTTGTTTCGTGCTGTTGC
>Apr
AGCAG-ACGACCCGTG-ACACGTAAAAACAACCGAGTGTTGAGAGGACCAAGCTCCTGTTTGATCCTCTCGACGCTTTGTCGATGCGCATTTACTCGAGTCCTTTTGGACCTTGTGAATGTGTCATTGGCGCATTAACAACCCCCGGCACAACGTGTGCCAAGGAAAACTAAACTCAAGAAGGCTCGTTTCATGATGCCCCCGTTCGCGGTGTGCTCATGGGATGTGGCTTCTTTATAAATCGCGTCGCCCCCCACAATTCTCCGTAAAGGGAACATGTGTTTTGGGGGCGGATATTGGTCTCCCGTGCTCATGGCGTGGTTGGCCGAAATAGGAGTCCTTTCGATGGACGCACGAACTAGTGGTGGTCGTAAAAACCCTCGTCTTTTGTTTCGTGCTGTTGC
>Af
AGCAGAAGGACCCGGGAACACGTAAAACCAACGGAGTGTGGAGAGGACCAAGTTCCTGTTTGATCCTCTCGACGCTTTGTCGATGCGCATTTACTCGAGTCCTTTTGGACCTTGGGAATGTGTCATTGGCGCATTAACAACCCCCGGCACAACGTGTGCCAAGGAAAACTAAACTCAAGAAGGGTCGTTTCATGATGCCCCCGTTCGCGGTGTGCTCATGGGATGCGGCTTCTTTATAAATCGCGTCGCCCCCCACAATTCTCCGTAAAGGGAAATTGGGTTTTGGGGGCGGATATTGGTCTCCCGTGCTCATGGCGTGGTTGGCCGAAATAGGAGTCCTTTCGATGGACGCACGAACTAATGGTGGTCGTAAAAACCCTCGTCTTTTGTTTCGTGCTGTTGC
>Aa
AGCAG-ACGACCCGTG-ACACGTAAAAACAACCGAGTGTTGAGAGGACCAAGCTCCTGTTTGATCCTCTCGACGCTTTGTCGATGCGCATTTACTCGAGTCCTTTTGGACCTTGTGAATGTGTCATTGGCGCATTAACAACCCCCGGCACAACGTGTGCCAAGGAAAACTAAACTCAAGAAGGCTCGTTTCATGATGCCCCCGTTCGCGGTGTGCTCATGGGATGTGGCTTCTTTATAAATCGCGTCGCCCCCCACAATTCTCCGTAAAGGGAACATGTGTTTTGGGGGCGGATATTGGTCTCCCGTGCTCATGGCGTGGTTGGCCGAAATAGGAGTCCTTTCGATGGACGCACGAACTAGTGGTGGTCGTAAAAACCCTCGTCTTTTGTTTCGTGCTGTCGC
>Apv
AGCAGAACGACCCGTGAACACGTAAAAACAACCGAGTGTTGAGAGGACCAAGCTCCTGTTTGATCCTCTCGACGCTTTGTCGATGCGCATTTACTCGAGTCCTTTYGGACCTTGTGAATGTGTCRTTGGCGCATTAACAACCCCCGGCACAACGTGTGCCAAGGAAAACTAAACTCAAGAAGGCTCGTTTCATGATGCCCCCGTTCGCGGTGTGCTCATGGGATGTGGCTTCTTTATAAATCGCGTCGCCCCCCACAATTCTCCGTAAAGGGAACATGTGTTTTGGGGGCGGATATTGGTCTCCCGTGCTCATGGCGTGGTTGGCCGAAATAGGAGTCCTTTCGATGGACGCACGAACTAGTGGTGGTCGTAAAAACCCTCGTCTTTTGTTTCGTGCTGTTGC
>Afr
AGCAGAAGGACCCGGGAACACGTAAAACCAACGGAGTGTGGAGAGGACCAAGTTCCTGTTGGTTCTTTTGGACGCTTGTTGGAGGGGCATTTACTCGGGTCCTTTTGGACCTTGTGAATGTGTCATTGGCGCATTAACAACCCCCGGCACAACGTGTGCCAAGGAAAACTAAACTCAAGAAGGCTCGTTTCATGATGCCCCCGTTCGCGGTGTGCTCATGGGATGCGGCTTCTTTATAAATCGCGTCGCCCCCCACAATTCTCCGTAAAGGGAACTTGTGTTTTGGGGGCGGATATTGGTCTCCCGTGCTCATGGCGTGGTTGGCCGAAATAGGAGTCCTTTCGATGGACGCACGAACTAGTGGTGGTCGTAAAAACCCTCGTCTTTTGTTTCGTGCTGTTGC
>Av-3yi
AGCAGAACGACCCGTGAACACGTAAAAACAACCGAGTGTTGAGAGGACCAAGCTCCTGTTTGATCCTCTCGACGCTTTGTCGATGCGCATTTACTCGGGTCCTTTTGGACCTTGTGAATGTGTCATTGGCGCATTAACAACCCCCGGCACAACGTGTGCCAAGGAAAACTAAACTCAAGAAGGCTCGTTTCATGATGCCCCCGTTCGCGGTGTGCTCATGGGACGTGGCTTCTTTATAAATCGCGTCGCCCCCCACAATTCTCCGTAAAGGGAACATGTGTTTTGGGGGCGGATATTGGTCTCCCGTGCTCATGGCGTGGTTGGCCGAAATAGGAGTCCTTTCGATGGACGCACGAACTAGTGGTGGTCGTAAAAACCCTCGTCTTTTGTTTCGTGCTGTTGC
>Apo
AGCAG-ACGACCCGTG-ACACGTAAAAACAACCGAGTGTTGAGAGGACCAAGCTCCTGTTTGATCCTCTCGACGCTTTGTCGATGCGCATTTACTCGAGTCCTTTTGGACCTTGTGAATGTGTCATTGGCGCATTAACAACCCCCGGCACAACGTGTGCCAAGGAAAACTAAACTCAAGAAGGCTCGTTTCATGATGCCCCCGTTCGCGGTGTGCTCATGGGATGTGGCTTCTTTATAAATCGCGTCGCCCCCCACAATTCTCCGTAAAGGGAACATGTGTTTTGGGGGCGGATATTGGTCTCCCGTGCTCATGGCGTGGTTGGCCGAAATAGGAGTCCTTTCGATGGACGCACGAACTAGTGGTGGTCGTAAAAACCCTCGTCTTTTGTTTCGTGCTGTTGC
>Ati
AGCAGAACGACCCGTGAACACGTAAAAACAACCGAGTGTTGAGAGGACCAAGCTCCTGTTTGATCCTCTCGACGCTTTGTCGATGCGCATTTACTCGAGTCCTTTTGGACCTTGTGAATGTGTCATTGGCGCATTAACAACCCCCGGCACAACGTGTGCCAAGGAAAACTAAACTCAAGAAGGCTCGTTTCATGATGCCCCCGTTCGCGGTGTGCTCATGGGATGTGGCTTCTTTATAAATCGCGTCGCCCCCCACAATTCTCCGTAAAGGGAACATGTGTTTTGGGGGCGGATATTGGTCTCCCGTGCTCATGGCGTGGTTGGCCGAAATAGGAGTCCTTTCGATGGACGCACGAACTAGTGGTGGTCGTAAAAACCCTCGTCTTTTGTTTCGTGCTGTTGC
>Akh
AGCAGAACGACCCGTGAACACGTAAAAACAACCGAGTGTTGAGAGGACCAAGCTCCTGTTTGATCCTCTCGACGCTTTGTCGATGCGCATTTACTCGAGTCCTTTTGGACCTTGTGAATGTGTCATTGGCGCATTAACAACCCCCGGCACAACGTGTGCCAAGGAAAACTAAACTCAAGAAGGCTCGTTTCATGATGCCCCCGTTCGCGGTGTGCTCATGGGATGTGGCTTCTTTATAAATCGCGTCGCCCCCCACAATTCTCCGTAAAGGGAACATGTGTTTTGGGGGCGGATATTGGTCTCCCGTGCTCATGGCGTGGTTGGCCGAAATAGGAGTCCTTTCGATGGACGCACGAACTAGTGGTGGTCGTAAAAACCCTCGTCTTTTGTTTCGTGCTGTTGC
>Ate
AGCAG-ACGACCCGTGAACACGTAAAAACAACCGAGTGTTGAGAGGACCAAGCTCCTGTTTGATCCTCTCGACGCTTTGTCGATGCGCATTTACTCGAGTCCTTTTGGACCTTGTGAATGTGTCATTGGCGCATTAACAACCCCCGGCACAACGTGTGCCAAGGAAAACTAAACTCAAGAAGGCTCGTTTCATGATGCCCCCGTTCGCGGTGTGCTCATGGGATGTGGCTTCTTTATAAATCGCGTCGCCCCCCACAATTCTCCGTAAAGGGAACATGTGTTTTGGGGGCGGATATTGGTCTCCCGTGCTCATGGCGTGGTTGGCCGAAATAGGAGTCCTTTCGATGGACGCACGAACTAGTGGTGGTCGTAAAAACCCTCGTCTTTTGTTTCGTGCTGTTGC
>Ab
AGCAGAACGACCCGTGAACACGTAAAAACAACCGAGTGTTGAGAGGACCAAGCTCCTGTTTGATCCTCTCGATGCTTTGTCGATGCGCATTTACTCGAGTCCTTTTGGACCTTGTGAATGTGTCATTGGCGCATTAACAACCCCCGGCACAACGTGTGCCAAGGAAAACTAAACTCAAGAAGGCTCGTTTCATGATGCCCCCGTTCGCGGTGTGCTCATGGGATGTGGCTTCTTTATAAATCGCGTCGCCCCCCACAATTCTCCGTAAAGGGAACATGTGTTTTGGGGGCGGATATTGGTCTCCCGTGCTCATGGCGTGGTTGGCCGAAATAGGAGTCCTTTCGATGGACGCACGAACTAGTGGTGGTCGTAAAAACCCTCGTCTTTTGTTTCGTGCTGTTGC
>Asa
AGCAG-ACGACCCGTG-ACACGTAAAAACAACCGAGTGTTGAGAGGACCAAGCTCCTGTTTGATCCTCTCGACGCTTTGTCGATGCGCATTTACTCGAGTCCTTTTGGACCTTGTGAATGTGTCATTGGCGCATTAACAACCCCCGGCACAACGTGTGCCAAGGAAAACTAAACTCAAGAAGGCTCGTTTCATGATGCCCCCGTTCGCGGTGTGCTCATGGGATGTGGCTTCTTTATAAATCGCGTCGCCCCCCACAATTCTCCGTAAAGGGAACTTGTGTTTTGGGGGCGGATATTGGTCTCCCGTGCTCATGGCGTGGTTGGCCGAAATAGGAGTCCTTTCGATGGACGCACGAACTAGTGGTGGTCGTAAAAACCCTCGTCTTTTGTTTCGTGCTGTTGC
>Anb
AGCAG-ACGACCCGTG-ACACGTAAAAACAACCGAGTGTTGAGAGGACCAAGCTCCTGTTTGATCCTCTCGACGCTTTGTCGATGCGCATTTACTCGAGTCCTTTTGGACCTTGTGAATGTGTCATTGGCGCATTAACAACCCCCGGCACAACGTGTGCCAAGGAAAACTAAACTCAAGAAGGCTCGTTTCATGATGCCCCCGTTCGCGGTGTGCTCATGGGATGTGGCTTCTTTATAAATCGCGTCGCCCCCCACAATTCTCCGTAAAGGGAACATGTGTTTTGGGGGCGGATATTGGTCTCCCGTGCTCATGGCGTGGTTGGCCGAAATAGGAGTCCTTTCGATGGACGCACGAACTAGTGGTGGTCGTAAAAACCCTCGTCTTTTGTTTCGTGCTGTTGC
>Ay
AGCAG-ACGACCCGTG-ACACGTAAAAACAACCGAGTGTTGAGAGGACCAAGCTCCTGTTTGATCCTCTCGACGCTTTGTCGATGCGCATTTACTCGAGTCCTTTTGGACCTTGTGAATGTGTCATTGGCGCATTAACAACCCCCGGCACAACGTGTGCCAAGGAAAACTAAACTCAAGAAGGCTCGTTTCATGATGCCCCCGTTCGCGGTGTGCTCATGGGATGTGGCTTCTTTATAAATCGCGTCGCCCCCCACAATTCTCCGTAAAGGGAACATGTGTTTTGGGGGCGGATATTGGTCTCCCGTGCTCATGGCGTGGTTGGCCGAAATAGGAGTCCTTTCGATGGACGCACGAACTAGTGGTGGTCGTAAAAACCCTCGTCTTTTGTTTCGTGCTGTTGC
>Arl
AGCAG-ACGACCCGTG-ACACGTAAAAACAACCGAGTGTTGAGAGGACCAAGCTCCTGTTTGATCCTCTCGACGCTTTGTCGATGCGCATTTACTCGAGTCCTTTTGGACCTTGTGAATGTGTCATTGGCGCATTAACAACCCCCGGCACAACGTGTGCCAAGGAAAACTAAACTCAAGAAGGCTCGTTTCATGATGCCCCCGTTCGCGGTGTGCTCATGGGATGTGGCTTCTTTATAAATCGCGTCGCCCCCCACAATTCTCCGTAAAGGGAACATGTGTTTTGGGGGCGGATATTGGTCTCCCGTGCTCATGGCGTGGTTGGCCGAAATAGGAGTCCTTTCGATGGACGCACGAACTAGTGGTGGTCGTAAAAACCCTCGTCTTTTGTTTCGTGCTGTTGC
>Ant
AGCAGAACGACCCGTGAACACGTAAAAACAACCGAGTGTTGAGAGGACCAAGCTCCTGTTTGATCCTCTCGACGCTTTGTCGATGCTCATTTACTCGAGTCCTTTTGGACCTTGTGAATGTGTCATTGGCGCATTAACAACCCCCGGCACAACGTGTGCCAAGGAAAACTAAACTCAAGAAGGCTCGTTTCATGATGCCCCCGTTCGCGGTGTGCTCATGGGACGTGGCTTCTTTATAAATCGCGTCGCCCCCCACAATTCTCCGTAAAGGGAACATGTGTTTTGGGGGCGGATATTGGTCTCCCGTGCTCATGGCGTGGTTGGCCGAAATAGGAGTCCTTTCGATGGACGCACGAACTAGTGGTGGTCGTAAAAACCCTCGTCTTTTGTTTCGTGCTGTTGC
>Arm
AGCAGAACGACCCGTGAACACGTAAAAACAACCGAGTGCTGAGAGGACCAAGCTCCTGTTTGATCCTCTCGACGCTTTGTCGATGCGCATTTACTCGAGTCCTTTCGGACCTCGTGAATGTGTCGTTGGCGCATTAACAACCCCCGGCACAACGTGTGCCAAGGAAAACTAAACTCAAGAAGGCTCGTTTCATGATGCCCCCGTTCGCGGTGTGCTCATGGGATGTGGCTTCTTTATAAATCGCGTCGCCCCCCACAATTCTCCGTAAAGGGAACATGTGTTTTGGGGGCGGATATTGGTCTCCCGTGCTCATGGCGTGGTTGGCCGAAATAGGAGTCCTTTCGATGGACGCACGAACTAGTGGTGGTCGTAAAAACCCTCGTCTTTTGTTTCGTGCTGTTGC
>Ash
AGCAGAACGACCCGTGAACACGTAAAAACAACCGAGTGTTGAGAGGACCAAGCTCCTGTTTGATCCTCTCGACGCTTTGTCGATGCGCATTTACTCGAGTCCTTTCGGACCTTGTGAATGTGTCATTGGCGCATTAACAACCCCCGGCACAACGTGTGCCAAGGAAAACTAAACTCAAGAAGGCTCGTTTCATGATGCCCCCGTTCGCGGTGTGCTCATGGGATGTGGCTTCTTTATAAATCGCGTCGCCCCCCACAATTCTCCGTAAAGGGAACATGTGTTTTGGGGGCGGATATTGGTCTCCCGTGCTCATGGCGTGGTTGGCCGAAATAGGAGTCCTTTCGATGGACGCACGAACTAGTGGTGGTCGTAAAAACCCTCGTCTTTTGTTTCGTGCTGTTGC
>Htr
AGCAGAACGACCCGTGAACACGTAAAAACAACCGAGTGTTGAGAGGACCAAGCTCCTGTTTGATCCTCTCGACGCTTTGTCGATGCGCATTTACTCGAGTCCTTTCGGGCCTTGTGAATGTGTCATTGGCGCATTAACAACCCCCGGCACAACGTGTGCCAAGGAAAACTAAACTCAAGAAGGCTCGTTTCATGATGCCCCCGTTCGCGGTGTGCTCATGGGATGCGGCTTCTTTATAAATCGCGTCGCCCCCCACAATTCTCCGTAAAGGGAACATGTGTTTTGGGGGCGGATATTGGTCTCCCGTGCTCATGGCGTGGTTGGCCGAAATAGGAGTCCTTTCGATGGACGCACGAACTAGTGGTGGTCGTAAAAACCCTCGTCTTTTGTTTCGTGCTGTCGC
>Ei
AGCAGAACGACCCGTGACCAGGTAAAACCAACGGAGTGTGGAGTGGACCAAGTTCTTGTTTGATCCTCTGGACGCTTTGTGGATGGGCATTTACTGGAGTCCTTTTGGGCCTTGTGAATGTGTCATGGGCGCATTACCAACCCCCGGCACAACGTGTGCCAAGGAAAATTAAATTCAGGAAGGTTCGTTTCATGATGCCCCCGTTCGCGGTGTGTTCATGGGATGTGGTTTCTTTATACATCGCGTCCCCCCCCACAATTCTCCGTAAAGGGAACTTGTGTTTTGGGGGCGGATATTGGTCTCCCGTGCTCATGGCGTGGTTGGCCGAAATAGGAGTCCTTTCGATGGACGCACGAACTAGTGGTGGTCGTAAAAACCCTCGTCTTTTGTTTCGTGCTGTTGC
>Cr
AGCAGAACGACCCGTGAACACGTAAAAACAACCGAGTGCTGAGAGGACCAAGCTCCTGTTTGATCCTCTCGACGCTTTGTCGATGCGCATTTACTCGAGTCCTTTCGGACCTTGTGAATGTGTCGTTGGCGCATTAACAACCCCCGGCACAACGTGTGCCAAGGAAAACTAAACTCAAGAAGGCTCGTTTCATGATGCCCCCGTTCGCGGTGTGCTCATGGGATGTGGCTTCTTTATAAATCGCGTCGCCCCCCACAATTCTCCGTAAAGGGAACATGTGTTTTGGGGGCGGATATTGGTCTCCCGTGCTCATGGCGTGGTTGGCCGAAATAGGAGTCCTTTCGATGGACGCACGAACTAGTGGTGGTCGTAAAAACCCTCGTCTTTTGTTCCGTGCTGTTGC
>Chy
AGCAGAACGACCCGTGAACACGTAAAAACAACCGAGTGTTGAGAGGACCAAGCTCCTGTTTGATCCTCTCGACGCTTTGTCGATGCGCATTTACTCGAGTCCTTTTGGACCTTGTGAATGTGTCATTGGCGCATTAACAACCCCCGGCACAACGTGTGCCAAGGAAAACTAAACTCAAGAAGGCTCGTTTCATGATGCCCCCGTTCGCGGTGTGCTCATGGGATGTGGCTTCTTTATAAATCGCGTCGCCCCCCACAATTCTCCGTAAAGGGAACTTGTGTTTTGGGGGCGGATATTGGTCTCCCGTGCTCATGGCGTGGTTGGCCGAAATAGGAGTCCTTTCGATGGACGCACGAACTAGTGGTGGTCGTAAAAACCCTCGTCTTTTGTTTCGTGCTGTTGC
>Cno
AGCAGAACGACCCGTGAACACGTAAAAACAACCGAGTGTTGAGTGGACCAAGCTCCTGTTTGATCCTCTCGACGCTTTGTCGATGCGCATTTACTCGAGTCCTTTCGGACCTTGTGAATGTGTCGTTGGCGCATTAACAACCCCCGGCACAACGTGTGCCAAGGAAAACTAAACTCAAGAAGGCTCGTTTCATGATGCCCCCGTTCGCGGTGTGCTCATGGGATGCGGCTTCTTTATAAATCGCGTCGCCCCCCACAATTCTCCGTAAAGGGAACTTGTGTTTTGGGGGCGGATATTGGTCTCCCGTGCTCATGGCGTGGTTGGCCGAAATAGGAGTCCTTTCGATGGACGCACGAACTAGTGGTGGTCGTAAAAACCCTCGTCTTTTGTTTCGTGCTGTTGC
>Cbi
AGCAGAACGACCCGTGAACACGTAAAAACAACCGAGTGTTGAGAGGACCAAGCTCCTGTTTGATCCTCTTGACGCTTTGTCGATGCGCATTTACTTGAGTCCTTTCGGACCTTGTGAATGTGTCATTGGCGCATTAACAACCCCCGGCACAACGTGTGCCAAGGAAAACTAAACTCAAGAAGGCTCGTTTCATGATGCCCCCGTTCGCGGTGTGCTCATGGGATGTGGCTTCTTTATAAATCGCGTCGCCCCCCACAATTCTCCGTAAAGGGAACATGTGTTTTGGGGGCGGATATTGGTCTCCCGTGCTCATGGCGTGGTTGGCCGAAATAGGAGTCCTTTCGATGGACGCACGAACTAGTGGTGGTCGTAAAAACCCTCGTCTTTTGTTTCGTGCTGTTGC
>Cs
AGCAGAACGACCCGTGAACACGTAAAAACAACCGAGTGCTGAGAGGACCAAGCTCCTGTTTGATCCTCTCGACGCTTTGTCGATGCGCATTTACTCGAGTCCTTTTGGACCTTGTGAATGTGTCATTGGCGCATTAACAACCCCCGGCACAACGTGTGCCAAGGAAAACTAAACTCAAGAAGGCTCGTTTCATGATGCCCCCGTTCGCGGTGTGCTCATGGGATGTGGCTTCTTTATAAATCGCGTCGCCCCCCACAATTCTCCGTAAAGGGAACATGTGTTTTGGGGGCGGATATTGGTCTCCCGTGCTCATGGCGTGGTTGGCCGAAATAGGAGTCCTTTCGATGGACGCACGAACTAGTGGTGGTCGTAAAAACCCTCGTCTTTTGTTTCGTGCTGTTGC
>Cp
AGCAGAACGACCCGTGAACACGTAAAAACAACCGAGTGCTGAGAGGACCAAGCTCCTGTTTGATCCTCTCGACGCTTTGTCGATGCGCATTTACTCGAGYCCTTTYGGACCTTGTGAATGTGTCRTTGGCGCATTAACAACCCCCGGCACAACGTGTGCCAAGGAAAACTAAACTCAAGAAGGCTCGTTTCATGATGCCCCCGTTCGCGGTGTGCTCATGGGATGTGGCTTCTTTATAAATCGCGTCGCCCCCCACAATTCTCCGTAAAGGGAACATGTGTTTTGGGGGCGGATATTGGTCTCCCGTGCTCATGGCGTGGTTGGCCGAAATAGGAGTCCTTTCGATGGACGCACGAACTAGTGGTGGTCGTAAAAACCCTCGTCTTTTGTTTCGTGCTGTTGC
>Cl
AGCAG-ACGACCCGTG-ACACGTAAAAACAACCGAGTGCTGAGAGGACCAAGCTCCTGTTTGATCCTCTCGACGCTTTGTCGATGCGCATTTACTCGAGTCCTTTCGGACCTTGTGAATGTGTCGTTGGCGCATTAACAACCCCCGGCACAACGTGTGCCAAGGAAAACTAAACTCAAGAAGGCTCGTTTCATGATGCCCCCGTTCGCGGTGTGCTCATGGGATGTGGCTTCTTTATAAATCGCGTCGCCCCCCACAATTCTCCGTAAAGGGAACATGTGTTTTGGGGGCGGATATTGGTCTCCCGTGCTCATGGCGTGGTTGGCCGAAATAGGAGTCCTTTCGATGGACGCACGAACTAGTGGTGGTCGTAAAAACCCTCGTCTTTTGTTTCGTGCTGTTGC
>Cn
AGCAGAACGACCCGTGAACACGTAAAAACAACCGAGTGTTGAGAGGACCAAGCTCCTGTTTGATCCTCTCGACGCTTTGTCGATGCGCATTTACTCGAGTCCTTTCGGACCTTGTGAATGTGTCATTGGCGCATTAACAACCCCCGGCACAACGTGTGCCAAGGAAAACTAAACTCAAGAAGGCTCGTTTCATGATGCCCCCGTTCGCGGTGTGCTCATGGGATGTGGCTTCTTTATAAATCGCGTCGCCCCCCACAATTCTCCGTAAAGGGAACATGTGTTTTGGGGGCGGATATTGGTCTCCCGTGCTCATGGCGTGGTTGGCCGAAATAGGAGTCCTTTCGATGGACGCACGAACTAGTGGTGGTCGTAAAAACCCTCGTCTTTTGTTTCGTGCTGTTGC
>Cri
AGCAGACCGACCCGCGAACACGTACAACCAACCGAGGGTTGGGAGGACCTCGCTCTTGTTCGTTCCTCTGGACGCTTGGTGGACGCGCATTTACTTGAGTCCTTTCGGACCTTGTGAATGTGTCATTGGCGCACTAACAACCCCCGGCACAACGTCTGCCAAGGAAAACTTCACTCAAGAAGGCTCGTTTCATGATGCCCCCGTTCGCGGTGTGCTCATGGGATGTGGCTTCTTTATAAATTGCGTCGCCCCCCACAATTCTCCGTAAAGGGAACATGTGTTTTGGGGGCGGATATTGGTCTCCCGTGCTCATGGCGTGGTTGGCCGAAATAGGAGTCCTTTCGATGGACGCACGAACTAGTGGTGGTCGTAAAAACCCTCGTCTTTTGTTTCGTGCTGTTGC
>Cdi
AGCAGAACGACCCGTGAACACGTAAAAACAACCTAGTGTTGAGTGGACCAAGCTCCTGTTTGATCCTCTCGACGCTTTGTCGATGCGCATTTACTCGAGTCCTTTCGGACCTTGTGAGTGTGTCATTGGCGCATTAACAACCCCCGGCACAACGTGTGCCAAGGAAAACTAAACTCAAGAAGGCTCGTTTCATGATGCCCCCGTTCGCGGCGTGCTCATGAGATGTGGCTTCTTTATAAATCGCGTCGCCCCCCACAATTCTCCGTAAAGGGAACTTGTGTTTTGGGGGCGGATATTGGTCTCCCGTGCTCATGGCGTGGTTGGCCGAAATAGGAGTCCTTTCGATGGACGCACGAACTAGTGGTGGTCGTAAAAACCCTCGTCTTTTGTTTCGTGCTGTTGG
>Cbo
AGCAGAACGACCCGTGAACACGTAAAAACAACCGAGTGTTGAGAGGACCAAGCTCCTGTTTGATCCTCTCGACGCTTTGTCGATGCGCATTTACTCGAGCCCTTTTGGACCTTGTGAATGTGTCATTGGCGCATTAACAACCCCCGGCACAACGTGTGCCAAGGAAAACTAAACTCAAGAAGGCTCGTTTCATGATGCCCCCGTTCGCGGTGTGCTCATGGGATGTGGCTTCTTTATAAATCGCGTCGCCCCCCACAATTCTCCGTAAAGGGAACATGTGTTTTGGGGGCGGATATTGGTCTCCCGTGCTCATGGCGTGGTTGGCCGAAATAGGAGTCCTTTCGATGGACGCACGAACTAGTGGTGGTCGTAAAAACCCTCGTCTTTTGTTTCGTGCTGTTGC
>Cok
AGCAGAACGACCCGTGAACACGTAAAAACAACCGAGTGTTGAGAGGACCAAGCTCCTGTTTGATCCTCTCGACGCTTTGTCGATGCGCATTTACTCGAGTCCTTTTGGACCTTGTGAATGTGTCATTGGCGCATTAACAACCCCCGGCACAACGTGTGCCAAGGAAAACTAAACTCAAGAAGGCTCGTTTCATGATGCCCCCGTTCGCGGTGTGCTCATGGGATGTGGCTTCTTTATAAATCGCGTCGCCCCCCACAATTCTCCGTAAAGGGAACATGTGTTTTGGGGGCGGATATTGGTCTCCCGTGCTCATGGCGTGGTTGGCCGAAATAGGAGTCCTTTCGATGGACGCACGAACTAGTGGTGGTCGTAAAAACCCTCGTCTTTTGTTTCGTGCTGTTGC
>CiXX
AGCAGAACGACCCGTGAACACGTAAAACCAACCGAGTGTTGAGAGGACCAAGTTCCTGTTTGTTCCTTTCGACGCTTGGTCGATGCGCATTTATTCGAGTCCTTTCGGCCCTTGTGAATGTGTCATTGGCGCATTAACAACCCCCGGCACAACGTGTGCCAAGGAAAACTAAACTCAAGAAGGCTCGTTTCATGATGCCCCCGTTCGCGGTGTGCTCATGGGATGTGGCTTCTTTATAAATCGCGTCGCCCCCCACAATTCTCCGTAAANGGAACATGTGTTTTGGGGGCGGATATTGGTCTCCCGTGCTCATGGCGTGGTTGGCCGAAATAGGAGTCCTTTCGATGGACGCACGAACTAGTGGTGGTCGTAAAAACCCTCGTCTTTTGTTTCGTGCTGTTGC
>CiMZ
AGCAGAACGACCCGTGAACACGTAAAAACAACCGAGTGTTGAGAGGACCAAGCTCCTGTTTGATCCTCTCGACGCTTTGTCGATGCGCATTTACTCGAGTCCTTTCGGACCTTGTGAATGTGTCRTTGGCGCATTAACAACCCCCGGCACAACGTGTGCCAAGGAAAACTAAACTCAAGAAGGCTCGTTTCATGATGCCCCCGTTCGCGGTGTGCTCATGGGATGTGGCTTCTTTATAAATCGCGTCGCCCCCCACAATTCTCCGTAAAGGGAACRTGTGTTTTGGGGGCGGATATTGGTCTCCCGTGCTCATGGCGTGGTTGGCCGAAATAGGAGTCCTTTCGATGGACGCACGAACTAGTGGTGGTCGTAAAAACCCTCGTCTTTTGTTTCGTGCTGTTGC
>CiGY
AGCAGAACGACCCGTGAACACGTAAAAACAACCGAGTGYTGAGAGGACCAAGCTCCTGTTTGATCCTCTCGACGCTTTGTCGATGCGCATTTACTCGAGTCCTTTCGGACCTTGTGAATGTGTCRTTGGCGCATTAACAACCCCCGGCACAACGTGTGCCAAGGAAAACTAAACTCAAGAAGGCTCGTTTCATGATGCCCCCGTTCGCGGTGTGCTCATGGGATGTGGCTTCTTTATAAATCGCGTCGCCCCCCACAATTCTCCGTAAAGGGAACRTGTGTTTTGGGGGCGGATATTGGTCTCCCGTGCTCATGGCGTGGTTGGCCGAAATAGGAGTCCTTTCGATGGACGCACgAACTAGTGGTGGTCGTAAAAACCCTCGTCTTTTGTTTCGTGCTGTTGC
>Cv
AGCAGAACGACCCGTGAACACGTAAAAACAACCGAGTGCTGAGAGGACCAAGCTCCTGTTTGATCCTCTCGACGCTTTGTCGATGCGCATTTACTCGAGTCCTTTYGGACCTTGTGAATGTGTCRTTGGCGCATTAACAACCCCCGGCACAACGTGTGCCAAGGAAAACTAAACTCAAGAAGGCTCGTTTCATGATGCCCCCGTTCGCGGTGTGCTCATGGGATGTGGCTTCTTTATAAATCGCGTCGCCCCCCACAATTCTCCGTAAAGGGAACATGTGTTTTGGGGGCGGATATTGGTCTCCCGTGCTCATGGCGTGGTTGGCCGAAATAGGAGTCCTTTCGATGGACGCACGAACTAGTGGTGGTCGTAAAAACCCTCGTCTTTTGTTTCGTGCTGTTGC
>Ot
AGCAG-ACGACCCGTGAACACGTAAAAACAACCGAGTGTTGAGTGGATTAAGCGCTTGTTTGATCCTCTCGACGCTTTGTCGATGCCCATTTACTCGAGTCCTTTTGGACCTTGTGAATGTGTCATTGGCGCATTAACAACCCCCGGCACAACGTGTGCCAAGGAAAACTAAACTCAAGAAGGCTCGTTTCATGATGCCCCCGTTCGCGGTGTGCTCATGGGATGTGGCTTCTTTATAAATCGCGTCGCCCCCCACAATTCTCCGTAAAGGGAACTTGTGTTTTGGGGGCGGATATTGGTCTCCCGTGCTCATGGCGTGGTTGGCCGAAATAGGAGTCCTTTCGATGGACGCACGAACTAGTGGTGGTCGTAAAAACCCTCGTCTTTTGTTTCGTGCTGTTAG
>Ol
AGCAGAACGACCCGTGAACACGTAAAAACAACCGAGTGTTGAGTGGATTAAGCGCTTGTTTGATCCTCTCGACGCTTTGTCGATGCCCATTTACTCGAGTCCTTTTGGGCCTTGTGAATGTGTCATTGGCGCATTAACAACCCCCGGCACAACGTGTGCCAAGGAAAACTAAACTCAAGAAGGCTCGTTTCATGATGCCCTCGTTCGCGGTGGGCTCATGGGATGCGGCTTCTTTATAAATCGCGTCGCCCCCCACAATTCTCCGTAAAGGGAACTTGTGTTTTGGGGGCGGATATTGGTCTCCCGTGCTCATGGCGTGGTTGGCCGAAATAGGAGTCCTTTCGACGGACGCACAAACTAGTGGTGGTCGTAAAAACCCTCGTCTTTTGTTTCGTGCTGTTAG
>Cm
AGCAGAACGACCCGTGAACACGTAAAAACAACCGAGTGTTGAGAGGACCAAGCTCCTGTTTGATCCTCTCGACGCTTTGTCGATGCGCATTTACTCGAGTCCTTTTGGACCTTGTGAATGTGTCATTGGCGCATTAACAACCCCCGGCACAACGTGTGCCAAGGAAAACTAAACTCAAGAAGGCTCGTTTCATGATGCCCCCGTTCGCGGTGTGCTCATGGGATGTGGCTTCTTTATAAATCGCGTCGCCCCCCACAATTCTCCGTAAAGGGAACATGTGTTTTGGGGGCGGATATTGGTCTCCCGTGCTCATGGCGTGGTTGGCCGAAATAGGAGTCCTTTCGATGGACGCACGAACTAGTGGTGGTCGTAAAAACCCTCGTCTTTTGTTTCGTGCTGTTGC
>Cmo
AGCAG-ACGACCCGTG-ACACGTAAAAACAACCGAGTGTTGAGAGGACCAAGCTCCTGTTTGATCCTCTCGACGCTTTGTCGATGCGCATTTACTCGAGTCCTTTTGGACCTTGTGAATGTGTCATTGGCGCATTAACAACCCCCGGCACAACGTGTGCCAAGGAAAACTAAACTCAAGAAGGCTCGTTTCATGATGCCCCCGTTCGCGGTGTGCTCATGGGATGTGGCTTCTTTATAAATCGCGTCGCCCCCCACAATTCTCCGTAAAGGGAACATGTGTTTTGGGGGCGGATATTGGTCTCCCGTGCTCATGGCGTGGTTGGCCGAAATAGGAGTCCTTTCGATGGACGCACGAACTAGTGGTGGTCGTAAAAACCCTCGTCTTTTGTTTCGTGCTGTTGC
>Cor
AGCAGAACGACCCGTGAACACGTAAAAACAACCGAGTGTTGAGTGGACCAAGCTCCTGTTTGATCCTCTCGACGCTTTGTCGATGCGCATTTACTCGAGTCCTTTTGGACCTTGTGAATGTGTCATTGGCGCATTAACAACCCCCGGCACAACGTGTGCCAAGGAAAACTAAACTCAAGAAGGCTCGTTTCATGATGCCCCCGTTCGCGGTGTGCTCATGGGATGTGGCTTCTTTATAAATCGCGTCGCCCCCCACAATTCTCCGTAAAGGGAACTTGTGTTTTGGGGGCGGATATTGGTCTCCCGTGCTCATGGCGTGGTTGGCCGAAATAGGAGTCCTTTCGATGGACGCACGAACTAGTGGTGGTCGTAAAAACCCTCGTCTTTTGTTTCGTGCTGTTGC
>Csi
AGCAGAACGACCCGTGAACACGTAAAAACAACCGAGTGTTGAGTGGACCAAGCTCCTGTTTGATCCTCTCGACGCTTTGTCGATGCGCATTTACTCGAGTCCTTTCGGACCTTGTGAATGTGTCGTTGGCGCATTAACAACCCCCGGCACAACGTGTGCCAAGGAAAACTAAACTCAAGAAGGCTCGTTTCATGATGCCCCCGTTCGCGGTGTGCTCATGGGATGTGGCTTCTTTATAAATCGCGTCGCCCCCCACAATTCTCCGTAAAGGGAACTTGTGTTTTGGGGGCGGATATTGGTCTCCCGTGCTCATGGCGTGGTTGGCCGAAATAGGAGTCCTTTCGATGGACGCACGAACTAGTGGTGGTCGTAAAAACCCTCGTCTTTTGTTTCGTGCTGTTGC
>Cna
AGCAGAACGACCCGTGAACACGTAAAAACAACCGAGTGTTGAGAGGACCAAGCTCCTGTTTGATCCTCTCGACGCTTTGTCGATGCGCATTTACTCGAGTCCTTTTGGACCTTGTGAATGTGTCATTGGCGCATTAACAACCCCCGGCACAACGTGTGCCAAGGAAAACTAAACTCAAGAAGGCTCGTTTCATGATGCCCCCGTTCGCGGTGTGCTCATGGGATGTGGCTTCTTTATAAATCGCGTCGCCCCCCACAATTCTCCGTAAAGGGAACATGTGTTTTGGGGGCGGATATTGGTCTCCCGTGCTCATGGCGTGGTTGGCCGAAATAGGAGTCCTTTCGATGGACGCACGAACTAGTGGTGGTCGTAAAAACCCTCGTCTTTTGTTTCGTGCTGTTGC
>Car
AGCAGAACGACCCGTGAACACGTAAAAACAACCGAGTGTTGAGAGGACCAAGCTCCTGTTTGATCCTCTCGACGCTTTGTCGATGCGCATTTACTCGAGTCCTTTTGGACCTTGTGAATGTGTCATTGGCGCATTAACAACCCCCGGCACAACGTGTGCCAAGGAAAACTAAACTCAAGAAGGCTCGTTTCATGATGCCCCCGTTCGCGGTGTGCTCATGGGATGTGGCTTCTTTATAAATCGCGTCGCCCCCCACAATTCTCCGTAAAGGGAACATGTGTTTTGGGGGCGGATATTGGTCTCCCGTGCTCATGGCGTGGTTGGCCGAAATAGGAGTCCTTTCGATGGACGCACGAACTAGTGGTGGTCGTAAAAACCCTCGTCTTTTGTTTCGTGCTGTTGC
>Cc
AGCAGAACGACCCGTGAACACGTAAAAACAACCGAGTGTTGAGAGGACCAACCTCCTGTTTGATCCTCTCGACGCTTTGTCGATGCGCATTTACTCGAGTCCTTTCGGACCTTGTGAATGTGTCGTTGGCGCATTAACAACCCCCGGCACAACGTGTGCCAAGGAAAACTAAACTCAAGAAGGCTCGTTTCATGATGCCCCCGTTCGCGGTGTGCTCATGGGATGTGGCTTCTTTATAAATCGCGTCGCCCCCCACAATTCTCCGTAAAGGGAACATGTGTTTTGGGGGCGGATATTGGTCTCCCGTGCTCATGGCGTGGTTGGCCGAAATAGGAGTCCTTTCGATGGACGCACGAACTAGTGGTGGTCGTAAAAACCCTCGTCTTTTGTTTCGTGCTGTTGC
>Cma
AGCAGAACGACCCGTGAACACGTAAAAACAACCGAGTGTTGAGAGGACCAAGCTCCTGTTTGATCCTCTCGACGCTTTGTCGATGCGCATTTACTCGAGTCCTTTTGGACCTTGTGAATGTGTCATTGGCGCATTAACAACCCCCGGCACAACGTGTGCCAAGGAAAACTAAACTCAAGAAGGCTCGTTTCATGATGCCCCCGTTCGCGGTGTGCTCATGGGATGTGGCTTCTTTATAAATCGCGTCGCCCCCCACAATTCTCCGTAAAGGGAACATGTGTTTTGGGGGCGGATATTGGTCTCCCGTGCTCATGGCGTGGTTGGCCGAAATAGGAGTCCTTTCGATGGACGCACGAACTAGTGGTGGTCGTAAAAACCCTCGTCTTTTGTTTCGTGCTGTTGC
>CzSK
AGCAGAACGACCCGTGAACACGTAAAAACAACCGAGTGTTGAGAGGACCAAGCTCCTGTTTGATCCTCTCGACGCTTTGTCGATGCGCATTTACTCGAGTCCTTTTGGACCTTGTGAATGTGTCATTGGCGCATTAACAACCCCCGGCACAACGTGTGCCAAGGAAAACTAAACTCAAGAAGGCTCGTTTCATGATGCCCCCGTTCGCGGTGTGCTCATGGGATGTGGCTTCTTTATAAATCGCGTCGCCCCCCACAATTCTCCGTAAAGGGAACATGTGTTTTGGGGGCGGATATTGGTCTCCCGTGCTCATGGCGTGGTTGGCCGAAATAGGAGTCCTTTCGATGGACGCACGAACTAGTGGTGGTCGTAAAAACCCTCGTCTTTTGTTTCGTGCTGTTGC
>CzBT
AGCAGAACGACCCGTGAACACGTAAAAACAACCGAGTGTTGAGAGGACCAAGCTCCTGTTTGATCCTCTCGACGCTTTGTCGATGCGCGTTTACTCGAGTTCTTTTGGACCTTGTGAATGTGTCATTGGCGCATTAACAACCCCCGGCACAACGTGTGCCAAGGAAAACTAAACTCAAGAAGGCTCGTTTCATGATGTCCCCGTTCGCGGTGTGCTCATGGGATGTGGCTTCTTTATAAATCGCGTCGCCCCCCACAATTCTCCGTAAAGGGAACATGTGTTTTGGGGGCGGATATTGGTCTCCCGTGCTCATGGCGTGGTTGGCCGAAATAGGAGTCCTTTCGATGGACGCACGAACTAGTGGTGGTCGTAAAAACCCTCGTCTTTTGTTTCGTGCTGTTGC
>Act
AGCAGAACGACCCGTGAACACGTAAAAACAACCGAGTGTTGAGAGGACCAAGCTCCTGTTTGATCCTCTCGACGCTTTGTCGATGCGCATTTACTCGGGTCCTTTTGGACCTTGTGAATGTGTCATTGGCGCATTAACAACCCCCGGCACAACGTGTGCCAAGGAAAACTAAACTCAAGAAGGCTCGTTTCATGATGCCCCCGTTCGCGGTGTGCTCATGGGACGTGGCTTCTTTATAAATCGCGTCGCCCCCCACAATTCTCCGTAAAGGGAACATGTGTTTTGGGGGCGGATATTGGTCTCCCGTGCTCATGGCGTGGTTGGCCGAAATAGGAGTCCTTTCGATGGACGCACGAACTAGTGGTGGTCGTAAAAACCCTCGTCTTTTGTTTCGTGCTGTTGC
>Con
AGCAGAACGACCCGTGAACACGTAAAAACAACCGAGTGTTGAGAGGACCAAGCTCCTGTTTGATCCTCTCGACGCTTTGTCGATGCGCATTTACTCGAGTCCTTTTGGACCTTGTGAATGTGTCATTGGCGCATTAACAACCCCCGGCACAACGTGTGCCAAGGAAAACTAAACTCAAGAAGGCTCGTTTCATGATGCCCCCGTTCGCGGTGTGCTCATGGGATGTGGCTTCTTTATAAATCGCGTCGCCCCCCACAATTCTCCGTAAAGGGAACATGTGTTTTGGGGGCGGATATTGGTCTCCCGTGCTCATGGCGTGGTTGGCCGAAATAGGAGTCCTTTCGATGGACGCACGAACTAGTGGTGGTCGTAAAAACCCTCGTCTTTTGTTTCGTGCTGTTGC
>Cye
AGCAGAACGACCCGTGAACACGTAAAAACAACCGAGTGTTGAGAGGACCAAGCTCCTGTTTGATCCTCTCGACGCTTTGTCGATGCGCATTTACTCGAGTCCTTTTGGACCTTGTGAATGTGTCATTGGCGCATTAACAACCCCCGGCACAACGTGTGCCAAGGAAAACTAAACTCAAGAAGGCTCGTTTCATGATGCCCCCGTTCGCGGTGTGCTCATGGGATGTGGCTTCTTTATAAATCGCGTCGCCCCCCACAATTCTCCGTAAAGGGAACATGTGTTTTGGGGGCGGATATTGGTCTCCCGTGCTCATGGCGTGGTTGGCCGAAATAGGAGTCCTTTCGATGGACGCACGAACTAGTGGTGGTCGTAAAAACCCTCGTCTTTTGTTTCGTGCTGTTGC
>Cmk
AGCAGAACGACCCGTGAACACGTAAAAACAACTGAGTGTTGAGAGGACCAAGCTCCTGTTTGATCCTCTCGACGCTTTGTCGATGCGCATTTACTCGAGTCCTTTTGGACCTTGTGAATGTGTCATTGGCGCATTAACAACCCCCGGCACAATGTGTGCCAAGGAAAACTAAACTCAAGAAGGCTCGTTTCATGATGCCCCCGTTCGCGGTGTGCTCATGGGATGTGGCTTCTTTATAAATCGCGTCGCCCCCCACAATTCTCTGTAAAGGGAACATGTGTTTTGGGGGCGGATATTGGTCTCCCGTGCTCATGGCGTGGTTGGCCGAAATAGGAGTCCTTTCGATGGACGCACGAACTAGTGGTGGTCGTAAAAACCCTCGTCTTTTGTTTCGTGCTGTTGC
>Coc
AGCAGAACGACCCGTGAACACGTAAAAACAACCGAGTGTTGAGAGGACCAAGCTCCTGTTTGATCCTCTCGACGCTTTGTCGATGCGCATTTACTCGAGTCCTTTCGGACCTTGTGAATGTGTCATTGGCGCATTAACAACCCCCGGCACAACGTGTGCCAAGGAAAACTAAACTCAAGAAGGCTCGTTTCATGATGCCCCCGTTCGCGGTGTGCTCATGGGATGTGGCTTCTTTATAAATCGCGTCGCCCCCCACAATTCTCCGTAAAGGGAACATGTGTTTTGGGGGCGGATATTGGTCTCCCGTGCTCATGGCGTGGTTGGCCGAAATAGGAGTCCTTTCGATGGACGCACGAACTAGTGGTGGTCGTAAAAACCCTCGTCTTTTGTTTCGTGCTGTTGC
>Cyo
AGCAGAACGACCCGTGAACACGTAAAAACAACCGAGTGTTGAGAGGACCAAGCTCCTGTTTGATCCTCTCGACGCTTTGTCGATGCGCATTTACTCGAGTCCTTTCGGACCTTGTGAATGTGTCATTGGCGCATTAACAACCCCCGGCACAACGTGTGCCAAGGAAAACTAAACTCAAGAAGGCTCGTTTCATGATGCCCCCGTTCGCGGTGTGCTCATGGGATGTGGCTTCTTTATAAATCGCGTCGCCCCCCACAATTCTCCGTAAAGGGAACATGTGTTTTGGGGGCGGATATTGGTCTCCCGTGCTCATGGCGTGGTTGGCCGAAATAGGAGTCCTTTCGATGGACGCACGAACTAGTGGTGGTCGTAAAAACCCTCGTCTTTTGTTTCGTGCTGTTGC
>Ccr
AGCAGAACGACCCGTGAACACGTAAAAACAACCGAGTGTTGAGAGGACCAAGCTCCTGTTTGATCCTCTCGACGCTTTGTCGATGCGCATTTACTCGAGTCCTTTCGGACCTTGTGAATGTGTCGTTGGCGCATTAACAACCCCCGGCACAACGTGTGCCAAGGAAAACTAAACTCAAGAAGGCTCGTTTCATGATGCCCCCGTTCGCGGTGTGCTCATGGGATGTGGCTTCTTTATAAATCGCGTCGCCCCCCACAATTCTCCGTAAAGGGAACATGTGTTTTGGGGGCGGATATTGGTCTCCCGTGCTCATGGCGTGGTTGGCCGAAATAGGAGTCCTTTCGATGGACGCACGAACTAGTGGTGGTCGTAAAAACCCTCGTCTTTTGTTTCGTGCTGTTGC
