# Supplementary material for: Clarifying Recent Adaptive Diversification of the Chrysanthemum-Group on the Basis of an Updated Multilocus Phylogeny of Subtribe Artemisiinae (Asteraceae: Anthemideae)
Source: Front Plant Sci. 2021 May 26;12:648026. doi: 10.3389/fpls.2021.648026 (PMC8187803; doi:10.3389/fpls.2021.648026)
Supplement: Supplementary Data Sheet 1 — Datasets of the sequence alignments. [file Data_Sheet_1.ZIP › lfy.fas]

>Apl-LFY-1
TGTCGTGAGTTCTTGGTCCAAGTTCAGAACATTGCTAAAGAGAAAGGTGAAAAATGTCCTACAAAGGTATTATCATTTTCCATTGTCCACCTTTTCATGTTATTATAATTCACAAGAAGCTAAATGTTTTAGATTTGCTACATAATT----ATGTGCTCTTTTAAAAAGTATTCCACTCTTTAAAATGCTCTATATTTGTAGAAAAGGTGCACTACTTTTGTTTAACATAACCTATAATCTTATGGGATGTTTGTTTAAGTT----TATATATGTCTTATGAGCTTATTTGTTTTTTGGCTTATATTTCGTAACTCTTAATTTTCCGACT--TATTTTGATACGGGCTTATATAAGTTTATTATGATATGATAAACTCATATAAGCCCATAAATCTCTAAATAAGCCGGAAAATTGGAGGCTTATAAAATATAAGCCGAAATTTAATAAGCTCTTAAACCCACATATAAGCTTAAACAAACACC-CTTAAAGTGAACATATTGATGTGCTCTCACTTTCTCAGTATTAGCAAAATTCTATTATGTGCTTCCA------------------------------------TATAAATTAAGAGTGAACATAACGTTTAAAAAATATGCTATATATAGTTTCTCTTTTGTGCTTATTTAGTGATAAATCATTGTTATGGTTTCCCGAAGTGTATACAACAGTTTTTAATGGTGATTGGCCAACAAAACAAGAACTATAATCATTAGAAATTTGATAGTTTAGTCTACTCAATGGTTTTTTCTCTACATTTTGGTAAAGAAAGTGATTATTATAGCTATAGAATATCATATTGTATTTTCCAAAAAAACTAGGATAAGTTTAAAAAATGTAAAAGGTAAAGAAGTGATGATATGAGGTGTAGTCAGTGATAAAGATTTGAGTTGTCCGGTAATTTTAGAGAAAGTTGTGTATAACAAGATTCACTCAGATTTCTTATGTTCATTTTCACACCCATACCAGCTGGCACTGTTCCCAACTCGACACGTGTTGTACGGTCTGAAAACAACCCTTTTGCTTTTACTAAACCCTAGCTAGTTCACGAGTGTAATATTTAATGCACACAAAAATTTGACTAGAAACATAGCTTTTGAAAAATGTACTTTGTTGGTTATCATATTTATTGTATTGGGTATGGTTTTGTTTAGGTGACAAATCAAGTGTTTAGGTTTGCTAAGAAGGCTGGTGCAAGTTATATCAACAAGCCGAAAATGAGACACTTTGTTCATTGTTACGCGTTGCATTGTCTTGATGAGGAGGGGTCGAATGCGTTGAGGAGGGCTTTTAAGGAGAGGGGAGAAAATGTTGGCGCATGGAGGCAGGCATGTTACAAGCCGTTGGTGACTATTGCGGCTAGACAAGGTTGGGACATTGATGCTATATTTAACTCACATCCACGTTTGTCAATATGGTATGTCCCAACCAAACTCA
>Apl-LFY-2
TGTCGTGAGTTCTTGGTCCAAGTTCAGAACATTGCTAAAGAGAAAGGTGAAAAATGTCCTACAAAGGTATTATCATTTTCCATTGTCCACCTTTTCATGTTATTATAATTCACAAGAAGCTAAATGTTTTAGATTTGCTACATAATT----ATGTGCTCTTTTAAAAAGTATTCCACTCTTTAAAATGCTCTATATTTGTAGAAAAGGTGCACTACTTTTGTTTAACATAACCTATAATTTTATGGGATGTTTGTTTAAGTT------TATATGTCTTATGAGCTTATTTGTTTTTTGGCTTATATTTCGTAAGTCTTAATTTTCCGACT--TATTTTGATACGGGCTTACATAAGTTTATTATGATATGATAAACTCATATAAGCCCATAAATCTCTAAATAAGCCGGAAAATTGGAGGCTTATAAAATATAAGCCGAAATTTGATAAGCTCTTAAACCCACATATAAACTTAAACAAACACCCCTTAAAGTGAACATATTGATGTGCTCTCACTTTCTCAGTATTAGCAAAATTCTATTATGTGCTTCCA------------------------------------TATAAATTAAGAGTGAATATAACGTTTAAAAAATATGCTATATATAGTTTCTCTTTTGTGCTTATTTAGTGATAAATCATTGTTATGGTTTCCCGAAGTGTATACAACAGTTTTTAATGGTGATTGGCCAACAAAACAAGAACTATAATCATTAGAAATTTGATAGTTTAGTCTACTCAATGGTTTTTTCTCTACATTTTGATAGAGAAAGTGATTATTATAGCTATAGAATATCATATTGTATTTTCCAAAAAAACTAGGATAAGTTTAAAAAATGTAAAAGGTAAAGAAGTGATGATATGAGGTGTAGTCAGTGATAAAGATTTGAGTTGTCCGGTAATTTTAGAGAAAGTTGTGTATAACAAGATTCACTCAGATTTCTTCTGTTCATTTTC--ACTCATACCAGCTGGCACTGTTCCCAACTCGACACGTGTTGTACGGTCTGAAAACAGCCCTTTTGCTTTTACTAAACCCTAGCTAGTTCACGAGTGTAATATTTAATGC--ACAAAAATTTGACTAGAAACATAGCTTTTGAAAAATGTACTTTGTTGGTTATCATATTTATGGTATTGGGTATGGTTTTGTTTAGGTGACAAATCAAGTGTTTAGGTTTGCTAAGAAGGCTGGTGCAAGTTATATCAACAAGCCGAAAATGAGACACTATGTTCATTGTTACGCATTGCATTGTCTTGATGAGGAGGGGTCGAATGCGTTGAGGAGGGCTTTTAAGGAGAGAGGAGAAAATGTCGGGGCATGGAGGCAGGCGTGTTACAAGCCATTGGTGACTATCGCGGCTAGACAAGGTTGGGACATTGATGCTATATTTAACTCACATCCGCGTTTGTCTATATGGTATGTCCCAACCAAACTCA
>Apl-LFY-3
TGTCGTGAGTTCTTGGTCCAAGTTCAGAACATTGCTAAAGAGAAAGGTGAAAAATGTCCTACAAAGGTATTGTCATTTTCCATTGTCCAACTTTTCATGTTACTATAATTCACAACAAGCTAAATGTTTTAGATTTGCTACATA--------------CTTTTAAAGAGTATTCCACTCTTTAAAATGTTCTACATTTGTAG-AAAGGTGCACTTCTTTTGTTTAAAATAACATAAAATCTTA--AGGTGTTTGTTTAAGCT----TACATGTGGCTTATTAGCTTATTTGTTTTTCGGCTTATATTTCATAAATATTAATTTT-CGGCT--TATTTTGATACGGGCTTATATAAGTTTATTATGATATGATAAACTCATATAAGCCCATAAATCTCTAAATAAGAC-AAAAAATTAGGGCATAAGAAATGTAAGCCGAAATCAAATAAGCTCAGAAGCCC--------------ACAAACACCCCTCAAAGTGAACATATTGATGTGCTCTCACTTTCTCAATATTAGCAAAATTCTATTATGTGCTTCTATAATTTTTAAAAATTAATGTACTAAACATAAGAATATAAGAAATAAAAATGGG-ATCACGGTGAGTAACTATGCTACATATAGTTTCTCTTTTGTGCTTATTTAGTGATAAATCATTGTTATTGTTCCCCAAAGTGTATGCAACAGTTTTTAATGGTGATTGGCCAACAAAACAAGAACTATAATCATTAGAAATTTGATAGTTTAGTCTACTCAATGGTTTTTTCTCTACATTTTGGCAAAGAAAGTGATTATTATAGCTATAGAATATCATGTTGTATTTTCCAAAAAAACTAGGATAAGTTTAAAAAATGTAAAAGGTAAAGAAGTGATGATATGAGGTGTAGTCAGTGATAAAGATTTGAGTTGTCCGGTAATTTTAGAGAAAGTTGTGTATAACAAGATTCACTCAGATTTCTTCTGTTCATTTTCACACTCATACCAGCTGGCACTGTTCCCAACTCGACACGTGTTGTACGGTCTGAAAACAGCCCTTTTGCTTTTACTAAACCCTAGCTAGTTCACGAGTGTAATATTTAATGCACACAAAAATTTGACTAGAAACATAGCTTTTGAAAAATGTACTTTGTTGGTTATCCTATTTATTGTATTGGGTATGGTTTTGTTTAGGTGACAAATCAAGTGTTTAGGTTTGCTAAGAAAGCTGGTGCAAGTTATATCAACAAGCCGAAAATGAGACACTATGTTCATTGTTACGCGTTGCATTGTCTTGATGAGGAGGGGTCGAACGCGTTGAGGAGGGCTTATAAGGAGAGAGGAGAAAACGTTGGGGCATGGAGGCAGGCATGTTACAAGCCATTGGTGACTATCGCGGCTAGACAAGGTTGGGACATTGATGCTATATTTAACTCACATCCGCGTTTGTCTATATGGTATGTCCCAACCAAACTCA
>Apa-LFY-1
TGTCGTGAGTTCTTGGTCCAAGTTCAGAACATTTCTAAAGAGAAAGGTGAAAAATGTCCTACAAAGGTATTGTCATTTTCTATTGCCCATCTTTTCATGTTATTATAATTCACAAGAAGCTAAATGTTTTAGATTTGCTACATAATT----ATGTGCTCTTTTAAAGAGTATTCCACTCTTTAAAATGTTCTATATTTGTAGAAAAGGTGCACTTCTTTTGTTTTACATAACATAAAATCTTA---GGTGTTTGTTTAAGCT----TATGTGTGGCTTATTAGCTTATTTGTTTTCCGGCTTATATTATATAAGTCTTAAATTTTCGGCT--TATTTTGAGACAGAATTATATTAGTTTATTATGATATGATAAACTCATATAAACCCTTAAGTCTCTAAATAAGCC-GGAAAATTGAGGCTTATAAAATATAATCGAAAATCAGATAAGCTCATAAACCCACATATAAGCTTAAACAAACACCCCTTAAAGTGAACATATTGATGTGCTCTCACTTTCTTAGTATTAGCAAAATTCTATTATGTGCTTCTA------------------------------------TATAAATTAAGAGTGAACATAACGTTTAAAAAATATGCTATATATAGTTTCTCTTTTGTGCTTATTTAGTGATAAATCATTGTTATTGTTTCCCAAAGTGTATACAACAGTTTTTAATGGTGATTGGCCAACAAAACAAGAACTATAATCATTAGAAATTTGGTAGTTTAGTCTACTCAATGGTTTTTTCTCTACATTTTGGTAAAGAAAGTGATTATTATAGCTACAGAATATCATATTGTATTTTCCAGAAAAACTAGGATAAGTTTAAAAAATGTAAAAGGTAAAGAAGTGATGATATGAGGTGTAGTCAGTGATAAAGATTTGAGTTGTCCGGTAATTTTAGAGAAAGTTGTGTATAACAAGATTCACTCAGATTTCTTCTGTTCATTTTCACACCCATACCAGCTGGCACTGTTCCCAACTCGACACGTGTTGTACGGTCTGAAAACAACCCTTTTGCTTTTACTAAACCCTAGCTATTTCAAGAGTGTAATATTTAATGCACACAAAATTTTGACTAGAAACATAGCTTTTGAAAAATGTACTTTGTTGGTTATCATATCTATTGTATTGGGTATGGTTTTGTTTAGGTGACAAATCAAGTGTTTAGGTTTGCTAAGAAAGCTGGTGCAAGTTACATCAACAAGCCGAAAATGAGACACTATGTTCATTGTTACGCGTTGCATTGTCTTGATGAGGAGGGGTCGAATGCGTTGAGGAGGGCTTATAAGGAGAGAGGAGAAAATGTTGGGGCATGGAGGCAGGCATGTTACAAGCCATTGGTGACTATCGCGGCTAGACAAGGTTGGGACATTGATGCTATATTTAACTCACATCCGCGTTTGTCTATATGGTATGTCCCAACCAAACTCA
>Apa-LFY-2
TGTCGTGAGTTCTTGGTCCAAGTTCAGAACATTGCTAAAGAGAAAGGTGAAAAATGTCCCACAAAGGTATTATCATTTTCCATTGTCCACCTTTTCATGTTATTATAATTCACAAGAAGCTAAATGTTTTAGATTTGCTACATAATT----ATGTGCTCTTTTAAAGAGTATTCCACTCTTTAAAATGCTTTATATTTGTAGAAAAGGTGCACTACTTTTGTTTAACATAACCTATAATCTTATGGGATGTTTGTTTAAGTT----TATATATGTCTTATGAGCTTATTTGTTTTTTGGCTTATATTTCATAAGTCCTAATTTTCCGACT--TATTTTGATACGGGCTTATATAAGTTTATTATGATATGATAAACTCATATAAGCCCATAAATCTCTAAATAAGCCGGAAAATTGGAGGCTTATAAAATATAAGCCGAAATCAGATAAGCTCCTAAACTCACATATAAGCTTAAACAAACACCCTTTAAAGTGAACATATTGATGTGCTCTCACTTTCTCAGTATTAGCAAAATTCTATTATGTGCTTCTA------------------------------------TATAAATTAAGAGTGAACATAACGTTTAAAAAATATGCTATATATAGTTTCTCTTTTGTGTTTATTTACAGATAAATCATTGTTATTGTTTCCCGAAGTGTATAC-ACAGTTTTTAATGGTGATTGGCCAACAAAACAAGAACTATAATCATTAGATTTTTGATAGTTTAGTCTACTCAATGGTTTTTTCTCTACATTTTGGTAAAGAAAGTGATTATTATAGCTATAGAATATCATATTGTATTTTCCAAAAAAACTAGGATAAGTTTAAAAAATGTAAAAGGTAAAGAAGTGATGATATGAGGTGTAGTCAGTGATAAAGATTTGAGTTGTCCGGTAATTTTAGAGAAAGTTGTGTATAACAAGATTCACTCAGATTTCTTATGTTCATTTTCACACCAATACCAGCTGGCACTGTTCCCAACTCGACACGTGTTGTACGGTCTGAAAACAACCCTTTTGCTTTTACTAAACCCTAGCTAGTTCACGAGTGTAATATTTAATGCACACAAAAATTTGACTAGAAACATAGCTTTTGAAAAATGTACTTTGTTGGTTATCATATCTATTGTATTGGGTATGGTTTTGTTTAGGTGACAAATCAAGTGTTTAGGTTTGCTAAGAAAGCTGGTGCAAGTTACATCAACAAGCCGAAAATGAGACACTATGTTCATTGTTACGCGTTGCATTGTCTTGATGAGGAGGGGTCGAATGCGTTGAGGAGGGCTTATAAGGAGAGAGGAGAAAATGTTGGGGCATGGAGGCAGGCATGTTACAAGCCATTGGTGACTATCGCGGCTAGACAAGGTTGGGACATTGATGCTATATTTAACTCACATCCGCGTTTGTCTATATGGTATGTCCCAACCAAACTCA
>Apr-LFY-1
TGTCGTGAGTTCTTGGTCCAAGTTCAGAACATTGCTAAAGAGAAAGGTGAAAAATGTCCTACAAAGGTATTCTCATTTTCCATTGTCCAACTTTTCATGTTACTATAATTCACAAGAAGCTAAATGTTTTAGATTTGTTGCATAATT----ATGTGCTCTTTTAAAGAGTATTCCACTCTTTAAAATGTTCTATATTTGTAGAAAAGGTACACTTCTTGTGTTTAACATAACGGAAAATCTTAGAGGGTGTTTGTTTAAGCT----TATATGTGACTTAT-AGCTTATTTGTTTTTCAATTTATATTTCGTATGTCCTAATTCTCCGACT--TATTTTGATACGAGCTTATATAAGTTTATTATGATATGATAAACTCATATAAACCCATAAATTTCTAAATAAGCC-GGAAAATTGAGGCTTATGCATTATAAGCCGAAATCAGATAAGTTCATAATGTC----------------------------AAGTGAACATATTGATGTGCTCTCACTTTCTCAATATTAGCAAAATTCTATTATGTGCTTCTGGATTTTTAAAAAATTATTGCACGAAAAACCAAAGTCTATAAATTGAGAGTGAACATAACGTTTAAAAAATATGCTATATATAGTTTCTCTTTTGTGCTTATTTAGTGATAAATCATTGTTATTGTTTCCTGAAGTGTATACAACAGTTTTTAATGGTGATTGGCCAACAAAACAAGAACTATAATCATTAGAAATTTGATAGTTTAGTCTACTCAATGGTTTTTTCTCTACATTTTGGCAAAGAAAGTGATTATTATAGCGATAGAATATCATGTTGTATTTTCCAAAAAAACTAGGATAAGTTTAAAAAATGTAAAAGGTAAAGAAGTGATGATATGAGGTGTAGTCAGTGATAAAGATTTGAGTTGTCCGGTAATTTTAGAGAAAGTTGTGTATAACAAGATTCACTCAGATTTCTTCTGTTCATTTTCACACCCTTACCAGCTGGCACTGTTCCCAACTCGACACGTGTTGTACGGTCTGAATACAACCCTTTTGCTTTTACTAAACCCTAGCTAGTTCACGAGTGTAATATTTAATGCACACAAAAATTTGACTAGAAACATAGCTTTTGAAAAATGTACTTTGTTGGTTATCATATTTATTATATTGGGTATGGTTTTGTTTAGGTGACAAATCAAGTGTTTAGGTTTGCTAAAAAGGCTGGTGCAAGTTATATCAACAAGCCGAAAATGAGACACTATGTTCATTGTTACGCGTTGCATTGTCTTGATGAGGAGGGGTCGAATGCGTTGAGGAGGGCTTTTAAGGAGAGAGGAGAAAATGTTGGAGCATGGAGGCAGGCATGTTACAAGCCGTTGGTGACTATTGCGGCTAGACAAGGTTGGGACATTGATGCTATATTTAACTCACATCCGCGGTTGTCTATATGGTATGTCCCAACCAAACTCA
>Apr-LFY-2
TGTCGTGAGTTCTTGGTCCAAGTTCAGAACATTGCTAAAGAGAAAGGTGAAAAATGTCCTACAAAGGTATTATCATTTTCCATTGTCCAACTTTTGATGTTACTATAATTCACAAGAAGCTAAATGTTTTAGATTTGCTACATAATT-ATCATGTGCTCTTTTAAAGAGTATTCCACTCTTTAAAATGTTCTATATTTGTAGAAAAGGTGCACTTCTTTTGTTGAACATAAATTCTAATTTTC--CGGCTTTTATTT---------CATAAATGTTCTATGTGC-----TATTTTTCCGCTTTTATTTCATAAATTCTTATTTTCCGGCT--TATTTTGAGATAGGCTTATAAAAATTTATTATGATATGATAAACTCATATAATCTCATAAGTTTCTAAATAAGCC-AGAAAATTGAGGCTTATAAAATATAAGCCAAAATCATATAAGCTCATAAGCCCACTTGTAAGCTTAAACACACACC-CTTAAAGTGAATATATTGATGTGCTCTCACTTTCTCAATATTAGCAAAATTCTATTATGTGCTTCTAGATTTTT----AATTGCTGTACTAAAAATGAAAGTCTATAAATTGGGAGTGAACATAACGTTTAAAAAATATGCTATATATAGTTTCTCATTTGTGCTTATTTAGTGATAAATCATTGTTATTGTTTCCCAAAGTGTATACAACAGTTTTTAATGGTGATTGGCCAACAAAACAAGAACAATAATCATTAGAAATTTGATAGTTTAGTCTACTCAATGTTTTTTTCTCTACATTTTGGTAAAGAAAGTG-TTATTATAGCTATAGATTATCATATTGTATTTTCCAAAAAAACTAGGATAAGTTTAAAAAATGTAAAAGGTAAAGAAGTGATGATATGAGGTGTAGTCAGAGATAAAGATTTGAGTTGTCCGGTAATTTTAGAGAAAGTTGTGTATAACAAGATTCACTCAGATTTCTTCTGTTCATTTTCACACTCATACCAGCTGGCACTGTTCCCAACTCGACACGTGTTGTACGGTCTGAAAACAGCCCTTTTGCTTTTACTAAACCCTAGCTAGTTCACGAGTGTAATATTTAATGCACACAAAAATTTGACTAGAAACATAGCTTTTGAAAAATGTACTTTGTTGGTTATCATATTTATGGTATTGGGTATGGTTTTGTTTAGGTGACAAATCAAGTGTTTAGGTTTGCTAAGAAGGCTGGTGCAAGTTATATCAACAAGCCGAAAATGAGACACTATGTTCATTGTTACGCGTTGCATTGTCTTGATGAGGAGGGGTCGAATGCGTTGAGGAGGGCTTTTAAGGAGAGAGGAGAAAATGTTGGAGCATGGAGGCAGGCATGTTACAAGCCGTTGGTGACTATTGCGGCTAGACAAGGTTGGGACATTGATGCTATATTTAACTCACATCCGCGTTTGTCTATATGGTATGTCCCAACCAAACTCA
>Apr-LFY-3
TGTCGTGAGTTCTTGGTCCAAGTTCAGAACATTGCTAAAGAGAAAGGTGAAAAATGTCCTACAAAGGTATTGTCATTTTCCATTGTCCCTCTTTTTATGTTACTATAATTCACAAGAAGCTAAATGTTTTAGATTTGCTATATAATT----ATGTGCTCTTTTAAAGAGTGTTCCACGCTTTAAAATGTTCTACATTTGTAGAAAAGGTGCACTTCTTTTGTTTAACATAACCTAA--------------TTTGTTTAAACTTATTTATATGTGGCTTATTAGCTTATTTGTTTTTCGGTTTATATTTCATAAGTCTTAATTTTACGACTTGTACT---ATACGGGCTTATATAAGTTTATCATGA---GATAAACTTAGATAAATCCATAAGTCTCTAAATAAGCC-GGAAAATTGAGGCTTATGAAATATAAGCCGAAATCAGATAAGCTCATAAGCTCCCATATAAGCTTAAACAAACACCCC--AAAGTGAACATATTGATGTGCTCTCACTTTCTCAATATTAGCAAAATTCTACTATTTGCTTCTAGATTTTTAAAAAATTATTGTACTAAAAATGAAAGTCTATAAATTGGGAGTGAACATAACGTTTAAAAAATATGCTATATATAGTTTCTCATTTGTGCTTATTTAGTGATAAATCATTGTTATTGTTTCCCAAAGTGTATACAACAGTTTTTAATGGTGATTGGCCAACAAAACAAGAACAATAATCATTAGAAATTTGATAGTTTAGTCTACTCAATGGTTTTTTCTCTACATTTTGGTAAAGAAAGTGATTATTATAGCTATAGAATATCATATTGTATTTTCCAAAAAAACTAGGATAAGTTTAAAAAATGTAAAAGGTAAAGAAGTGATGATATGAGGTGTAGTCAGTGATAAAGATTTGAGTTGTCCGGTAATTTTAGAGAAAGTTGTGTATAACAAGATTCACTCAGATTTCTTCTGTTCATTTTCACACTCATACCAGCTGGCACTGTTCCCAACTCGACACGTGTTGTACGGTCTGAAAACAACCCTTTTGCTTTTACTAAACCCTAGCTAGTTCACGAGTGTAATATTTAATGCACACAAAAAATTGACTAGAAACATAGCTTTTGAAAAATGTACTTTGTTGGTTATCCTATTTATT-TATTGGGTATGGTTTTGTTTAGGTGACAAATCAAGTGTTTAGGTTTGCTAAGAAAGCTGGTGCAAGTTATATCAACAAGCCGAAAATGAGACACTATGTTCATTGTTACGCGTTGCATTGTCTTGATGAGGAGGGGTCGAATGCGTTGAGGAGGGCTTTTAAGGAGAGAGGAGAAAATGTTGGCGCATGGAGGCAGGCATGTTACAAGCCATTGGTGACTATCGCGGCTAGGCAAGGTTGGGACATTGATGCTATATTCAACTCACATCCGCGTTTGTCTATATGGTATGTCCCAACCAAACTCA
>Apr-LFY-4
TGTCGTGAGTTCTTGGTCCAAGTTCAGAACATTGCTAAAGAGAAAGGTGAAAAATGTCCTACAAAGGTATTGTCATTTTCCATTGTCCAACTTTTCATGTTACTATAATTCACAACAAGCTAAATGTTTTAGATTTGCTACATA--------------CTTTTAAAGAGTATTCCACTCTTTAAAATGTTCTATGTTTGTAG-AAAGGTGCACTTCTTTTGTTTAACATAACAAAAAATCTTA--AGGTGTTTGTTTAAGCT----TACATGTGGCTTATTAGCTTATTTGTTTT-CGGCTTATATTTCATAAATCTTAATTTTCCGGCT--TATTTTGATATAGGCTTATATAAGTTTATTATGATATGATAAAC-------------------TCTAAATAAGCC-AAAAAATTAGGGCTTATG-AATGTAAGCCGAAATCAAATAAGCTCAGAAGCCC--------------ACAAACACCCCTCAAAGTGAACATATTGATGTGTTCTCACTTTCTCAATATTAGCAAAATTCTATTATGTGCTTCTATAATTTTTAAAATTTACTGTACTAAACATAAGAATATAATGTTTAAAAAT-----TACTGTCTAAAAAGAATGCTACATATAGTTTCTCTTTTGTGCTTATTTAGTGATAAATCATTGTTATTGTTTCCCGAAGTGAATACAACAGTTTTTAATGGTGATTGGCCAACAAAACAAGAACTATAATCATTAGAAATTTGATAGTTTAGTCTACTCAATGGTTTTTTCTCTACATTTTGGTAAAGAAAGTGATTATTATAGCTATAGAATATCATATTGTATTTTCCAAAAAAACTAGGATAAGTTTAAAAAATGTAAAAGGTAAAGAAGTGATGATATGAGGTGTAGTCAGTGATAAAGATTTGAGTTGTCCGGTAATTTTAAAGAAAGTTGTGTATAACAAGATTCACTCAGATTTCTTCTGTTCATTTTCACACTCATACCAGCTGGCACTGTTCCCAACTCGACACGTGTTGTACGGTCTGAAAACAACCCTTTTGCTTTTACTAAACCCTAGCTAGTTCACGAGTGTAATATTTAATGCACACAAAAATTTGACTAGAAACATAGCTTTTGAAAAATGTACTTTGTTGGTTATCATATTTATTGTATTGGGTATGGTTTTGTTTAGGTGACAAATCAAGTGTTTAGGTTTGCTAAGAAGGCTGGTGCAAGTTATATCAACAAGCCGAAAATGAGACACTATGTTCATTGTTACGCGTTGCATTGTCTTGATGAGGAGGGGTCGAATGCGTTGAGGAGGGCTTATAAGGAGAGAGGAGAAAATGTTGGCGCATGGAGGCAGGCATGTTACAAGCCATTGGTGACTATTGCGGCTAGACAAGGTTGGGACATTGATGCTATATTTAACTCACATCCGCGTTTGTCTATATGGTATGTCCCAACCAAACTCA
>Af-LFY-1
TGTCGTGAGTTCTTGGTCCAAGTTCAGAACATTGCTAAAGAGAAAGGTGAAAAATGTCCTACAAAGGTATTGTCATTTTCCATTGTCCAACTTTTCATGTTACTATAATTCACAACAAGCTAAATGTTTTAGATTTGCTACATA--------------CTTTTAAAGAGTATTCCACTCTTTAAAATGTTCTATATTTGTAGAAAAGGTGCACTTCTTTAGTTTAACATAACCTAAAATCTTAGGGGGTGTTTGTTTAAGCT----TATATGTGTCTTATGAGCTTATTTGTTTTTCGGCTTATATCTCGTAAGTCCTAATTTTCCGACT--TATTTCGATACGGGCTTATATTAGTTTATTATGATATAATAAACTCATATAAGCCTATAAATCTCTAAATAAGCCCGAAAACTTGAAGCTTATAAAATATAAGCCGAAATCAGATAAGCTCCTAAACCCACATATAAGCTTAAACAAACACCCCTTAAAGTGAACATATTGATGTGCTCTCACTTTCTCAGTATTAGCAAAATTCTATTATGTGCTTCTA------------------------------------TATAAATTAATAGTGAACATAACGTTTAAAAAATATGCTATATATAGTTTCTCTTTTGTGCTTATTTTGTGATAAATCATTGTTATTGTTTCCCGAAGTGAATACAACAGTTTTTAATGGTGATTGGCCAACAAAACAAGAACTATAATCATTAGAAATTTGATAGTTTAGTATACTCAATGGTTTTTTCTCTACATTTTGGCAAAGAAAGTGATTATTATAGCTATAGAATATCATATTGTATTTTCCAAAAAAACTAGGATAAGTTTAAAAAATGTAAAAGGTGAAGAAGTGATGATATGAGGTGTAGTCAGTGATAAAGATTTGAGTTGTCCGGTAATTTTAGAGAAAGTTGTGTATAACAAGATTCACTCAGATTTCTTCTGTTCATTTTCACACCCATACCAGCTGGCACTGTTCCCAACTCGACACGTGTTGTACGGTCTGAAAACAACCCTTTTGCTTTTACTAAACCCTAGCTAGTTCACGAGTGTAATATTTAATGCACACAAAAATTTGACTAGAAACATAGCTTTTGAAAAGTGTACTTTGATGGTTATCATATTTATTGTATTGGGTATGGTTTTGTTTAGGTGACAAATCAAGTGTTCAGGTTTGCTAAGAAGGCTGGTGCAAGTTATATCAACAAGCCGAAAATGAGACACTATGTTCATTGTTACGCGTTGCATTGTCTTGATGAGGAGGGGTCGAATGCGTTGAGGAGGGCTTATAAGGAGAGAGGAGAAAACGTTGGGGCATGGAGGCAGGCATGTTACAAGCCATTGGTGACTATTGCGGCTAGACAAGGTTGGGACATTGATGCTATATTTAACTCACATCCGCGTTTGTCTATATGGTATGTCCCAACCAAACTCA
>Aa-LFY-1
----GTGAGTTCTTGGTCCAAGTTCAGAACATTGCTAAAGAGAAAGGTGAAAAATGTCCTACAAAGGTATTATCATTTTCCATTGTCCACCTTTTCATGTTATTATAATTCACAAGAAGCTAAATGTTTTAGATTTGCTACATAATT----ATGTGCTCTTTTAAAAAGTATTCCACTCTTTAAAATGCTCTATATTTGTAGAAAAGGTGCACTACTTTTGTTTAACATAACCTATAATTTTATGGGATGTTTGTTTAAGTT------TATATGTCTTATGAGCTTATTTGTTTTTTGGCTTATATTTCGTAAGTCTTAATTTTCCGACT--TATTTTGATACGGGCTTACATAAGTTTATTATGATATGATAAACTCATATAAGCCCATAAATCTCTAAATAAGCCGGAAAATTGGAGGCTTATAAAATATAAGCCGAAATTTGATAAGCTCTTAAACCCACATATAAACTTAAACAAACACCACTTAAAGTGAACATATTGATGTGCTCTCACTTTCTCAGTATTAGCAAAATTCTATTATGTGCTTCCA------------------------------------TATAAATTAAGAGTGAATATAACGTTTAAAAAATATGCTATATATAGTTTCTCTTTTGCGCTTATTTAGTGATAAATCATTGTTATGGTTTCCCGAAGTGTATACAACAGTTTTTAATGGTGATTGGCCAACAAAACAAGAACTATAATCATTAGAAATTTGATAGTTTAGTCTACTCAATGGTTTTTTCTCTACATTTTGGTAAAGAAAGTGATTATTATAGCTATAGAATATCATATTGTATTTTCCAAAAAAACTAGGATAAGTTTAAAAAATGTAAAAGGTAAAGAAGTGATGATATGAGGTGTAGTCAGTGATAAAGATTTGAGTTGTCCGGTAATTTTAGAGAAAGTTGTGTATAACAAGATTCACTCAGATTTCTTATGTTCATTTTCACACCCATACCAGCTGGCACTGTTCCCAACTCGACACGTGTTGTACGGTCTGAAAACAACCCTTTTGCTTTTACTAAACCCTAGCTAGTTCACGAGTGTAATATTTAATGCACACAAAAATTTGACTAGAAACATAGCTTTTGAAAAATGTACTTTGTTGGTTATCATATTTATTGTATTGGGTATGGTTTTGTTTAGGTGACAAATCAAGTGTTTAGGTTTGCTAAGAAGGCTGGTGCAAGTTATATCAACAAGCCGAAAATGAGACACTTTGTTCATTGTTACGCGTTGCATTGTCTTGATGAGGAGGGGTCGAATGCGTTGAGGAGGGCTTTTAAGGAGAGGGGAGAAAATGTTGGCGCATGGAGGCAGGCATGTTACAAGCCGTTGGTGACTATTGCGGCTAGACAAGGTTGGGACATTGATGCTATATTTAACTCACATCCACGTTTGTCAATATGGTATGTCCCAACCAAACTCA
>Apv-LFY-1
TGTCGTGAGTTCTTGGTCCAAGTTCAGAACATTGCTAAAGAGAAAGGTGAAAAATGTCCTACAAAGGTATTGTCATTTTCCATTGTCCAACTTTTCATGTTACTATAATTCACAACAAGCTAAATGTTTTAGATTTGCTACATA--------------CTTTTAAAGAGTATTCCACTCTTTAAAATGTTCTACATTTGTAG-AAAGGTGCACTTCTTTTGTTTAAAATAACATAAAATCTTA--AGGTGTTTGTTTAAGCT----TACATGTGGCTTATTAGCTTATTTGTTTTTCGGCTTATATTTCATAAATATTAATTTT-CGGCT--TATTTTGATACGGGCTTATATAAGTTTATTATGATATGATAAACTCATATAAGCCCATAAATCTCTAAATAAGAC-AAAAAATTAGGGCATAAGAAATGTAAGCCGAAATCAAATAAGCTCAGAAGCCC--------------ACAAACACCCCTCAAAGTGAACATATTGATGTGCTCTCACTTTCTCAATATTAGCAAAATTCTATTATGTGCTTCTATAATTTTTAAAAATTAATGTACTAAACATAAGAA--TATAATTTAAAAAT-----TACTGTCTAAAAAGAATGCTACATATAGTTTCTCTTTTGTGCTTATTTAGTGATAAATCATTGTTATTGTTCCCCAAAGTGTATGCAACAGTTTTTAATGGTGATTGGCCAACAAAACAAGAACTATAATCATTAGAAATTTGATAGTTTAGTCTACTCAATGGTTTTTTCTCTACATTTTGGCAAAGAAAGTGATTATTATAGCTATAGAATATCATGTTGTATTTTCCAAAAAAACTAGGATAAGTTTAAAAAATGTAAAAGGTAAAGAAGTGATGATATGAGGTGTAGTCAGTGATAAAGATTTGAGTTGTCCGGTAATTTTAGAGAAAGTTGTGTATAACAAGATTCACTCAGATTTCTTCTGTTCATTTTCACACTCATACCAGCTGGCACTGTTCCCAACTCGACACGTGTTGTACGGTCTGAAAACAGCCCTTTTGCTTTTACTAAACCCTAGCTAGTTCACGAGTGTAATATTTAATGCACACAAAAATTTGACTAGAAACATAGCTTTTGAAAAATGTACTTTGTTGGTTATCCTATTTATTGTATTGGGTATGGTTTTGTTTAGGTGACAAATCAAGTGTTTAGGTTTGCTAAGAAAGCTGGTGCAAGTTATATCAACAAGCCGAAAATGAGACACTATGTTCATTGTTACGCGTTGCATTGTCTTGATGAGGAGGGGTCGAACGCGTTGAGGAGGGCTTATAAGGAGAGAGGAGAAAACGTTGGGGCATGGAGGCAGGCATGTTACAAGCCATTGGTGACTATCGCGGCTAGACAAGGTTGGGACATTGATGCTATATTTAACTCACATCCGCGTTTGTCTATATGGTATGTCCCAACCAAACTCA
>Afr-LFY-1
TGTCGTGAGTTCTTGGTCCAAGTTCAGAACATTGCTAAAGAGAAAGGTGAAAAATGTCCTACAAAGGTATTGTCATTTTCCATTGTCCAACTTTTCATGTTACTATAATTCACGACAAGCTAAATGTTTTAGATTTGCTACATA--------------CTTTTAAAGAGTATTCCACTCTTTAAAATGTTCTATATTTGTAGAAAAGGTGCACTTCTTTTGTTTAACATAACCTAAAATCTTAGGGGGTGTTTGTTTAAGCT----TATATGTGTCTTATGAGCTTATTTGTTTTTCGGCTTATATCTCGTAAGTCCTAATTTTCCGACT--TATTTCGATACGGGCTTATATTAGTTTATTATGATATAATAAACTCATATAAGCCTATAAATCTCTAAATAAGCCGGAAAACTTGAAGCTTATAAAATATAAGCCGAAATCAGATAAGCTCCTAAACCCACATATAAGCTTAAACAAAGACCCCTTAAAGTGAACATATTGATGTGCTCTCACTTTCTCAGTATTAGCAAAATTCTATTATGTGCTTCTA------------------------------------TATAAATTAATAGTGAACACAACGTTTAAAAAATATGCTATATATAGTTTCTCTTTTGTGCTTATTTTGTGATAAATCATTGTTATTGTTTCCCGAAGTGAATACAACAGTTTTTAATGGTGATTGGCCAACAAAACAAGAACTATAATCATTAGAAATTTGATAGTTTAGTCTACTCAATGGTTTTTTCTCTACATTTTGGTAAAGAAAGTGATTATTATAGCTATAGAATATCATATTGTATTTTCCAAAAAAACTAGGATAAGTTTAAAAAATGTAAAAGGTAAAGAAGTGATGATATGAGGTGTAGTCAGTGATAAAGATTTGAGTTGTCCGGTAATTTTAGAGAAAGTTGTGTATAACAAGATTCACTCAGATTTCTTCTGCTCATTTTCACACCCATACCAGCTGGCACTGTTCCCAACTCGACACGTGTTGTACGGTCTGAAAACAACCCTTTTGCTTTTACTAAACCCTAGCTAGTTCACGAGTGTAATATTTAATGCACACAAAAATTTGACTAGAAACATAGCTTTTGAAAAGTGTACTTTGATGGTTATCATATTTATTGTATTGGGTATGGTTTTGTTTAGGTGACAAATCAAGTGTTTAGGTTTGCTAAGAAGGCTGGTGCAAGTTATATCAACAAGCCGAAAATGAGACACTATGTTCATTGTTACGCGTTGCATTGTCTTGATGAGGAGGGGTCGAATGCGTTGAGGAGGGCTTATAAGGAGAGAGGAGAAAATGTTGGGGCATGGAGGCAGGCATGTTACAAGCCATTGGTGACTATCGCGGCTAGACAAGGTTGGGACATTGATGCTATATTTAACTCACATCCGCGTTTGTCTATATGGTATGTCCCAACCAAACTCA
>Afr-LFY-2
TGTCGTGAGTTCTTGGTCCAAGTTCAGAACATTGCTAAAGAGAAAGGTGAAAAATGTCCTACAAAGGTATTGTCATTTTCCATTGTCCAACTTTTCATGTTACTATAATTCACAACAAGCTAAATGTTTTAGATTTGCTACATA--------------CTTTTAAAGAGTATTCCACTCTTTAAAATGTTCTATATTTGTAGAAAAGGTGCACTTCTTTAGTTTAACATAACCTAAAATCTTAGGGGGTGTTTGTTTAAGCT----TATATGTGTCTTATGAGCTTATTTGTTTTTCGGCTTATATCTCGTAAGTCCTAATTTTCCGACT--TATTTCGATACGGGCTTATATTAGTTTATTATGATATAATAAACTCATATAAGCCTATAAATCTCTAAATAAGCCCGAAAACTTGAAGCTTATAAAATATAAGCCGAAATCAGATAAGCTCCTAAACCCACATATAAGCTTAAACAAACACCCCTTAAAGTGAACATATTGATGTGCTCTCACTTTCTCAGTATTAGCAAAATTCTATTATGTGCTTCTA------------------------------------TATAAATTAATAGTGAACATAACGTTTAAAAAATATGCTATATATAGTTTCTCTTTTGTGCTTATTTTGTGATAAATCATTGTTATTGTTTCCCGAAGTGAATACAACAGTTTTTAATGGTGATTGGCCAACAAAACAAGAACTATAATCATTAGAAATTTGATAGTTTAGTCTACTCAATGGTTTTTTCTCTACATTTTGGTAAAGAAAGTGATTATTATAGCTATAGAATATCATATTGTATTTTCCAAAAAAACTAGGATAAGTTTAAAAAATGTAAAAGGTAAAGAAGTGATGATATGAGGTGTAGTCAGTGATAAAGATTTGAGTTGTCCGGTAATTTTAGAGAAAGTTGTGTATAACAAGATTCACTCAGATTTCTTCTGCTCATTTTCACACCCATACCAGCTGGCACTGTTCCCAACTCGACACGTGTTGTACGGTCTGAAAACAACCCTTTTGCTTTTACTAAACCCTAGCTAGTTCACGAGTGTAATATTTAATGCACACAAAAATTTGACTAGAAACATAGCTTTTGAAAAGTGTACTTTGATGGTTATCATATTTATTGTATTGGGTATGGTTTTGTTTAGGTGACAAATCAAGTGTTTAGGTTTGCTAAGAAGGCTGGTGCAAGTTATATCAACAAGCCGAAAATGAGACACTATGTTCATTGTTACGCGTTGCATTGTCTTGATGAGGAGGGGTCGAATGCGTTGAGGAGGGCTTATAAGGAGAGAGGAGAAAATGTTGGGGCATGGAGGCAGGCATGTTACAAGCCATTGGTGACTATCGCGGCTAGACAAGGTTGGGACATTGATGCTATATTTAACTCACATCCGCGTTTGTCTATATGGTATGTCCCAACCAAACTCA
>AplJJ-LFY-1
TGTCGTGAGTTCTTGGTCCAAGTTCAGAACATTGCCAAAGAGAAAGGTGAAAAATGTCCTACAAAGGTATTATCATTTTCCATTGTCCACCTTTCCATGTTATTATAATTCACAAGAAGCTAAATGTTTTAGATTTGCTACATAATT----ATGTGCTCTTTTAAAGAGTATTCCACTCTTTAAAATGTTCTATATTTGTAGAAAAGGTGAACTTCTTTTGTTTAACATAACATAAAATCTTA---GGTGTCTATTTAAGCT----TATATGTGGCTTATTAGCTTATTTGTTTTTTGGCTTATATTTCGTAAGTTCTAATTCTCCGACT--TATTTTGATATATGTTTATATAAGTTTATTATGATATGATAAACTCATATAAACTTATAAGTCTCTAAATACCCTCTTAAGT-------------------------------ATAAGCTTATAAGCTCACATATAAACTTAAACAAACACCCTCTTAAGTGAACATATTGATGTGCTCTCACTCTCTCAATATTAGCAAAATTCTATTATGTGCTTCTAGATTTTT----AATTACTGTACTAAAAATGAAAGTCTATAAATTGGGAGTCAACATAACGTTTAAAAAATATGCTATATATAGTTTCTCATTTGTGCTTATTTAGTGATAAATCATTGTTATTGTTTCCCAAAGTGTATACAACAGTTTTTAATGGTGATTGGCCAACAAAACAAGAACAATAATCATTAGAAATTTGATAGTTTAGTCTACTCAATGTTTTTTTCTCTACATTTTGGCAAAGAAAGTGATTATTATAGCTATAGAATATCATGTTGTATTTTCCAAAAAAACTAGGATAAGTTTAAAAAATGTAAACGGTAAAGAAGTGATGATATGAGGTGTAGTCAGTGATAAAGATTTGAGTTGTCCGGTAATTTTAGAGAAAATTGTGTATAACAAGATTCACTCAGATTTCTTCTGTTCATTTTCACACCCTTACCAGCTGGCACTGTTCCAAACTCGACACGTGTTGTACGGTCTGAAAACAACCCTTTTGCTTTTACTAAACCCTAGCTAGTTCACGAGTGTAATATTTAATGCACACAAAAATTTGACTAGAAACATAGCTTTTGAAAAATGTACTTTGTTGGTTATCATATTTATTGTACTGGGTATGGTTTTGTTTAGGTGACAAATCAAGTGTTTAGGTTTGCTAAGAAGGCTGGTGCAAGTTATATCAACAAGCCGAAAATGAGACACTATGTTCATTGTTACGCGTTGCATTGTCTTGATGAGGAGGGGTCGAATGCGTTGAGGAGGGCTTATAAGGAGAGAGGAGAAAATGTTGGAGCATGGAGGCAGGCATGTTACAAGCCGTTGGTGACTATAGCGGCTAGGCAAGGTTGGGACATTGATGCTATATTTAACTCACATCCGCGTTTGTCTATATGGTATGTCCCAACCAAACTCA
>AplJJ-LFY-2
TGTCGTGAGTTCTTGGTCCAAGTTCAGAACATTTCTAAAGAGAAAGGTGAAAAATGTCCTACAAAGGTATTGTCATTTTCTATTGTCCATCTTTTCATGTTATTATAATTCACAAGAAGCTAAATGTTTTAGATTTGCTACATAATT----ATGTGCTCTTTTAAAGAGTATTCCACTCTTTAAAATGTTCTATATTTGTAGAAAAGGTGCACTTCTTTTGTTTTACATAACATAAAATCTTA---GGTGTTTGTTTAAGCT----TATATGTGGCTTATTAGCTTATTTGTTTTTTGGCTTATATTTCGTAAGTTCTAATTCTCCGACT--TATTTTGATATATGTTTATATAAGTTTATTATGATATGATAAACTCATATAAACTTATAAGTCTCTAAATACCCTCTTAAGT-------------------------------ATAAGCTTATAAGCTCACATATAAACTTAAACAAACACCCTCTTAAGTGAACATATTGATGTGCTCTCACTCTCTCAATATTAGCAAAATTCTATTATGTGCTTCTAGATTTTT----AATTACTGTACTAAAAATGAAAGTCTATAAATTGGGAGTCAACATAACGTTTAAAAAATATGCTATATATAGTTTCTCATTTGTGCTTATTTAGTGATAAATCATTGTTATTGTTTCCCAAAGTGTATACAACAGTTTTTAATGGTGATTGGCCAACAAAACAAGAACAATAATCATTAGAAATTTGATAGTTTAGTCTACTCAATGTTTTTTTCTCTACATTTTGGCAAAGAAAGTGATTATTATAGCTATAGAATATCATGTTGTATTTTCCAAAAAAACTAGGATAAGTTTAAAAAATGTAAACGGTAAAGAAGTGATGATATGAGGTGTAGTCAGTGATAAAGATTTGAGTTGTCCGGTAATTTTAGAGAAAATTGTGTATAACAAGATTCACTCAGATTTCTTCTGTTCATTTTCACACCCTTACCAGCTGGCACTGTTCCAAACTCGACACGTGTTGTACGGTCTGAAAACAACCCTTTTGCTTTTACTAAACCCTAGCTAGTTCACGAGTGTAATATTTAATGCACACAAAAATTTGACTAGAAACATAGCTTTTGAAAAATGTACTTTGTTGGTTATCATATTTATTGTACTGGGTATGGTTTTGTTTAGGTGACAAATCAAGTGTTTAGGTTTGCTAAGAAGGCTGGTGCAAGTTATATCAACAAGCCGAAAATGAGACACTATGTTCATTGTTACGCGTTGCATTGTCTTGATGAGGAGGGGTCGAATGCGTTGAGGAGGGCTTATAAGGAGAGAGGAGAAAATGTTGGAGCATGGAGGCAGGCATGTTACAAGCCGTTGGTGACTATAGCGGCTAGGCAAGGTTGGGACATTGATGCTATATTTAACTCACATCCGCGTTTGTCTATATGGTATGTCCCAACCAAACTCA
>Apo-LFY-1
TGTCGTGAGTTCTTGGTCCAAGTTCAGAACAATGCTAAAGAGAAAGGTGAAAAATGTCCTACAAAGGTATTGTCATTTTCCATTGTCCAACTTTTGATGTTACTATAATTCACAAGAAGCTAAATGTTTTAGATTTGCTACATAATT-ATCATGTGCTCTTTTAAAGAGTATTCCACTCTTTAAAATGTTCTATATTTGTAGAAAAGGTGCTCTTCTTTTGTTGAACATAAATTCTAATTTTC--CGGCTTTTATTT---------CATAAATGTTCTATGTGC----TATTTTTCCGCTTTGTATTTCATAAATTCTTA--TTCCGGCT--TATTTTGAGGTAGGCTTATAAAAATTTATTATGATATGATAAACTCATATAAGCTCATAAGTTTTTAAATAAGCC--AGAAATTGAGGCTTATAAAATATAAGCCAAAATCAGACAAGCTCATAAGCCCACTTGTAAGCTTAAACACACACC-CTTAAAGTGAATATATTGATGTGCTCTCACTTTCTCTATATTAGCAAAATTCTATTATGTGCTTCTAGATTTTTAAAAAATTACTGTACTAAATATGAAAGTCTATAAATTGAGAGTGAACATAACGTTTAAAAAATATGCTATATATAGTTTCTCTTTGGTACTTATTTAGTGATAAATCATTGTTATAGTTCCCCAAAGTGTATGCAACAGTTTTTAATGGTGATTGGCCAACAAAACAAGAACTATAATCATTAGAAATTTGATAGTTTAGTCTACTCAATGGTTTTTTCTCTACATTTTGGCAAAGAAAGTGATTATTATTGCTTTAGAATATCATGTTGTATTTTCCAAAAAAACTAGGATAAGTTTAAAAAATGTAAAAGGTAAAGAAGTGATGATATGAGGTGTAGTCAGTGATAAAGATTTGAGTTGTCCGGTAATTTTAGAGAAAGTTGTGTATAACAAGATTCACTCAGATTTCTTCTGTTCATTTTCACACCCTTACCAGCTGGCTCTGTTCCCAACTCGACACGTGTTGTACGGTCTGAAAACAACCCTTTTGCTTTTACTAAACCCTAGCTAGTTCACGAGTGTAATATTTAATGCACACAAAAATTTGACTAGAAACATAGCTTTTGAAAAATGTACTTTGTTGGTTATCATATTTATTGTACTGGGTATGGTTTTGTTTAGGTGACAAATCAAGTGTTTAGGTTTGCTAAGAAAGCTGGTGCAAGTTATATCAACAAGCCGAAAATGAGACACTATGTTCATTGTTACGCGTTGCATTGTCTTGATGAGGAGGGGTCGAACGCGTTGAGGAGGGCTTATAAGGAGAGAGGAGAAAATGTTGGGGCATGGAGGCAGGCATGCTACAAGCCATTGGTGTCTATCGCGGCTAGACAAGGTTGGGACATTGATGCTATATTTAACTCACATCCGCGTTTGTCTATATGGTATGTCCCAACCAAACTCA
>Ati-LFY-1
TGTCGTGAGTTCTTGGTCCAAGTTCAGAACATTGCTAAAGAGAAAGGTGAAAAATGTCCTACAAAGGTATTGTCATTATCCATTGTCCAA--------------------------------------------------------------------CTTTTAAAGAGTATTCCACTCTTTAAAATGTTCTATATTTGTAGAAAAGGTGCACTTCTTTTGTTTAACATAACCTAAAATTTTAGGGTGTGTTTGTTTAAGCT----TATATGTGCCTTATTAGCTTATTTGTTTCCCGGCTTATATTTCATAAGTCTTAATTTTCCGGCT------------------TATATAAGTTTATTATGATATGATAAACTCATATAAACCCATAAGTCTCTAAGTAAGCT-GGAAAATTAAGGCATACAACATATAATTGGAAATCAGATAAGCTAATAAGCTCACATATAAGCTTAAACAAACACCCTCTTAAGTGAACATATTGATGTGCTCTCACTTTCTCAATATTAGCAAAATTATATTATGTGCTACTAGATTTTTAAAAAATTACTGTACTAAAGATGAAAGTCTATAAATTGAGAGTGAACATAACGTTTAAAAAATATGCTATATATAGTTTCTCTTTTGAGCTTATTTAGTGATAAATCATTGCTATTGTTTCCCGAAGTGAATACAGCAATTTTTAATGGTGATTGGCCAACAAAACAAGAACTATAATCATTAGAAATTTGATAGTTTAGTCTACTCAATGTTTTTTTCTCTACATTTTGGTAAAGAAAGTGATTATTATAGCTATAGAATATCATATTGTATTTTCCAAAAAAACTAGGATAAGTTTAAAAAATGTAAAAGGTAAAGAAGTGATGATATGAGGTGTAGTCAGAGATAAAGATTTGAGTTGTCCGGTAATTTTAGAGAAAGTTGTGTATAACAAGATTCACTCAGATTTCTTCTGTTCATTTTCACACTCATACCAGCTGGCACTGTTCCCAACTCGACACGTGTTGTACGGTCTGAAAACAGCCCTTTTGCTTTTACTAAACCCTAGCTAGTTCACGAGTGTAATATTTAATGCACACAAAAATTTGACTAGAAACATAGCTTTTGAAAAATGTACTTTGTTGGTTATCATATTTATGGTATTGGGTATGGTTTTGTTTAGGTGACAAATCAAGTGTTTAGGTTTGCTAAGAAGGCTGGTGCAAGTTATATCAACAAGCCGAAAATGAGACACTATGTTCATTGTTACGCGTTGCATTGTCTTGATGAGGAGGGGTCGAATGCGTTGAGGAGGGCTTTTAAGGAGAGAGGAGAAAATGTTGGAGCATGGAGGCAGGCATGTTACAAGCCGTTGGTGACTATTGCGGCTAGACAAGGTTGGGACATTGATGCTATATTTAACTCACATCCGCGTTTGTCTATATGGTATGTCCCAACCAAACTCA
>Ati-LFY-2
TGTCGTGAGTTCTTGGTCCAAGTTCAGAACATTGCTAAAGAGAAAGGTGAAAAATGTCCTACAAAGGTATTGTCATTTTCCATTGTCCCTCTTTTTATGTTACTATAATTCACAAGAAGCTAAATGTTTTAGATTTGCTATATAATT----ATGTGCTCTTTTAAAGAGTGTTCCACGCTTTAAAATGTTCTACATTTGTAGAAAAGGTGCACTTCTTTTGTTTAACATAACCTAA--------------TTTGTTTAAACTTATTTATATGTGGCTTATTAGCTTATTTGTTTTTCGGTTTATACTTCATAAGTCTTAATTTTACGACTTGTACT---ATACGGGCTTATATAAGTTTATCATGA---GATAAACTTAGATAAATCCATAAGTCTCTAAATAAGCC-GGAAAATTGAGGCTTATGAAATATAAGCCGAAATCAGATAAGCTCATAAGCTCTCATATAAGCTTAAACAAACACCCC--AAAGTGAACATATTGATGTGCTCTCACTTTCTCAATATTAGCAAAATTCTATTATTTGCTTCTAGA-TTTTAAAAAATTATTGTACTAAAAATGAAAGTCTATAAATTGGGAGTGAACATAACGTTTAAAAAATATGCTATATATAGTTTCTCATTTGTGCTTATTTAGTGATAAATCATTGTTATTGTTTCCCAAAGTGTATACAACAGTTTTTAATGGTGATTGGCCAACAAAACAAGAACAATAATCATTAGAAATTTGATAGTTTAGTCTACTCAATGGTTTTTTCTCTACATTTTGGTAAAGAAAGTGATTATTATAGCTATAGAATATCATATTGTATTTTCCAAAAAAACTAGGATAAGTTTAAAAAATGTAAAAGGTAAAGAAGTGATGATATGAGGTGTAGTCAGTGATAAAGATTTGAGTTGTCCGGTAATTTTAGAGAAAGTTGTGTATAACAAGATTCACTCAGATTTCTTCTGTTCATTTTCACACTCATACCAGCTGGCACTGTTCCCAACTCGACACGTGTTGTACGGTCTGAAAACAACCCTTTTGCTTTTACTAAACCCTAGCTAGTTCACGAGTGTAATATTTAATGCACACAAAAATTTGACTAGAAACATAGCTTTTGAAAAATGTACTTTGTTGGTTATCCTATTTATT-TATTGGGTATGGTTTTGTTTAGGTGACAAATCAAGTGTTTAGGTTTGCTAAGAAAGCTGGTGCAAGTTATATCAACAAGCCGAAAATGAGACACTATGTTCATTGTTACGCGTTGCATTGTCTTGATGAGGAGGGGTCGAATGCGTTGAGGAGGGCTTTTAAGGAGAGAGGAGAAAATGTTGGCGCATGGAGGCAGGCATGTTACAAGCCATTGGTGACTATCGCGGCTAGGCAAGGTTGGGACATTGATGCTATATTCAACTCACATCCGCGTTTGTCTATATGGTATGTCCCAACCAAACTCA
>Akh-LFY-1
TGTCGTGAGTTCTTGGTCCAAGTTCAGAACATTGCTAAAGAGAAAGGTGAAAAATGTCCTACAAAGGTATTGTCATTTTCCATTGTCCCTCTTTTTATGTTACTATAATTGACAAGAAGCTAAATGTTTTAGATTTGCTATATAATT----ATGTGCTCTTTTAAAGAGTGTTCCACGCTTTAAAATGTTCTATATTTGTAGAAAAGGTGCACTTCTTTTGTTTAACATAACCTAA--------------TTTGTTTAAACTTATTTATATGTGGCTTATTAGCTTATTTGTTTTTCGGTTTATACTTCATAAGTCTTAATTTTACGACTTGTACT---ATACGGGCTTATATAAGTTTATCATGA---GATAAACTTAGATAAATCCATAAGTCTCTAAATAAGCC-GGAAAATTGAGGCTTATGAAATATAAGCCGAAATCAGATAAGCTCATAAGCTCCCATATAAGCTTAAACAAACACCCCC-AAAGTGAACATATTGATGTGCTCTCACTTTCTCAATATTAGCAAAATTCTATTATGTGCTTCTAGATTTTTAAAAAATTATTGTACTAAAAATGAAAGTCTATAAATTGAGAGTGAACATAACGTTTAACAAATATGCTATATATAGTTTCTCTTTTGTGCTTATTTAGTGATAAATCATTGTTATTGTTTCCCAAAGTAAATGCAACAGTTTTTAATGGTGAGTGGCCAACAAAACAAGAACTATAATCATTAGAAATTTGATAGTTTAGTCTACTCAATGGTTTTTTCTCTACATTTTGGTAAAGAAAGTGATTATTATAGCTATAGAATATGATATTGTATTTTCCAAAAAAACTAGGATAAGTTTAAAAAATGTAAAAGGTAAAGAAGTGATGATATGAGGTGTAGTCAGTGATAAAGATTTGAGTTGTCCGGTAATTTTAGAGAAAGTTGTGTATAACAAGATTCACTCAGATTTCTTCTGTTCATTTTCACACCCATACCAGCTGGCACTGTTCCCAACTCGACACGTGTTGTACGGTCTGAAAACAACCCTTTTGCTTTTACTAAACCCTAGCTAGTTCACGAGTGTAAAATTTAATGCACACAAAAATTTGACTAGAAACATAGCTTTTGAAAAATGTACTTTGTTGGTTATCATATTTATTGTATTGGGTATGGTTTTGTTTAGGTGACAAATCAAGTGTTTAGGTTTGCTAAGAAGGCTGGTGCAAGTTATATCAACAAGCCGAAAATGAGACACTATGTTCATTGTTACGCGTTGCATTGTCTTGATGAGGAGGGGTCGAATGCGTTGAGGAGGGCTTATAAGGAGAGAGGAGAAAATGTTGGCGCATGGAGGCAGGCATGTTACAAGCCATTGGTGACTATTGCGGCTAGACAAGGTTGGGACATTGATGCTATATTTAACTCACATCCGCGTTTGTCTATATGGTATGTCCCAACCAAACTCA
>Akh-LFY-2
TGTCGTGAGTTCTTGGTCCAAGTTCAGAACATTGCTAAAGAGAAAGGTGAAAAATGTCCTACAAAGGTATTGTCATTTTCCATTGTCCCTCTTTTTATGTTACTATAATTGACAAGAAGCTAAATGTTTTAGATTTGCTATATAATT----ATGTGCTCTTTTAAAGAGTGTTCCACGCTTTAAAATGTTCTATATTTGTAGAAAAGGTGCACTTCTTTTGTTTAACATAACCTAA--------------TTTGTTTAAACTTATTTATATGTGGCTTATTAGCTTATTTGTTTTTCGGTTTATACTTCATAAGTCTTAATTTTACGACTTGTACT---ATACGGGCTTATATAAGTTTATCATGA---GATAAACTTAGATAAATCCATAAGTCTCTAAATAAGCC-GGAAAATTGAGGCTTATGAAATATAAGCCGAAATCAGATAAGCT--------CCCATATAAGCTTAAACAAACACCCCC-AAAGTGAACATATTGATGTGCTCTCACTTTCTCAATATTAGCAAAATTCTATTATGTGCTTCTAGATTTTTAAAAAATTATTGTACTAAAAATGAAAGTCTATAAATTGAGAGTGAACATAACGTTTAACAAATATGCTATATATAGTTTCTCTTTTGTGCTTATTTAGTGATAAATCATTGTTATTGTTTCCCAAAGTAAATGCAACAGTTTTTAATGGTGAGTGGCCAACAAAACAAGAACTATAATCATTAGAAATTTGATAGTTTAGTCTACTCAATGGTTTTTTCTCTACATTTTGGTAAAGAAAGTGATTATTATAGCTATAGAATATGATATTGTATTTTCCAAAAAAACTAGGATAAGTTTAAAAAATGTAAAAGGTAAAGAAGTGATGATATGAGGTGTAGTCAGTGATAAAGATTTGAGTTGTCCGGTAATTTTAGAGAAAGTTGTGTATAACAAGATTCACTCAGATTTCTTCTGTTCATTTTCACACCCATACCAGCTGGCACTGTTCCCAACTCGACACGTGTTGTACGGTCTGAAAACAACCCTTTTGCTTTTACTAAACCCTAGCTAGTTCACGAGTGTAAAATTTAATGCACACAAAAATTTGACTAGAAACATAGCTTTTGAAAAATGTACTTTGTTGGTTATCATATTTATTGTATTGGGTATGGTTTTGTTTAGGTGACAAATCAAGTGTTTAGGTTTGCTAAGAAGGCTGGTGCAAGTTATATCAACAAGCCGAAAATGAGACACTATGTTCATTGTTACGCGTTGCATTGTCTTGATGAGGAGGGGTCGAATGCGTTGAGGAGGGCTTATAAGGAGAGAGGAGAAAATGTTGGCGCATGGAGGCAGGCATGTTACAAGCCATTGGTGACTATTGCGGCTAGACAAGGTTGGGACATTGATGCTATATTTAACTCACATCCGCGTTTGTCTATATGGTATGTCCCAACCAAACTCA
>Ate-LFY-1
TGTCGTGAGTTCTTGGTCCAAGTGCAGAACATTGCTAAAGAGAAAGGTGAAAAATGTCCTACAAAGGTATTGTCATTTTCCATTGTCCCTCTTTTTATGTTACTATAATTCACAAGAAGCTAAATGTTTTAGATTTGCTATATAATT----ATGTGCTCTTTTAAAGAGTGTTCCACGCTTTAAAATGTTCTATATTTGTAGAAAAGGTGCACTTCTTTTGTTTAACATAACCTAA--------------TTTGTTTAAACTTATTTATATGTGGCTTATTAGCTTATTTGTTTTTCGGTTTATACTTCATAAGTCTTAATTTTACGACTTGTACT---ATACGGGCTTATATAAGTTTATCATGA---GATAAACTTAGATAAATCCATAAGTCTCTAAATAAGCC-GGAAAATTGAGGCTTATGAAATATAAGCCGAAATCAGATAAGCTCATAAGCTCCCATATAAGCTTAAACAAACACCCC--AAAGTGAACATATTGATGTGCTATCACTTTCTCAATATTAGCAAAATTCTATTATTTGCTTCTAGA-TTTAAAAAAAATATTGTACTAAAAATGAAAGTCTAAAAATTGAGAGTGAACATAACGTTTAAAAAATATGCTATATATAGTTTCTCATTTGTGCTTATTTAGTGATAAATCATTGTTATTGTTTCCCAAAGTGTATACAACAGTTTTTAATGGTGATTGGCCAACAAAACAAGAACAATAATCATTAGAAATTTGATAGTTTAGTCTACTCAATGTTTTTTTCTCTACATTTTGGTAAAGAAAGTG-TTATTATAGCTATAGAATATCATATTGTATTTTCCAAAAAAACTAGGATAAGTTTAAAAAATGTAAAAGGTAAAGAAGTGATCATATGAGGTGTAGTCAGAGATAAAGATTTGAGTTGTCCGGTAATTTTAGAGAAAGTTGTGTATAACAAGATTCACTCAGATTTCTTCTGTTCATTTTCACACTCATACCAGCTGGCACTGTTCCCAACTCGACACGTGTTGTACGGTCTGAAAACAGCCCTTTTGCTTTTACTAAACCCTAGCTAGTTCACGAGTGTAATATTTAATGCACACAAAAATTTGACTAGAAACATAGCTTTTGAAAAATGTACTTTGTTGGTTATCATATTTATGGTATTGGGTATGGTTTTGTTTAGGTGACAAATCAAGTGTTTAGGTTTGCTAAGAAGGCTGGTGCAAGTTATATCAACAAGCCGAAAATGAGACACTATGTTCATTGTTATGCGTTGCATTGTCTTGATGAGGAGGGGTCGAATGCGTTGAGGAGGGCTTTTAAGGAGAGAGGAGAAAATGTTGGAGCATGGAGGCAGGCATGTTACAAGCCGTTGGTGACTATTGCGGCCAGACAAGGTTGGGACATTGATGCTATATTTAACTCACATCCGCGTTTGTCTATATGGTATGTCCCAACCAAACTCA
>Ate-LFY-2
TGTCGTGAGTTCTTGGTCCAAGTTCAGAACATTGCTAAAGAGAAAGGTGAAAAATGTCCTACAAAGGTATTGTCATTTTCCATTGTCCCTCTTTTTATGTTACTATAATTCACAAGAAGCTAAATGTTTTAGATTTGCTATATAATT----ATGTGCTCTTTTAAAGAGTGTTCCACGCTTTAAAATGTTCTATATTTGTAGAAAAGGTGCACTTCTTTTGTTTGACATAACCTAA--------------TTTGTTTAAACTTATTTATATGTGGCTTATTAGCTTATTTGTTTTT-GGCTTATACTTCATAAGTCTTAATTTTACGACTTGTACT---ATACGGGCTTATATAAGTTTATCATGA---GATAAACTTAGATAAATTCATAAGTCTCTAAATAAGCC-GGAAAATTGAGGCTTATGAAATATAAGCCGAAATCAGATAAGCTCATAAGCTCCCATATAAGTTTAAACAAACACCCCC-AAAGTGAACATATTGATGTGCTCTCACTTTCTCAATGTTAGCAAAATTCTATTATGTGCTTCTAGATTTTTAAAAAATTATTGTACTAAAAATGAAAGTCTATAAATTGAGAGTGAACATAACGTTTAACAAATATGCTATATGTAGTTTCTCTTTTGTGCTTATTTAGTGATAAATCATTGTTATTGTTTCCCAAAGTGAATGCAACAGTTTTTAATGGTGATTGGCCAACAAAACAAGAACAATAATCATTAGAAATTTGATGGTTTAGTCTGCTCAATGTTTTTTTCTCTACATTTTGGTAAAGAAAGTGATTATTATAGCTATAGAATATCATATTGTATTTTCCAAAAAAACTAGGATAAGTTTAAAAAATGTAAAAGGTAAAGAAGTGATGATATGAGGTGTAGTCAGAGATAAAGATTTGAGTTGTCCGGTAATTTTAGAGAAAGTTGTGTATAACAAGATTCACTCAGATTTCTTCTGTTCATTTTCACACTCATACCAGCTGGCACTGTTCCAAACTCGACACGTGTTGTACGGTCTGAAAACAGCCCTTTTGCTTTTACTAAACCCTAGCTAGTTCACGAGTGTAATATTTAATGCACACAAAAATTTGACTAGAAACATAGCTTTTGAAAAATGTACTTTGTTGGTTATCATATTTATGGTATTGGGTATGGTTTTGTTTAGGTGACAAATCAAGTGTTTAGGTTTGCTAAGAAGGCTGGTGCAAGTTATATCAACAAGCCGAAAATGAGACACTATGTTCATTGTTACGCGTTGCATTGTCTTGATGAGGAGGGGTCGAATGCGTTGAGGAGGGCTTATAAGGAGAGAGGAGAAAATGTTGGCGCATGGAGGCAGGCATGTTACAAGCCATTGGTGACTATTGCGGCTAGACAAGGTTGGGACATTGATGCTATATTTAACTCACATCCGCGTTTGTCTATATGGTATGTCCCAACCAAACTCA
>Ab-LFY-1
TGTCGTGAGTTCTTGGTCCAAGTTCAGAACATTGCTAAAGAGAAAGGTGAAAAATGTCCTACAAAGGTATTGTCATTTTCCATTGTCCCTCTTTTTATGTTACTATAATTCACAAGAAGCTAAATGTTTTAGATTTGCTATATAATT----ATGTGCTCTTTTAAAGAGTGTTCCACGCTTT-AAATGTTCTATATTTGTAGAAAAGGTGCACTTCTTTTGTTTAACATAACCTAA--------------TTTGTTTAAACTTATTTATATGTGGCTTATTAGCTTATTTGTTTTTCGGTTTATACTTCATAAGTCTTAATTTTACGACTTGTACT---ATACGGGCTTATATAACTTTATCATGA---GATAAACTTAGATAAATCCATAAGTCTCTAAATAAGCC-GGAAAATTGAGGCTTATAAAATATAAGCCGAAATCAGATAAGCTCATAAGCTCCCATATAAGCTTAAACAAACACCCCC-AAAGTGAACATATTGATGTGCTCTCACTTTCTCAATATTAGCAAAATTCTATTATGTGCTTCTAGATTTTTAAAAAATTATTGTACTAAAAATGAAAGTCTATAAATTGAGAGTGAACATAACGTTTAACAAATATGCTATATATAGTTTCTCTTTTGTGGTTATTTAGTGATAAATCATTGTTATTGTTTCCCAAAGTGAATGCAACAGTTTTTAATGGTGATTGGCCAACAAAACAAGAACTATAATCATTAGAAATTTGATAGTTTAGTCTACTCAATGTTTTTTTCTCTACATTTTGGTAAAGAAAGTGATTATTATAGCTATAGAATATCATATTGTATTTTCCAAAAAAACTAGGATAAGTTTAAAAAATGTAAAAGGTAAAGAAGTGATGATATGAGGTGTAGTCAGAGATAAAGATTTGAGTTGTCCGGTAATTTTAGAGAAAGTTGTGTATAACAAGATTCACTCAGATTTCTTCTGTTCATTTTCACACTCATACCAGCTGGCACTGTTCCCAACTCGACACGTGTTGTACGGTCTGAAAACAGCCCTTTTGCTTTTACTAAACCCTAGCTAGTTCACGAGTGTAAAATTTAATGCACACAAAAATTTGACTAGAAACATAGCTTTTGAAAAATGTACTTTGTTGGTTATCATATTTATTGTATTGGGTATGGTTTTGTTTAGGTGACAAATCAAGTGTTTAGGTTTGCTAAGAAGGCTGGTGCAAGTTATATCAACAAGCCGAAAATGAGACACTATGTTCATTGTTACGCGTTGCATTGTCTTGATGAGGAGGGGTCGAATGCGTTGAGGAGGGCTTATAAGGAGAGAGGAGAAAATGTTGGTGCATGGAGGCAGGCATGTTACAAGCCATTGGTGACTATTGCGGCTAGACAAGGTTGGGACATTGATGCTATATTTAACTCACATCCGCGTTTGTCTATATGGTATGTCCCAACCAAACTCA
>Ab-LFY-2
TGTCGTGAGTTCTTGGTCCAAGTTCAGAACATTGCTAAAGAGAAAGGTGAAAAATGTCCTACAAAGGTATTATCATTTTCCATTGTCCACCTTTTCATGTTATTATAATTCACAAGAAGCTAAATGTTTTAGATTTGCTACATAATT----ATGTGCTCTTTTAAAGAGTATTCCACTCTTTAAAATGTTCAATATTTGTAGAAAAGGTGCACTTCTTTTGTTTAGCATAACATAAAATCTTA---GGTGTCTATTTAAGAT----TATATGTGGCTTATTAGCTTATTTGTTTTTTGGCTTATATTTCGTAAGTCCTAATTCTCCGACT--TATTTTGATATAGGTTTATATAAGTTTATTATGATATGATAAACTCATATAAACTTGTAAGTCTCTAAATACCCT-CTTAAGTATAAGCTTATAAAATATTAGCTGAACATTAGTAAAACAATTAGCTCACATATAAGCTTAAACAAACACCCTCTTAAGTGAACATATTGATGTGCTCTCACTTTCTCAATATTAGCAAAATTCTATTATGTGCTTCTAGATTTAT----AATTACTGTACTAAAAATGAAAGTCTATAAATTGGGAGTGAACATAACGTTTAAAAAATATGCTATATATAGTTTCTCATTTGGGATTATTTAGTGATAAATCATTGTTATTGTT-CCCAAAGTGTATACAAGAGTTTTTAATGGTGATTGGCCAACAAAACAAGAACAATAATCATTAGAAATTTGATAGTTTAGTCTACTCAATGTTTTTTTCTCTACATTTTGGTAAAGAAAGTGATTATTATAGCTATAGAATATCATATTGTATTTTCCAAAAAAACTAGGATAAGTTTAAAAAATGTAAAAGGTAAAGAAGTGATGATATGAGGTGTAGTCAGTGATAAAGATTTGAGTTGTCCGGTAATTTTAGAGAAAGTTGTGTATAACAAGATTCACTCAGATTTCTTCTGTTCATTTTCACACCCATACCAGCTGGCACTGTTCCCAACTCGACACGTGTTGTACGGTCTGAAAACAACCCTTTTGCTTTTACTAAACCCTAGCTAGTTCACGAGTGTAATATTTAATGCACACAAAAATTTGACTAGAAACATAGCTTTTGAAAAATGTACTTTGTTGCTTATCATATTTATTGTATTGGGTATGGTTTTGTTTAGGTGACAAATCAAGTGTTTAGGTTTGCTAAGAAGGCTGGTGCAAGTTATATCAACAAGCCGAAAATGAGACACTATGTTCATTGTTATGCGTTGCATTGTCTTGATGAGGAGGGGTCGAATGCGTTGAGGAGGGCTTATAAGGAGAGAGGAGAAAATGTTGGAGCATGGAGGCAGGCATGTTACAAGCCGTTGGTGACTATAGCGGCTAGGCAAGGTTGGGACATTGATGCTATATTTAACTCACATCCGCGTTTGTCTATATGGTATGTCCCAACCAAACTCA
>Ab-LFY-3
TGTCGTGAGTTCTTGGTCCAAGTTCAGAACATTGCTAAAGAGAAAGGTGAAAAATGTCCTACAAAGGTATTGTCATTTTCCATTGTCCAACTTTTCATGTTACTATAATTCACAACAAGCTAAATGTTTTAGATTTGCTACATA--------------CTTTTAAAGAGTATTCCACTCTTTAAAATGTTCTATATTTGTAGAAAAGGTGCACTTCTTTTGTTTAACATAACCTAAAATTTTAGGGGGTGTTTGTTTAAGCT--TATATATGTGTCTTATGAGCTTATTTGTTTTTCGGCTTATATATCGAAAGTCTTAATTTTCCGACT--TATTTTGATACGGGCTTATATAAGTTTATTATGATATGATAAACTCATATAAACCCATAAATCTCTA-ATAAGCC-GAAAATTGGAGGCTTATAAAATATAAGCTGAAATAAGATAAGCTCCTAAACCCACATATAAGCTTAAACAAACACCCCTTAAAGTGAACATATTGATGTGCTCTCACTTTCTCAGTATTAGCAAAATTCTATTATGTGCTTCTA------------------------------------TATAAATTAAGAGTGAACATAACGTTTAAAAAATATGCTATATATAGTTTCTCTTTTGTGCTTATTTAGTGATAAATCATTGTTATTGTTTCCCGAAGTGAATACAACAGTTTTTAATGGTGATTGGCCAACAAAACAAGAACTATAATCATTAGAAATTTGATAGTTTAGTCTACTCAATGGTTTTTTCTCTACATTTTGGTAAAGAAACTGATTATTATAGCTATAGAATATCATATTGTATTTTCCAAAAAAACTAGGATAAGTTTAAAAAATGTAAAAGGTAAAGAAGTGATGATATGAGGTGTAGTCAGTGATAAAGATTTGAGTTGTCCGGTAATTTTAGAGAAAGTTGTGGATAACAAGATTCACTCAGATTTCTTCTGTTCATTTTCACACTCATACCAGCTGGCACTGTTCCCAACTCAACACGTGTTGTACGGTCTGAAAACAACCCTTTTGCTTTTACTAAACCCTAGCTAGTTCACGAGTGTAATATTTAATGCATACAAAAATTTGACTAGAAAGATAGCTTTTGAAAAATGTACTTTGTTGGTTATCATATTTATTGTATTGGGTATGGTTTTGTTTAGGTGACAAATCAAGTGTTTAGGTTTGCTAAGAAGGCTGGTGCAAGTTATATCAACAAGCCGAAAATGAGACACTATGTTCATTGTTACGCGTTGCATTGTCTTGATGAGGAGGGGTCGAATGCGTTGAGGAGGGCTTATAAGGAGAGAGGAGAAAATGTTGGGGCATGGAGGCAGGCATGTTACAAGCCATTGGTGACTATTGCGGCTAGACAAGGTTGGGACATCGATGCTATATTTAACTCACATCCGCGTTTGTCTATATGGTATGTCCCAACCAAACTCA
>Asa-LFY-1
TGTCGTGAGTTCTTGGTCCAAGTTCAGAACATTGCTAAAGAGAAGGGTGAAAAATGTCCTACAAAGGTATTGTCATTTTCCATTGTCCAACTTTTCATGTTACTATAATTCACAACAAGCTAAATGTTTTAGATTTGCTACATA--------------CTTTTAAAGAGTATTCCACTCTTTAAAATGTTCTATATTTGTAG-AAAGGTGTACTTCTTTTGTTTAACATAACATAAAATCTTA--AGGTGTTTGTTTAAGCT----TACATGTGGCTTATAAGCTTATTTGTTTTTCGGCTTATATT-CATAAATCTTTATTTTCCGGCT--TATTTTGATACGGGCTTATATAAGTTTATCATGATATGATAAACTCATATTAACCCCTAAATCTATAAATAAGCC-AAAAAATTAGGATTTATGAAATGTAAGCCAAAATCAAATAAGCTCAGGAGCCC--------------ACAAACACCCCTCAAAGTGAACATATTGATGTGCTCTCACTTTCTCAATATTAGCAAAATTCTATTATATGCTTCTATAATTTTTAAAAATTACTGTACTACATAAGAA----TATAATTTAAAAAT-----TACTGTCTAAAAAGAATGCTACATATAGTTTATCTTTTGTGCTTATTTAGTGATAAATCATTGTTATTGTTTCCCGAAGCGAATACAACAGTTTTCAGTGGTGATTGGCCAACAAAACAAGAACTATAATCATTAGAAATTTGATAGTTTAGTCCACTCAATGGTTTTTTCTCTACATTTTGGTAAAGAAAGTGATTATTATAGCTATAGAATATCATATTGTATTTTCCAAAAAAACTAGGATAAGTTTAAAAAATGTAAAAGGTAAAGAAGTGATGATATGAGGTGTAGTCAGTGATAAAGATTTGAGTTGTCCGGTAATTTTAGAGAAAGTTGTGTATAACAAGATTCACTCAGATTTCTTCTGTTCATTTTCACACTCATACCAGCTGGCACTGTTCCCAACTCGACACGTGTTGTACGGTCTGAAAACAGCCCTTTTGCTTTTACTAAACCCTAGCTAGTTCACGAGTGTAATATTTAATGCACACAAAAATTTGACTAGAAACATAGCTTTTGAAAAATGTACTTTGTTGGTTATCATATTTATGGTATTGGGTATGGTTTTGTTTAGGTGACAAATCAAGTGTTTAGGTTTGCTAAGAAGGCTGGTGCAAGTTATATCAACAAGCCGAAAATGAGACACTATGTTCATTGTTACGCGTTGCATTGTCTTGATGAGGAGGGGTCGAATGCGTTGAGGAGGGCTTTTAAGGAGAGAGGAGAAAATGTTGGGGCATGGAGGCAGGCATGTTACAAGCCATTGGTGACTATAGCGGCTAGACAAGGTTGGGACATTGATGCTATATTTAACTCACATCCGCGTTTGTCTATATGGTATGTCCCAACCAAACTCA
>Asa-LFY-2
TGTCGTGAGTTCTTGGTCCAAGTTCAGAACATTGCTAAAGAGAAAGGTGAAAAATGTCCTACAAAGGTATTGTCATTTTCCATTGTCCAACTTTTCATGTTACTATAATTCACAACAAGCTATATGTTTTAGATTTGCTACATA--------------CTTTTAAAGAGTATTCCACTCTTTAAAATGTTCTATATTTGTAG-AATGGTGCACTTCTTTTGTTTAACATAGCATAAAATCTTA--AGGTGTTTGTTTAAGCT----TACATGTGGCTTATTAGCTTATTTGTTTTTCGGCTTATATT-CATAAATCTTTATTTTCCGGCT--TATTTTGATACGGGCTTATATAAGTTTATTATGATATGATAAACTCATATTAACCCCTAAATCTATAAATAAGCC-AAAAAATTAGGGTTTATGAAATGTAAGCCGAAATCAAATAAGCTCAGGAGCCC--------------ACAAACACCCCTCAAAGTGAACATATTGATGTGCTCTCACTTTCTCAATATTAGCAAAATTCTATTATATGCTTCTATAATTTTTAAAAATTACTGTACTACATAAGAA----TATAATTTAAAAAT-----TACTGTCTAAAAAGAATGCTACATATAGTTTATCTTTTGTGCTTATTTAGTGATAAATCATTGTTATTGTTTCCCGAAGCGAATACAACAGTTTTCAATGGTGATTGGCCAACAAAACAAGAACTATAATCATTAGAAATTTGATAGTTTAGTCTACTCAATGGTTTTTTCTCTACATTTTGGTAAAGAAAGTGATTATTATAGCTATAGAATATCATATTGTATTTTCCAAAAAAACTAGGATAAGTTTAAAAAATGTAAAAGGTAAAGAAGTGATGATATGAGGTGTAGTCAGTGATAAAGATTTGAGTTGTCCGGTAATTTTAGAGAAAGTTGTGTATAACAAGATTCACTCAGATTTCTTCTGTTCATTTTCACACTCATACCAGCTGGCACTGTTCCCAACTCGACACGTGTTGTACGGTCTGAAAACAGCCCTTTTGCTTTTACTCAACCCTAGCTAGTTCACGAGTGTAATATTTAATGCACACAAAAATTTGACCAGAAACATAGCTTTTGAAAAATGTACTTTGTTGGTTATCATATTTATGGTATTGGGTATGGTTTTGTTTAGGTGACAAATCAAGTGTTTAGGTTTGCTAAGAAGGCTGGTGCAAGTTATATCAACAAGCCGAAAATGAGACACTATGTTCATTGTTACGCGTTGCATTGTCTTGATGAGGAGGGGTCGAATGCGTTGAGGAGGGCTTTTAAGGAGAGAGGAGAAAATGTTGGGGCATGGAGGCAGGCATGTTACAAGCCATTGGTGACTATAGCGGCTAGACAAGGTTGGGACATTGATGCTATATTTAACTCACATCCGCGTTTGTCTATATGGTATGTCCCAACCAAACTCA
>Anb-LFY-1
TGTCGTGAGTTCTTGGTCCAAGTTCAGAACATTGCTAAAGAGAAAGGTGAAAAATGTCCTACAAAGGTATTGTCATTTTCCATTGTCCCTCTTTTTTAGTTACTATAATTGACAAGAAGCTAAATGTTTTAGATTTGCTATATAATT----ATGTGCTCTTTTAAAGAGTGTTCCACGCTTTAAAATGTTCTATATTTGTAGAAAAGGTGCACTTCTTTTGTTTAACATAACCTAA--------------TTTGTTTAAACTTATTTATATGTGGCTTATTAGCTTATTTGTTTTTCGGTTTATACTTCATAAGTCTTAATTTTACGACTTGTACT---ATACGGGCTTATATAAGTTTATCATGA---GATAAACTTAGATAAATCCATAAGTCTCTAAATAAGCC-GGAAAATTGAGGCTTATGAAATATAAGCCGAAATCAGATAAGCTCATAAGCTCCCATATAAGCTTAAACAAACACCCCC-AAAGTGAACATATTGATGTGCTCTCACTTTCTCAATATTAGCAAAATTCTATTAAGTGCTTCTAGATTTTTAAAAAATTATTGTACTAAAAATGAAAGTCTATAAATTGAGAGTGAACATAACGTTTAACAAATATGCTATATATAGTTTCTCTTTTGTGCTTATTTAGTGATAAATCATTGTTATTGTTTCCCAAAGTAAATGCAACAGTTTTTAATGGTGATTGGCCAACAAAACAAGAACTATAATCATTAGAAATTTGATAGTTTAGTCTACTCAATGGTTTTTTCTCTACATTTTGGTAAAGAAAGTGATTATTATAGCTATAGAATATGATATTGTATTTTCCAAAAAAACTAGGATAAGTTTAAAAAATGTAAAAGGTAAAGAAGTGATGATATGAGGTGT-GTCAGTGATAAAGATTTGAGTTGTCCGGTAATTTTAGAGAAAGTTGTGTATAACAAGATTCACTCAGATTTCTTCTGTTCATTTTCACACCCATACCAGCTGGCACTGTTCCCAACTCGACACGTGTTGTACGGTCTGAAAACAACCCTTTTGCTTTTACTAAACCCTAGCTAGTTCACGAGTGTAAAATTTAATGCACACAAAAATTTGACTAGAAACATAGCTTTTGAAAAATGTACTTTGTTGGTTATCATATTTATTGTATTGGGTATGGTTTTGTTTAGGTGACAAATCAAGTGTTTAGGTTTGCTAAGAAGGCTGGTGCAAGTTATATCAACAAGCCGAAAATGAGACACTATGTTCATTGTTACGCGTTGCATTGTCTTGATGAGGAGGGGTCGAATGCGTTGAGGAGGGCTTATAAGGAGAGAGGAGAAAATGTTGGCGCATGGAGGCAGGCATGTTACAAGCCATTGGTGACTATTGCGGCTAGACAAGGTTGGGACATTGATGCTATATTTAACTCACATCCGCGTTTGTCTATATGGTATGTCCCAACCAAACTCA
>Ay-LFY-1
TGTCGTGAGTTCTTGGTCCAAGTTCAGAACATTTCTAAAGAGAAAGGTGAAAAATGTCCTACAAAGGTATTGTCATTTTCTATTGTCCATCTTTTCATGTTATTATAATTCACAAGAAGCTAAATGTTTTAGATTTGCTACATAATT----ATGTGCTCTTTTAAAGAGTATTCCACTCTTTAAAATGTTCTATATTTGTAGAAAAGGTGCACTTCTTTTGTTTTACATAACATAAAATCTTA---GGTGTTTGTTTAAGCT----TTTGTGTGGCTTATTAGCTTATTTGTTTTCCGGCTTATATTAGATAAGTCTTAAATTTTAGGCT--TATTTTGAGACAGACTTATATTAGTTTATTATGATATGATAAACTCATATAAACCCTTAAGTCTCTAAATAAGCC-GAAAAATTGAGGCTTATAAAATATAATCGAAAATCAGATAAGCTCATAAACCCACATATAAGCTTAAACAAACACCCCTTAAAGTGAACATATTGATGTGCTCTCACTTTCTTAGTATTAGCAAAATTCTATTATGTGCTTCTA------------------------------------TATAAATTAAGAGTGAACATAACGTTTAAAAAATATGCTATATATAGTTTCTCTTTTGTGCTTATTTAGTGATAAATCATTGTTATTGTTTCCCAAAGTGTATACAACAGTTTTTAATGGTGATTGGCCAACAAAACAAGAACTATAATCATTAGAAATTTGGTAGTTTAGTCTACTCAATGGTTTTTTCTCTACATTTTGGTAAAGAAAGTGATTATTATAGCTACAGAATATCATATTGTATTTTCCAGAAAAACTAGGATAAGTTTAAAAAATGTAAAAGGTAAAGAAGTGATGATATGAGGTGTAGTCAGTGATAAAGATTTGAGTTGTCCGGTAATTTTAGAGAAAGTTGTGTATAACAAGATTCACTCAGATTTCTTCTGTTCATTTTCACACCCGTACCAGCTGGCACTGTTCCCAACTCGACACGTGTTGTACGGTCTGAAAACAACCCTTTTGCTTTTACTAAACCCTAGCTAGTTCACGAGTGTAATATTTAATGCACACAAAATTTTGACTAGAAACATAGCTTTTGAAAAATGTACTTTGTTGGTTATCATATTTATTGTATTGAGTATGGTTTTGTCTAGGTGACAAATCAAGTGTTTAGGTTTGCTAAGAAGGCTGGTGCAAGTTATATCAACAAGCCGAAAATGAGACACTATGTTCATTGTTACGCGTTGCATTGTCTTGATGAGGAGGGGTCGAATGCGTTGAGGAGGGCTTTTAAGGAGAGAGGAGAAAATGTGGGCGCATGGAGGCAGGCATGTTACAAGCCATTGGTGACTATCGCGGCTAGGCAAGGTTGGGACATTGATGCTATATTTAACTCACATCCGCGTTTGTCTATATGGTATGTCCCAACCAAACTCA
>Ay-LFY-2
TGTCGTGAGTTCTTGGTCCAAGTTCAGAACATTGCTAAAGAGAAAGGTGAAAAATGTCCTACAAAGGTATTATCATTTTCCATTGTCCACCTTTTCATGTTATTATAATTCACAAGAAGCTAAATGTTTTAGAGTTGCTACATAATT----ATGTGCTCTTTTAAAAAGTATTCCACTCTTTAAAATGCTCTATATTTGTAGAAAAGGTGCACTACTTTTGTTTAACATAACCTATAATCTTATGGGATGTTTGTTTAAGTT----TATATATGTCTTATGAGCTTATTTGTTTTTTGGCTTATATTTCGTAAGTCTTAATTTTCCGACT--TATTTTGATACGGGCTTATATAAGTTTATTATGATACGATAAACTCATATAAGCCCATAAATCTCTAAATAAACTGGAAAATTGGAGGCTTATAAAATATAAGCCGAAATCAGATAAGCTCTTAAACCCACATATAAGCTTGAACAAACACCCCTTAAAGTGAACATATTGATGTGCTCTCACTTTCTCAGTATTAGCAAAATTCTATTATGTGCTTCTA------------------------------------TATAAATTAAGAGTGAACATAACGTTTAAGAAATATGCTATATATAGTTTCTCTTTTGTGCTTATTTAGTGATAAATCATTGTTATTGTTTCCCAAAGTGTATACAACAGTTTTTAATGGTGATTGGCCAACAAAACAAGAACTATAATCATTAGAAATTTGGTAGTTTAGTCTACTCAATGGTTTTTTCTGTACATTTTGGCAAAGAAAGTGATTATTGTAGCTATAGAATATCATATTGTATTTTCCAAAAAAACTAGGATAAGTTTAAAAAATGTAAAAGGTAAAGAAGTGATGATATGAGGTGTAGTCAGTGATAAAGATTTGAGTTGTCCGGTAATTTTAGAGAAAGTTGTGTATAACAAGATTCACTCAGATTTCTTCTGTTCATTTTCACACCCATACCAGCTGGCACTGTTCCCAACTCGACACGTGTTGTACGGTCTGAAAACAACCCTTTTGCTTTTACTAAACCCTAGCTAGTTCACGAGTGTAATATTTAATGCACACAAAAATTTGACTAGAAACATAGCTTTTGTAAAATGTACTTTGTTGGTTATCATATTTATTGTATTGGGTATGGTTTTGTTTAGGTGACAAATCAAGTGTTTAGGTTTGCTAAGAAGTCTGGTGCAAGTTATATCAACAAGCCGAAAATGAGACACTATGTTCATTGTTATGCGTTGCATTGTCTTGATGAGGAGGGGTCGAATGCGTTGAGGAGGGCTTATAAGGAGAGAGGAGAAAATGTTGGGGCATGGAGGCAGGCATGTTACAAGCCATTGGTGACTATCGCGGCTAGACAAGGTTGGGACATTGATGTTATATTTAACTCACATCCGCGTTTGTCTATATGGTATGTCCCAACCAAACTCA
>Arl-LFY-1
TGTCGTGAGTTCTTGGTCCAAGTTCAGAACATTGCTAAAGAGAAAGGTGAAAAATGTCCTACAAAGGTATTGTCATTTTCCATTGTCCAACTTTTCATGTTACTATAATTCACAACAAGCTAAATGTTTTAGATTTGCTACATA--------------CTTTTAAAGAGTATTCCACTCTTTAAAATGTTCTATAATTGTAG-AAAGGTGCACTTCTTTTGTTTAACATAACATAAAATCTTA--AGGTGTTTGTTTAAGCT----TACATGTGGCTTATTAGCTTATTTGTTTTTCGGCTTATATT-CATAAATCTTTATTTTCCGGCT--TATTTTGATACGGGCTTATATAAGTTTATTATGATATGATAAACTCATATTAACCCCTAAATCTATAAATAAGCC-AAAAAATTAGGGTTTATGAAATGTAAGCCGAAATCAAATAAGCTCAGGAGCCC--------------ACAAACACCCCTCAAAGTGAACATATTGATGTGCTCTCACTTTCTCAATATTAGCAAAATTCTATTATATGCTTCTATAATTTTTAAAAATTACTGTACTACATAAGAA----TATAATTTAAAAAT-----TACTGTCTAAAAAGAATGCTACATATAGTTTATCTTTTGTGCTTATTTAGTGATAAATCATTGTTATTGTTTCCCGAAGCGAATACAACAGTTTTCAATGGTGATTGGCCAACAAAACAAGAACTATAATCATTAGAAATTTGATAGTTTAGTCTACTCAATGGTTTTTTCTCTACATTTTGGTAAAGAAAGTGATTATTATAGCTATAGAATATCATATTGTATTTTCCAAAAAAACTAGGATAAGTTTAAAAAATGTAAAAGGTAAAGAAGTGATGATATGAGGTGTAGTCAGTGATAAAGATTTGAGTTGTCCGGTAATTTTAGAGAAAGTTGTGTATAACAAGATTCACTCAGATTTCTTCTGTTCATTTTCACACTCATACCAGCTGGCACTGTTCCCAACTCGACACGTGTTGTACGGTCTGAAAACAGCCCTTTTGCTTTTACTAAACCCTAGCTAGTTCACGAGTGTAATATTTAATGCACACAAAAATTTGACTAGAAACATAGCTTTTGAAAAATGTACTTTGTTGGTTATCATATTTATGGTATTGGGTATGGTTTTGTTTAGGTGACAAATCAAGTGTTTAGGTTTGCTAAGAAGGCTGGTGCAAGTTATATCAACAAGCCGAAAATGAGACACTATGTTCATTGTTACGCGTTGCATTGTCTTGATGAGGAGGGGTCGAATGCGTTGAGGAGGGCTTTTAAGGAGAGAGGAGAAAATGTTGGGGCATGGAGGCAGGCATGTTACAAGCCATTGGTGACTATAGCGGCTAGACAAGGTTGGGACATTGATGCTATATTTAACTCACATCCGCGTTTGTCTATATGGTATGTCCCAACCAAACTCA
>Ant-LFY-1
TGTCGTGAGTTCTTGGTCCAAGTTCAGAACATTGCTAAAGAGAAAGGTGAAAAATGTCCTACAAAGGTATTGTCATTTTCCATTGTCCAGCTTTTGATGTTACTATAATTCACAAGAAGCTAAATGTTTTAGATTTGCTACATAATTGATCATGTGCTCTTTTAAAGAGTATTCCACTCTTTAAAATGTTCTATATTTGTAGAAAAGGTGCACTTCTTTTGTTGAACATAAATTCTAATTTTC--CGGCTTTTATTT---------CATAAATGTTCTATTGATGTGC-TATTTTTCCGCTTTTATTTCATAAATTCTTATTTTCCGGCT--TATTTTGAGATAGGCTTATAAAAATTTATTATAATATGATAAACTCATATAAGCTCATAAGTTTTTAAATAAGCC-AGAAAATTGAGGCTTATAAAATATAAGCCAAAATCAGATAAGCTGATAAGCCCACTTGTAAGCTTAAACACACACC-CTTAAAGTGAATATATTGATGTGCTCTCACTTTCTCAATATTAGCAAAATTCTATTATGTGCTTCTAGATTTTTAAAAAATTACTGTACTAAAA----------ATAAATTGAGAGTGAAC-------------------------ATAGTTTCTCTTTGGTGCTTATTTAGTGATAAATCATTGTTATTGTTCCCCAAAGTGTACGCAACAGTTTTTAATGGTGATTGGCCAACAAAACAAGAACTATAATCATTAGAAATTTGATAGTTTAGTCTACTCAATGGTTTTTTCTCTACATTTTGGCAAAGAAAGTGATTATTATAGCTATAGAACATCATGTTGTATTTTCCAAAAAAACTAGGATAAGTTTAAAAAATGTAAAAGGTAAAGAAGTGATGATATGAGGTGTAGTCAGTGATAAAGATTTGAGTTGTCCGGTAATTTTAGAGAAAGTTGTGTATAACAAGATTCACTCAGATTTCTTCTGTTCATTTTCACACTCATACCAGCTGGCACTGTTCCCAACTCGACACGTGTTGTACGGTCTGAAAACAACCCTTTTGCTTTTACTAAACCCTAGCTAGTTCACGAGTGTAATATTTAATGCACACAAAAATTTGACTAGAGACATAGCTTTTGAAAA-TGTACTTTGTTGGTTATCATATTTATTGTATTGGGTATGGTTTTGTTTAGGTGACAAATCAAGTGTTTAGGTTTGCTAAGAAGGCTGGTGCAAGCTATATCAACAAGCCGAAAATGAGACACTATGTTCATTGTTACGCGTTGCATTGTCTTGACGAGGAGGGGTCGAATGCGTTGAGGAGGGCTTATAAGGAGAGAGGAGAAAACGTTGGGGCATGGAGACAGGCATGCTACAAGCCATTGGTGACTATTGCGGCTAGACAAGGTTGGGACATTGATGCTATATTTAACTCACATCCGCGTTTGTCTATATGGTATGTCCCAACCAAACTCA
>Arm-LFY-1
TGTCGTGAGTTCTTGGTCCAAGTTCAGAACATTGCTAAAGAGAAAGGTGAAAAATGTCCTACAAAGGTATTATCATTTTCCATTGTCCAACTTTTGATGTTACTATAATTCACAAGAAGCTAAATGTTTTAGATTTGTTACATAATT-ATCATGTGCTCTTTTAAAGAGTATTCCACTCTTTAAAATGTTCTATATTTGTAGAAAAGGTGCACTTCTTTTGTTGAACATAAATTCTAATTTTC--CGGC-----TTTTAGTT----CATAAATGTTCTA----------TGTTTTTCCGCTTTTATTTCATAAATTCTTATTTTCCGGCT--TATTTTGAGATAGGCATATAAAAATTTATTATGATATGATAAACTCATATAAGCTCATAAGTTTTTAAATAAGCC-AGAAAATTGAGGCTTATAAAATATAAGCCAAAATCATATAAGCTCATAAGCCCACTTGTAAGCTTAAACACACACC-CTTAAAGTGAATATATTGATGTGCTCTCACTTTCTCAATATTAGCAAAGTTCTATTATGTGCTTCTAGATTTTTAAAAAATTACTGTACTAAAAATGAAAGTCTATAAATTGAGAGTGAACATAACGTTTAAAAAATATGCTATATATAGTTTCTCTTTTGTGCTTATTTAGTGATAAATCATTGTTATTGTTCCCCAAAGTGTATACAACAGTTTTTAATGGTGATTGGCCAACAAAACAAGAACTATAATCATTAGAAATTTGATAGTTTAGTCTACTCAATGGTTTTTTCTCTACATTTTGGTAAAGAAAGTGATTATTATAGCTATAGAATATCAAATTGTATTTTCCAAAAAAACTAGGATAAGTTTAAAAAATGTAAAAGGTAAAGAAGTGATGATATGAGGTGTAGTCAGTGATAAAGATTTGAGTTGTCCGGTAATTTTAGAGAAAGTTGTGTATAACAAGATTCACTCAGATTTCTTCTGTTCATTTTCACACTCATACCAGCTGGCACTGTTCCCAACTCGACACGTGTTGTACGGTCTGAAAACAACCCTTTTGCTTTTACTAAACCCTAGCTAGTTCACGAGTGTAATATTTAATGCATACAAAAAATTGACTAGAAACATAGCTTTTGAAAAATGTACTTTGTTGGTTATCATATTTATTGTATTGGGTATGGTTTTGTTTAGGTGACAAATCAAGTGTTTAGGTTTGCTAAGAAGGCTGGTGCAAGTTATATCAACAAGCCGAAAATGAGACACTATGTTCATTGTTACGCGTTGCATTGTCTTGATGAGGAGGGGTCGAATGCGTTGAGGAGGGCTTATAAGGAGAGAGGAGAAAATGTTGGCGCATGGAGGCAGGCATGTTACAAGCCATTGGTGACTATTGCGGCTAGACAAGGTTGGGACATTGATGCTATATTTAACTCACATCCGCGTTTGTCTATATGGTATGTCCCAACCAAACTCA
>Ash-LFY-1
TGTCGTGAGTTCTTGGTCCAAGTTCAGAACATTGCTAAAGAGAAAGGTGAAAAATGTCCTACAAAGGTATTGTCATTTTCCATTGTCCAACTTTTCATGTTACTATAATTCACATGAAGCTAAATGTTTTAGATTTGCTACATAATT----ATGTGCTCTTTTAAAGAGTATTCCACTCTTTAAAATGTTCTATATTTGTAGAAAAGGTGCACTTCTTTTGTTTAACATAACCTAAAATCTTG--------------------------------------------TTTGTTTTTCGGCTTATATT-CATGAGTCTTAATTTTCCGGCT--TATTTTGAGATGGGCCTTTATAAGTTTATTAT-ATAGGAAAAACTAATATAAGCACATAAGTCTCGAAATAAGGC-TGAAAATTAGAGCGTATGAAATATAAGCCTAAATCAGATAAGCTAACAAGCCCACAAATAAGCTTAAACAAACACCCTCTTAAGTGAACATATTGATGTGCTCTCACTTTCTCAATATTAGCAAAATTCTATTATGTGCTTCTAGATTTTT-AAAAATTACCTTACTAAAAATGAAAGTCTA-AAATTGAGAGTGAATATAACGTTTAAAAATTATGCTATATATAGTTTCTCTTTTGTGCTTATTTAGTGATAAATCATTGTTATTGTTTCCCAAAGTGTATACAACAGTTTTTAATGGTGATTGGCCAACAAAACAAGAACAATAATCATTAGAAATTTGATAGTTTAGTCTACTCAATGTTTTTTTCTCTACATTTTGGTAAAGAAAGTGATTATTATAGCTATAGAATATCATATTGTATTTTCCAAAAAAACTAGGATAAGTTTAAAAAATGTAAAAGGTAAAGAAGTGATGATATGAGATGTAGTCAGTGATAAAGATTTGAGTTGTCCGGTAATTTTAGAGAAAGTTGTGTATAACAAGATTCACTCAGATTTCTTCTGTTCATTTTCACACCCTTACCAGCTGGCACTGTTCCCAACTCGACACGTGTTGTACGGTCTGAAAACAACCCTTTTGCTTTTACTAAACCCTAGCTAGTTCACGAGTGTAATATTTAATGAATACAAAATTTTGACTAGAAACATAGCTTTTGAAAATTGTACTTTGTTGGTTATCATATTTATTGTATTGGGTATGGTTTTGTTTAGGTGACAAATCAAGTGTTTAGGTTTGCTAAGAAGTCTGGTGCAAGTTACATCAACAAACCGAAAATGAGACACTATGTTCATTGTTACGCGTTGCATTGTCTTGATGAGGAGGGGTCGAATGCGTTGAGGAGGGCTTATAAGGAGAGAGGAGAAAATGTTGGGGCATGGAGGCAGGCATGTTACAAGCCATTGGTGACTATCGCGGCTAGACAAGGTTGGGACATTGATGCTATATTTAACTCACATCCGCGTTTGTCTATATGGTATGTCCCAACCAAACTCA
>Ash-LFY-2
TGTCGTGAGTTCTTGGTCCAAGTTCAGAACATTGCTAAAGAGAAAGGTGAAAAATGTCCTACAAAGGTATTGTCATTTTCCATTGTCCAACTTTTCATGTTACTATAATTCACATGAAGCTAAATGTTTTAGATTTGCTACATAATC----ATGTGCTCTTTTAAAGAGTATTCCACTCTTTAAAATGTTCTGTATTTGTAGAAAAGGTGCACTTCTTTTGTTTAACATAAAAGAAAATCTTTGGGGGTGTTTGTTTAAGCT----TAAATGTGGCTCATGAGCTTATTTGTTTTTCAGTTTATGTT----AAGTCCTAATTCTCCAACT--TATTTTGATACAGACTTATATAAGTTTATTATGATATAATAAACTCATATAAGCCCATAAGTCTCTAAATAAGTC--GAAAAATAAGGCTTATATAACATAAACCGAAATCATATAAGCTTATAAGCTCACATAT----------------------------ACATACTTATGTGCTCTCACTTTCTGAATATTAGCAATATTCTATTATGTGCTTCTAGATTTTTAAAAAATTACTGTACTAAAAATGAAAGTCTATAAATTGAGAGTGAACATAACGTTTAAAAAATATGCTATATATAGTGTCTCTTTTGTGCTTATTTGGTGATAAATCATTGTTATTGTTTCCCGAAGTGAATACAACAGTTTTTAATGGTGATTGGCCAACAAAACAAGAACTATAATCATTAGAAATTTGATAGTTTAGTCTGCTCAATGGT-TTTTCTCTACATTTTGGTAAAGAAAGTGATTATTATAGCTATAGAATATCATATTGTATTTTCCAAAAAAAATAGGATAAGTTTAAAAAATGTAAAAGGTAAAGAAGTGATGATATGAGGTGTAGTCAGTGATAAAGATTTGAGTTGTCCGGTAATTTTAGAGAAAGTTGTGTATAACAAGATTCACTCAGATTTCTTCTGTTCATTTTCACACCAATACCAGCTGGCACTGTTTCCAACTCGACACGTGTTGTACGGTCTGAATACAACCCTTTTGCTTTTACTAAACCCTAGCTAGTTCACGAGTGTAATATTTAATGCATACAAAAATTTGACTAGAAACATAACTTTTGAAAAATGTACTTTGTTGGTTATCTTATTTATTGTATTGGGTATGGTTTTGTTTAGGTGACAAATCAAGTGTTTAGGTTTGCTAAGAAGGCTGGTGCAAGTTATATCAACAAGCCAAAAATGAGGCACTATGTTCATTGTTACGCGTTGCATTGTCTTGATGAGGAGGGGTCGAATGCGTTGAGGAGGGCTTATAAGGAGAGAGGAGAAAATGTTGGGGCATGGAGGCAGGCATGTTACAAGCCGTTGGTGACTATCGCGGCTAGACAAGGTTGGGACATTGATGCTATATTTAACTCACATCCGCGTTTGTCTATATGGTATGTCCCAACCAAACTCA
>Htr-LFY-1
TGTCGTGAGTTCTTGGTCCAAGTTCAGAGCATTGCTAAAGAGAAAGGTGAAAAATGTCCTACAAAGGTATTATCATTTTCCATTG--CACCTTTTCATGTTAGTATAATTCACAAGAAGCTAAATGTTTTAGATTTGCTACAAAATT----TTGTGCTCTTTTAAAGAGTATTCCACTCTTTAAAATGTTCTATAGTTGTAGAAAAGGTGCACTTCTTTTGTTTAACATAACATAAAATCTTA---GGTGTCTATTTAAGCT----TATATGTGGCTTATTAGCTTATTTGTTTTTTGGCTTATATTTCGTAAGTCCTAATTCTCCGACT--TATTTTGATATAGGTTTATATAAGTTTATTATGATATGATAAACTCATATAAACTTATAAGTTTCTAAATACCCT---CTTGTATAAGCTTATAAAATATTAGCTGAACATTAGTAAAACAATTAACTCACATATAAGCTTAAACAAACACCATCTTAAGTGAACATATTGATGTGCTCTCACTTTCTCAATATTAGCAAAATTCTATTATGTGCTTCTAGATTTTT----AATTACTGTACTAAAAATGAAAGTCTATAAATTGGGAGTGAACATAACGTTTAAAAAATATGCTATATATAGTTTCTCATTTGTGCTTATTTAGTGATAAATCATTGTTATTGTTTCCCAAAGTGTATACAACAGTTTTTAATGGTGATTGGCCAACAAAACAAGAACAATAATCATTAGAAATTTGATAGTTTAGTCTACTCAATGTTTTTTTCTCTACATTTTGGTAAAGAAAGTGATTATTATAGCTATAGAATATCATATTGTATTTTCCAAAAAAACTAGGATAAGTTTAAAAAATGTAAAAGGTAAAGAAGTGATGATATGAGGTGTAGTCAGTGATAAAGATTTGAGTTGTCCGGTAATTTTAGAGAAAGTTGTGTATAACAAGATTCACTCAGATTTCTTCTGTTCATTTTCACACCCATACCAGCTGGCACTGTTCCCAACTCGACACGTGTTGTACGGTCTGAAAACAACCCTTTTGCTTTTACTAAACCCTAGCTAGTTCACGAGTGTAATATTTAATGCACACAAAAATTTGACTAGAAACATAGCTTTTGAAAAATGTACTTTGTTGGTTATCATATTTATTGCATTGGGTATGGTTTTGTTTAGGTGACAAATCAAGTGTTTAGGTTTGCTAAGAAGGCTGGTGCAAGTTATATCAACAAGCCGAAAATGAGACACTATGTTCATTGTTACGCGTTGCATTGTCTTGATGAGGAGGGGTCGAATGCGTTGAGGAGGGCTTATAAGGAGAGAGGAGAAAATGTTGGGGCATGGAGGCAGGCATGTTACAAGCCATTGGTGACTATCGCGGCTAGACAAGGATGGGACATTGATGCTATATTTAACTCACATCCGCGTTTGTCTATATGGTATGTCCCAACCAAACTCA
>Ei-LFY-1
TGTCGTGAGTTCTTGGTCCAAGTTCAGAACATTGCTAAAGAGAAAGGTGAAAAATGTCCTACAAAGGTATTGTCATTTTCCATTGACCACCTTTTCAAGTTACTATAATTCACAAGAAGCTAAATGCTTTAGATTTGCTGCATATTT----ATGTGCTCTTTTAAAGGGTATTCCACTCTTTAAAATGTTCTATATTTGTAGAAAAGGTGCACTTCTTTTGTTTAACATAACATAAAATCTTA---GGCGTTTGTTTAAGCT----TATATGTGGCGTATTAGCTTATTTATTTTTTGGCTTATATTTCGTAAGTCTTAATTCTTCGACT--TATTTTGATACAGGTTTATATAAGTTTATCATGATATGATAAACTCATATAAG-------GTCTCTAAATAAGTC-GAAAAATTGAGACTTATAAAATATAAGTCGAAATCAGATAAGCTCATAAGC-CACATATAAGCTTAAACAAGCACCCTATTAAGTGAACATATTGATGTGCTCTCACTTTTTCAATATTAGCAAAATTCTATTATGTGCTTCTAGATTTTAAAAAACTTATTGTACTAAAAATGAAAGTCAATAAATTGAGAATGAACATAACGTTTTAAAAAAATGCTATATATAGTTTTTCATTTGTGCTTATTTACTGATAAATCATTGTTATTGTTCCCCAAAGTGTAAGCAACAGTTTTTAATGGTGATTGGGCAACAAAACAAGAACCATAATCATTAGAAATTTGATAGTTTAGTCTACTCAATGGTTTTTTCTCTACATTTTGGTAAAGAAAGTGATTAT---AGCTATAGAATATCATATTGTATTTTCCAAAAAAACTAGGATAAGTTTAAAAAATGTAAAAGGTAAAGAAGTGATGATATGAGGTGTAGTCAGTGATAAAGATTTGAGTTGTCCGGTAATTTTAGAGAAAGTTGTGTATAACAAGATTCACTCAGATTTCTTCTGTTCATTTTCACACCCATACCAGCTGGCACTGTTCCCAACTCGACACGTGTTGTACGGTCTGAATACAACCCTTTTGCTTTTACTAAACCCTAGCTAGTTCACGAGTGTAATATTTAATGCACACAAAAATTTGACTAGAAACATAGCTTTTGAAAAATGTACTTTGTTGGTTATCATATTTATGGTATTGGGTATGATTTTGTTTAGGTGACAAATCAAGTGTTTAGGTTTGCTAAGAAGGCTGGTGCAAGTTATATCAACAAGCCGAAAATGAGACACTATGTTCATTGTTACGCGTTGCATTGTCTTGACGAGGAGGGGTCGAATGCGTTGAGGAGGGCTTTTAAGGAGAGAGGAGAAAATGTCGGGGCATGGAGGCAGGCGTGTTACAAGCCATTGGTGACTATCGCGGCTAGACAAGGTTGGGACATTGATGCTATATTTAACTCACATCCGCGTTTGTCTATATGGTATGTCCCAACCAAACTCA
>Ei-LFY-2
TGTCGTGAGTTCTTGGTCCAAGTTCAGAACATTGCTAAAGAGAAAGGTGAAAAATGTCCTACAAAGGTATTGTCATTTTCCATTGACCACCTTTTCAAGTTACTATAATTCACAAGAAGCTAAATGTTTTAGATTTGCTACACAATT----ATGTGCTCTTTTAAAGAGTATTCCACTCTTTAAAATGCTCTATATTTGCAGAAAAGGTGCACTACTTTTGTTTAACATAACCTATAATCTTATGGGATGTTTGTTTAAGTTTATATATGTATGTTTTACGAGCTTATTTGTTTTCTGGCTTATATTTCGTAGGTCTTAGTTTTCCGACT--TATTTTGATACGGGCTTATATAAGTTTATTATAATATGATAAACTCGTATAAGCCTATAAATCTTTAAATAAGCC-GGAAATTTGAAGCTTATAAAATATAAGCCGAAATCAGATAAGCTCCTAAACCCACATATAAGCTTAAACAAACACCCCCTAAAGTGAACATATTGATGTGCTCTCACTTTCTCAGTATTAGCAAAATTCTATTATGTGCTTCTA------------------------------------TATAGATTAATAGTGAACATAACGTTTAAAAAATATGCTATATATAGTTTCTCTTTTGTGCTTATTTTGTGATAAATCATTGTTATTGTTCCCCAAAGTGTAAGCAACAGTTTTTAATGGTGATTGGCCAACAAAACAAGAACTATAATCATTAGAAATTTGATAGTTTAGTCTACTCAATGGTTTTTTCTCTACATTTTGGTAAAGAAAGTGATTAT---AGCTATAGAATATCATATTGTATTTTCCAAAAAAAGTAGGATAAGTTTAAAAAATGTAAAAGGTAAAGAAGTGATGATATGAGGTGTAGTCAGTGATAAAGATTTGAGTTGTCCGGTAATTTTAGAGAAAGTTGTATATAACAAGATTCACTCAGATTTCTTCTGTTCATTTTCACACCCATACCAGCTGGCACTGTTCCCAACTCGACACGTGTTGTACGGTCTGAATACAACCCTTTTGCTTTTACTAAACCCTAGCTAGTTCACGAGTGTAATATTTAATGCACACAAAAATTTGACTAGAAACATAGCTTTTGAAAAATGTACTTTGTTGGTTATCATATTTATTGTATTGGGTATGGTTTTGTTTAGGTGACAAATCAAGTGTTTAGGTTTGCTAAGAAGGCTGGTGCAAGTTATATCAACAAGCCGAAAATGAGACACTATGTTCATTGTTACGCGTTGCATTGTCTTGATGAGGAGGGGTCGAATGCATTGAGGAGGGCTTTTAAGGAGAGAGGAGAAAATGTTGGAGCATGGAGGCAGGCATGTTACAAGCCATTGGTGACTATCGCGGCTAGACAAGGTTGGGACATCGATGCTATATTTAACTCACATCCGCGTTTATCGATATGGTATGTCCCAACCAAACTCA
>Cr-LFY-1
TGTCGTGAGTTCTTGGTCCAAGTTCAGAACATTGCTAAAGAGAAAGGTGAAAAATGTCCTACAAAGGTATTGTCATTTTCCATTGTCCAACTTTTCATGTTACTATAATTCACATGAAGCTAAATGTTTTAGATTTGCTACATAATT----ATGTGCTCTTTTAAAGAGTATTCCACTCTTTAAAATGTTCTATATTTGTAGAAAAGGTGCACTTCTTTCGTTTAACATAACCTAAAATCTTT--------------------------------------------TTTGTTTTTCGGCTTATATTTCATGAGTCTTAATTTTCCGGCT--TATTTTGAGATGGGCCTTTATAAGTTTATTAT-ATAGGAATAACTAATATAAGCACATAAGTCTCGAAATAAGGC-TGAAAATTAGAGCGTATGAAATATAAGCCGAAATCAGATAAGCTAACAAGCCCACAAATAAGCTTAAACAAACACCCCTTAAAGTGAACATATTGATGTGCTCTCACTTTCTCAATATTAGCAAAATTCTATTATGTGCTTCTAGATTTTTAAAAAATTACT-TACTAAAAATGAAAGTCTGTAAATTGAAAGTGAACATAACTTTTAAAAAATATGCTATATATAGTTTCTCTTTTGTGCTTATTTAGTGACAAATCATTGTTATTGTTTCCCGAAGTGAACACAACAGTTTTTAATGGTGATTGGCCAACAAAACAAGAACTATAATCATTAGAAATTTGAGAGTTTAGTCTACGCAATGGTTTTTTCTCTACATTTTGGTAAAGAAAGTGATTATTATAGCTATAGAATATCATATTGTATTTTCCAAAAAAACTAGGATAAGTTTAAAAAATGTAAAAGGTAAAGAAGTGATGATATGAGGTGTAGTCAGTGATAAAGATTTGAGTTGTCCGGTAATTTTAGAGAAAGTTGTGTATAACAAGATTCACTCAGATTTCTTCTGTTCATTTTCACACCCATACCAGCTGGCACTGTTCCCAACTCGACACGTGTTGTACGGTCTGAATACAA-CCTTTTGCTTTTACTAAACCCTAGCTAGTTCACGAGTGTAATATTTAATGC--ACAAAAATTTGACTAGAAACATAGCTTTTGAAAAATGTACTTTGTTGGTTATCATATTTATTGTATTCGGCATGGTTTTGTTTAGGTGACAAATCAAGTGTTTAGGTTTGCTAAGAAAGCTGGTGCAAGTTATATCAACAAGCCGAAAATGAGACACTATGTTCATTGTTACGCGTTGCATTGTCTTGATGAGGAGGGGTCGAATGCGCTGAGGAGGGCTTATAAGGAGAGAGGAGAAAATGTTGGGGCATGGAGGCAGGCATGTTACAAGCCATTGGTGACTATCGCGGCGAGACAAGGTTGGGACATTGATGCTATATTTAACTCACATCCGCGTTTGTCTATATGGTATGTCCCAACCAAACTCA
>Cr-LFY-2
TGTCGTGAGTTCTTGGTCCAAGTTCAGAACATTGCAAAAGAGAAAGGTGAAAAATGTCCTACAAAGGTATTGTCATTTTCCAATGTCCAACTTTTCATGTTACTATAATTCACATGAAGCTAAATGTTTTAGATTTGCTACATAATT----ATGTGCTCTTTTAAAGAGTATTCCACTCTTTAAAATGTTCTATATTTGTAGAAAAGGTGCACTTCTTTCGTTTAACATAACCTAAAATCTTG--------------------------------------------TTTGTTTTTCGGCTTATATTTCATGAGTCTTAATTTTCTGGCT--TATTTTGAGATGGGCCTTTATAAGTTTATTAT-ATAGGAATAACTAATATAAGCACATAAGTCTCGAAATAAGGC-TGAAAATTAGAGCGTATGAAATATAAGCCGAAATCAGATAAGCTAACAAGCCCACAAATAAGCTTAAACAAACACCCCTTAAAGTGAACATATTGATGTGCTCTCACTTTCTCAATATTAGCAAAATTCTATTATGTGCTTCTAGATTTTTAAAAAATTACT-TACTAAAAATGAAAGTCTGTAAATTGAAAGTGAACATAACTTTTAAAAAATATGCTATATATAGTTTCTCTTTTGTGCTTATTTAGTGACAAATCATTGTTATTGTTTCCCGAAGTGAACACAACAGTTTTTAATGGTGATTGGCCAACAAAACAAGAACTATAATCATTAGAAATTTGAGAGTTTAGTCTACGCAATGGTTTTTTCTCTACATTTTGGTAAAGAAAGTGATTATTATAGCTATAGAATATCATATTGTATTTTCCAAAAAAACTAGGATAAGTTTAAAAAATGTAAAAGGTAAAGAAGTGATGATATGAGGTGTAGTCAGTGATAAAGATTTGAGTTGTCCGGTAATTTTAGAGAAAGTTGTGTATAACAAGATTCACTCAGATTTCTTCTGTTCATTTTCACACCCATACCAGCTGGCACTGTTCCCAACTCGACACGTGTTGTACGGTCTGAATACAA-CCTTTTGCTTTTACTAAACCCTAGCTAGTTCACGAGTGTAATATTTAATGC--ACAAAAATTTGACTAGAAACATAGCTTTTGAAAAATGTACTTTGTTGGTTATCATATTTATTGTATTCGGCATGGTTTTGTTTAGGTGACAAATCAAGTGTTTAGGTTTGCTAAGAAAGCTGGTGCAAGTTATATCAACAAGCCGAAAATGAGACACTATGTTCATTGTTACGCGTTGCATTGTCTTGATGAGGAGGGGTCGAATGCGCTGAGGAGGGCTTATAAGGAGAGAGGAGAAAATGTTGGGGCATGGAGGCAGGCATGTTACAAGCCATTGGTGACTATCGCGGCGAGACAAGGTTGGGACATTGATGCTATATTTAACTCACATCCGCGTTTGTCTATATGGTATGTCCCAACCAAACTCA
>Chy-LFY-1
TGTCGTGAGTTCTTGGTCCAAGTTCAGAACATTGCTAAAGAGAAAGGTGAAAAATGTCCTACAAAGGTATTGTCATTTTCCATTGTCCAACTTTTCATGTTACTATAATTCACAACACGCTAAATGTTTTAGATTTGCTACATA--------------CTTTTAAAGAGTATTCCACTCTTTAAAATGTTCTATATTTGTAAAAAAGGTGCACTTCTTTTGTTTAACATAACATAAAATCTAA---GGTGTTTGTTTAAGCT----TACTTGTGGCTTATTAGCTTATTTATTTTTCGGC-TATATTTCATAAGTCCTAATATTCCGGCT--TATTTTGACACGGGCTTATATAAGTGTATTATGATATGATGAACTCATACAAGCACATAAATCTTTAAATAAGCT-AGAAAATTAAAGCTTATGAACTATAAGC---AATCGAATAAGCTCCTAAACCCACATATAAGCT---ACAAACCCCCCTTAAAGTGAAAATATTGATGTGTTCTCACTTTCTCAATATTAACAAAATTCTATTATGTGCTTCTAGATTTTTAAAAAGTTAGTGTACTAAAAATGAAAGTCTATAAATTGAGAGTGAACATAACGTTTAAAAATA-TGCTATATATAGTTTCTCTTTTGTGCTTATTTAGTGATAAATCATTGTTATGGTTTCCCGAAGTGTATACAACAGTTTTTAATGGTGATTGGCCAACAAAMCAAGAACTATAATCATTAGAAATTTGATAGTTTAGTCTACTCAATGGTTTTTTCTCTACATTTTGGTAAAGAAAGTGATTATTATAGCTATAGAATATCATATTGTATTTTCCAAAAAGAATAGGATAAGTTTAAAAAATGTAAAAGGTAAAGAAGTGATGATATGAGGTGTAGTCAGTGATAAAGATTTGAGTTGTCCGGTAATTTTAGAGAAAGTTGTGTATAACAAGATTCACTCAGATTTCTTCTGTTCATTTTCACACCCATACCAGCTGGCACTGTTCCCAACTCGACACGTGTTGTACGGTCTGAAAACAACCCTTTTGCTTTTACTAAACCCTAGCTAGTTCACGAGTGTAATATTTAATGCACACAAAAATTTGACTAGAAACATAGCTTTTGAAAAATGTACTT-GTTGGTTATCATATTTATTGTATTGGGTATGGTTTTGTTTAGGTGACAAATCAAGTGTTTAGGTTTGCTAAGAAGGCTGGTGCAAGTTATATCAACAAGCCGAAAATGAGACACTATGTTCATTGTTACGCGTTGCATTGTCTTGATGAGGAGGGGTCGAATGCGCTGAGGAGGGCTTTTAAGGAGAGAGGAGAAAATGTTGGGGCATGGAGGCAGGCATGTTACAAGCCATTGGTGACTATTGCGGCGAGACAAGGTTGGGACATTGATGCTATATTTAACTCACATCCGCGTTTGTCTATATGGTATGTCCCAACCAAACTCA
>Chy-LFY-2
TGTCGTGAGTTCTTGGTCCAAGTTCAGAACATTGCTAAAGAGAAAGGTGAAAAATGTCCTACAAAGGTATTGTCATTTTCCATTGTCCAACTTTTCATGTTACTATAATTCATTAGAAGCTAAATGTTTTAGATTTGCTACATAATT----ATGTGCTCTTTTAAAGAGTATTCCACTCTTTAAAATGTTCTATATTTGTAGAAAAGGTGCACTTCTTTTGTTTTACATAACATAAAATCTTA---GGTGTTTGTTTAAGCT----TATGTATGACTTATTAGCTTATTTGTTTTCCGGCTTATATTATATAAGTCTTAAATTTTCGGCT--TATTTTGAGACAGACTTATATTAGTTTATTATGATATGATAAACTTATATAAACCCTTAAGTCTCTAAATAAACC-GGAAAATTGAGGCTTATAAAATATAATTGAAAATCAGATAAGCTCATAAACTCACATATAAGCTTAAACAAACACCCCTTAAAGTGAAAATATTGATGTGCTCTCACTTTCTCAGTATTAGCAAAATTCTATTATGTGCTTCTA------------------------------------TATAAATTAAGAGTGAACATAACGTTTAAAAAATATGCTATATATAGTTTCTCTTTTGTGCTTATTTAGTGATAAATCATTGTTATTGTTTCCCAAAGTGTATACAACAGTTTTTAATGGTGATTGGCCAACAAAACAAGAACTATAATCATTAGAAATTTGGTAGTTTAGTCTACTCAATGGTTTTTTCTCTACATTTTGGTAAAGAAAGTGATTATTATAGCTACAGAATATCATATTGTATTTTCAAGAAAAACTAGGATAAGTTTAAAAAATGTAAAAGGTAAAGAAGTGATGATATGAGGTGTAGTCAGTGATAAAGATTTGAGTTGTCCGGTAATTTTAGAGAAAGTTGTGTATAACAAGATTCACTCAGATTTCTTCTGTTCATTTTCACACCCATACCAGCTGGCACTGTTCCCAACTCGACACGTGTTGTACGGTCTGAAAACAACCCTTTTGCTTTTACTAAACCCTAGCTAGTTCACGAGTGTAATATTTAATGCACACAAAAATTTGACTAGAAACATAGCTTTTGAAAAATGTACTTTGTTGCTTATCATATTTATTGTATTGGGTATGGTTATGTTTAGGTGACAAATCAAGTGTTTAGGTTTGCTAAGAAGGCTGGTGCAAGTTATATCAACAAGCCGAAAATGAGACACTATGTTCATTGTTATGCGTTGCATTGTCTTGATGAGGAGGGGTCGAATGCGCTGAGGAGGGCTTTTAAGGAGAGAGGAGAAAATGTTGGGGCATGGAGGCAGGCATGTTACAAGCCATTGGTGACTATTGCGGCGAGACAAGGTTGGGACATTGATGCTATATTTAACTCACATCCGCGTTTGTCTATATGGTATGTCCCAACCAAACTCA
>Cno-LFY-1
TGTCGTGAGTTCTTGGTCCAAGTTCAGAACATTGCTAAAGAGAAAGGTGAAAAATGTCCTACAAAGGTATTGTCATTTTCCATTGTCCAACTTTTCATGTTACTATGATTCACAAGAAGCTAAATGTTTTAGATTTGCTAAATAATT----ATGCGCTCTTTTAAAGAGTATTCCACTCTTTAGAATGTTCTATATTTGTAGAAAAGGTGCACTTCTTTTGTTTAACATAACCTAAAATCTTA-TGGGTGTTTGTATAAGCT----TATATGTGTCTTATAAGCTTATCTGTTTTTCGGCTTATATTTCGTAAGTCCTAATTTTCCGACT--TATTTTGATACTGACTTATATAAGTTTATTATGATATGACAAACTCATATAAGCCCATAAATCTCTAAATAAGCCAGAAAATTGGAGGCTTATAAAATATAAGCCGAAATCAGATAAGCTCCTAAACCCACATATAAGCTTAAACAAACACCCCTTAAAGTGAACATATTGATGTGCTCTCACTTTCTCAGTATTAGCAAAATTCTATTATGTGCTTCTA------------------------------------TATAAATTAAGAGTGAACATAACGTTTAAAAAGTATGCTATATATAGTTTCTCTTTTGTGCTTATTTAGTGATAAATCATTGCTATTGTTTCCCGAAGTATATACAACAGTTTTTAATGGTGATTGGCCAACAAAACAAGAACTATAATCATTAGAAATTTGATAGTTTAGTCTACTCAATGGTTTTTTCTCTACATTTTGGCAAAGAAAGTGATTATTATAGCTATAGAATATCATATTGTATTTTCCAAAAAAACTAGGATAAGTTTAAAAATTGTAAAAGGTAAAGAAGTGATGATATGAGGTGTAGTCAGTGATAAAGATTTGAGTTGTCCGGTAATTTTAGAGAAAGTTGTGTATAACAAGATTCACTCAGATTTCTTCTGTTCATTTTCACACTCATACCAGCTGGCACTTTTCCCAACTCGACACGTGTTGTACGGTCTGAAAACAACCCTTTTGCTTTTACTAAACCCTAGCTAGTTCACGAGTGTAATATTTAATGCACACAAAAATTTGACTAGAAACATAGCTTTTGAAAAATGTACTTTGTTGGTTATCAAATTTATGGTATTGGGTATGGTTTTGTTTAGGTGACAAATCAAGTGTTTAGGTTTGCTAAGAAGGCTGGTGCAAGTTATATCAACAAGCCGAAAATGAGACACTATGTTCATTGTTACGCGTTGCATTGTCTTGATGAGGAGGGGTCGAATGCGCTGAGGAGGGCTTTTAAGGAGAGAGGAGAAAATGTTGGGGCATGGAGGCAGGCATGTTACAAGCCATTGGTGACTATTGCGGCGAGACAAGGTTGGGACATTGATGCTATATTTAACTCACATCCGCGTTTGTCTATATGGTATGTCCCAACCAAACTCA
>Cbi-LFY-1
TGTCGTGAGTTCTTGGTCCAAGTTCAGAACATTGCTAAAGAGAAAGGTGAAAAATGTCCTACAAAGGTATTGTCATTTTCCATTGTCCAACTTTTCATGTTACGATAATTCACATGAAGCTAAATGTTTTAGATTTGCTACATAATT----ATGTGCTCTTTTAAAGAGTGTTCCACTCTTTAAAATGTTCTGTATTTGTAGAAAAGGTGCACTTCTTTTGTTTAACATAAAAGAAAATCTTAGGGGGTGTTTGTTTAAGCT----TAAATATGGCTCATGAGCTTATTTGTTTTTCGGTTTATGTT----AAGTCCTAATTCTCCAACT--TATTTTGATACAGACTTATATAAGTTTATTATGATATAATAAACTCATATAAGCCCATAAGTCTCTAAATAAGCC-GAAAAATTGAGGCTTATGAAATATAAGACGAAATCAGATAAGCTAAAAAGCTCACATATAAGCTTAAACAAACACCCTCCTAAGTGAACATATTGATGTGCTCTCACTTTCTCAATATTAGCAAAATTCTAT----TGCTTTTAGATTTTTAAAAAATTACTGTACTAATAATGGAAGTCTATAAATTGAGAGTGAACATAACGTTT-AAAAATATGCTATATATAGTTTCTCTTTTGTGCTTATTTAGTGATAAATCATTGTTATTGTTTCCGGAAGTGTATACAACAGTTTTTAATGGTGATTGGCCAACAAAACAAGAACTATAATCATTAGAAATTTGATAGTTTAGTCTACTCAATGGTTTTTTCTCTACATTTTGGTAAAGAAAGTGATTATTATAGCTATAGAATATCATATTGTATTTTCCAAAAAAACTAGGATAAGTTTAAAAAATGTCAAAGGTAAAGAAGTGATGATATGAGGTGTAGTCAGTGATAAAGATTTGAGTTGTCCGGTAATTTTAGAGAAAGTTGTGTATAACAAGATTCACTCAGATTTCTTCTGTTCATTTTCACACCAATACCAGCTGGTACTGTTCCCAACTCGACACGTGTTGTACGGTCTGAATACAACCCTTTTGCTTTTACTAAACCCTAGCTAGTTCACGAGTGTAATATTTAATGCTTACAAAAATTTGACTAGAAACATAGCTTTTGAAAAATGTACTTTGTTGGTTATCTTATTTATTGTATTGGGTATGGTTTTGTTTAGGTGACAAATCAAGTGTTTAGGTTTGCTAAGAAGGCTGGTGCAAGTTACATCAACAAGCCGAAAATGAGACACTATGTTCATTGTTACGCGTTGCATTGTCTTGATGAGGAGGGGTCGAATACGTTGAGGAGGGCTTATAAGGAGAGAGGAGAAAATGTTGGGGCATGGAGGCAGGCATGTTACAAGCCATTGGTGACTATCGCGGCTAGACAAGGTTGGGACATTGATGCTATATTTAACTCACATCCGCGTTTGTCTATATGGTATGTCCCAACCAAACTCA
>Cbi-LFY-2
TGTCGTGAGTTCTTGGTCCAAGTTCAGAACATTGCTAAAGAGAAAGGTGAAAAATGTCCTACAAAGGTATTGTCATTTTCCATTGTCCAACTTTTCATGTTACTATAATTCACAAGAAGCTAAATGTTTTAGATTTGCTACATATTT----ATGTGCTCTTTTAAAGAGTATTCGACTCTTTAAAATGTTCTATATTTGTAGAAAAAGTGCACTTCTTTTGTTTAACATAACATAAAATCTTA---AGGTGTTGTTTAAGCT----TACATGTGGCTTATTAGCTTATTTGTT---CGGTTTATATTTCATAAGTCCTAATTTTCCGGCT--TATTTTGACACAGGCTTATATAAGTTTATTATGATATGATAAACTCATATAATCCCATAAATCTCTAAATAAGCC-GGAAAATTAAAACTGGTGAAATATAAACCGAAATTATATAAGCTCCTAAACCCACATATAAGCTTAAACAAACACCCCTTAAAGTGAACATATTGATGTGCTTTCACTTTCTCAATATTAGCAAAATTCTATTATGTGCTTCTAGATTTTTAAAAAATTACTTTACTAAAAATGAAAGTCTATAAATTGAGAGTGAACATAACATTTAAAAAATATGCTATATATAGTTTCTCTTTTGTGCTTATTTAGTGATAAATCATTGTTATTGTTTCCCAAAGTGTATACAACAGTTTTTAATGGTGATTGGCCAACAAAACAAGAACTATAATCATTAGAAATTTGATAGTTTAGTCTACTCAATGGTTTTTTCTCTACATTTTGGTAAAGAAAGTGATTATTATAGCTACAGAATATGATATTGTATTTTCCAAAAAAACTAGGATAAGTTTAAAAAATGTAAAAGGTAAAGAAGTGATGATATGAGGTGTAGTCACTGATAAAGATTTGAGTTGTCCGGTAATTTTAGAGAAAGTTGTGTATAACAAGATTCACTCAGATTTCTTCTGTTCATTTTCACACCAATACCAGCTAGCACTGTTCCCAACTCGACACGTGTTGTACGGTCTGAAAACAACCCTTTTGCTTTTACTAAACCCTAGCTAGTTCACGAGTGTAATATTTAATGCACACAAAAATTTGACTAGAAACATAGCTTTTGAAAAATGTACTTTGTTGGTTATCATATTTATTGTATTGGGTATGGTTTTGTTTAGGTGACAAATCAAGTGTTTAGGTTTGCTAAGAAAGCTGGTGCAAGTTATATCAACAAGCCGAAAATGAGACACTATGTTCATTGTTACGCGTTGCATTGTCTTGATGAGGAGGGGTCGAATACGTTGAGGAGGGCTTATAAGGAGAGAGGAGAAAATGTTGGGGCATGGAGGCAGGCATGTTACAAGCCATTGGTGACTATCGCGGCTAGACAAGGTTGGGACATTGATGCTATATTTAACTCACATCCGCGTTTGTCTATATGGTATGTCCCAACCAAACTCA
>Cs-LFY-1
TGTCGTGAGTTCTTGGTCCAAGTTCAGAACATTGCTAAAGAGAAAGGTGAAAAATGTCCTTCAAAGGTATTGTCATTTTCCATTGTCCAACTTTTCATGTTACAATAATTCACATGAAGCTAAATGTTTTAGATTTGCTACATAATT----ATGTGCTCTTTTAAAGAGTATTCCACTCTTTAAAATGTTCTATATTTGTAGAAAAGGTGCACTTCTTTCGTTTAACATAACCTAAAATCTTG--------------------------------------------TTTGTTTTTCGGCTTATATT--------------TTTCCGGCT--TATTTTGAGATGGGCCTTTATAAGTTTATTAT-ATAGGAAAAACTAATATAAGCACATAAGTCTCGAAATAAGGC-TGAAAATTGGAGCGTATGAAATATAAGCCGAAATCAGATAAGCTCTTAAACCCACATATAAGCTTAAACAAACACCCCTTAAAGTGAACATATTGATGTGCTCTCACTTTCTCAA---TAGCAAAATTCTATTATGTGCTTCTAGATTTTTTAAAAATTACTGTACTAAAAATGAAAGTCTATAAATTGAGAGTGAACATAACGTTTTAAAAATATGCTATATATAGTTTCTCTTTTGTGCTTATTTAGTGATAAATCATTGTTATTGTTTCCCAAAGTGTATACAACAGTTTTTAATGGTGATTGGCCAACAAAACAAGAACTATAATCATTAGAAATTTGAGAGTTTAGTCTACGCAATGGTTTTTTCTCTACATTTTGGTAAAGAAAGTGATTATTATAGCTATAGAATATCATATTGTATTTTCCAAAAAAACTAGGATAAGTTTAAAAAATGTAAAAGGTAAAGAAGTGATGATATGAGGTGTAGTCAGTGATAAAGATTTGAGTTGTCCGGTAATTTTAGAGAAAGTTGTGTATAACAAGATTCACTCAGATTTCTTCTGTTCATTTTCACACCCATACCAGCTGGCACTGTTCCCAACTCGACACGTGTTGTACGGTCTGAATACAACCCTTTTGCTTTTACGAAACCCTAGCTAGTTCACGAGTGTAATATTTAATGCACACAAAAATTTGACTAGAAACATAGCTTTTGAAAAATGTACTTTGTTGGTTATCATATTTATTCTATTGGGTATGGTTTTGTTTAGGTGACAAATCAAGTGTTTAGGTTTGCTAAGAAGGCTGGTGCAAGTTATATCAACAAGCCAAAAATGAGACACTATGTTCATTGTTACGCGTTGCATTGTCTTGATGAGGAGGGGTCGAATACGTTGAGGAGGGCTTATAAGGAGAGAGGAGAAAATGTTGGGGCATGGAGGCAGGCATGTTACAAGCCATTGGTGACTATCGCGGCTAGACAAGGTTGGGACATTGATGCTATATTTAACTCACATCCGCGTTTGTCTATATGGTATGTCCCAACCAAACTCA
>Cp-LFY-1
TGTCGTGAGTTCTTGGTCCAAGTTCAGAACATTGCTAAAGAGAAAGGTGAAAAATGTCCTACAAAGGTATTGTCATTTTCCATTGTCCAACTTTTCATGTTACTATAATTCACACGAAGCTAAATGTTTTAGATTTGCTACATAATT----ATGTGCTCTTTTAAAGAGTATTCCACTCTTTAAAATGTTCTATATTTGTAGAAAAGGTGCACTTCTTTTGTTTAACATAACCTAAAATCTTG--------------------------------------------TTTGTTTTTCGGCTTATATTTCATGAGTCTTAATTTTCCGGCT--TATTTTGAGATGGCCTT-TATAAGTTTATTAT-ATAGGAAAAACTAATATAAGCACATAAGTCTCGAATAAGGCT--GAAAATTAAAGCGTATGAAATATAAGCCGAAATCAGATAAGCTAACAAGCCCACAAATAAGCTTAAACAAACACCCTCTTAAGTGAACATGTTGATGTGCTCTCACTTTCTCAATATTAGCAAAATTCTATTATGTGCTTCTAGATTTTT-AAAAATTACCTTACTAAAAATGAAAGTCTA-AAATTGAGAGTGAATATAACGTTTAAAAATTATGCTATATATAGTTTCTCTTTTGTGCTTATTTAGTGATAAATCATTGTTATTGTTTCCCAAAGTGTATACAACAGTTTTTAATGGTGATTGGCCAACAAAACAAGAACTATAATCATTAGAAATTTGATAGTTTAGTCTACTCAATGGTTTTTTCTCTACATTTTGGTAAAGAAAGTGATTATTATAGCTATAGAATATCATATTGTATTTTCCAAAAAAACTAGGATAAGTTTAAAAAATGTAAAAGGCAAAGAAGTGATGATATGAGGTGTAGTCAGTGATAAAGATTTGAGTTGTCCGGTAATTTTAGAGAAAGTTGTGTATAACAAGATTCACTCAGATTTCTTCTGTTCATTTTCACACCCATACCAGCTGGCCCTGTTCCCAACTCGACACGTGTTGTACGGTCTGAAAACAACCCTTTTGCTTTTACTAAACCCTAGCTAGTTCACGAGTGTAATATTTAATGCATACAAAAATTTGACTAGAAACATAGCTTTTGAAAAATGTACTTTGTTGGTTATCATATTTATTGTATTGGGTATGGTTTTGTTTAGGTGACAAATCAAGTGTTTAGGTTTGCTAAGAAGGCTGGTGCAAGTTATATCAACAAGCCGAAAATGAGACACTATGTTCATTGTTACGCGTTGCATTGTCTTGATGAGGAGGGGTCGAATACGTTGAGGAGGGCTTATAAGGAGAGAGGAGAAAATGTTGGGGCATGGAGGCAGGCATGTTACAAGCCATTGGTGACTATCGCGGCTAGACAAGGTTGGGACATTGATGCTATATTTAACTCACATCCGCGTTTGTCTATATGGTATGTCCCAACCAAACTCA
>Cp-LFY-2
TGTCGTGAGTTCTTGGTCCAAGTTCAGAACATTGCTAAAGAGAAAGGTGAAAAATGTCCTACAAAGGTATTGTCATTTTCCATTGTCCAACTTTTCATGTTATTATAATTCACAAGAAGCTAAATGTTTTAGATTTGCTACATAATT----ATGTGCTCTTTTAAAAAGTATTCCACTCTTTAAAATGCTCTATATTTGTAGAAAAGGTGCACTACCATTGTTTAACATAACCTATAATCTTATGGGATGTTTGTTTAAGTT----TATATATGTCTTATGAGCTTATTTGTTTTTTGGCTTATATTTCGTAAGTCTTAATTTTTCGACT--TATTTTGATACGGACTTATATAAGTTTATTATGATATGATAAACTCATATAAGCCCATAAATCTCTAAATAAGCC--GGAATTGGAGGCTTATAAAATATAAGCCGAAATCAGATAAGCTCTTAAACCCACATATAAGCTTAAACAAACACCCCTTAAAGTGAACATATTGATGTGCTCTCACTCTCTCAGTATTAGCAAAATTCTATTATGTGCTTCTA------------------------------------TATAAATTAAGAGTGAACATAACGTTTAAAAAATATGCTATATATAGTTTCTCTTTTGTGCTTATTTAGTGATAAATCATTGTTATGGTTTCCCGAAGTGTATACAACAGCTTTTAATGGTGATTGGCCAACAAAACAAGAACAATAATCATTAGAAATTTGATAGTTTAGTCTACTCAATGTTTTTTTCTCTACATTTTGGTAAAGAAAGTGATTATTATAGCTATAGAATATCATATTGTATTTTCCAAAATAACTAGGATAAGTTTAAAAAATGTAAAAGGTAAAGAAGTGATGATATGAGGTGTAGTCAGTGATAAAGATTTGAGTTGTCCGGTAATTTTAGAGAAAGTTGTGTATAACAAGATTCACTCAGATTTCTTCTGTTCATTTTCACACCCATACCAGCTGGCACTGTTCCCAACTCGACACGTGTTGTACGGTCTGAATACAACCCTTTTGCTTTTACTAAACCCTAGCTAGTTCACGAGTGTAATATTTAATGCACACAAAAATTTGACTAGAAACATAGCTTTTGAAAAATGTACTTTGTTGGTTATCATATTTATTGTATTGGGTATGGTTTTGTTTAGGTGACAAATCAAGTGTTTAGGTTTGCTAAGAAGTCTGGTGCAAGTTACATCAACAAACCGAAAATGAGACACTATGTTCATTGTTACGCATTGCATTGTCTTGATGAGGAGGGGTCGAATACGTTGAGGAGGGCTTATAAGGAGAGAGGAGAAAATGTTGGGGCATGGAGGCAGGCATGTTACAAGCCATTGGTGACTATCGCGGCTAGACAAGGTTGGGACATTGATGCTATATTTAACTCACATCCGCGTTTGTCTATATGGTATGTCCCAACCAAACTCA
>Cl-LFY-1
TGTCGTGAGTTCTTGGTCCAAGTTCAGAACATTGCTAAAGAGAAAGGTGAAAAATGTCCTACAAAGGTATTGTCATTTTCCATTGTCCAACTTTTCATGTTACTATAATTCACATGAAGCTAAATGTTTTAGATTTGCTAAATAATT----ATGTGCTCTTTTAAAGAGTATTCCACTCTTTAAAATATTCTATATTTGTAGAAAAGGTGCACTTCTTTTGTTTAACATAACCTAAAATCTTG--------------------------------------------TTTGTTTTTCGGCTTATATTTCATGAGTCTTAATTTTCCGGCT--TATTTTGAGATGGGCCTTTATAAGTTTATTAT-ATAAAAAAAACTAATATAAGCACATAAGTCTCGAAATAAGGC-TGAAAATTAGAGCGTATGAAATATAAGCCTAAATCAGATAAGCTAACAAGCCCACAAATAAGCTTAAACAAACACCCTCTTAAGTGAACATATTGATGTGCTCTCACTTTCTCAATATTAGCAAAATTCTATTATGTGCTTCTAGATTTTT-AAAAATTACCTTACTAAAAATGAAAGTCTA-AAATTGAGAGTGAATATAACGTTTAAAAATTATGCTATATATAGTTTCTCTTTTGTGCTTATTTAGTGATAAATCATTGTTATTGTTTCCCAAAGTGTATACAACAGTTTTTAATGGTGATTGGCCAACAAAACAAGAACAATAATCATTAGAAATTTGATAGTTTAGTCTACTCAATGTTTTTTTCTCTACATTTTGGTAAAGAAAGTGATTATTATAGCTATAGAATATCATATTGTATTTTCCAAAAAAACTAGGATAAGTTTAAAAAATGTAAAAGGTAAAGAAGTGATGATATGAGGTGTAGTCAGTGATAAAGATTTGAGTTGTCCGGTAATTTTAGAGAAAGTTGTGTATAACAAGATTCACTCAGATTTCTTCTGTTCATTTTCACACCCATACCAGCTGGCACTGTTCTCAACTCGACACGTGTTGTACGGTCTGAATACAACCCTTTTGCTTTTACTAAACCCTAGCTAGTTCACGAGTGTAATATTTAATGCACACAAAAATTTGACTAGAAACATAGCTTTTGAAAAATGTACTTTGTTGGTTATCATATTTATTGTATTGGGTATGGTTTTGTTTAGGTGACAAATCAAGTGTTTAGGTTTGCTAAGAAGTCTGGTGCAAGTTACATCAACAAACCGAAAATGAGACACTATGTTCATTGTTACGCATTGCATTGTCTTGATGAGGCGGGGTCGAATACGTTGAGGAGGGCTTATAAGGAGAGAGGAGAAAATGTTGGGGCATGGAGGCAGGCATGTTACAAGCCATTGGTGACTATCGCGGCTAGACAAGGTTGGGACATTGATGCTATATTTAACTCACATCCGCGTTTGTCTATATGGTATGTCCCAACCAAACTCA
>Cn-LFY-1
TGTCGTGAGTTCTTGGTCCAAGTTCAGAACATTGCTAAAGAGAAAGGTGAAAAATGTCCTACAAAGGTATTGTCATTTTCCATTGTCCAACTTTTCATGTTACTATAACTCACATGAAGCTAAATGTTTTAGATTTGCTACATAATT----ATGTGCTCTTTTAAAGAGTATTCCACTCTTTAAAATGTTCTATATTTGTAGAAAAGGTGCACTTCTTTTGTTTAACATAACCTAAAATCTTG--------------------------------------------TTTGTTTTTCGGCTTATATTTCATGAGTCTTAATTTTCCGGCT--TATTTTGAGATGGGCCTTTATAAGTTTATTAT-ATAGGAAAAACTAATATAAGCACATAAGTCTCGAAATAAGGC-TGAAAATTAGAGCGTATGAAATATAAGCCTAAATCAGATAAGCTAACAAGCCCACAAATAAGCTTAAACAAACACCCTCTTAAGTGAACATATTGATGTGCTCTCACTTTCTCAATATTAGCAAAATTCTATTATGTGCTTCTAGATTTTT-AAAAATTACCTTACTAAAAATGAAAGTCTA-AAATTGAGAGTGAATATAACGTTTAAAAATTATGCTATATGTAGTTTCTCTTTTGTGCTTATTTAGTGATAAATCATTGTTATTGTTTCCCAAAGTGTATACAACAGTTTTTAATGGTGATTGGCCAACAAAACAAGAACAATAATCATTAGAAATTTGATAGTTTAGTCTACTCAATGTTTTTTTCTCTACATTTTGGTAAAGAAAGTGATTATTATAGCTATAGAATATCATATTGTATTTTCCAAAAAAACTAGGATAAGTTTAAAAAATGTAAAAGGTAAAGAAGTGATGATATGAGGTGTAGTCAGTGATAAAGATTTGAGTTGTCCGGTAATTTTAGAGAAAGTTGTGTATAACAAGATTCACTCAGATTTCTTCTGTTCATTTTCACACCCATACCAGCTGGCACTGTTCCCAACTCGACACGTGTTGTACGGTCTGAATACAACCCTTTTGCTTTTACTAAACCCTAGCTAGTTCACGAGTGTAATATTTAATGCACACAAAAATTTGACTAGAAACATAGCTTTTGAAAAATGTACTTTGTTGGTTATCCTATTTATTGTATTGGGTATGGTTTTGTTTAGGTGACAAATCAAGTGTTTAGGTTTGCTAAGAAGGCTGGTGCAAGTTACATCAACAAGCCGAAAATGAGACACTATGTTCATTGTTACGCGTTGCATTGTCTTGATGTGGAGGGGTCGAATACGTTGAGGAGGGCTTATAAGGAGAGAGGAGAAAATGTTGGGGCATGGAGGCAGGCATGTTACAAGCCATTGGTGACTATCGCGGCTAGACAAGGTTGGGACATTGATGCTATATTTAACTCACATCCGCGTTTGTCTATATGGTATGTCCCAACCAAACTCA
>Cn-LFY-2
TGTCGTGAGTTCTTGGTCCAAGTTCAGAACATTGCTAAAGAGAAAGGTGAAAAATGTCCTACAAAGGTATTGTCATTTTCCATTGTCCAGCTTTTAATGTTACTATAATTCACATGAAGCTAAATGTTTTAGATTTGCTACATAATT----ATGTGCTCTTTTAAAGAGTATTCCACTCTTTAAAATGTTCTATATTTGTAGAAAAGGTGCACTTCTTTTGTTTAACATAACCTAAAATCTTG--------------------------------------------TTTGTTTTTCGGCTTATATTTCATGAGTCTTAATTTTCCGGCT--TATTTTGAGATGGGCCTTTATAAGTTTATTAT-ATAGGAAAAACTAATATAAGCACATAAGTCTCGAAATAAGGC-TGAAAATTAGAGCGTATGAAATATAAGCCTAAATCAGATAAGCTAACAAGCCCACAAATAAGCTTAAACAAACACCCTCTTAAGTGAACATATTGATGTGCTCTCACTTTCTCAATATTAGCAAAATTCTATTATGTGCTTCTAGATTTTT-AAAAATTACCTTACTAAAAATGAAAGTCTA-AAATTGAGAGTGAATATAACGTTTAAAAATTATGCTATATATAGTTTCTCTTTTGTGCTTATTTAGTGATAAATCATTGTTATTGTTTCCCAAAGTGTATACAACAGTTTTTAATGGTGATTGGCCAACAAAACAAGAACAATAATCATTAGAAATTTGATAGTTTAGTCTACTCAATGTTTTTTTCTCTACATTTTGGTAAAGAAAGTGATTATTATAGCTATAGAATATCATATTGTATTTTCCAAAAAAACTAGGATAAGTTTAAAAAATGTAAAAGGTAAAGAAGTGATGATATGAGGTGTAGTCAGTGATAAAGATTTGAGTTGTCCGGTAATTTTAGAGAAAGTTGTGTATAACAAGATTCACTCAGATTTCTTCTGTTCATTTTCACACCCATACCAGCTGGCACTGTTCCCAACTCGACACGTGTTGTACGGCCTGAATACAACCCTTTTGCTTTTACTAAACCCTAGCTAGTTCACGAGTGTAATATTTAATGCATACAAAAATTTGACTAGAAACATAGCTTTTGAAAAATGTACTTTGTTGGTTATCCTATTTATTGTATTGGGTATGGTTTTGTTTAGGTGACAAATCAAGTGTTTAGGTTTGCTAAGAAGGCTGGTGCAAGTTACATCAACAAGCCGAAAATGAGACACTATGTTCATTGTTACGCGTTGCATTGTCTTGATGAGGAGGGGTCGAATACGTTGAGGAGGGCTTATAAGGAGAGAGGAGAAAATGTTGGGGCATGGAGGCAGGCATGTTACAAGCCATTGGTGACTATCGCGGCTAGACAAGGTTGGGACATTGATGCTATATTTAACTCACATCCGCGTTTGTCTATATGGTATGTCCCAACCAAACTCA
>Cri-LFY-1
TGTCGTGAGTTCTTGGTCCAAGTTCAGAACATTGCTAAAGAGAAAGGTGAAAAATGTCCTACAAAGGTATTGTCATTTTCCATTGTCCAACTTTTCATGTTACTATAATTCACATGAAGCTAAATGTTTTAGATTTGCTACATATTT----ATGTGCTCTTTTAAAGAGTATTCCACTCTTTAAAATGTTCTATATTTGTAGAAAAGGTGCACTTCTTTTGTTTAACATAACCTAAAATCTTG--------------------------------------------TTTGTTTTTCGGCTTATATTCCATGAGTCTTAATTTTCCGGCT--TATTTTAAGATGGGCCTTTATAAGTTTATTAT-ATAGGAAAAACTAATATAAGCACATAAGTCTCGAAATAAGGC-TGAAAATTAGAGCGTATGAAATATAAGCCTAAATCTGATAAGCTAACAAGCCCACAAATAAGCTTAAACAAACACCCTCTTAAGTGAACATATTGATGTGCTCTCACTTTCTCAATATTAGCAAAATTCTATTATGTGCTTCTAGATTTTT-AAAAATTATCTTACTAAAAATGAAAGTCTA-AAATTGAGAGTGAATATAACGTTTAAAAATTATGCTATATATAGTTTCTCTTTTGTGCTTATTTAGTGATAAATCATTGTTATTGTTTCCCAAAGTGTATACAACAGTTTTTAATGGTGATTGGCCAACAAAACAAGAACAATAATCATTAGAAATTTGATAGTTTAGTCTACTCAATGTTTTTTTCTCTACATTTTGGTAAAGAAAGTGATTATTATAGCTATAGAATATCATATTGTATTTTCCAAAAAAACTAGGATAAGTTTAAAAAATGTAAAAGGTAAAGAAGTGATGATATGAGGTGTAGTCA--GATAAAGATTTGAGTTGTCCGGTAATTTTAGAGAAAGTTGTGTATAACAAGATTCACTCAGATTTCTTCTGTTCATTTTCACACCCATACCAGCTGGCACTGTTCCCAACTCGACACGTGTTGTACGGTCTGAAAACAACCCTTTTGCTTTTACTAAACCCTAGCTAGTTCACGAGTGTAATATTTAATGCACACAAAAATTTGACTAGAAACATAGCTTTTGAAAAATGTACTTTGTTGGTTATCATATTTATTGTATTGGGTATGGTTTTGTTTAGGTGACAAATCAAGTGTTTAGGTTTGCTAAGAAGTCTGGTGCAAGTTACATCAACAAACCGAAAATGAGACACTATGTTCATTGTTACGCATTGCATTGTCTTGATGAGGAGGGGTCGAATGCGTTGAGGAGGGCTTATAAGGAGAGAGGAGAAAATGTTGGGGCATGGAGGCAGGCATGTTACAAGCCATTGGTGACTATCGCGGCTAGACAAGGTTGGGACATTGATGCTATATTTAATTCACATCCGCGTTTGTCTATATGGTATGTCCCAACCAAACTCA
>Cdi-LFY-1
TGTCGTGAGTTCTTGGTCCAAGTTCAGAACATTGCTAAAGAGAAAGGTGAAAAATGTCCTACAAAGGTATTGTCATTTTCCATTGTCCAACTTTTCATGTTACTATAATTCACATGAAGCTAAATGTTTTAGATTTGCTACATAATT----ATGTGCTCTTTTAAAGAGTATTCCACTCTTTAAAATGTTCTATATTTGTTGAAAAGGTGCACTTCTTTCGTTTAACATAACCTAAAATCTTG--------------------------------------------TTTGTTTTTCGGCTTATATT--------------TTTCCGGCT--TATTTTGAGATGGGCCTTTATAAGTTTATTAT-ATAGGAAAAACTAATATAAGCACATAAGTCTCGAAATAAGGC-TGAAAATTAGAGCGTATGAAATATAAGCCGAAATCAGATAAGCTAACAAGCCCACAAATAAGCTTAAACAAACACCCTCTTAAGTGAACATATTGATGTGCTCTCACTTTCTCAATATTAGCAAAATTCTATTATGTGCTTCTAGATTTTT-AAAAATTACCTTACTAAAAATGAAAGTCTA-AAATTGAGAGTGATTATAACGTTTAAAAATTATGCTATATATAGTTTCTCTTTTGTGCTTATTTAGTGATAAATCATTGTTATTGTTTCCCAAAGTGTATACAACAGTTTTTAATGGTGATTGGCCGACAAAACAAGAACTATAATCATTAGAAATTTGATAGTTTAGTCTACTCAATGTTTTTTTCTCAACATTTTGGTAAAGAAAGTGATTATTATAGCTATAGAATATCATATTGTATTTTCCAAAAAAACTAGGATAAGTTTAAAAAATGTAAAAGGTAAAGAAGTGATGATATGAGGTGTAGTCAGTGATAAAGATTTGAGTTGTCCGGTAATTTTAGAGAAAGTTGTGTATAACAAGATTCACTCAGATTTCTTCTGTTCATTTTCACACCCATACCAGCTGGCACTGTTCCCAACTCGACACGTGTTGTACGGTCTGAATACAACCCTTTTGCTTTTACTAAACCCTAGCTAGTTCATGAGTGTAATATTTAATGCACACAAAAATTTGACTAGAAACATAGCTTTTGAAAAATGTACTTTGTTGGTTATCATATTTATTGTATTGGGTATGGTTTTGTTTAGGTGACAAATCAAGTGTTTAGGTTTGCTAAGAAGTCTGGTGCAAGTTACATCAACAAACCGAAAATGAGACACTATGTTCATTGTTACGCATTGCATTGTCTTGATGAGGAGGGGTCGAATACGTTGAGGAGGGCTTATAAGGAGAGAGGAGAAAATGTTGGGGCATGGAGGCAGGCATGTTACAAGCCATTGGTGACTATCGCGGCTAGACAAGGTTGGGACATTGATGCTATATTTAACTCACATCCGCGTTTGTCTATATGGTATGTCCCAACCAAACTCA
>Cbo-LFY-1
TGTCGTGAGTTCTTGGTCCAAGTTCAGAACATTGCTAAAGAGAAAGGTGAAAAATGTCCTTCAAAGGTATTGTCATTTTCCATTGTCCAACTTTTCATGTTACAATAATTCACATGAAGCTAAATGTTTTAGATTTGCTACATAATT----ATGTGCTCTTTTAAAGAGTATTCCACTCTTTAAAATGTTCTATATTTGTAGAAAAGGTGCACTTCTTTCGTTTAACATAACCTAAAATCTTG--------------------------------------------TTTGTTTTTCGGCTTATATT--------------TTTCCGGCT--TATTTTGAGATGAGCCTTTATAAGTTTATTAT-ATAGGAAAAACTAATATAAGCACATAAGTCTCGAAATAAGGC-TGAAAATTAGAGCGTATGAAATATAAGCCGAAATCAGATAAGCTAACAAGCCCACAAATAAGCTTAAACAAACACCCTCTTAAGTGAACATATTGATGTGCTCTCACTTTCTCAATATTAGCAAAATTCTATTATGTGCTTCTAGATTTTT-AAAAATTACCTTACTAAAAATGAAAGTCTA-AAATTGAGAGTGAATATAACGTTTAAAAATTATGCTATATATAGTTTCTCTTTTGTGCTTATTTAGTGATAAATCATTGTTATTGTTTCCCAAAGTGTATACAACAGTTTTTAATGGTGATTGGCCAACAAAACAAGAACTATAATCATTAGAAATTTGATAGTTTAGTCTACTCAATGGTTTTTTCTCTACATTTTGGTAAAGAAAGTGATTATTATAGCTATAGAATATCATATTGTATTTTCCAAAAAAACTAGGATAAGTTTAAAAAATGTAAAAGGCAAAGAAGTGATGATATGAGGTGTAGTCAGTGATAAAGATTTGAGTTGTCCGGTAATTTTAGAGAAAGTTGTGTATAACAAGATTCACTCAGATTTCTTCTGTTCATTTTCACACCCATACCAGCTGGCACTGTTCCCAACTCGACACGTGTTGTACGGTCTGAAAACAACCCTTTTGCTTTTACTAAACCCTAGCTAGTTCACGAGTGTAATATTTAATGCATACAAAAATTTGACTAGAAACATAGCTTTTGAAAAATGTACTTTGTTGGTTATCATATTTATTGTATTGGGTATGGTTTTGTTTAGGTGACAAATCAAGTGTTTAGGTTTGCTAAGAAGGCTGGTGCAAGTTATATCAACAAGCCGAAAATGAGACACTATGTTCATTGTTACGCGTTGCATTGTCTTGATGAGGAGGGGTCAAATGCGTTGAGGAGGGCTTATAAGGAGAGAGGAGAAAATGTTGGGGCATGGAGGCAGGCATGTTACAAGCCATTGGTGACTATCGCGGCTAGGCAAGGTTGGGACATTGATGCTATATTTAACTCACATCCGCGTTTGTCTATATGGTATGTCCCAACCAAACTCA
>Cok-LFY-1
TGTCGTGAGTTCTTGGTCCAAGTTCAGAACATTGCTAAAGAGAAAGGTGAAAAATGTCCTACAAAGGTATTG---------ATTGTCCAACTTTTCATGTTACTATAATTCACATGAAGCTAAATGTTTTAGATTTGCTACATAATT----ATGTGCTCTTTTAAAGAGTATTCCACTCTTTAAAATGTTCTATATTTGTAGAAAAGGTGCACTTCTTTTGTTTAACATAACCTAAAATCTTG--------------------------------------------TTTGTTTTTCGGCTTATATTTCATGAGTCTTAATTTTCCGGCT--TATTTTGAGATGGGCCTTTATAAGTTTATTAT-ATAGGAAAAACTAATATAAGCACATAAGTCTCGAAATAAGGC-TGAAAATTAGAGCGTATGAAATATAAGCCTAAATCAGATAAGCTAACAAGCCCACAAATAAGCTTAAACAAACACCCTCTTAAGTGAACATATTGATGTGCTCTCACTTTCTCAATATTAGCAAAATTCTATTATGTGCTTCTAGATTTTT-AAAAATTACCTTACTAAAAATGAAAGTCTA-AAATTGAGAGTGAATATAACGTTTAAAAATTATGCTATATATAGTTTCTCTTTTGTGCTTATTTAGTGATAAATCATTGTTATTGTTTCCCAAAGTGTATACAACAGTTTTTAATGGTGATTGGCCAACAAAACAAGAACAATAATCATTAGAAATTTGATAGTTTAGTCTGCTCAATGTTTTTTTCTCTACATTTTGGTAAAGAAAGTGATTATTATAGCTATAGAATATCATATTGTATTTTCCAAAAAAACTAGGATAAGTTTAAAAAATGTAAAAGGTAAAGAAGTGATGATATGAGGTGTAGTCAGTGATAAAGATTTGAGTTGTCCGGTAATTTTAGAGAAAGTTGTGTATAACAAGATTCACTCAGATTTCTTCTGTTCATTTTCACACCCATACCAGCTGGCACTGTTCGCAACTCGACACGTGTTGTACGGTCTGAAAACAACCCTTTTGCTTTTACTAAACCCTAGCTAGTTCACGAGTGTAATATTTAATGCATACAAAAATTTGACTAGAAACATAGCTTTTGAAAAATGTACTTTGTTGGTTATCATATTTATTGTATTGGGTATGGTTTTGTTTAGGTGACAAATCAAGTGTTTAGGTTTGCTAAGAAGGCTGGTGCAAGTTATATCAACAAGCCGAAAATGAGACACTATGTTCATTGTTACGCGTTGCATTGTCTTGATGAGGAGGGGTCGAATGCACTGAGGAGGGCTTATAAGGAGAGAGGAGAAAATGTTGGGGCATGGAGGCAGGCATGTTACAAGCCATTGGTGACTATCGCGGCTAGGCAAGGTTGGGACATTGATGCTATATTTAACTCACATCCGCGTTTGTCTATATGGTATGTCCCAACCAAACTCA
>CiXX-LFY-1
TGTCGTGAGTTCTTGGTCCAAGTTCAGAACATTGCTAAAGAGAAAGGTGAAAAATGTCCTACCAAGGTATTATCATTTTCCATTGTCCACCTTTTCATGTTATTATAATTCACAAGAAGCTAAATGTTTTAGAGTTGCTACATAATT----ATGTGCTCTTTTAAAAAGTATTCCACTCTTTAAAATGCTCTATATTTGTAGAAAAGGTGCACTACTTTTGTTTAACATAACCTATAATCTTATGGGATGTTTGTTTAAGTT----TATATATGTCTTATGAGCTTATTTGTTTTTTGGCTTATATTTCGTAAGTCTTAATTTTCCGACT--TATTTTGATACGGGCTTATATAAGTTTATTATGATACAATAAACTCATATAAGCCCATAAATCTCTAAATAAGCCGGAAAATTGGAGGCTTATAAAATATAAGCCGAAATCAGATAAGCTCTTAAACCCACATATAAGCTTGAACAAACACCCCTTAAAGTGAACATATTGATGTGCTCTCACTTTCTCAGTATTAGCAAAATTCTATTATGTGCTTCTA------------------------------------TATAAATTAAGAGTGAACATAACGTTTAAAAAATATGCTATATATAGTTTCTCTTTTGTGCTTATTTAGTGATAAATCATTGTTATTGTTTCCCAAAGTGTATACAACAGTTTTTAATGGTGATTGGCCAACAAAACAAGAACTATAATCATTAGAAATTTGATAGTTTAGTATACTCAATGGTTTTTTCTCTACATTTTGGTAAAGAAAGTGATTATTATAGCTATAGAATATCATATTGTATTTTCCAAAAAAACTAGGATAAGTTTAAAAAATGTAAAAGGCAAAGAAGTGATGACATGAGGTGTAGTCAGTGATAAAGATTTGAGTTGTCCGGTAATTTTAGAGAAAGTTGTGTATAACAAGATTCACTCAGATTTCTTCTGTTCATTTTCACACCCATACCAGCTGGCACTGTTCCCAACTCGACACGTGTTGTACGGTCTGAATACAA-CCTTTTGCTTTTACTAAACCCTAGCTAGTTCACGAGTGTAATATTTAATGCACACAAAAATTTGACTAGAAACATAGCTTTTGAAAAATGTACTTTGTTGGTTATCATATTTATTGTATTGGGTATGGTTTTGTTTAGGTGACAAATCAAGTGTTTAGGTTTGCTAAGAAAGCTGGTGCAAGTTATATCAACAAGCCGAAAATGAGACACTATGTTCATTGTTACGCGTTGCATTGTCTTGATGAGGAGGGGTCGAATGCGTTGAGGAGGGCTTTTAAGGAGAGAGGAGAAAATGTTGGCGCATGGAGGCAGGCATGTTACAAGCCACTGGTGACTATCGCAGCTAGACAAGGTTGGGACATTGATGCTATATTTAACTCACATCCGCGTTTGTCTATATGGTATGTCCCAACCAAACTCA
>CiXX-LFY-2
TGTCGTGAGTTCTTGGTCCAAGTTCAGAACATTGCTAAAGAGAAAGGTGAAAAATGTCCTACAAAGGTATTGTCATTTTCCATTGTCCAACTTTTCATGTTACAATAATTCACATGAAGCTAAATGTTTTAGATTTGCTACATAATT----ATGTGCTCTTTTAAAGAGTATTCCACTCTTTAAAATGTTCTATATTTGTAGAAAAGGTGCACTTCTTTTGTTTAACATAACCTAAAATCTTG--------------------------------------------TTTGTTTTTCGGCTTATATTTCATGAGTCTTAATTTTCCGGCT--TATTTTGAGATGGGCCTGTATAAGTTTATTAT-ATAGGAAAAACTAATATAAGCAAATAAGTCTCGAAATAAGGC-TGAAAATTAGAGCGTATGAAATATAAGCCTAAATCAGATAAGCTAACAAGCCCACAAATAAGCTTAAACAAACACCCTCTTAAGTGAACATATTGATGTGCTCTCATTTTCTCAATATTAGCAAAATTCTATTATGTGCTTCTAGATTTTT-AAAAATCACCTTACTAAAAATGAAAGTCTA-AAATTGAGAGTGAATATAACGTTTAAAAATTATGCTATATATAGTTTCTCTTTTGTGCTTATTTAGTGATAAATCATTGTTATTATTTCCCAAAGTGTATACAACAGTTTTTAATGGTGATTGGCCAACAAAACAAGAACAATAATCATTAGAAATTTGATAGTTTAGTCTGCTCAATGTTTTTTTCTCTACATTTTGGTAAAGAAAGTGATTATTATAGCTATAGAATATCATATTGTATTTTCCAAAAAAACTAGGATAAGTTTAAAAAATGTAAAAGGTAAAGAAGTGATGATATGAGGTGTAGTCAGTGATAAAGATTTGAGTTGTCCGGTAATTTTAGAGAAAGTTGTGTATAACAAGATTCACTCAGATTTCTTCTGTTCATTTTCACACCCATACCAGCTGGCACTGTTCCCAACTCGACACGTGTTGTACGGTCTGAATACAACCCTTTTGCTTTTACTAAACCCTAGCTAGTTCACGAGTGTAATATTTAATGCACACAAAAATTTGACTAGAAACATAGCTTTTGAAAAATGTACTTTGTTGGTTATCATATTTATTGTATTGGGTATGGTTTTGTTTAGGTGACAAATCAAGTGTTTAGGTTTGCTAAGAAGTCTGGTGCAAGTTACATCAACAAACCGAAAATGAGACACTATGTTCATTGTTACGCATTGCATTGTCTTGATGAGGAGGGGTCGAATGCGTTGAGGAGGGCTTATAAGGAGAGAGGAGAAAATGTTGGGGCATGGAGGCAGGCATGTTACAAGCCATTGGTGACTATCGCGGCTAGACAAGGTTGGGACATTGATGCTATATTTAACTCACATCCGCGTTTGTCTATATGGTATGTCCCAACCAAACTCA
>CiXX-LFY-3
TGTCGTGAGTTCTTGGTCCAAGTTCAGAACATTGCTAAAGAGAAAGGTGAAAAATGTCCTACAAAGGTATTGTCATTTTCCATTGTCCAACTTTTCATGTTACTATAATTCACATGAAGCTAAATGTTTTAGATTTGCTACATAATT----ATGTGCTCTTTTAAAGAGTATTCCACTCTTTAAAATGTTCTATATTTGTAGAAAAGGTGCACTTCTTTTGTTTAACATAACCTAAAATCTTG--------------------------------------------TTTGTTTTTCGGCTTATATTTCATGAGTCTTAATTTTCCGGCT--TATTTTGAGATGGGCCTTTATAAGTTTATTAT-ATAGGAAAAACTAATATAAGCACATAAGTCTCGAAATAAGGC-TGAAAATTAGAGCGTATGAAATATAAGCCTAAATCAGATAAGCTAACAAGCCCACAAATAAGCTTAAACAAACACCCTCTTAAGTGAACATATTGATGTGCTCTCACTTTCTCAATATTAGCAAAATTCTATTATGTGCTTCTAGATTTTT-AAAAATTACCTTACTAAAAATGAAAGTCTA-AAATTGAGAGTGAATATAACGTTTAAAAATTATGCTATATATAGTTTCTCTTTTGTGCTTATTTAGTGATAAATCATTGTTATTGTTTCCCAAAGTGTATACAACAGTTTTTAATGGTGATTGGCCAACAAAACAAGAACAATAATCATTAGAAATTTGATAGTTTAGTCTACTCAATGTTTTTTTCTCTACATTTTGGTAAAGAAAGTGATTATTATAGCTATAGAATATCATATTGTATTTTCCAAAAAAACTAGGATAAGTTTAAAATATGTAAAAGGTAAAGAAGTGATGATATGAGGTGTAGTCAGTGATAAAGATTTGAGTTGTCCGGTAATTTTAGAGAAAGTTGTGTATAACAAGATTCACTCAGATTTCTTCTGTTCATTTTCACACCCATACCAGCTGGCACTGTTCCCAACTCGACACGTGTTGTACGGTCTGAATACAACCCTTTTGCTTTTACTAAACCCTAGCTAGTTCACGAGTGTAATATTTAATGCACACAAAAATTTGACTAGAAACATAGCTTTTGAAAAATGTACTTTGTTGGTTATCATATTTATTGTATTAGGTATGGTTTTGTTTAGGTGACAAATCAAGTGTTTAGGTTTGCTAAGAAGTCTGGTGCAAGTTACATCAACAAACCGAAAATGAGACACTATGTTCATTGTTACGCATTGCATTGTCTTGATGAGGAGGGGTCGAATGCGTTGAGGAGGGCTTATAAGGAGAGAGGAGAAAATGTTGGGGCATGGAGGCAGGCATGTTACAAGCCATTGGTGACTATCGCGGCTAGACAAGGTTGGGACATTGATGCTATATTTAACTCACATCCGCGTTTGTCTATATGGTATGTCCCAACCAAACTCA
>CiMZ-LFY-1
TGTCGTGAGTTCTTGGTCCAAGTTCAGAACATTGCTAAAGAGAAAGGTGAAAAATGTCCTACAAAGGTATTGTCATTTTCCATAGTCCAACTTTTCATGTTACTATAATTCACAAGAAGCTAAATGCTTTAGATTTGCTACATAATT----ATGTGCTCTTTTAAAGAGTATTCCACTCTTTAAAATGTTCTATATTTGTAGAAAAGGTGCACTTCTTTTATTTAACATAACATAAAATCTTA---GGTGTCTATTTAAGCT----TATATGTGGCTTATTAGCTTATTTGTTTTTTGGCTTATATTTCGTAAGTCCTAATTCTCCGACT--TATTTTGA----------TATAAGTTTATTATGATATGATAAACTCATATAAACTTATAAGTCTCTAAATAAGCT-GGAAAATTGAGGCTTATAAAATATAAGCCGAAATCAGATAAGCTTATAAGCTCATATATAAACTTAAACAAACACCCTCTTAAGTGAACATATTGATGTGCTCTCACTTTCTCTGTATTAGCAAAATTCT------TGCTTCTA------------------------------------TATAAATTAAGAGTGAACATAACGTTTAAAAAATATGCTATATATAGTTTCTCTTTTGTGCTTATTTAGTGATAAATCATTGTTATTGTTTCCCAAAGTGTATACAACAGTTTTTAATGGTGATTGGCCAACAAAACAAGAACTATAATCATTAGAAATTTGATAGTTTAGTCTACTGAATGGTTTTTTCTCTACATTTTGGTAAAGAAAGTGATTATTGTAGCTATAGAATATCATATTGTATTTTCCAAAAAAACTAGGATAAGTTTAAAAAATGTAAAAGGTAAAGAAGTGATGATATGAGGTATAGTCAGTGATAAAGATTTGAGTTGTCCGGTAATTTTAGAGAAAGTTGTGTATAACAAGATTCACTCAGATTTCTTCTGTTCATTTTCACACTCATACCAGCTGGCACTGTTCCCAACTCGACACGTGTTGTACGGTCTGAAAACAACTCTTTTGCTTTTACTAAACCCTAGCTAGTTCACGAGTGTAATATTTAATACATACAAAATTTTGACTAGAAACATAACTTTTGAAAAATGTACTTTGTTGGTTATCCTATTTATTGTATTGGGTATGGTTTTGTTTAGGTGACAAATCAAGTGTTTAGGTTTGCTAAGAAGGCTGGTGCAAGTTATATCAACAAGCCGAAAATGAGACACTATGTTCATTGTTACGCGTTGCATTGTCTTGATGAGGAGGGGTCGAATGCGTTGAGGAGGGCTTTTAAGGAGAGAGGAGAAAATGTTGGCGCATGGAGGCAGGCATGTTACAAGCCACTGGTGACTATCGCGGCTAGACAAGGTTGGGACATTGATGCTATATTTAACTCACATCCGCGTTTGTCTATATGGTATGTCCCAACCAAACTCA
>CiMZ-LFY-2
TGTCGTGAGTTCTTGGTCCAAGTTCAGAACATTGCTAAAGAGAAAGGTGAAAAATGTCCTACAAAGGTATTGTCATTTTCCATTGTCCAACTTTTCATGTTACTATAATTCACATGAAGCTAAATGTTTTAGATTTGCTACATAATT----ATGTGCTCTTTTAAAGAGTATTCCACTCTTTAAAATGTTCTATATTTGTAGAAAAGGTGCACTTCTTTTGTTTAACATAACCTAAAATCTTG--------------------------------------------TTTGTTTTTCGGCTTATATTTCATGAGTCTTAATTTTCCGGCT--TATTTTGAGATGGGCCTTTATAAGTTTATTAT-ATAGGAAAAACTAATATAAGCACATAAGTCTCGAAATAAGGC-TGAAAATTAGAGCGTATGAAATATAAGCCTAAATCAGATAAGCTAACAAGCCCACAAATAAGCTTAAACAAACACCCTCTTAAGTGAACATATTGATGTGCTCTCACTTTCTCAATATTAGCAAAATTCTATTATGTGCTTCTAGATTTTT-AAAAATTACCTTACTAAAAATGAAAGTCTA-AAATTGAGAGTGAACATAACGTTTAAAAATTATGCTATATATAGTTTCTCTTTTGTGCTTATTTAGTGATAAATCATTGTTATTGTTTCCCAAAGTGTATACAACAGTTTTTAATGGTGATTGGCCAACAAAACAAGAACAATAATCATTAGAAATTTGATAGTTTAGTCTACTCAATGTTTTTTTCTCTACATTTTGGTAAAGAAAGTGATTATTATAGCTATAGAATATCATATTGTATTTTCCAAAAAAACTAGGATAAGTTTAAAAAATGTAAAAGGTAAAGAAGTGATGATATGAGGTGTAGTCAGTGATAAAGATTTGAGTTGTCCGGTAATTTTAGAGAAAGTTGTGTATAACAAGATTCACTCAGATTTCTTCTGTTCATTTTCACACCCATACCAGCTGGCACTGTTCCCAACTCGACACGTGTTGTACGGTCTGAATACAACCCTTTTGCTTTTACTAAACCCTAGCTAGTTCACGAGTGTAATATTTAATGCACACAAAAATTTGACTAGAAACATAGCTTTTGAAAAATGTACTTTGTTGGTTATCATATTTATTGTATTGGGTATGGTTTTGTTTAGGTGACAAATCAAGTGTTTAGGTTTGCTAAGAAGTCTGGTGCAAGTTACATCAACAAACCGAAAATGAGACACTATGTTCATTGTTACGCATTGCATTGTCTTGATGAGGAGGGGTCGAATGCGTTGAGGAGGGCTTATAAGGAGAGAGGAGAAAATGTTGGGGCATGGAGGCAGGCATGTTACAAGCCATTGGTGACTATCGCGGCTAGACAAGGTTGGGACATTGATGCTATATTTAACTCACATCCGCGTTTGTCTATATGGTATGTCCCAACCAAACTCA
>CiGY-LFY-1
TGTCGTGAGTTCTTGGTCCAAGTTCAGAACATTGCTAAAGAGAAAGGTGAAAAATGTCCTACAAAGGTATTGTCATTTTCCATTGTCCAACTTTTCATGTTACTATAACTCACATGAAGCTAAATGTTTTAGATTTGCTACATAATT----ATGTGCTCTTTTAAAGAGTATTCCACTCTTTAAAATGTTCTATATTTGTAGAAAAGGTGCACTTCTTTTGTTTAACATAACCTAAAATCTTG--------------------------------------------TTTGTTTTTCGGCTTATATTTCATGAGTCTTAATTTTCCGGCT--TATTTTGAGATGAGCCTTTATAAGTTTATTAT-ATAGGAAAAACTAATATAAGCACATAAGTCTCGAAATAAGGC-TGAAAATTAGAGCGTATGAAATATAAGCCTAAATCAGATAAGCTAACAAGCCCACAAATAAGCTTAAACAAACACCCTCTTAAGTGAACATATTGATGTGCTCTCACTTTCTCAATATTAGCAAAATTCTATTATGTGCTTCTAGATTTTT-AAAAATTACCTTACTAAAAATGAAAGTCTA-AAATTGAGAGTGAATATAACGTTTAAAAATTATGCTATATATAGTTTCTCTTTTGTGCTTATTTAGTGATAAATCATTGTTATTGTTTCCCAAAGTGTATACAACAGTTTTTAATGGTGATTGGCCAACAAAACAAGAACAATAATCATTAGAAATTTGATAGTTTAGTCTACTCAATGTTTTTTTCTCTACATTTTGGTAAAGAAAGTGATTATTATAGCTATAGAATATCATATTGTATTTTCCAAAAAAACTAGGATAAGTTTAAAAAATGTAAAAGGTAAAGAAGTGATGATATGAGGTGTAGTCAGTGATAAAGATTTGAGTTGTCCGGTAATTTTAGAGAAAGTTGTGTATAACAAGATTCACTCAGATTTCTTCTGTTCATTTTCATATCCATACCAGCTGGCACTGTTCCCAACTCGACACGTGTTGTACGGTCTGAAAACAACCCTTTTGCTTTTACTAAACCCTAGCTAGTTCACGAGTGTAATATTTAATGCGCACAAAAATTTGACTAGAAACATAGCTTTTGAAAAATGTACTTTGTTGGTTATCATATTTATTGTATTGGGCATGGTTTTATTTAGGTGACAAATCAAGTGTTTAGGTTTGCTAAGAAGGCTGGTGCAAGTTACATCAACAAGCCGAAAATGAGACACTATGTTCATTGTTACGCGTTGCATTGTCTTGATGAGGAGGGGTCGAATGCGCTGAGGAGGGCTTATAAGGAGAGGGGGGAAAATGTTGGGGCATGGAGGCAGGCATGTTACAAGCCATTGGTGACTATCGCGGCTAGGCAAGGTTGGGACATTGATGCTATATTTAACTCACATCCGCGTTTGTCTATATGGTATGTCCCAACCAAACTCA
>Cv-LFY-1
TGTCGTGAGTTCTTGGTCCAAGTTCAGAACATTGCTAAAGAGAAAGGTGAAAAATGTCCTACAAAGGTATTGTCATTTTCCATTGTCCAACTTTTCATGTTACTATAATTCACAACAAGCTAAATGTTTTAGATTTGCTGCATA--------------CTTTTAAAGAGTATTCCACTCTTTAAAATGTTCTATATTTGTAGAAAAGGTGCACTTCTTTTGTTTAACATAACCTAAAATTTTAGGGGGTGTTTGTTTAAGCT--TATATATGTGTCTTATGAGCTTATTTGTTTTTCGGCTTATATATTGAAAGTCTTAATTTTTCGACT--TATTTTGATACGGGCTTATATAAGTTTATTATGATATGATAAACTCATATAAGCCCATAAATCTCTAAATAAGCC-GGAAATTGGAGGGTTATAAAATATAAGCTCAAATAAGATAAGCTCCTAAACCCACATATAAGCTTGAACAAACACCCCTTAAAGTGAACATATTGATGTGCTCTCACTTTCTCAGTACCAGCAAAATTCTATTATGTGCTTCTA------------------------------------TTTAAATTAAGAGTGAACATAACGTTTAAAAAATATGCTATATATAGTTTCTCTTTTGTGCTTATTTAGTGATATATCATTGTTATTGTTTCCCAAAGTGTATACAACAGTTTTTAATGGTGATTGGCCAACAAAACAAGAACTATAATCATTAGAAATTTGGTAGTTTAGTCTACTCGATGGTTTTTTCTCTACATTTTGGTAAAGAAAGTGATTATTATAGCTACAGAATATCATATTGTATTTTCCAGAAAAACTAGGATAAGTTTAAAAAATGTAAAAGGTAAAGAAGTGATGATATGAGGTGTAGTCAGTGATAAAGATTTGAGTTGTCCGGTAATTTTAGAGAAAGTTGTGTATAACAAGATTCACTCAGATTTCTTCTGTTCATTTTCACACCCATACCAGCTGGCACTGTTCCCAACTCGACACGTGTTGTACGGTCTGAAAACAACCCTTTTGCTTTTACTAAACCCTAGCTAGTTCACGAGTGTAATATTTAATGCACACAAAAATTTGACTAGAAACATAGCTTTTGAAAAATGTACTTTGTTGGTTATCATATTTATTGTATTGGGTATGGTTTTGTTTAGGTGACAAATCAAGTGTTTAGGTTTGCTAAGAAGTCTGGTGCAAGTTATATCAACAAGCCGAAAATGAGACACTATGTTCATTGTTACGCGTTGTATTGTCTTGATGAGGAGGGGTCGAATGCGCTGAGGAGGGCTTATAAGGAGAGAGGAGAAAATGTTGGGGCATGGAGGCAGGCATGTTACAAGCCATTGGTGACTATCGCGGCGAGACAAGGTTGGGACATTGATGCTATATTTAACTCACATCCGCGTTTGTCTATATGGTATGTCCCAACCAAACTCA
>Cv-LFY-2
TGTCGTGAGTTCTTGGTCCAAGTTCAGAACATTGCTAAAGAGAAAGGTGGAAAATGTCCTACAAAGGTATTGTCATTTTCCATTGTCCAACTTTTCATGTTACTATAATTCACATGAAGCTAAATGTTTTAGATTTGCTACATAATT----ATGTGCTCTTTTAAAGAGTATTCCACTCTTTAAAATGTTCTATATTTGTAGAAAAGGTGCACTTCTTTTGTTTAACATAACCTAAAATCTTG--------------------------------------------TTTGTTTTTCGGCTTATATTTCATGAGTCTTAATTTTCCGGCT--TATTTTGAGATGGGCCTTTATAAGTTTATTAT-ATAGGAAAAACTAATATAAGCACATAAGTCTCGAAATAAGGC-TGAAAATTAGAGCGTATGAAATATAAGCCTAAATCAGATAAGCTAACAAGCCCACAAATAAGGTTAAACAAACACCCTCTTAAGTGAACATATTGATGTGCTCTCACTTTCTCAATATTAGCAAAATTCTATTATGTGCTTCTAGATTTTT-AAAAATTACCTTACTAAAAATGAAAGTCTA-AAATTGAGAGTGAACATAACGTTTAAAAATTATGCTATATATAGTTTCTCTTTTGTGCTTATTTAGTGATAAATCATTGTTATTGTTTCCCAAAGTGTATACAACAGTTTTTAATGGTGATTGGCCAACAAAACAAGAACAATAATCATTAGAAATTTGATAGTTTAGTCTACTCAAGGTTTTTTTTTCTACATTTTGGTAAAGAAAGTGATTATTATAGCTATAGAATATCATATTGTATTTTCCAAAAA-ACTAGGATAAGTTTAAAAATTGTAAAAGGTAAAGAAGTGATGATATGAGGTGTAGTCAGTGATAAAGATTTGAGTTGTCCGGTAATTTTAGAGAAAGTTGTGTATAACAAGATTCACTCAGATTTCTTCTGTTCATTTTCACACCCATACCAGCTGGCACTGTTCCCAACTCGACACGTGTTGTACGGTCTGAATACAACCCTTTTGCTTTTACTAAACCCTAGCTAGTTCACGAGTGTAATATTTAATGCACACAAAAATTTGACTAGAAACATAGCTTTTGAAAAATGTACTTTGTTGGTTATCATATTTACTGTATTGGGTATGGTTTTGTTTAGGTGACAAATCAAGTGTTTAGGTTTGCTAAGAAGGCTGGTGCAAGTTATATCAACAAGCCGAAAATGAGACACTATGTTCATTGTTACGCGTTGCATTGTCTTGATGAGGAGGGGTCGAATGCGCTGAGGAGGGCTTATAAGGAGAGAGGAGAAAATGTTGGGGCATGGAGGCAGGCATGTTACAAGCCATTGGTGACTATCGCGGCGAGACAAGGTTGGGACATTGATGCTATATTTAACTCACATCCGCGTTTGTCTATATGGTATGTCCCAACCAAACTCA
>Cv-LFY-3
TGTCGTGAGTTCTTGGTCCAAGTTCAGAACATTGCTAAAGAGAAAGGTGAAAAATGTCCCACAAAGGTATTATCATTTTCCATTGTCCACCTTTTCATGTTATTATAATTCACAAGAAGCTAAATGTTTTAGATTTGCTACATAATT----ATGTGCTCTTTTAAAGAGTATTCCACTCTTTAAAATGCTTTATATTTGTAAAAAAGGTGCACTACTTTTGTTTAACATAACCTATAATCTTATGGGATGTTTGTTTAAGTT----TATATATGTCTTATGAGCTTATTTGTTTTTTGGCTTATATTTCATAAGTCCTAATTTTCCGACT--TATTTTGATACGGGCTTATATAAGTTTATTATGATATGATAAACTCATATAAGCCCATAAATCTCTAAATAAGCCGGAAAATTGGAGGCTTATAAAATATAAGCCGAAATCAGATAAGCTCCTAAACTCACATATAAGCTTAAACAAACACCCTTTAAAGTGAACATATTGATGTGCTCTCACTTTCTCAGTATTAGCAAAATTCTATTATGTGCTTCTA------------------------------------TATAAATTAAGAGTGAACATAACGTTTAAAAAATATGCTATATATAGTTTCTCTTTTGTGTTTATTTGCAGATAAATCATTGTTATTGTTTCCCGAAGTGTATGCAACAGTTTTTAATGGTGATTGGACAACAAAACAAGAACTATAATCATTAGAAATTTGATAGTTTAGTCTACTCAATGGTTTTTTCTCTACATTTTGGTAAAGAAAGTGATTATTATAGCTATAGAATATCATATTGTATTTTCCAAAAAAACTAGGATAAGTTTAAAAAATGTAAAAGGTAAAGAAGTGATGATATGAGGTGTAGTCAGTGATAAAGATTTGAGTTGTCCGGTAATTTTAGAGAAAGTTGTGTATAACAAGATTCACTCAGATTTCTTCTGTTCATTTTCACACCCATACCAGCTGGCACTGTTCCCAACTCGACACGTGTTGTACGGTCTGAATACAA-CCTTTTGCTTTTACTAAACCCTAGCTAGTTCACGAGTGTAATATTTAATGC--ACAAAAATTTGACTAGAAACATAGCTTTTGAAAAATGTACTTTGTTGGTTATCATATTTATTGTATTCGGCATGGTTTTGTTTAGGTGACAAATCAAGTGTTTAGGTTTGCTAAGAAAGCTGGTGCAAGTTATATCAACAAGCCGAAAATGAGACACTATGTTCATTGTTACGCGTTGCATTGTCTTGATGAGGAGGGGTCGAATGCGCTGAGGAGGGCTTATAAGGAGAGAGGAGAAAATGTTGGGGCATGGAGGCAGGCATGTTACAAGCCATTGGTGACTATCGCGGCGAGACAAGGTTGGGACATTGATGCTATATTTAACTCACATCCGCGTTTGTCTATATGGTATGTCCCAACCAAACTC-
>Ot-LFY-1
----GTGAGTTCTTGGTCCAAGTTCAGAACATTGCTAAAGAGAAAGGTGAAAAATGTCCTACAAAGGTATTATCATTTTCCATTGTCCACCTTTTCATGTTATTATAATTCACAAGAAGCTAAATGTTTTAGATTTGCTACATAATT----ATGTGCTCTTTTAAAGAGTATTCCACTCTTTAAAATGCTCTATATTTGTAGAAAAGGTGCACTACTTTTGTTTAACATAACCTATAATCTTATGGGATGTTTGTTTAAGTT----TATATATGTCTTATGAGCTTATTTGTTTTTTGACTTATATTTCGTAAGTCCTAATTTTCCTACT--TATTTTGATACGGGCTTATATAAATTTATTATGATATGATAAACTCATATAAGCCCATAAATCTCTAAATAAACCGGAAAATTGGAGGCTTATAAAATATAAGCCGAAATCAGATAAGCTCTTAAACCCACATATAAGCTTAAACAAACACC-CTTAAAGTGAACATATTGATGTGCTCTCACTTTCTCAGTATTAGCAAAATTCTATTATGTGCTTCTA------------------------------------TATAAATTAAGAGTGAACATAACGTTT-AAAAATATGCTATATATAGTTTCTCTTTTGTGCTTATTTAGTGTTAAATCATTGTTATTGTTTCCCAAAGTGTATACAACAGTTTTTAATGGTGATTGGCCAACAAAACAAGAACTATAATCATTAGAAATTTTATAGTTTAGTCTACTCAATGGTTTTTTCTCTTCATTTTGGTAAAGAAAGTGATTATTATAGCTATAGAATATCATATTGKATTTTCCAAAAAAACTAGGATAAGTTTAAAAAATGTAAAAGGTAAAGAAGTGATGATATGAGGTGTAGTCAGTGATAAAGATTTGAGTTGTCCGGTAATTTTAGAGAAAGTTGTGTATAACATGATTCACTCAGATTTCTTCTGTTCATTTTCACACCCATACCAGCTGGCACTGTTCCCAACTCGACACGTGTTGTACGGTCTGAAAACAGCCCTTTTGCTTTTACTAAACCCTAGCTAGTTCACGAGTGTAATATTTAATGCACACAAGAATTTGACTAGAAACATAGCTTTTGAAAAATGTACTTTGTTGGTTATCCTAATTATTGTATTGGGTGTGGTTTTGTTTAGGTGACAAATCAAGTGTTTAGGTTTGCTAAGAAGGCTGGTGCAAGTTATATCAACAAGCCGAAAATGAGACACTATGTTCATTGTTACGCGTTGCATTGTCTTGATGAGGAGGGGTCGAATGCGTTGAGGAGGGCTTATAAAGAGAGAGGAGAAAATGTTGGGGCATGGAGGCAGGTATGTTACAAGCCATTGGTGACTATTGCGGCTAGACAAGGTTGGGACATTGATGCTATATTTAACTCACATCCGCGTTTGTCTATATGGTATGTCCCAACCAAACTCA
>Ol-LFY-1
TGTCGTGAGTTCTTGGTCCAAGTTCAGAACATTGCTAAAGAGAAAGGTGAAAAATGTCCTACAAAGGTATTGTCATTTTCCATTGTTCACCTTTTCATGTTACTATAATTCACAAGAAGCTAAATGTTTTAGATTTGCTACATAATT----ATGTGCTCTTTTAAAGAGTATTCCACTCTTTAAAATGTTCTATATTTGTAGAAAAGGTGCACTTCTTTTGTTTAACATAACCTAAAATCTTG--------------------------------------------TTTGTTTTTCGGCTTATATTTCATGAGTCTTAATTTTCCGGCT--TATTTTGAGACGGGCTTTTATAAGTTTATTAT-ATAGGAAAAACTAATATAAGCACATAAGTCTCGAAATAAGGC-TGAAAATTAGAGCATATGAAATATAAACCGAAATCAGATAAGCTAACAATCCCACAAATAAGCTTAAACAAACCCCTCTTAAAGTGAACATATTGATGTGCTCTCACTTTCTCAATTTTAGCAAAATTCTATTATGTGCTTCTAGATATTTAAAAAATTACTGTACTAAAAATGAAAGTCTATAAATTGAGAGTGAACATAACGTTTAACAAATATGCTATATATAGTCTCTCTTTTGTGCTTATTTAGTGATAAATCATTGTTATTGTTTCCCAAAGTGTATACAACAGTTTTTAATGGTGATTGGCCAACAAAACAAGAACTATAATCATTAGAAATTTGATAGTTTAGTCTACTCAATGGTTTTTTCTCTACATTTTGGTAAAGAAAGTGATTATTATAGCTATAGAATATCATATTGTATTTTCCAAAAAAACTAGGATAAGTTTAAAAAATGTAAAAGGTAAAGAAGTGATGATATGAGGTGTAGTCAGTGATAAAGATTTGAGTTGTCCGGTAATTTTAGAGAAAGTTGTGTATAACATGATTCACTCAGATTTCTTCTGTTCATTTTCACACCCATACCAGCTGGCACTGCTCCCAACTCGACACGTGTTGTACGGTCTGAAAACAACCCTTTTGCTTTTACTAAACCCTAGCTAGTTCACGAGTGTAATATTTAATGCACACAAGAATTTGACTAGAAACATAGCTTTTGAAAAATGTACTTTGTTGGTTATCCTAATTATTGTATTGGGTGTGGTTTTGTTTAGGTGACAAATCAAGTGTTTAGGTTTGCTAAGAAGGCTGGTGCAAGTTATATCAACAAGCCGAAAATGAGACACTATGTTCATTGTTACGCGTTGCATTGTCTTGATGAGGAGGGGTCGAATGCGTTGAGGAGGGCTTATAAAGAGAGAGGAGAAAATGTTGGGGCATGGAGGCAGGTATGTTACAAGCCATTGGTGACTATTGCGGCTAGACAAGGTTGGGACATTGATGCTATATTTAACTCACATCCGCGTTTGTCTATATGGTATGTCCCAACCAAACTCG
>Cm-LFY-1
TGTCGTGAGTTCTTGGTCCAAGTTCAGAACATTGCTAAAGAGAAAGGTGAAAAATGTCCTACAAAGGTATTGTCATTTTCCATTGTCCAACTTTTCATGTTACTATAATTCACAAGAAGCTAATTGTTTTAGATTTGCTACATATTT-ATAATGTGCTCTTTTAAAGAGTATTCCACTCTTTAAAATGTTCTATATTTGTAGAAAAGGTGCACTACTTTTGTTTAACATAACCTATAATCTTATGGGGTGTCTCTTTAAGCT----TATATGTGGCTTATGAGCTTATTTGTTTTTTGGCTTATATTTCTTAAGTCTTAATTTTCCGACT--TATTTTAATACGGGCTTATATAAATTTATTATGATATGATAAACTCATATAAGCCTATAAATCTCTAAATAAGCC-GGAAAATTGAGGCTTATAAAATATAAGTCGAAATCAGATAAGCTCATA-------------------ATAAACACCCCTT--AGTGAACATATTGATGTGCTCTCACTTTCTCAATATTAGCAAAATTCTATTATGTGCTTCTAGATATTTAAAAAATTACTGTA--AAAAATGAAAGTCTATAAATTGAGAGTGAACATAAAGTTTAAAAAATATGCTATATATAGTTTCTCTTTCGTGCTTATTTAGTGATAAATCCTTGTTATTGTTTCCCGAAGTGAATACAACAGTTTTTAATGGTGATTGGCCAACAAAACAAGAACTATAATCATTAGAAATTTGATAGTTTAGTCTACTCAATGGTTTTTTCTCTACATTTTGGTAAAGAAAGTGATTATTATAGCTATAGAATATCATATTGTATTTTCCAAAAAAATTAGGATAAGTTTAAAAAATGTAAAAGGTAAAGAAGTGATGATATGAGGTGTAGTCAGTGATAAAGATTTGAGTTGTCCGGTAATTTTAGAGAAAGTTGTGTATAACAAGATTCACTCAGATTTCTTCAGTTCATTTTCACACTCATACCAGCTGGCACTTTTCCCAACTCGACACGTGTTGTACGGTCTGAAAACAACCCTTTTGCTTTTACTAAACCCTAGCTAGTTCACGAGTGTAATATTTAATGCACACAAAAATTTGACTAGAAACATAGCTTTTGAAAAATGTACTTTGTTGGTTATCATATTTATTGTATTGGGTATGGTTTTGTTTAGGTGACAAATCAAGTGTTTAGGTTTGCTAAGAAGGCTGGTGCAAGTTACATCAACAAGCCGAAAATGAGACATTATGTTCATTGTTACGCGTTGCATTGTCTTGATGAGGAGGGGTCGAATGCGTTGAGGAGGGCTTATAAGGAGAGAGGAGAAAATGTTGGGGCATGGAGGCAGGCATGTTACAAGCCGTTGGTGACTATTGCGGCTAGACAAGGTTGGGACATTGATGCTATATTTAACTCACATCCGCGTTTGTCTATATGGTATGTCCCAACCAAACTCA
>Cm-LFY-2
TGTCGTGAGTTCTTGGTCCAAGTTCAGAACATTGCTAAAGAGAAAGGTGAAAAATGTCCTACAAAGGTATTGTCATTTTCCATTGTCCAACTTTTCATGTTACTATAATTCACAAGAAGCTAAATGTTTTAGATTTGCTACATA--------------CTTTTAAAGAGTATTCCACTCTTTAAAATGTTCTATATTTGTAGAAAAGGTGCACTTCTTTTGTTTAACATAACATAAAATCTTA-GGGGTGTCTCTTTAAGCT----TATATGTGGCTTATGAGCTTATTTGTTTTTTGGCTTATATTTCATAAGTCTTAATTTTCTGGTT--TATTTTAAGACGGGCTTATATAAGTTTATTATGATATGATAAACTCATATAAGCTCATAAGTCTCTAAATAAGCC-GGAAAATTAAGACTTATAAAATATAAACTGAAATCAGATAAGCTTATAAGCTTACATATAAGCTTAAACAAACACCCCTTAAAGTGAACATATATATGTGCTCTCACTTTC----TATTAGCAAAATTCTCTTATGTGCTTCTAAATTTTTAAAAAATTACTTTACTAGAAATGAAAGTCTATAAATTGAGAGTGAACATAACTTTTAAAAAATATGCTATATATAGTTTCTCTTTTGTGCTTATTTAGTGATAAATCATTGTTATTGTTTCCCAAAGTGTATACAACAGTTTTTAATGGTGATTGGCCAACAAAACAAGAACTATAATCATTAGAAATTTGATAGTTTAGTCTACTCAATGGTTTTTTCTCTACATTTTGGTAAAGAAGTTGATTATTATAGCTATAGAATATCATATTGTATTTTCCAAAAAAACTAGGATAAGTTTAAAAAATGTAAAAGGTAAAGAAGTGATGATATGAGGTGTAGTCAGTGATAAAGATTTGAGTTGTCCGGTAATTTTAGAGAAAGTTGTGTATAACAAGATTCACTCAGATTTCTTCTGTTCATTTTCACACTCATACCAGCTGGCACTTTTCCCAACTCGACACGTGTTGTACGGTCTGAAAACAACCCTTTTGCTTTTACTAAACCCTAGCTAGTTCACGAGTGTAATATTTAATGCACTCAAAATTTTGACTAGAAACATAGCTTTTGAAAAATGTACTTTGTTGGTTATCATATTTATGGTATTGGGTATGGTTTTGTTTAGGTGACAAATCAAGTGTTTAGGTTTGCTAAGAAGGCTGGTGCAAGTTATATCAACAAGCCGAAAATGAGACACTATGTTCATTGTTACGCGTTGCATTGTCTTGATGAGGAGGGGTCGAATGCGTTGAGGAGGGCTTATAAGGAGAGAGGAGAAAATGTTGGGGCATGGAGGCAGGCATGTTACAAGCCATTGGTGACTATTGCGGCTAGACAAGGTTGGGACATTGATGCTATATTTAACTCACATCCGCGTTTGTCTATATGGTATGTCCCAACCAAACTCA
>Cmo-LFY-1
TGTCGTGAGTTCTTGGTCCAAGTTCAGAACATTGCTAAAGAGAAAGGTGAAAAATGTCCTACAAAGGTATTGTCATTTTCCATTGTCCAACTTTTCATGTTACTATAATTCACAACAAGCTAAATGTTTTAGATTTGCTACATA--------------CTTTTAAAGAGTATTCCACTCTTTAAAATGTTCTATATTTGTAGAAAAGGTGCACTTCTTTTGTTTAACATAACCTAAAATTTTA-GGGGTGTTTGTTTAAGCT--TATATATGTGTCTTATGAGCTTATTTGTTTTTTGGCTTATATATCGAAAGTCTTAATTTTCCGACT--TATTTTTATACGGGCTTATATAAGTTTATTATGATATGATAAACTTATATAAGCCCATAAATCTCTAAATAAGCC--GGAAACTGAGGCTTATAAAATATAAGCTGAAATAAGATAAGCTCCTAAACCTACATATAAGCTTAAACAAACACCCCTTAAAGTGAACATATTGATGTGCTCTCACTTTCTCAGTATTAGCAAAATTCTATTATGTGCTTCTA------------------------------------TATAAATTAAGAGTGAACATAACGTTTAAAAAATATGCTATATATAGTTTCTCTTTTGTGCTTATTTAGTGATAAATCATTGTTATTGTTTCCCGAAGTGAATACAACAGTTTTTAATGGTGATTGGCCAACAAAACAAGAACTATAATCATTAGAAATTTGATAGTTTAGTCTACTCAATGGTTTTTTCTCTACATTTTGGTAAAGAAACTGATTATTATAGCTATAGAATATCATATTGTATTTTCCAAAAAAACTAGGATAAGTTTAAAAAATGTAAAAGGTAAAGAAGTGATGATATGAGGTGTAGTCAGTGATAAAGATTTGAGTTGTCCGGTAATTTTAGAGAAAGTTGTGTATAACAAGATTCACTCAGATTTCTTCTGTTCATTTTCACACTCATACCAGCTGGCACTGTTCCCAACTCGACACGTGTTGTACGGTCTGAAAACAACCCTTTTGCTTTTACTAAACCCTAGCTAGTTCACGAGTGTAATATTTAATGCACACAAAAATTTGACTAGAAACATAGCTTTTGAAAAATGTACTTTGTTGGTTATCATATTTATTGTATTGGGTATGGTTTTGTTTAGGTGACAAATCAAGTGTTTAGGTTTGCTAAGAAGTCTGGTGCAAGTTATATCAACAAGCCGAAAATGAGACACTATGTTCATTGTTACGCGTTGCATTGTCTTGATGAGGAGGGGTCGAATGCGTTGAGGAGGGCTTATAAGGAGAGAGGAGAAAATGTTGGCGCATGGAGGCAGGCATGTTACAAGCCATTGGTGACTATCGCGGCTAGACAAGGTTGGGACATTGATGCTATATTTAACTCACATCCGCGTTTGTCTATATGGTATGTCCCAACCAAACTCA
>Csi-LFY-1
TGTCGTGAGTTCTTGGTCCAAGTTCAGAACATTGCTAAAGAGAAAGGTGAAAAATGTCCTACAAAGGTATCGTCATTTTCCATTGTCCAACTTTTCATGTTACTATAATTCACAAGAAGCTAAATGTTTTAGATTTGCTACATAATT----ATGTGCTCTTTTAAAGAGTATTCCACTCTTTAAAATGTTCTATATTTGTAGAAAAGGTGCACTTATTTTGTTTAACATAACATAAAATCTTAATGGGTGTTTGTTTAAGCT----TATATGTGGCTTATGAGCTTATTTATTATTCGGCTTATATTTTATAAGTTATATTTTTCCGGCT--TATTTTGCGACGGATTTATATAAGTTTATTATAATGTGATAAACTAATATAAGCCTATAAATCTCTAAATAAGCC-TGAAAATTAGAGCAGATAAAAAATAAACCGAAATCAGATAAGCTCATTAGCCCGCAAATAAGCTTAAACAAACACCCTCTTAAGTGAACATATTGATGTGCTCTCACTTTCTCAATATTAGCAAAATTCTATTATGTGCTTCTAGATTTTTAAAAAATTACTTTACTAAAAATGAAAGTCTATAAATTGAGAGTGAACATAACTTTCAAAAAATATGCTATATATAGTTTCTCTTTTGTGCTTA----GTGATAAATCATTGTTATTGTTTCCCAAAGTGAATACAACAGTTTTTTATGG-GATTGGCCAACAAAACAAGAACTATAATCATTAGAAATTTGATAGTTTAGTCTACTCAATAGTTTTTTCTCTACATTTTGGTAAAGAAAGTGATTATTATAGCTATAGAATATCATATTGTATTTTCCAAAAAAACTAGGATAAGTTTAAAAAATGTAAAAGGTAAAGAAGTGATGATATGAGGTGTAGTCAGTGATAAAGATTTGAGTTGTCCGGTAATTTTAGAGAAAGTTGTGTATAACAAGATTCACTCAGATTTCTTCTGTTCATTTTCACACTCATACCAGCTGGCACTTTTCCCAACTCGACACGTGTTGTACGGTCTGAATACAACCCTTTTGCTTTTACTAAACCCTAGCTAGTTCACGAGTGTAATATTTAATGCACACAAAAATTTGACTAGAAACATAGCTTTTGAAAAATGTACTTTGTTGGTTATCATATTTATTGTATTGGGTATGGTTTTGTTTAGGTGACAAATCAAGTGTTTAGGTTTGCTAAGAAGGCTGGTGCAAGTTATATCAACAAGCCGAAAATGAGACACTATGTTCATTGTTACGCGTTGCATTGTCTTGATGAGGAGGGGTCGAATGCGTTGAGGAGGGCTTATAAGGAGAGAGGAGAAAATGTTGGGGCATGGAGGCAGGCATGTTACAAGCCGTTGGTGACTATTGCGGCTAGACAAGGTTGGGACATTGATGCTATATTTAACTCACATCCGCGTTTGTCTATATGGTATGTCCCAACCAAACTCA
>Cor-LFY-1
TGTCGTGAGTTCTTGGTCCAAGTTCAGAACATTGCTAAAGAGAAAGGTGAAAAATGTCCTACAAAGGTATTGTCATTTTCCATTGTCCAACTTTTCATGTTACTATAATTCACAACAAGCTAAATGTTTTAGATTTGCTACATAATT----ATCTGCTCTTTTAAAGAGTATTCCACTCTTTAAAATGTTCTCTATTTGTAGAAAAGGTGCACTTCTTTCGTTTAACATAACAGAAAATCTTAGGGGATGTT--GTTAAACT----TGTACGTGGCTTATTAGCTTATTTGTTTTTCGGCTTATAAATCATAAGTCTTAGTTT--CGGCCTTTATTTTGAGACGGTCTTATATAACTTTATTATTATATGATAAAATTATATAAGTCCATAAATCTCTAAATAAGCC-GGAAAATTTAAGCTTGTGAAATATAAACAAATACCAGATAAGCTCATAAGCCCACATATAAGCTTGAACAAACACCTCATAAAGTGAACATATTGATGTGCTCTCACTTTCTCAATATTAGCAAAATTCTATTATGTGCTTCTAGATTTTTAAAAAATTACTTTACTAAAAATGAAAGTCTATAAATTGAGAGTGAACATAACATTTAAAAAATATGCTACATATAGTTTCTCTTTTGTGCTTATTTAGTGATAAATCATTGTTATTGTTTCCCAAAGTGTATACAACAGTTTTTAAAGGTGATTAGCCAACAAAACAAGAACTATAATCATTAGAAATTTGATAGTCTAGTCTATACAATGGTTTTTTCTCTACATTTTGGTAAAGAAAGTGATTATTATAGCTATAGAATATCATATTGCATTTTCCAAAAAAACTAGGATAAGTTTAAAAAATGTAAAAGGTAAAGAAGTGATGATATGAGGTGTTGTCAGTGATAAAGATTTGAGTTGTCCGGTAATTTTAGAGAAAGTTGTGTATAACAAGATTCACTCAGATTTCTTCTGTTCATTTTCACACCCATACTAGCTGGCACTGTTCCCAACTCGACACGTGTTGTACGGTCTGAAAACAACCCTTTTGCTTTTACTAAACCCTAGCTAGTTCACGAGTGTATTATATAATACACATAAAAATTTGACTAGAAACATAACTTTTGAAAAATGTACTTTGTTGGTTATCATATTTATTGTATTGGGTATGGTTTTGTTTAGGTGACAAATCAAGTGTTTAGGTTTGCTAAGAAGGCTGGTGCAAGTTATATTAACAAGCCGAAAATGAGACACTATGTTCATTGTTACGCGTTGCATTGTCTTGATGAGGAGGGGTCGAATGCGTTGAGGAGGGCTTATAAGGAGAGAGGAGAAAATGTTGGGGCATGGAGGCAGGCATGTTACAAGCCGTTGGTGACTATTGCGGCTAGACAAGGTTGGGACATTGATGCTATATTTAACTCACATCCGCGTTTGTCTATATGGTATGTCCCAACCAAACTCA
>Cna-LFY-1
TGTCGTGAGTTCTTGGTCCAAGTTCAGAACATTGCTAAAGAGAAAGGTGAAAAATGTCCTACAAAGGTATTGTCATTTTCCATTGTCCAACTTTTCATGTTACTATAATTCACAACAAGCTAAATGTTTTAGATTTGCTACATA--------------CTTTTAAAGAGTATTCCACTCTTTAAAATGTTCTATATTTGTAGAAAAGGTGCACTTCTTTTGTTGAACATAACATAAAATCTTA---GGTGTTTGTTTAAGCT----------------------TTATTTGTTTTTCGGCTTATATTTCATAAGTCTTAATTTTCCTACT--TATTTTAATACGGGCTTATATAAGTTTATTATGATATGATAAACTCATATAAACTCATAAGTCTCTAAATAAGCC-GGAAAATTGAGGCTTATTAAATATAAGCTAAAATTAGATAAGCTCATAAGCTCACATATAAGCTTAAACAAACACCCTCTTAAGTGAACATATTGATGTGCTCTCACTTTCTCAATATTAGCAAAATTCTATTATGTGCTTCTAGTTTTTTTTAAAGTTACTTTACTAAAATTGAAAGTTTTTAAATTGAGAGTGAACATAGCGTTTAAAAAATATGCTATATATAGTTTCTCTTTTGTGCTTATTTAGTGTTAAATCATTGTTATTGTTTCCCAAAGTGAATACAACAGTTTTTAATGGTGATTGGCCAACAAAACAAGAACTATAATCATTAGAAATTTGATAGTTTAGTCTACTCAATGGTTTTTTCTCTACATTTTGGTAAAGAAAGTGATTATTATAGCTATAGAATATCATATTGTATTTTCCAAAAAAACTAGGATAAGTTTAAAAAATGTAAAAGGTAAAGAAGTGATGATATGAGGTGTAGTCAGTGATAAAGATTTGAGTTGTCCGGTAATTTTAGAGAAAGTTGTGTATAACAAGATTCACTCAGATTTCTTCTGTTCATTTTCACACTCATACCAGCTGGCACTTTTCCCAACTCGACACGTGTTGTACGGTCTGAAAACAACCCTTTTGCTTTTACTAAACCCTAGCTAGTTCACGAGTGTAATATTTAATGCACACAAAAATTTGACTAGAAACATAGCTTTTGAAAAATGTACTTTGTT-GTTATCATATTTATTGTATTGGGTATGGTTTTGTTTAGGTGACAAATCAAGTGTTTAGGTTTGCTAAGAAGGCTGGTGCAAGTTATATCAACAAGCCGAAAATGAGACACTATGTTCATTGTTACGCCTTGCATTGTCTTGATGAGGAGGGGTCAAATGCGTTGAGGAGGGCGTATAAGGAGAGAGGTGAAAATGTTGGCGCATGGAGGCAGGCATGTTACAAGCCATTGGTGACTATTGCGGCTAGACAAGGTTGGGACATTGATGCTATATTTAACTCACATCCGCGTTTGTCTATATGGTATGTCCCAACCAAACTCA
>Cna-LFY-2
TGTCGTGAGTTCTTGGTCCAAGTTCAGAACATTGCTAAAGAGAAAGGTGAAAAATGTCCTACAAAGGTATTGTCATTTTCCATTGTCCAACTTTTCATGTTACTATAATTCACAACAAGCTAAATGTTTTAGATTTGCTACATAATT----ATGTGCTCTTTTAAAGAGTATTCCACTCTTTAAAATGTTCTATATTTGTAGAAAAGGTGCACTTCTTTTGTTGAACATAACATAAAATCTTA---GGTGTTTGTATAAGCT----------------------TTATTTGTTTTTCGGCTTATATTTCATAAGTCTTAATTTTCCTACT--TATTTTAATACGGGCTTATATAAGTTTATTATGATATGATAAACTCATATAAACCCATAAGTCTCTAAATAAGCC-GGAAAATTGAAGCTTATTAAATATAAGCTAAAATTAGATAAGCTCATAAGCTCACATATAAGCTTAAACAAACACCCTATTAAGTGAACATATTGATATGTGCTCACTTTCTCAATATTAGCAAAATTCTATTATGTGCTTCTAGTTTTTTTAAAAGTTACTTTACTAAAATTGAAAGTTTATAAATTGAGAGTGAACATAGCGTTTAAAAAATATGCTATATATAGTTTCCCTTTTGTGCTTATTTAGTGATAAATCATTGTTATTGTTTCCCAAAGTGAATACAACAGTTTTTAATGGTGATTGGCCAACAAAACAAGAACTATAATCATTAGAAATTTGATAGTTTAGTCTACTCAATGGTTTTTTCTCTACATTTTGGTAAAGAAAGTGATTATTATAGCTATAGAATATCATATTGTATTTTCCAAAAAAACTAGGATAAGTTTAAAAAATGTAAAAGGTAAAGAAGTGATGATATGAGGTGTAGTCAGTGATAAAGATTTGAGTTGTCCGGTAATTTTAGAGAAAGTTGTGTATAACAAGATTCACTCAGATTTCTTCTGTTCATTTTCACACTCATACCAGCTGGCACTTTTCCCAACTCGACACGTGTTGTACGGTCTGAAAACAACCCTTTTGCTTTTACTAAACCCTAGCTAGTTCACGAGTGTAATATTTAATGCACACAAAAATTTGACTAGAAACATAGCTTTTGAAAAATGTACTTTGTTGGTTATCATATTTATTGTATTGGGTATGGTTTTGTTTAGGTGACAAATCAAGTGTTTAGGTTTGCTAAGAAGGCTGGTGCAAGTTACATCAACAAGCCGAAAATGAGACATTATGTTCATTGTTACGCGTTGCATTGTCTTGATGAGGAGGGGTCAAATGCGTTGAGGAGGGCTTATAAGGAGAGAGGAGAAAATGTTGGGGCATGGAGGCAGGCATGTTACAAGCCGTTGGTGACTATTGCGGCTAGACAAGGTTGGGACATTGATGCTATATTTAACTCACATCCGCGTTTGTCTATATGGTATGTCCCAACCAAACTCA
>Cna-LFY-3
TGTCGTGAGTTCTTGGTCCAAGTTCAGAACATTGCTAAAGAGAAAGGTGAAAAATGTCCTACAAAGGTATTGTCATTTTCCATTGTCCAACTTTTCATGTTACTATAATTCACAACAAGCTAAATGTTTTAGATTTGCTACATAAAT----ATGTGCTCTTTTGAAGAGTATTCCACTCTTTAAAATGTTCTATATTTGTTGAAAAGGTGCACTTCTTTCGTTTAACATAATAGAAAATCTTAGGGGATGTT--GTTAATCT----TGTACGTGGCTTATTAGCTTATTTGTTTTTCGGCTTATATTTCATAAGTCTTAGTTTTCCGGCA--TATTTTGAGACGGTCTTATATAATTTTATTATTGTATGATAAACTCATATAAGTCTATAAATCTTTAAATAAGCT-GGAAAATTAAGGCTTAT-AAATATAAGCCAA--------------------------------------------------AAGTGAAGATATTGATGTGATCTTTCGTTCTCAATATTAGCAAAATTCTATTATGTGTTTCTAGTTTTTTTAAAATTTACTGTACTAAAAATGGAAGTCTATAAATTGAGAGTGAACTTAACGTCTAAAAAATATGCTATATATAGTTTCTCTTTTGTGCTTATTTAGTGATAAATCATTGTTATTGTTTCCCAAAGTGAATACAACAGTTTTTAATGGTGATTGGCCAACAAAACAAGAACTATAATCATTAGAAATTTGACAGTTTAGTCTACTCAATGGTTTTTTCTCTACATTTTGGTAACGAAAGTGATTATTATAGCTATAGAATATCATATTGTATTTTCCAAAAAAACTAGGATAAGTTTAAAAAATGTAAAAGGTAAAGAAGTGATGATATGAGGTGTAGTCAGTGATAAAGATTTGAGTTGTCCGGTAATTTTAGAGAAAGTTGTGTATAACAAGATTCACTCAGATTTCTTCTGTTCATTTTCACACTCATACCAGCTGGCACTTTTCCCAACTCGACACGTGTTGTACGGTCTGAAAACAACCCTTTTGCTTTTACTAAACCCTAGCTAGTTCACGAGTGTAATATTTAATGCACACAAAAATTTGACTAGAAACATAGCTTTTGAAAAATGTACTTTGTTGTTTATCATATTTATTGTATTGGGTATGGTTTTGTTTAGGTGACAAATCAAGTGTTTAGGTTTGCTAAGAAGGCTGGTGCAAGTTATATCAACAAGCCGAAAATGAGACACTATGTTCATTGTTACGCCTTGCATTGTCTTGATGAGGAGGGGTCAAATGCGTTGAGGAGGGCGTATAAGGAGAGAGGTGAAAATGTTGGCGCATGGAGGCAGGCATGTTACAAGCCATTGGTGACTATTGCGGCTAGACAAGGTTGGGACATTGATGCTATATTTAACTCACATCCGCGTTTGTCTATATGGTATGTCCCAACCAAACTCA
>Cna-LFY-4
TGTCGTGAGTTCTTGGTCCAAGTTCAGAACATTGCTAAAGAGAAAGGTGAAAAATGTCCTACAAAGGTATTGTCATTTTCCATTGTCCATTTTTTTATGTTACTATAATTCACAACAAGCTAAATGTTTTAGATTTGCTACATA--------------CTTTTAAAGAGTATTCCACTCTTTAAAATGTTCTATATTTGTAGAAAAGGTGCACTTCTTTTATTTAACATAACATAAAATCTTA---GGTGTTTCTTTATGCT----TATATGTGACTTATTAGC---TTTTTTTTTCGGCTTGTATTTCATAAGTCTTAATTTTCCGACT--TATTTTGATACGGGCTTATATAAGTTTATTATGATATGATTAACTCATATAAGCCCATACGTCTCTAAATAGC---TAGAAATTGAGGCTTATAAAATATAAGCGAAAATCAGATAAGCTCATAAGCCCACATATAAGCTTAAAGAAACCCCCCTTAAAGTGAACATATTGAGGTGCTCTCACTTTCTCAGTATTAGCAAAATTCTATTATGTGCTTCTA------------------------------------TATAAATTATGAGTGAACATAACGTTTAAAAAATATGCTATATACAGTTTCTCTTTTGTGCTTATTTAGTGATAAATCATTGTTATTGTTTCCCGAAGTGTAT---ACAGTTTTTAATGGTGATTGGCCAACAAAACAAGAACTATAATCATTAGAAATTTGATAGTTTAGTCTACTCAATGGTTTTTTCTCTACATTTTGGTAAAGAAAGTGATTATTATAGCTATAGAATATCATATTGTATTTTCCAAAAAAACTAGGATAAGTTTAAAAAATGTAAAAGGTAAAGAAGTGATGATATGAGGTGTAGTCAGTGATAAAGATTTGAGTTGTCCGGTAATTTTAGAGAAAGTTGTGTATAACAAGATTCACTCAGATTTCTTCTGTTCATTTTCACACTCATACCAGCTGGCACTTTTCCCAACTCGACACGTGTTGTACGGTCTGAAAACAACCCTTTTGCTTTTACTAAACCCTAGCTAGTTCACGAGTGTAATATTTAATGCACACAAAAATTTGACTAGAAACATAGCTTTTGAAAAATGTACTTTGTTGGTTATCATATTTATTGCATTGGGTATGGTTTTGTTTAGGTGACAAATCAAGTGTTTAGGTTTGCTAAGAAGGCTGGTGCAAGTTATATCAACAAGCCGAAAATGAGACACTATGTGCATTGTTACGCGTTGCATTGTCTTGATGAGGAGGGGTCGAATGCGTTGAGGAGGGCTTATAAGGAGAGAGGGGAAAATGTTGGGGCATGGAGGCAGGCATGTTACAAGCCATTGGTGACTATTGCGGCTAGACAAGGTTGGGACATTGATGCTATATTTAACTCACATCCGCGTTTGTCTATATGGTATGTCCCAACCAAACTCA
>Car-LFY-1
TGTCGTGAGTTCTTGGTCCAGGTTCAGAACATTGCTAAAGAGAAAGGTGAAAAATGTCCTACAAAGGTATTGTCATTTTCCATTGTCCAACTTTTCATGTTACTATAATTCACATGAAGCTAAATGTTTTAGATTTGCTACATAATT----ATGTGCTCTTTTAAAGAGTATTCCACTCTTTAAAATGTTCTATATTTGTAGAAAAGGTGCACTTTTTTTGTTTAACATAACCTAAAATCTTG--------------------------------------------TTTGTTTTTCGGCTTATATTTCATGAGTCTTAATTTTCCGGCT--TATTTTGAGATGGGCCTTTATAAGTTTATTAT-ATAGGAAAAACTAATATAAGCACATAAGTCTCGAAATAAAGC-CGAAAATTAGAGCGTATGAAATATAAGCCGAAATCAGATAAGCTAACAAGCCCACAAATAAGCTTAAACAAACACCCTCTTAAGTGAACATATTGATGTGCTCTCACTTTCTCAATATTAGCAAAATTATATTATGTGCTTCTAGATTTTT-AAAAATTACCTTACTAAAAATGAAAGTCTA-AAATTGAGAGTGAATATAACGTTTAAAAATTATGCTATATATAGTTTCTCTTTTGTGCTTATTTAGTGATAAATCATTGTTATTGTTTCCCAAAGTGTATACAACAGTTTTTAATGGTGATTGGCCAACAAAACAAGAACTATAATCATTAGAAATTTGATAGTTTAGTCTACTCAATGGTTTTTTCTCTACATTTTGGTAAAGAAAGTGATTATTATAGCTATAGAATATCATATTGTATTTTCCAAAAAAACTAGGATAAGTTTAAAAAATGTAAAAGGTAAAGAAGTGATGATATGAGGTGTAGTCAGTGATAAAGATTTGAGTTGTCCGGTAATTTTAGAGAAAGTTGTGTATAACAAGATTCACTCAGATTTCTTCTGTTCATTTTCACACCCATACCAGCTGGCACTGTTCCCAACTCGACACGTGTTGTACGGTCTGAAAACAACCCTTTTGCTTTTACTAAACCCTAGCTAGTTCACGAGTGTAATATTTAATGCACACAAAAATTTGACTAGAAACATAACTTTTGAAAAATGTACTTTGTTGGTTATCATATTTATTGTATTGGGTATGGTTTTGTTTAGGTGACAAATCAAGTGTTTAGGTTTGCTAAGAAGGCAGGTGCAAGTTATATCAACAAGCCGAAAATGAGACACTATGTTCATTGTTACGCGTTGCATTGTCTTGATGAGGAGGGGTCGAATGCGTTGAGGAGGGCTTATAAGGAGAGAGGGGAAAATGTTGGGGCATGGAGGCAGGCATGTTACAAGCCATTGGTGACTATTGCGGCTAGACAAGGTTGGGACATTGATGCTATATTTAACTCACATCCGCGTTTGTCTATATGGTATGTCCCAACCAAACTCA
>Car-LFY-2
TGTCGTGAGTTCTTGGTCCAAGTTCAGAACATTGCTAAAGAGAAAGGTGAAAAATGTCCTACAAAGGTATTGTCATTTTCCATTGTCCAACTTTTCATGTTACTATAATTCACAACACGCTAAATGTTTTAGATTTGCTACATG--------------CTTTTAAAGAGTATTCCACTCTTTATAATGTTCTATATTTGTAGAAAAGGTGCACTTCTTTTGTTTAACAT-ACCTAAAATCTTAGGGGGTGTTTGTTTAAGCT----TATATGTGTCTTATGAGCTTATTTGTTTTTCGGCTTATATCTCGTAAGTCCTAATTTTCCGACT--TATTTTGATACGGGCTTATATAAGTTTATTATGATATGATAAACTCATATAAGCCTATAAATCTCTAAATAAGCC-GGAAATTTGAAGCTTAAAAAATATAAGCCGAAATCAGATAAGCTCCTAAACCCACATATAAGCTTAAACAAACACCCCTTAAAGTGAACATATTGATGTGCTCTCACTTTCTCAGTATTAGCAAAATTCTATTATGTGCTTCTA------------------------------------TATAAATTAATAGTGAACATAACGTTTAAAAAATATGCTATATATAGTTTCTCTTTTGTGCTTATTTTGTGATAAATCATTGTTATTGTTTCCCGAAGTGAATACAACAGTTTTTAATGGTGATTGGCCAACAAAACAAGAACAATAATCATTAGAAATTTGATAGTTTAGTCTACTCAATG-TTTTTTCTCTACATTTTGGTAAAGAAAGTGATTATTATAGCTATAGAATATCATATTGTATTTTCCAAAAAAACTAGGATAAGTTTAAAAAATTTAAAAGGTAAAGAAGTGATGATATGAGGTGTAGTCAGTGATAAAGATTTGAGTTGTCCGGTAATTTTAGAGAAAGTTGTGTATAACAAGATTCACTCAGATTTCTTCTGTTCATTTTCACACCTATACCAGCTGGCACTGTTCCCAACTCGACACGTGTTGTACGGTCTGAATACAACCCTTTTGCTTTTACTAAACCCTAGCTAGTTCACGAGTGTAATATTTAATGCACACAAAATTTTGACTAGAAACATAGCTTTTGAAAAATGTACTTTGTTGGTTATCATATTTATTGTATTGGGTATGGTTTTGTTTAGGTGACAAATCAAGTGTTTAGGTTTGCTAAGAAGGCTGGTGCAAGTTATATCAACAAGCCGAAAATGAGACACTATGTTCATTGTTACGCGTTGCATTGTCTTGATGAGGAGGGGTCGAATGCGTTGAGGAGGGCTTATAAGGAGAGAGGGGAAAATGTTGGGGCATGGAGGCAGGCATGTTACAAGCCATTGGTGACTATTGCGGCTAGACAAGGTTGGGACATTGATGCTATATTTAACTCACATCCGCGTTTGTCTATATGGTATGTCCCAACCAAACTCA
>Cc-LFY-1
TGTCGTGAGTTCTTGGTCCAAGTTCAGAACATTGCTAAAGAGAAAGGTGAAAAATGTCCTACAAAGGTATTGTCATTTTCCATTGTCCACCTTTTCATGTTATTATAATTCACAAGAAGCTAAATGTTTTAGATTTGCTACATAATT----ATGTGCTCTTTTAAAAAGTATTCCACTCTTTAAAATGCTCTATATTTGTAGAAAAGGTGCACTACTTTTGTTTGACATAACCTATAATCTTATGGGATGTTTGTTTAAGTT----TATATATGTCTTATGAGCTTATTTGTTTTTTGGCTTATATTTCTTAAGTCTTAATTTTCCGACT--TATTTTGATACGGGCTTATATAAATTTATTATGATATGATAAAGTCATATAAGCCTATAAATCTCTAAATAAGCC-GGAAAATTGAGGCTAATGCATTATAAGTCGAAATCAGATAAGCTCATAAT---------------------------------GTGAACATATTGATGTGCTCTCACTTTCTCAATATTAGCAAAATTCTATTATGTGCTTCTAGATATTTAAAAAATTACTGTA--AAAAATGAAAGTCTATAAATTGAGATTGAACATAAAGTTTAAAAAATATGCTATATATAGTTTCTCTTTCGTGCTTATTTAGTGATAAATCCTTGTTATTGTTTCCCGAAGTGAATACAACAGTTTTTAATGGTGATTGGCCAACAAAACAAGAACTATAATCATTAGAAATTTGATAGTTTAGTCTACTCAATGGTTTTTTCTCTACATTTTGGTAAAGAAAGTGATTATTATAGCTATAGAATATCATATTGTATTTTCCAAAAAAATTAGGATAAGTTTAAAAAATGTAAAAGGTAAAGAAGTGATGATATGAGGTGTAGTCAGTGATAAAGATTTGAGTTGTCCGGTAATTTTAGAGAAAGTTGTGTATAACAAGATTCACTCAGATTTCTTCAGTTCATTTTCACACCCATACCAGCTGGCACTGTTCCCAACTCGACACGTGTTGTACGGTCTGAAAACAACCCTTTTGCTTTTACTAAACCCTAGCTAGTTCACGAGTGTAATATTTAATGCACACAAAAATTTGACTAGAAACATAGCTTTTGAAAAATGTACTTTGTTGGTTATCATATTTATTGTATTGGGTATGGTTTTGTTTAGGTGACAAATCAAGTGTTTAGGTTTGCTAAGAAGGCTGGTGCAAGTTACATCAACAAGCCGAAAATGAGACATTATGTTCATTGTTACGCGTTGCATTGTCTTGATGAGGAGGGGTCGAATGCGTTGAGGAGGGCTTATAAGGAGAGAGGAGAAAATGTTGGGGCATGGAGGCAGGCATGTTACAAGCCGTTGGTGACTATTGCGGCTAGACAAGGTTGGGACATTGATGCTATATTTAACTCACATCCGCGTTTGTCTATATGGTATGTCCCAACCAAACTCA
>Cc-LFY-2
TGTCGTGAGTTCTTGGTCCAAGTTCAGAACATTGCTAAAGAGAAAGGTGAAAAATGTCCTACAAAGGTATTATCATTTTCCATTGTCCAACTTTTGATGTTACTATAATTCACAAGAAGCTAAATGTTTTAGATTTGCTACATAATT-ATCATGTGCACTTTTAAAGAGTATTCCACTCTTTAAAATGTTCTATATTTGTAGAAAAGGTGCACTTCTTTTGTTGAACATAAATTCTAATTTTC--CGGCTTTTATTT---------CATAAATGTTCTATGTGC-----TATTTTTCCACTTTTATTTCATAAATTCTTATTTTCCGGCT--TATTTTGAGATAGGCTTATAAAAATTTATTATGATATGATAAAGTCATATAAGCTCATAAGTTTTTAAATAAGCC-AGAAAATTAAGGCTTATAAAATATAAGCCAAAATCATATAAGCTCATAAGCCCACTTGTAAGCTTAAACACACACC-CTTAAAGTGAATATATTGATGGGCTCTCACTTTCTCAATATTAGCAAAATTCTATTATGTGCTTCTAGATTTTTAAAAAATTACTGTACTAAAAATGAAAGTCTATAAATTGAGAGTGAACATAACGTTTAAAAAATATGCTATATATAGTTTCTCTTTGGTGCTTATTTAGTGATAAATCATTGTTATTGTTCCCCAAAGTGGATGCAACAGTTTTTAATGGTGATTGGCCAACAAAACAAGAACTATAATCATTAGAAATTTGATAGTTTAGTCTACTCAATGGTTTTTTCTCTACATTTTGGCAAAGAAAGTGATTATTATAGCTATAGAATATCATGTTGTATTTTCCAAAAAAACTAGGATAAGTTTAAAAAATGTAAAAGGTAAAGAAGTGATGATATGAGGTGTAGTCAGTGATAAAGATTTGAGTTGTCCGGTAATTTTAGAGAAAGTTGTGTATAACAAGATTCACTCAGATTTCTTCTGTTCATTTTCACACCCTTACCAGCTGGCACTGTTCCCAACTCGACACGTGTTGTACGGTCTGAAAACAACCCTTTTGCTTTTACTAAACCCTAGCTAGTTCACGAGTGTAATATTTAATGCACACAAAATTTTGACTAGAAACATAGCTTTTGAAAAATGTACTTTGTTGGTTATCATATTTATTGTATTGAGTATGGTTTTGTCTAGGTGACAAATCAAGTGTTTAGGTTTGCTAAGAAGGCTGGTGCAAGTTATATCAACAAGCCGAAAATGAGACACTATGTTCATTGTTACGCGTTGCATTGTCTTGATGAGGAGGGGTCGAATGCGTTGAGGAGGGCTTTTAAGGAGAGAGGAGAAAATGTTGGCGCATGGAGGCAGGCATGTTACAAGCCATTGGTGACTATCGCGGCTAGGCAAGGTTGGGACATTGATGCTATATTCAACTCACATCCGCGTTTGTCTATATGGTATGTCCCAACCAAACTCA
>Cma-LFY-1
TGTCGTGAGTTCTTGGTCCAAGTTCAGAACATTGCTAAAGAGAAAGGTGAAAAATGTCCTACAAAGGTATTGTCATTTTCCATTGTCCAACTTTTCATGTTA---TAATTCACAACAAGCTAAATGTTTTAGATTTGCTACATA--------------CTTTTAAAGAGTATTCCACTCTTTAAAATGTTCTATATTTGTGGAAAAGGTGCACTTCTTTTGTTTAACATAACCTAAAATCGTAGGGGGTGTTTGTTTAAGAT----TATATGTGGCTTA---GTTTATCTGTTTTTGGGCTTATATTTTATAAGTCTTAATTTTCCGGCT--TATTTTGAGAT-GATTTATATTAGTTTATTATGATATGATAAACTCATATAAACCCTTAAGTCTCTAAATAAGCC-GGAAAATTGAGTCTTATAAAATATAAGCTAAAATCAGATAAGCTC--AAGCCCACATATAAGCTTAAACAAACCCCCCTTAAAGTGAACATATTGAGGTGCTCTCACTTTCTCAGTATTACCAAAATCCTATTATGTGCTTCGAGTTTTTTTAAAAGTTACTTTACTAAAAATGAAAGATTATAAATTGAGAGTGAACATAACGTTTAAAAAATATGCTATATATAGTTTCTCTTTTGTGCTTATTTAGTGACAAATCATTGTTATTGTTTCCCAAAGTGAATACAACAGTTTTTAATGGTGATTGGCCAACAAAACAAGAACTATAATCATTAGAAATTTGATAGTTTAGTCTACTCAATGGTTTTTTCTCTACATTTTGGTAAAGAAAGTGATTATTATAGCTATAGAATATCATATTGTATTTTCCAAAAAAACTAGGATAAGTTCAAAAAATGTAAAAGGTAAAGAAGTGATGATATGAGGTGTAGTCAGTGATAAAGATTTGAGTTGTCCGGTAATTTTAGAGAAAGTTGTGTATAACAAGATTCACTCAGATTTCTTCTGTTCATTTTCACACTCATACCAGCTGGCACTTTTCCCAACTCGACACGTGTTGTACGGTCTGAAAACAACCCTTTTGCTTTTACAAAACCCTAGCTAGTTCACGAGTGTAATATTTAATGCACACAAAAATTTGACTAGAAACATAGCTTTTGGAAAATGTACTTTGTTGGTTATCATATTTATTGTATTGGGTATGGTTTTGTTTAGGTGACAAATCAAGTGTTTAGGTTTGCTAAGAAGGCTGGTGCAAGTTATATCAACAAGCCGAAAATGAGACACTATGTGCATTGTTACGCGTTGCATTGTCTTGATGAGGAGGGGTCGAACGCGTTGAGGAGGGCTTATAAGGAGAGAGGAGAAAATGTTGGGGCATGGAGGCAGGCATGTTACAAGCCATTGGTGACTATTGCGGCTAGACAAGGTTGGGACATTGATGCTATATTTAACTCACATCCGCGTTTGTCTATATGGTATGTCCCAACCAAACTCA
>Cma-LFY-2
TGTCGTGAGTTCTTGGTCCAAGTTCAGAACATTGCTAAAGAGAAAGGTGAAAAATGTCCTACAAAGGTATTGTCATTTTCCATTGTCCAACTTTTCATGTTACTATAATTCACAACAAGCTAAATGTTTTAGATTTGCTACATA--------------CTTTTAAAGAGTATTCCACTCTTTAAAATGTTCTATATTTGTGGAAAAGGTGCACTTCTTTTGTTTAGCATAACCTAAAATCGTAGGGGGTGTTTGTTTAAGAT----TATATGTGGCTTA---GTTTATCTGTTTTTGGGCTTATATTTTATAAGTCTTAATTTTCCGGCT--TATTTTGAGAT-GATTTATATTAGTTTATTATGATATGATAAACTCATATAAACCCTTAAGTCTCTAAATAAGCC-AGAAAATTGAGTCTTATAAAATATAAGCTAAAATCAGATAAGCTC--AAGCCCACATATAAGCTTAAACAAACTCCCCCTTAAGTGAACATATTGAGGTGCTCTCACTTTCTCAGTATTACCAAAATCCTATTATGT--------------------TTACTTTACTAAAAATGAAAGATTATAAATTGAGAGTGAACATAACGTTTAAAAAATATGCTATATATAGTTTCTGTTTTGTGCTTATTTAGTGATAAATCATTGTTATTGTTTCCCAAAGTGAATACAACAGTTTTTAATGGTGATTGGCCAACAAAACAAGAACTATAATCATTAGAAATTTGATAGTTTAGTCTACTCAATGGTTTTTTCTCTACATTTTGGCAAAGAAAGTGATTATTATAGCTATAGAATATCATATTGTATTTTCCAAAAAAACTAGGATAAGTTTAAAAAATGTAAAAGGTAAAGAAGTGATGATATGAGGTGTAGTCAGTGATAAAGATTTGAGTTGTCCGGTAATTTTAGAGAAAGTTGTGTATAACAAGATTCACTCAGATTTCTTCTGTTCATTTTCACACTCATACCAGCTGGCACTTTTCCCAACTCGACACGTGTTGTACGGTCTGAAAACAACCCTTTTGCTTTTACTAAACCCTAGCTAGTTCACGAGTGTAATATTTAATGCACACAAAAATTTGACTAGAAACATAGCTTTTGAAAAATGTACTTTGTT-GTTATCATATTTATTGTATTGGGTATGGTTTTGTTTAGGTGACAAATCAAGTGTTTAGGTTTGCTAAGAAGGCTGGTGCAAGTTATATCAACAAGCCGAAAATGAGACACTATGTTCATTGTTACGCGTTGCATTGTCTTGATGAGGAGGGGTCGAATGCGTTGAGGAGGGCTTATAAGGAGAGAGGAGAAAATGTTGGGGCATGGAGGCAGGCATGTTACAAGCCGTTGGTGACTATTGCGGCTAGACAAGGTTGGGACATTGATGCTATATTTAACTCACATCCGCGTTTGTCTATATGGTATGTCCCAACCAAACTCA
>CzSK-LFY-1
TGTCGTGAGTTCTTGGTCCAAGTTCAGAACATTGCTAAAGAGAAAGGTGAAAAATGTCCTACAAAGGTATTGTCATTTTCCATTGTCCAACTTTTCATGTTACTATAATTCACAACAAGCTAAATGTTTTAGATTTGCTACATA--------------CTTTTAAAGAGTATTCCACTCTTTAAAATGTTCTATATTTGTAGAAAAGGTGCACTTCTTTTGTTTAACATAACATAAAATCTTA-GGGGTGTCTCTTTAAGCT----TATATGTGGCTTATGAGCTTATTTGTTTTTTAGCTTATATTTTATAAGTTTTAATTTTTTGGTT--TATTTTAAGACGGGCTTATATAAGTTTATTATGATATCATAAACTCATATAAGCTCATAAGTCTCTAAATAAGCC-GGAAAATTAAGACTTATAAAATATAAACTGAAATCAGATAAGCTTATAAGCTTACATATAAGCTTAAACAAACACCCCTTAAAGTGAACATATATATGTGCTCTCACTTTC----TATTAGCAAAATTCTCTTATGTGCTTCTAAATTTTTAAAAAATTACTTTACTAGAAATGAAAGTCTATAAATTGAGAGTGAACATAACTTTTAAAAAATATGCTATATATAGTTTCTCTTTTGTGCTTATTTAGTGATAAATCATTGTTATTGTTTCCCAAAGTGTATACAACAGTTTTTAATGGTGATTGGCCAACAAAACAAGAACTATAATCATTAGAAATTTGATAGTTTAGTCTACTCAATGGTTTTTTCTCTACATTTTGGTAAAGAAGTTGATTATTATAGCTATAGAATATCATATTGTATTTTCCAAAAAAACTAGGATAAGTTTAAAAAATGTAAAAGGTAAAGAAGTGATGATATGAGGTGTAGTCAGTGATAAAGATTTGAGTTGTCCGGTAATTTTAGAGAAAGTTGTGTATAACAAGATTCACTCAGATTTCTTCTGTTCATTTTCACACTCATACCAGCTGGCACTTTTCCCAACTCGACACGTGTTGTACGGTCTGAAAACAACCCTTTTGCTTTTACTAAACCCTAGCTAGTTCACGAGTGTAATATTTAATGCACTCAAAATTTTGACTAGAAACATAGCTTTTGAAAAATGTACTTTGTTGGTTATCATATTTATGGTATTGGGTATGGTTTTGTTTAGGTGACAAATCAAGTGTTTAGGTTTGCTAAGAAGGCTGGCGCAAGCTATATCAACAAGCCGAAAATGAGACACTATGTTCATTGTTACGCGTTGCATTGTCTTGATGAGGAGGGGTCGAATGCGTTGAGGAGGGCTTATAAGGAGAGAGGAGAAAATGTTGGGGCATGGAGGCAGGCATGTTACAAGCCGTTGGTGACTATTGCGGCTAGACAAGGTTGGGACATTGATGCTATATTTAACTCACATCCGCGTTTGTCTATATGGTATGTCCCAACCAAACTCA
>CzSK-LFY-2
TGTCGTGAGTTCTTGGTCCAAGTTCAGAACATTGCTAAAGAGAAAGGTGAAAAATGTCCTACAAAGGTATTGTCATTTTCCATTGTCCAACTTTTCATGTTACTATAATTCACAACACGCTAAATGTTTTAGATTTGCTACATA--------------CTTTTAAAGAGTATTCCACTCTTTAAAATGTTCTATATTTGTAAAAAAGGTGCACTTCTTTTGTTTAACATAACAAAAAATCTAA---GGTGTTTGTTTAAGCT----TACTTGTGGCTTATTAGCTTATTTATTTTTCGGC-TATATGTCATATGTCCTAATATTCCGGCT--TATTTTGACACGGGCTTATATAAGTGTATTATGATATGATAAACTCATATAAGCACATAAATCTTTAAATAAGCT-AGAAAATTAAAGCTTATGAAATATAAGC---AATCGAATAAGCTCCTAAACCCACATATAAGCT-----AAACACCCCCTTAAGTGAAAATATTGATGTGTTCTCACTTTCTCAATATTAACAAAATTCTATTATGTGCTTCTAGATTTTTAAAAAGTTAGTGTACTAAAAATGAAAGTCTATAAATTGAGAGTGAACATAACGTTTAAAAATAATGCTATATATAGTTTCTCTTTTGTGCTTATTTAGTGATAAATCATTGTTATTGTTTCCCAAAGTGAATACAACAGTTTTTAATGGTGATTGGCCAACAAAACAAGAACTATAATCATTAAAAATTTGATAGTTTAGTCTACTCGATGGTTTTTTCTCTACATTTTGGTAAAGAAAGTGATTATTATAGCTATAGAATATCATATTGTATTTTCCAAAAAAACTAGGATAAGTTTAAAAAATGTAAAAGGTAAAGAAGTGATGATATGAGGTGTAGTCAGTGATAAAGATTTGAGTTGTCCGGTAATTTTAGAGAAAGTTGTGTATAACAAGATTCACTCAGATTTCTTCTGTTCATTTTCACACTCATACCAGCTGGCACTTTTCCCAACTCGACACGTGTTGTACGGTCTGAAAACAACCCTTTTGCTTTTACTAAACCCTAGCTAGTTCACGAGTGTAATATTTAATGCACACAAAAATTTGACTAGAAACATAGCTTTTGAAAAATGTACTTTGTTGGTTATCATATTTATTGTATTGGGTATGGTTTTGTTTAGGTGACAAATCAAGTGTTTAGGTTTGCTAAGAAGGCTGGTGCAAGTTACATCAACAAGCCGAAAATGAGACACTATGTTCATTGTTACGCGTTGCATTGTCTTGATGAGGAGGGGTCGAATGCGTTGAGGAGGGCTTATAAGGAGAGAGGAGAAAATGTTGGGGCATGGAGGCAGGCATGTTACAAGCCGTTGGTGACTATTGCGGCTAGACAAGGTTGGGACATTGATGCTATATTTAACTCACATCCGCGTTTGTCTATATGGTATGTCCCAACCAAACTCA
>CzBT-LFY-1
TGTCGTGAGTTCTTGGTCCAAGTTCAGAACATTGCTAAAGAGAAAGGTGAAAAATGTCCCACAAAGGTATTGTCATTTTCCATTGTCCAACTTTTCATGTTACTATAATTCACAACAAGCTAAATGTTTTAGATTTGCTACATAATT----ATGTGATCTTTTAAAGAGTATTCCACTCTTTAAAATGTTCTATATTTGTAGAAAAAGTGCACTTCTTTTGTTTAAAATATCAGAAAATCTTAGGGGGTGTTTTTTTAAGCT----TATATGTGGCTTATTAGCTTATTTGTTTTTCGTCTTATATTTCGTAACTTCTAATTTTTCGGCT--CATTTTGAGACAGACTTATATAAGTTTACTATAATATGATAAACTCATATAAACTCATAAGTCTTTAAATAAGGC-GGAAAATTGGAGCTTATAAAATATAAGCCGAAATCAGATAAGCTCATAAGCTCACATATAAGCTTAAACAAACACCCCTTAAAGTGAACATATTGATGTGCTCTCACTTTCTCAATATTAGCAAAATTCTATTATGTGCTTCTAGTTTTTTAAAAATTTATTGTACTAAAAATGAAAGTCTATAAATTGAGAGTGAACATAACGTTTAAAATATATGCTATATGTAGTTTCTCTTTTGTGCTTATTTAGTGATAAATCATTGTTATTGTTTCCCAAAGTGTATACAACAGTTTTTAATGGTGATTGGCCAGCAAAACAAGAACTATAATCATTAGAAATTTGATAGTTTAGTCTACTCAATGGTTTTTTCTCTACATTTTGGTAAAGAAAGTGATTATTATAGCTATAGAATATCATATTGTATTTTCCAAAAAAACTAGGATAAGTTTAAAAAATGTAAAAGGTAAAGAAGTGATGATATGAGGTGTAGTCAGTGATAAAGATTTGAGTTGTCCGGTAATTTTAGAGAAAGTTGTGTATAACAAGATTCACTCAGATTTCTTCTGTTCATTTTCACACTCATACCAGCTGACACTGTTCCCAACTCGACACGTGTTGTACGGTCTGAAAACAGCCCTTTTGCTTTTACTAAACCCTAGCTAGTTCACGAGTGTAATATTTAATGCACACAAAAATTTGACTAGAAACATAACTTTTGAAAAATGTACTTTGTTGGTTATCATATTTATTGTATTGGGTATGGTTTTGTTTAGGTGACAAATCAAGTGTTTAGGTTTGCTAAGAAGGCTGGTACAAGTTATATCAACAAGCCGAAAATGAGACACTATGTTCATTGTTACGCGTTGCATTGTCTTGATGAGGAGGGGTCGAATGCGTTGAGGAGGGCTTTTAAGGAGAGAGGAGAAAATGTTGGCGCATGGAGGCAGGCATGTTACAAGCCATTGGTGACTATTGCGGCTAGGCAAGGTTGGGACATTGATGCTATATTTAACTCACATCCGCGTTTGTCTATATGGTATGTCCCAACCAAACTCA
>CzBT-LFY-2
TGTCGTGAGTTCTTGGTCCAAGTTCAGAACATTGCTAAAGAGAAAGGTGAAAAATGTCCTACAAAGGTATTATCATTTTCCATTGTCCACCTTTTCATGTTATTATAATTCACAAGAAGCTAAATGTTTTAGATTTGCTACATAATT----ATGTGCTCTTTTAAAAAGTATTCCACTCTTTAAAATGCTCTATATTTGTAGAAAAGGTGCACTACTTTTGTTTAACATAACCTATAATCTTTTGGGATGTTTGTTTAAGTT-------------------------------------TATATATGTCGTAAGTCTTAATTTTCCGACT--TATTTTGATACGGGCTTATATAAGTTTATTATGATATGATAAACTCATATAAGCCCATAAATCTCTAAATAAGCCAGAAAATTAGAGGCTTATAAAATATAAGCCGAA-TCAGATAAGCTCTTAAACCCACATATAAGCTTAAACAAACACCCCTTAAAGTGAACATATTGATGTGCTCTCGCTTTCTCAA---TAGCAAAATTCTATTATGCGCTTCTAGATTTTTAAAAAATTACTG-ACTAAAAATGAAAGTCTATAAATTGAGAGTGAACATAACGTTTTAAAAATATGCTATATATAGTTTCTCTTTTGTGCATATTTAGTGATAAATCATTGTTATTGTTTCCCAAAGTGTATACAACAGTTTTTAATGGTGATTGGCCAATAAAACAAGAACTATAATCATTAGAAATTTGATAGTTTAGTCTACTCAATGGTTTTTTCTCTACATTTTGGTAAAGAAAGTGATTATTATAGCTATAGAATATCATATTGTATTTTCCAAAAAAACTAGGATAAGTTTAAAAAATGTAAAAGGTAAAGAAGTGATGATATGAGGTGTAGTCAGTGATAAAGATTTGAGTTGTCCGGTAATTTTAGAGAAAGTTGTGTATAACAAGATTCACTCAGATTTCTTCTGTTCATTTTCACACCTATACCAGCTGGCACTGTTCCCAACTCGACACGTGTTGTACGGTCTGAATACAACCCTTTTGCCTTTACTAAACCCTAGCTAGTTCACGAGTGTAATATTTAATGCACACAAAAATTTGACTAGAAACATAGCTTTTGAAAAATGTACTTTGTTGGTTATCTTATTTATTGTATTGGGTATGGTTTTGTTTAGGTGACAAATCAAGTGTTTAGGTTTGCTAAGAAGGCTGGTGCAAGTTACATCAACAAGCCGAAAATGAGACACTATGTTCATTGTTACGCGTTGCATTGTCTTGATGAGGAGGGGTCGAATGCGTTGAGGAGGGCTTTTAAGGAGAGAGGAGAAAATGTTGGCGCATGGAGGCAGGCATGTTACAAGCCATTGGTGACTATTGCGGCTAGGCAAGGTTGGGACATTGATGCTATATTTAACTCACATCCGCGTTTGTCTATATGGTATGTCCCAACCAAACTCA
>Act-LFY-1
TGTCGTGAGTTCTTGGTCCAAGTTCAGAACATTGCTAAAGAGAAAGGTGAAAAATGTCCTACAAAGGTATTATCATTTTCCATTGTCCAACTTTTGATGTTACTATAATTCACAAGAAGCTAAATGTTTTAGATTTGCTACATAATT-ATCATGTGCACTTTTAAAGAGTATTCCACTCTTTAAAATGTTCTATATTTGTAGAAAAGGTGCACTTCTTTTGTTGAACATAAATTCTAATTTTC--CGGCTTTTATTT---------CATAAATGTTCTATGTGC-----TATTTTTCCACTTTTATTTCATAAATTCTTATTTTCCGGCT--TATTTTGAGATAGGCTTATAAAAATTTATTATGATATGATAAAGTCATATAAGCTCATAAGTTTTTAAATAAGCC-AGAAAATTAAGGCTTATAAAATATAAGCCAAAATCATATAAGCTCATAAGCCCACTTGTAAGCTTAAACACACACC-CTTAAAGTGAATATATTGATGGGCTCTCACTTTCTCAATATTAGCAAAATTCTATTATGTGCTTCTAGATTTTTAAAAAATTACTGTACTAAAAATGAAAGTCTATAAATTGAGAGTGAACATAACGTTTAAAAAATATGCTATATATAGTTTCTCTTTGGTGCTTATTTAGTGATAAATCATTGTTATTGTTCCCCAAAGTGGATGCAACAGTTTTTAATGGTGATTGGCCAACAAAACAAGAACTATAATCATTAGAAATTTGATAGTTTAGTCTACTCAATGGTTTTTTCTCTACATTTTGGCAAAGAAAGTGATTATTATAGCTATAGAATATCATGTTGTATTTTCCAAAAAAACTAGGATAAGTTTAAAAAATGTAAAAGGTAAAGAAGTGATGATATGAGGTGTAGTCAGTGATAAAGATTTGAGTTGTCCGGTAATTTTAGAGAAAGTTGTGTATAACAAGATTCACTCAGATTTCTTCTGTTCATTTTCACACCCTTACCAGCTGGCACTGTTCCCAACTCGACACGTGTTGTACGGTCTGAAAACAACCCTTTTGCTTTTACTAAACCCTAGCTAGTTCACGAGTGTAATATTTAATGCACACAAAATTTTGACTAGAAACATAGCTTTTGAAAAATGTACTTTGTTGGTTATCATATTTATTGTATTGAGTATGGTTTTGTCTAGGTGACAAATCAAGTGTTTAGGTTTGCTAAGAAGGCTGGTGCAAGTTATATCAACAAGCCGAAAATGAGACACTATGTTCATTGTTACGCGTTGCATTGTCTTGATGAGGAGGGGTCGAATGCGTTGAGGAGGGCTTTTAAGGAGAGAGGAGAAAATGTTGGCGCATGGAGGCAGGCATGTTACAAGCCATTGGTGACTATCGCGGCTAGGCAAGGTTGGGACATTGATGCTATATTCAACTCACATCCGCGTTTGTCTATATGGTATGTCCCAACCAAACTCA
>Cye-LFY-1
TGTCGTGAGTTCTTGGTCCAAGTTCAGAACATTGCTAAAGAGAAAGGTGAAAAATGTCCTACAAAGGTATTGTCATTTTCCATTGTCCATCTTTTCATGTTACTATAATTCACAACAAGCTAAATGTTTTAGATTTGCTACATA--------------CTTTTAAAGAGTATTCCACTCTTTAAAATGTTCTATATTTGTAGAAAAGGTGCACTTCTTTTATTTAACATAACATAAAATCTTA---GGTGTTTCTTTATGCT----TATATGTGACTTATTAGCT--TTTTTTTTTCGGCTTGTATTTCATAAGTCTTAATTTTTCGACT--TATTTTGATACGGGCTTATATGAGTTTATTATGATATGATTAACTCATATAAGCCCATACGTCTCTAAATAG-CT-GGAAAATTGAGGCTTATAAAATATAAGCGAAAATCAGATAAGCTCATAAGCCCACATATAAGCTTAAAGAAACTCCCCCTTAAGTGAACATATTGAGGTGCTCTCACTTTCTCAGTATTAGCAAAATTCTATTATGTGCTTCTA------------------------------------TATAAATTATGAGTGAACATAACGTTTAAAAAATATGCTATATACAGTTTCTCTTTTGTGCTTATTTAGTGATAAATCATTGTTATTGTTTCCCGAAGTGTAT---ACAGTTTTTAATGGTGATTGGCCAACAAAACAAGAACTATAATCATTAGAAATTTGATAGTTTAGTCTACTCAATGGTTTTTTCTCTACATTTTGGTAAAGAAAGTGATTATTATAGCTATAGAATATCATATTGTATTTTCCAAAAAAACTAGGATAAGTTTAAAAAATGTAAAAGGTAAAGAAGTGATGATATGAGGTGTAGTCAGTGATAAAGATTTGAGTTGTCCGGTAATTTTAGAGAAAGTTGTGTATAACAAGATTCACTCAGATTTCTTCTGTTCATTTTCACACTCATACCAGCTGGCACTTTTCCCAACTCGACACGTGTTGTACGGTCTGAAAACAACCCTTTTGCTTTTACTAAACCCTAGCTAGTTCACGAGTGTAATATTTAATGCACACAAAAATTTGACTAGAAACATAGCTTTTGAAAAATGTACTTTGTTGGTTATCATATTTATTGCATTGGGTATGGTTTTGTTTAGGTGACAAATCAAGTGTTTAGGTTTGCTAAGAAGGCTGGTGCAAGTTATATCAACAAGCCGAAAATGAGACACTATGTGCATTGTTACGCGTTGCATTGTCTTGATGAGGAGGGGTCGAATGCGTTGAGGAGGGCTTATAAGGAGAGAGGGGAAAATGTTGGGGCATGGAGGCAGGCATGTTACAAGCCATTGGTGACTATTGCGGCTAGGCAAGGTTGGGACATTGATGCTATATTTAACTCACATCCGCGTTTGTCTATATGGTATGTCCCAACCAAACTCA
>Cye-LFY-2
TGTCGTGAGTTCTTGGTCCAAGTTCAGAACATTGCTAAAGAGAAAGGTGAAAAGTGTCCTACAAAGGTATTGTCATTTTCCATTGTCCAACTTTTCATGTTACTATAATTCACAACAAGCTAAATGTTTTAGATTTGCTACATA--------------CTTTTAAAGAGTATTCCACTCTTTAAAATGTTCTATATTTGTAGAAAAGGTGCACTTCTTTTGTTGAACATAACATAAAATCTTA---GGTGTTTGTTTAAGCT----------------------TTATTTGTTTTTCGGCTTATATTTCATAAGTCTTAATTTTCCTACTTATATTTTAATACGGGCTTATATAAGTTTATTATGATATGATAAACTCATATAAACCCATAAGTCTCTAAATAAGCC-GGAAAATTGAGGCTTATTAAATATAAGCTAAAATTAGATAAGCTCATAAGCTCACATATAAGCTTAAACAAACACCCTCTTAAGTGAACATATTGATGTGCTCTCACTTTCTCAATATTAGCAAAATTCTATTATGTGCTTCTAGTTTTTTTTAAAGTTACTTTACTAAAATTGAAAGTTTTTAAATTGAGAGTGAACATAGCGTTTAAAAAATATGCTATATATAGTTTCTCTTTTGTGCTTATTTAGTGATAAATCATTGTTATTGTTTCCCAAAGTGAATACAACAGTTTTTAATGGTGATTGGCCAACAAAACAAGAACTATAATCATTAGAAATTTGATAGTTTAGTCTACTCAATGGTTTTTTCTCTACATTTTGGTAAAGAAAGTGATTATTATAGCTATAGAATATCATATTGTATTTTCCAAAAAAACTAGGATAAGTTTAAAAAATGTAAAAGGTAAAGAAGTGATGATATGAGGTGTAGTCAGTGATAAAGATTTGAGATGTCCGGTAATTTTAGAGAAAGTTGTGTATAACAAGATTCACTCAGATTTCTTCTGTTCATTTTCACACTCATACCAGCTGGCACTTTTCCCAACTCGACACGTGTTGTACGGTCTGAATACAACCCTTTTGCTTTTACTAAACCCTAGCTAGTTCACGAGTGT---ATTTAATGC--ACAAAAATTTGACTAGAAACATAGCTTTTGAAAAATGTACTTTGTTGGTTATCATATTTATGGTATTGGGTATGGTTTTGTTTAGGTGACAAATCAAGTGTTTAGGTTTGCTAAGAAGGCTGGTGCAAGTTATATCAACAAGCCGAAAATGAGACACTATGTTCACTGTTACGCGTTGCATTGTCTTGATGAGGAGGGGTCGAATGCGTTGAGGAGGGCTTATAAGGAGAGAGGAGAAAATGTTGGGGCATGGAGGCAGGCATGTTACAAGCCATTGGTGACTATTGCGGCTAGACAAGGTTGGGACATTGATGCTATATTTAACTCACATCCGCGTTTGTCTATATGGTATGTCCCAACCAAACTCA
>Con-LFY-1
TGTCGTGAGTTCTTGGTCCAAGTTCAGAACATTGCTAAAGAGAAAGGTGAAAAATGTCCTACAAAGGTATTGTCATTTTCCATTGTCCAACTTTTCATGTTACTATAATTCACAAGAAGCTAAATGTTTTAGATTTGCTACATAATT-ATCATGTGCTCTTTTAAATAGTATTCCACTCTTTAAAATGTTCTATATTTGTTGAAAAGGTGCACTTCTTTCGTTTAACATAATAGAAAATCTTATGGGATGTT--GTTAAACT----TGTACGTGGCTTATTAGCTTATTTGTTTTTTGGCTTATATTTCATAAGTCTTAGTTTTCCGGCT--TATTTTGAGACGGTCTTATATAATTTTATTATTGTATGATAAACTCATATAAGTCTATAAATCTTTAAATAAGCT-GGAAAATTAAGGCTTAT-AAATATAAGCCAAAATCAGATGAGCT------CCCACATATAAGCTTAAACAAACACCCTTTAAAGTGAAGATATTGATGTGATCTTTCTTT-TCAATATTAGCAAAATTCTATTATGTGTTTCTAGATTTTTTTAAATTTACTGTACTAAAAATGGAAGTCTATAAATTGAGAGTGAACTTAACGTCTAAAAAATATGCTATATACAGTTTCTCTTTTGTGCTTATTTAGTGATAAATCATTGTTATTGTTTCCCGAAGTGAATACAACAGTTTTTAATGGTGATTGGCCAACAAAACAAGAACTATAATCATTAGAAATTTGATAGTTTAGTCTACTCAATGGTTTTTTCTCTACATTTTGGTAAAGAAAGTGATTATTATAGCTATAGAATATCATATTGTATTTTCCAAAAAAACTAGGATAAGTTTAAAAAATGTAAAAGGTAAAGAAGTGATGATATGAGGTGTAGTCAGTGATAAAGATTTGAGTTGTCCGGTAATTTTAGAGAAAGTTGTGTATAACAAGATTCACTCAGATTTCTTCTGTTCATTTTCACACTCATACCAGCTGGCACTTTTCCCAACTCGACACGTGTTGTACGGTCTGAAAACAACCCTTTTGCTTTTACTAAACCCTAGCTAGTTCACGAGTGTAATATTTAATGCACACAAAAATTTGACTAGAAACATAGCTTTTGAAAAATGTACTTTGTTGCTTATCATATTTATTGTATTGGGTATGGTTTTGTTTAGGTGACAAATCAAGTGTTTAGGTTTGCTAAGAAGGCTGGTGCAAGTTATATCAACAAGCCGAAAATGAGACACTATGTTCATTGTTATGCGTTGCATTGTCTTGATGAGGAGGGGTCGAATGCGTTGAGGAGGGCTTATAAAGAGAGAGGAGAAAATGTTGGGGCATGGAGGCAGGCATGTTACAAGCCATTGGTGACTATTGCGGCTAGACAAGGTTGGGACATTGATGCTATATTTAACTCACATCCGCGTTTGTCTATATGGTATGTCCCAACCAAACTCA
>Con-LFY-2
TGTCGTGAGTTCTTGGTCCAAGTTCAGAACATTGCTAAAGAGAAAGGTGAAAAATGTCCTACAAAGGTATTATCATTTTCCATTGTCCACCTTTTCATGTTATTATAATTCACAAGAAGCTAAATGTTTTAGAGTTGCTACATAATT----ATGTGCTCTTTTAAAAAGTATTCCACTCTTTAAAATGCTCTATATTTGTAGAAAAGGTGCACTACTTTTGTTTAACATAACCTATAATCTTATGGGATGTTTGTTTAAGTT----TATATATGTCTTATGAGCTTATTTGTTTTTTGGCTTATATTTCGTAAGTCTTAATTTTCCGACT--TATTTTGATACGGGCTTGTATAAGTTTATTATGATACGATAAACTCATATAAGCCCATAAATCTCTAAATAAACCGGAAAATTGGAGGCTTATAAAATATAAGCCGAAATCAGATAAGCTCTTAAACCCACATATAAGCTTGAACAAACACCCTTTAAAGTGAACATATTGATGTGCTCTCACTTTCTCAGTATTAGCAAAATTCTATTATGTGCTTCTA------------------------------------TATAAATTAAGAGTGAACATAACGTTTAAAAAATATGCTATATATAGTTTCTCTTTTGTGCTTATTTAGTGATAAATCATTGTTATTGTTTCCCAAAGTGTATACAACAGTTTTTAATGGTGATTGGCCAACAAAACAAGAACTATAATCATTAGAAATTTGGTAGTTTAGTCTACTCAATGGTTTTTTCTCTACATTTTGGTAAAGAAAGTGATTATTATAGCTACAGAATATCATATTGTATTTTCCAGAAAAACTAGGATAAGTTTAAAAAATGTAAAAGGTAAAGAAGTGATGATATGAGGTGTAGTCAGTGATAAAGATTTGAGTTGTCCGGTAATTTTAGAGAAAGTTGTGTATAACAAGATTCACTCAGATTTCTTCTGTTCATTTTCACACCCATACCAGCTGGCACTGTTCCCAACTCGACACGTGTTGTACGGTCTGAAAACAACCCTTTTGCTTTTACTAAACCCTAGCTAGTTCACGAGTGTAATATTTAATGCGCACAAAAATTTGACTAGAAACATAGCTTTTGAAAAATGTACTTTGTTGGTTATCATATTTATTGTATTGGGTATGGTTTTGTTTAGGTGACAAATCAAGTGTTTAGGTTTGCTAAGAAGTCTGGTGCAAGTTACATCAACAAACCGAAAATGAGACACTATGTTCATTGTTACGCATTGCATTGTCTTGATGAGGAGGGGTCGAATGCGTTGAGGAGGGCTTATAAGGAGAGAGGAGAAAATGTTGGGGCATGGAGGCAGGCATGTTACAAGCCATTGGTGACTATCGCGGCTAGACAAGGTTGGGACATTGATGCTATATTTAACTCACATCCGCGTTTGTCTATATGGTATGTCCCAACCAAACTCA
>Cmk-LFY-1
TGTCGTGAGTTCTTGGTCCAAGTTCAGAACATTGCTAAAGAGAAAGGTGAAAAATGTCCTACAAAGGTATTGTCATTTTCTATTGTCCACCTTTTCATGTTATTATAATTCACAAGAAGCTAAATGTTCTAGATTTCCTACATAATT----ATGTGCTCTTTTAAAGAGTATTCCACTCATTAAAATGTTCTATATTTGTAGAAAAGGTGCACTTCTTTTGTTTAACATAACATAAAATCTTA---GGTGTTTGTTTAAGCT----TACGTGTGGCTTATTAGCTTATTTGTTTTCCGGCTTATATTTCATAAGTCTTAAATTTTAGGCT--TATTTTGAGACAGACTTATATTAGTTTATTATGATATGATAAACTCATATAAACCCTTAAGTCTCTAAATAAGCC-GAAAAATTGAGGCTTATAAAATATAATCGAAAATCAGATAAGCTCATAAACCCACATATAAGCTTAAACAAACACCCCTTAAAGTGAACATATTGATGTGCTCTCACTTTCTTAGTATTAGCAAAATTCTATTATGTGCTTCTA------------------------------------TATAAATTAAGAGTGAACATAACGTTTAAAAAATATGCTATATATAGTTTCTCTTTTGTGCTTATTTAGTGATAAATCATTGTTATTGTTTCCCAAAGTGTATACAACAGTTTTTAATGGTGATTGGCCAACAAAACAAGAACTATAATCATTAGAAATTTGGTAGTTTAGTCTACTCAATGGTTTTTTCTCTACATTTTAGTAAAGAAAGTGATTATTATAGCTATAGAATATCATATTGTATTTTCCAAAAAAACTAGGATAAGTTTTAAAAATGTAAAAGGTAAAGAAGTGATGATATGAGGTGTAGTCAGTGATAAAGATTTGAGTTGTCCGGTAATTTTAGAGAAAGTTGTGTATAACAAGATTCACTCAGATTTCTTCTGTTCATTTTCACACCCGTACCAGCTGGCACTGTTCCCAACTCGACACGTGTTGTACGGTCTGAAAACAACCCTTTTGCTTTTACTAAACCCTAGCTAGTTCACGAGTGTAATATTTAATGCACACAAAATTTTGACTAGAAACATAGCTTTTGAAAAATGTACTTTGTTGGTTATCATATTTATTGTATTGAGTATGGTTTTGTTTAGGTGACAAATCAAGTGTTTAGGTTTGCTAAGAAGGCTGGTGCAAGTTATATCAACAAGCCGAAAATGAGACGCTATGTTCATTGTAACGCGTTGCATTGTCTTGATGAGGAGGGGTCGAATGCGTTGAGGAGGGCTTTTAAGGAGAGAGGAGAAAATGTGGGCGCATGGAGGCAGGCATGTTACAAGCCATTGGTGACTATCGCGGCTAGACAAGGTTGGGACATTGATGCTATATTTAACTCACATCCGCGTTTGTCTATATGGTATGTCCCAACCAAACTCA
>Coc-LFY-1
TGTCGTGAGTTCTTGGTCCAAGTTCAGAACATTGCTAAAGAGAAAGGTGAAAAATGTCCTACAAAGGTATTGTCATTTTCCATTGTCCAACTTTTCATGTTACTATAATTCACATGAAGCTAAATGTTTTAGATTTGCTACATAATT----ATGTGCTCTTTTAAAGAGTATTCCACTCTTTAAAATGTTCTATATTTGTAGAAAAGGTGCACTTCTTTTGTTTAACATAACCTAAAATCTTG--------------------------------------------TTTGTTTTTCGGCTTATATTTCATGAGTCTTAATTTTCCAGCT--TATTTTGAGATGGGCCTTTATAAGTTTATTAT-ATAGGAAAAACTAATATAAGCACATAAGTCTCGAAATAAGGC-TGAAAATTAGAGCGTATGAAATATAAGCCTAAATCAGATAAGCTAACAAGCCCACAAATAAGCTTAAACAAACACCCTCTTAAGTGAACATATTGATGTGCTCTCACTTTCTCAATATTAGCAAAATTCTATTATGTGCTTCTAGATTTTT-AAAAATTACCTTACTAAAAATGAAAGTCTA-AAATTGAGAGTGAACATAACGTTTAAAAATTATGCTATATATAGTTTCTCTTTTGTGCTTATTTAGTGATAAATCATTGTTATTGTTTCCCAAAGTGTATACAACAGTTTTTAATGGTGATTGGCCAACAAAACAAGAACTATAATCATTAGAAATTTGAGAGTTTAGTCTACGCAATGGTTTTTTCTCTACATTTTGGTAAAGAAAGTGATTATTATAGCTATAGAATATCATATTGTATTTTCCAAAAAAACTAGGATAAGTTTAAAAAATGTAAAAGGTAAAGAAGTGATGATATGAGGTGTAGTCAGTGATAAAGATTTGAGTTGTCCGGTAATTTTAGAGAAAGTTGTGTATAACAAGATTCACTCAGATTTCTTCTGTTCATTTTCACACCCATACCAGCTGGCACTGTTCCCAACTCGACACGTGTTGTACGGTCTGAATACAACCCTTTTGCTTTTACTAAACCCTAGCTAGTTCACGAGTGTAATATTTAATGCACACAAAGATTTGACTAGAAACATAGCTTTTGAAAACTGTACTTTGTTGGTTATCATATTTATTGTATTGGGTATGGTTTTGTTTAGGTGACAAATCAAGTGTTTAGGTTTGCTAAGAAGTCTGGTGCAAGTTACATCAACAAACCGAAAATGAGACACTATGTTCATTGTTACGCATTGCATTGTCTTGATGAGGATGGGTCGAATGCGTTGAGGAGGGCTTATAAGGAGAGAGGAGAAAATGTTGGGGCATGGAGGCAGGCATGTTACAAGCCATTGGTGACTATCGCGGCTAGACAAGGTTGGGACATTGATGCTATATTTAACTCACATCCGCGTTTGTCTATATGGTATGTCCCAACCAAACTCA
>Coc-LFY-2
TGTCGTGAGTTCTTGGTCCAAGTTCAGAACATTGCTAAAGAGAAAGGTGAAAAATGTCCTACAAAGGTATTGTCATTTTCCATTGTCCAACTTTTCATGTTACTATAATTCACATGAAGCTAAATGTTTTAGATTTCCTACATAATC----ATGTGCTCTTTTAAAGAGTATTCCACTCTTTAAAATGTTCTGTATTTGTAGAAAAGGTGCACTTCTTTTGTTTAACATAAAAGAAAATCTTAGGGGGTGTTTGTTTAAGCT----TAAATGTGGCTCATGAGCTTATTTGTTTTTCGGTTTATGTT---AAAGTCCTAATTCTCCAACT--TATTTTGATACAGACTTATATAAGTTTATTATGATATAATAAACTCATATAAGCCCATAAGTCTCTAAATAAGTC-GAAAAAATAAGGCTTATAAAACATAAACCGAAATCATATAAGCTTATAAGCTCACATC-----------------------------ACATATTTATGTGCTCTCACTTTCTAAATATTAGCAATATTCTATTATGTGCTTCTAGATTTTAAAAAAATTACTGTACTAAAAATGAAAGTCTATAAATTGAGAGTGAACATAACGTTTAAAAAATATGCTATATATAGTGTCTCTTTTGTGCTTATTTGGTGATAAATCATTGTTATTGTTTCCCGAAGTGAATACAACAGTTTTTAATGGTGATTGGCCAACAAAACAAGAACTATAATCATTAGAAATTTGATAGTTTAGTCTACTCAATGGT-TTTTCTCTACATTTTGGTAAAGAAAGTGATTATTATAGCTATAGAATATCATATTGTATTTTCCAAAAAAACTAGGATAAGTTTAAAAAATGTAAAAGGTAAAGAAGTGATGATATGAGATGTAGTCAGTGATAAAGATTTGAGTTGTCCGGTAATTTTAGAGAAAGTTGTGTATAACAAGATTCACTCAGATTTCTTCTGTTCATTTTCACACCCTTACCAGCTGGCACTGTTCCCAACTCGACACGTGTTGTACGGTCTGAAAACAACCCTTTTGCTTTTACTAAACCCTAGCTAGTTCACGAGTGTAATATTTAATGAATACAAAATTTTGACTAGAAACATAGCTTTTGAAAATTGTACTTTGTTGGTTATCATATTTATTGTATTGGGTATGGTTTTGTTTAGGTGACAAATCAAGTGTTTAGGTTTGCTAAGAAGTCTGGTGCAAGTTACATCAACAAACCGAAAATGAGACACTATGTTCATTGTTACGCGTTGCATTGTCTTGATGAGGAGGGGTCGAATGCGTTGAGGAGGGCTTATAAGGAGAGAGGAGAAAATGTTGGGGCATGGAGGCAGGCATGTTACAAGCCATTGGTGACTATCGCGGCTAGACAAGGTTGGGACATTGATGCTATATTTAACTCACATCCGCGTTTGTCTATATGGTATGTCCCAACCAAACTCA
>Cyo-LFY-1
TGTCGTGAGTTCTTGGTCCAGGTTCAGAACATTGCTAAAGAGAAAGGTGAAAAATGTCCCACAAAGGTATTATCATTTTCCATTGTCCACCTTTTCATGTTATTATAATTCACAAGAAGCTAAATGTTTTAGATTTGCTATATAATT----ATGTGCTCTTTTAAAGAGTATTCCACTCTTTAAAATGCTTTATATTTGTAGAAAAGGTGCACTACTTTTGTTTAACATAACCTATAATCTTATGGGATGTTTGTTTAAGTT----TATATATGTCTTATGAGCTTATTTGTTTTTTGGCTTATATTTCATAAGTCCTAATTTTCCGACT--TATTTTGATACGGGCTTATATAAGTTTATTATTATATGATAAACTCATATAAGCCCATAAATCTCTAAATAAGCCGGAAAATTGGAGGCTTATAAAATATAAGCCGAAATCAGATAAGCTCCTAAACTCACATATAAGCTTAAACAAACACCCTTTAAAGTGAACATATTGATGTGCTCTCACTTTCTCAGTATTAGCAAAATTCTATTATGTGCTTCTA------------------------------------TATAAATTAAGAGTGAACATAACGTTTAAAAAATATGCTATATATAGTTTCTCTTTTGTGCTTATTTAGTGATAAATCATTGTTATTGTTTCCCAAAGTGTATACAACAGTTTTTAATGGTGATTGGCCAACAAAACAAGAACTATAATCATTAGAAATTTGGTAGTTTAGTCTACTCAATGGTTTTTTCTCTACATTTTGGTAAAGAAAGTGATTATTATAGCTACAGAATATCATATTGTATTTTCCAGAAAAACTAGGATAAGTTTAAAAAATGTAAAAGGTAAAGAAGTGATGATATGAGGTGTAGTCAGTGATAAAGATTTGAGTTGTCCGGTAATTTTAGAGAAAGTTGTGTATAACAAGATTCACTCAGATTTCTTCTGTTCATTTTCACACCCGTACCAGCTGGCACTGTTCCCAACTCGACACGTGTTGTACGGTCTGAAAACAACCCTTTTGCTTTTACTAAACCCTAGCTAGTTCACGAGTGTAATATTTAATGCACACAAAATTTTGACTAGAAACATAGCTTTTGAAAAATGTACTTTGTTGGTTATCATATTTATTGTATTGAGTATGGTTTTGTCTAGGTGACAAATCAAGTGTTTAGGTTTGCTAAGAAGGCTGGTGCAAGTTATATCAACAAGCCGAAAATGAGACACTATGTTCATTGTTACGCGTTGCATTGTCTTGATGAGGAGGGGTCGAATGCGTTGAGGAGGGCTTTTAAGGAGAGAGGAGAAAATGTGGGCGCATGGAGGCAGGCATGTTACAAGCCATTGGTGACTATCGCGGCTAGGCAAGGTTGGGACATTGATGCTATATTTAACTCACATCCGCGTTTGTCTATATGGTATGTCCCAACCAAACTCA
>Cyo-LFY-2
TGTCGTGAGTTCTTGGTCCAAGTTCAGAACATTGCTAAAGAGAAAGGTGAAAAATGTCCTACAAAGGTATTGTCATTTTCCATTGTCCAACTTTTCATGTTACTATAATTCACAACAAGCTAATTGTTTTAGATTTGCTACATA--------------CTTTTAAAGAGTATTCCACTCTTTAAAATGTTCTATATTTGTAG-AAAGGTGCACTTCTTTTGTTTAACATAACATAAAATCTTA--AGGTGTTTGTTTAAGCT----TACATGTGGCTTATTAGCTTATTTGTTTTTCGGCTTATATTTCATAAATCTTAATTTTCCGGCT--TATTTTGATACGAGCTTATATAAGTTTATTATGATATGATAAACTCATATAAGCCCATAAGTTTCTAAATAAGCC-AAAAAATTAGGGCTTATGAAATGTAAGCCGAAATCAAATAAGCT-------------------------------CCCTCAAAGTGAACATATTGATGTGCTCTCACTTTCTCAATATTAACAAAATTCTATTATGTGCTTCTATAATTTTTTAAAATTACTGTACTAAACATAAGAATATAATGTTTAAAAAT-----TATTGTCTAAAAAGAATGC--CATATAGTTTCTCTTTTGTGCTTATTTAGTGATAAATCATTGTTATTGTTTCCCGAAGTGAATACAACAGTTTTTAATGGTGATTGGCCAACAAAACAAGAACTATAATCATTAGAAATTTGATAGTTTAGTCTACTCAGTGGTTTTTTCTCTACATTTTGGTAAAGAAAGTGATTATTATAGCTATAGAATATCATATTGTATTTTCCAAAAAAACTAGGATAAGTTTAAAAAATGTAAAAGGTAAAGAAGTGATGATATGAGGTGTAGTCAGTGATAAAGATTTGAGTTGTCCGGTAATTTTAGAGAAAGTTGTGTATAACAAGATTCACTCAGATTTCTTCTGTTCATTTTCACACCAATACCAGCTGGCACTGTTCCCAACTCGACACGTGTTGTACGGTCTGAATACAACCCTTTTGCTTTTACTAAACCCTAGCTAGTTCACGAGTGTAATATTTAATGCATACAAAAATTTGACTAGAAACATAACTTTTGAAAAATGTACTTTGTTGGTTATCTTATTTATTGTATTGGGTATGGTTTTGTTTAGGTGACAAATCAAGTGTTTAGGTTTGCTAAGAAGGCTGGTGCAAGTTATATCAACAAGCCGAAAATGAGGCACTATGTTCATTGTTACGCGTTGCATTGTCTTGATGAGGAGGGGTCGAATGCGTTGAGGAGGGCTTATAAGGAGAGAGGAGAAAATGTTGGGGCATGGAGGCAGGCATGTTACAAGCCGTTGGTGACTATCGCGGCTAGACAAGGTTGGGACATTGATGCTATATTTAACTCACATCCGCGTTTGTCTATATGGTATGTCCCAACCAAACT--
>Cyo-LFY-3
TGTCGTGAGTTCTTGGTCCAAGTTCAGAACATTTCTAAAGAGAAAGGTGAAAAATGTCCTACAAAGGTATTGTCATTTTCTATTGTCCATCTTTTCATGTTATTATAATTCACAAGAAGCTAAATGTTTTAGATTTGCTACATAATT----ATGTGCTCTTTTAAAGAGTATTCCACTCTTTAAAATGTTCTATATTTGTAGAAAAGGTGCACTTCTTTTGTTTTACATAACATAAAATCTTA---GGTGTTTGTTTAAGCT----TTTGTGTGGCTTATTAGCTTATTTGTTTTCCGGCTTATATTAGATAAGTCTTAAATTTTAGGCT--TATTTTGAGACAGACTTATATTAGTTTATTATGATATGATAAACTCATATAAACCCTTAAGTCTCTAAATAAGCC-GAAAAATTGAGGCTTATAAAATATAATCGAAAATCAGATAAGCTCATAAACCCACATATAAGCTTAAACAAACACCCCTTAAAGTGAACATATTGATGTGCTCTCACTTTCTTAGTATTAGCAAAATTCTATTATGTGCTTCTA------------------------------------TATAAATTAAGAGTGAACATAACGTTTAAAAAATATGCTATATATAGTTTCTCTTTTGTGCTTATTTAGTGATAAATCATTGTTATTGTTTCCCAAAGTGTATACAACAGTTTTTAATGGTGATTGGCCAACAAAACAAGAACTATAATCATTAGAAATTTGGTAGTTTAGTCTACTCAATGGTTTTTTCTCTACATTTTGGTAAAGAAAGTGATTATTATAGCTACAGAATATCATATTGTATTTTCCAGAAAAACTAGGATAAGTTTAAAAAATGTAAAAGGTAAAGAAGTGATGATATGAGGTGTAGTCAGTGATAAAGATTTGAGTTGTCCGGTAATTTTAGAGAAAGTTGTGTATAACAAGATTCACTCAGATTTCTTCTGTTCATTTTCACACCCGTACCAGCTGGCACTGTTCCCAACTCGACACGTGTTGTACGGTCTGAAAACAACCCTTTTGCTTTTACTAAACCCTAGCTAGTTCACGAGTGTAATATTTAATGCACACAAAATTTTGACTAGAAACATAGCTTTTGAAAAATGTACTTTGTTGGTTATCATATTTATTGTATTGAGTATGGTTTTGTCTAGGTGACAAATCAAGTGTTTAGGTTTGCTAAGAAGGCTGGTGCAAGTTATATCAACAAGCCGAAAATGAGACACTATGTTCATTGTTACGCGTTGCATTGTCTTGATGAGGAGGGGTCGAATGCGTTGAGGAGGGCTTTTAAGGAGAGAGGAGAAAATGTGGGCGCATGGAGGCAGGCATGTTACAAGCCATTGGTGACTATCGCGGCTAGGCAAGGTTGGGACATTGATGCTATATTTAACTCACATCCGCGTTTGTCTATATGGTATGTCCCAACCAAACTCA
>Ccr-LFY-1
TGTCGTGAGTTCTTGGTCCAAGTTCAGAACATTGCTAAAGAGAAAGGTGAAAAATGTCCTACAAAGGTATTGTCATTTTCCATTGTCCAACTTTTCATGTTACTATAATTCACATGAAGCTAAATGTTTTAGATTTGCTACATAATT----ATGTGCTCTTTTAAAGAGTATTCCACTCTTTAAAATGTTCTATATTTGTTGAAAAGGTGCACTTCTTTCGTTTAACATAACCTAAAATCTTG--------------------------------------------TTTGTTTTTCGGCTTATATT--------------TTTCCGGCT--TATTTTGAGATGGGCCTTTATAAGTTTATTAT-ATAGGAAAAACTAATATAAGCACATAAGTCTTGAAATAAGGC-TGAAAATTAGAGCGTATGAAATATAAGCCTAAATCAGATAAGCTAACAAGCCCACAAATAAGCTTAAACAAACACCCTCTTAAGTGAACATATTGATGTGCTCTCACTTTCTCAATATTAGCAAAATTCTATTATGTGCTTCTAGATTTTTAAAAATTTA-----CTAAAAATGAAAGTCTA-AAATTGAGAGTGAATATAACGTTTAAAAATTATGCTATATATAGTTTCTCTTTTGTGCTTATTTAGTGATAAATCATTGTTGTTGTTTCCCAAAGTGTATACAACAGTTTTTAATGGTGATTGGCCAACAAAACAAGAACTATAATCATTAGAAATTTGATAGTTTAGTCTACTCAATGGTTTTTTCTCTACATTTTGGTAAAGAAAGTGATTATTATGGCTATAGAATATCATATTGTATTTTCCAAAAAAACTAGGATAAGTTTAAAAAATGTAAAAGGTAAAGAAGTGATGATATGAGGTGTAGTCAGTGATAAAGATTTGAGTTGTCCGGTAATTTTAGAGAAAGTTGTGTATAACAAGATTCACTCAGATTTCTTCTGTTCATTTTCACACCCATACCAGCTGGCACTGTTCCCAACTCGACACGTGTTGTACGGTATGAAAACAACCCTTTTGCTTTTACTAAACCCTAGCTAGTTCACGAGTGTAATATTTAATGCGCACAAAAATTTGACTAGAAACATAGCTTTTGAAAAATGTACTTTGTTGGTTATCATATTTATTGTATTGGGCATGGTTTTGTTTAGGTGACAAATCAAGTGTTTAGGTTTGCTAAGAAGGCTGGTGCAAGTTACATCAACAAGCCGAAAATGAGACACTATGTTCATTGTTACGCGTTGCATTGTCTTGATGAGGAGGGGTCGAATGCGTTGAGGAGGGCTTATAAGGAGAGAGGAGAAAATGTTGGGGCATGGAGGCAGGCATGTTACAAGCCATTGGTGACTATCGCGGCTAGACAAGGTTGGGACATTGATGCTATATTTAACTCACATCCGCGTTTGTCTATATGGTATGTCCCAACCAAACTCA
>Brp-LFY-1
TGTCGTGAGTTCTTGGTCCAAGTTCAGAACATTGCTAAAGAGAAAGGTGAAAAATGTCCTACAAAGGTATTGTCATTTTCCATTGTCCACCTTTTCATGTTACTATAATTCACAAGAAGCTAAATGTTTTAGATTTGCGACATAATT----ATGTGCTCTTTTAAAGAGTATTCCACTCTTTAAAATGTTCTATATTTGTAGAAAAGTTGCAC---TTTTGTTTAACATGACATAAAATCTTA------------------------------------------------------------------------------------------------------------------------------------------------------------------------------------------------------------------------------------------------------GAGTGAACATATTGATGTGCTCTCACTTTCTCAATATTAGCAAAATTCTATTATGTGCTTCTAGATTTTTATGAAATTACTTTACTAAAAATGAAAATCTATAAATTGAGAGTGAACATAACGTTTAAAAAATATGCTATATAGAGTTTCTCTTTTGTGCTTATTTAGTGATAAATCATTGTTATTGTTTCCGGAAGTGTATACAACAGTTTTTAATGGTGATTGGCCAACAAAACAAGAACTATAATCATTAGAAAGTTGATTGTTTAGTCTATTCATTGGTTTTTTCTCTACATTTTGGTAAAGAAAGTGATTATTATAGCTATAGAATATCATATTGTATTTTCCAAAAAGACTAGGATAAGTTTAAAAAATGTAAAAGGTAAAGAAGTGATGATATGAGGTGTAGTCAGTGATAAAGATTTGAGTTGTCCGGTAATTTTAGAGAAAGTTGTGTATAACAAGATTCACTCAGATCTCTTCTGTTCATTTTCACACTCATACCAGCTGGCACTATTCCCAACTCGACACGTGTTGTACGGTCTGAAAACAACCCTTTTGCTTTTACTAAACCCTAGCTAGTTCACGAGTGTAATATTTAATGCACACAAAAATTTGACTAAAAACATAGCTTTTGAAAAATGTACTTTATTGGTTATCATATTTATATTATTGGGTATGGTTTTGTTTAGGTGACAAATCAAGTGTTTAGGTTTGCTAAGAAGGCTGGTGCAAGTTATATCAACAAGCCGAAAATGAGACACTATGTTCATTGTTACGCATTGCATTGTCTTGATGAGGAGGGGTCGAATGCGTTGAGGAGGGCTTTTAAGGAGAGAGGAGAAAATGTTGGGGCGTGGAGGCAGGCATGTTACAAGCCATTGGTGACTATTGCGGCTAGACAAGGTTGGGACATTGATGCTATATTTAACTCACATCCGCGTTTGTCTATATGGTATGTCCCAACCAAACTCA
>Nni-LFY-1
TGTCGTGAGTTCTTGGTCCAAGTTCAGAACATTGCTAAAGAGAAAGGTGAAAAATGTCCTACAAAGGTATTGTCATTTTCCATTGTCCACCTTTTCATATTACTATAATTCACAAGAAGCTAAATGTTTTAGATTTGCTACATAATT----ATGTGCTCTTTTAAATAGTATTCCACTCTTTAAAATGTTCTATATTTGTAGAAAAGTTGCACTTCTTTTGTTTAACATAACAGAAAATTATA------------------------------------------------------------------------------------------------------------------------------------------------------------------------------------------------------------------------------------------------------GAGCGAACATATTGATGTGCTCTCACTTTCTCAATATTAGCAAAATTCTATTATGTGCTTCTAGATTTTTAAAAAATTACTGTACTAAAAATAAGAGTCTATAAATTGAGAGTGAACATAACGTTTAAAAAATATGCTACATATAGTTTCTCTTTTGTGCTTATTTAGTGATAAATCATTGCTATTGTTTCCCGAAGTGTATACAACAGTTTTTAATGGTGATTGGCCAACAAAACAAGAACTATAATCATTAGAAATTTGAAAGTTTAGTCTACTCAATGGTTTTTTCTCTACATTTTGGTAAAGAAAGTGATTATTATAGCTATAGAATATCATATTGTATTTTCCAAAAAGACTAGGATAAGTTTAAAAAATGTAAAAGGTAAAGAAGTGATGATATGAGGTGTAGTCAGTGATAAAGATTTGAGTTGTCCGGTAATTTTAGAGAAAGTTGTGTATAACAAGATTCACTCAGATTTCTTCTGTTCATTTTCACACACATACCAGCTGGTACTGTTCCCAACTCGACACGTGTTGTACGGTCTGAAAACAACCCTTTTGCTTTTACTAAACCCTAGCTAGTTCACGAGTGTAATATTTAATGCACACAAAAATTTGACTAGAAACATAACTTTTGAAAAATGTACTTTGTTGGTTATCATATTTATTGTATTGGGTATGGTTTTGTTTAGGTGACAAATCAAGTGTTTAGGTTTGCTAAGAAGGCTGGTGCAAGTTATTTCAACAAGCCGAAAATGAGACACTATGTTCATTGTTACGCGTTGCATTGTCTTGATGAGGAGGGGTCGAATGCGTTGACGAGGGCTTTTAAGGAAAGAGGAGAAAATGTTGGGGCATGGAGGCAGGCATGTTACAAGCCATTGGTGACTATCGCGGCTAGACAAGGTTGGGACATTGATGCTATATTTAACTCACATCCGCGTTTGTCTATATGGTATGTCCCAACCAAACTCA
>Nni-LFY-2
TGTCGTGAGTTCTTGGTCCAAGTTCAGAACATTGCTAAAGAGAAAGGTGAAAAATGTCCTACAAAGGTATTGTCATTTTCCATTGTCCACCTTTTCATGTTACCATAATTCACAAGAAGCTAAATGTTTTAGATTTGCTACATAATT----ATGTGCTCTTTTAAATAGTATTCCACTCTTTAAAATGTTCTATATTTGTAGAAAAGTTGCACTTCTTTTGTTTAACATAACAGAAAATTATA------------------------------------------------------------------------------------------------------------------------------------------------------------------------------------------------------------------------------------------------------GAGTGAACATATTGATGTGCTCTCACTTTCTCAATATTAGCAAAATTCTATTATGTGCTTCTAGATTTTTTAAAAATTACTGTACTATAAATAAGAGTCTATAAATTGAGAGTGAACATAACGTTTAAAAAATATGCTACATATAGTTTCTCTTTTGTGCTTATTTAGTGATAAATCATTGCTATTGTTTCCCGAAGTGTATACAACAGTTTTTAATGGTGATTGGCCAACAAAACAAGAACTATAATCATTAGAAATTTGATAGTTTAGTCTACTCAATGGTTTTTTCTCTACATTTTGGTAAAGAAAGTGATTATTATAGTTATAGAATATCATATTGTATTTTCCAAAAAGACTAGGATAAGTTTAAAAAATGTAAAAGGTAAAGAAGTGATGATATGAGGTGTAGCCAGTGATAAAGATTTGAGTTGTCCGGTAATTTTAGAGAAAGTTGTGTATAACAAGATTCACTCAGATTTCTTCTGTTCATTTTCACACCCATACCAGCTGGCACTGTTCCCAACTCGACACGTGTTGTACGGTCTGAAAACAACCCTTTTGCTTTTACTAAACCCTAGCTAGTTCACGAGTGTAATATTTAATGCACACAAAAATTTGACTAGAAACGTAGCTTTTGAAAAATGTACTTTGTTGGTTATCATATTTATTGTATTTGGTATGGTTTTGTTTAGGTGACAAATCAAGTGTTTAGGTTTGCTAAGAAGGCTGGTGCGAGTTATATCAACAAGCCGAAAATGAGACACTATGTTCATTGTTACGCGTTGCATTGTCTTGATGAGGAGGGGTCAAATGCGTTGAGGAGGGCTTTTAAGGAGAGAGGAGAAAATGTTGGGGCATGGAGGCAGGCATGTTACAAGCCATTGGTGACTATTGCGGCTAGACAAGGTTGGGACATTGATGCTATATTTAACTCACATCCGCGTTTGTCTATATGGTATGTCCCAACCAAACTCA
>Lse-LFY-1
TGTCGTGAGTTCTTGGTCCAAGTTCAGAACATTGCTAAAGAGAAAGGTGAAAAATGTCCTACAAAGGTATTGTCATTTTCCATTGTCCACCTTTTCATGTTACTATAATTCACAAGAAGCTAAATGTTTTACATTTGCTACATAATT----ATGTGCTCTTTTAAAGAGTATTCCACTCTTTAAGATGTTCTATATTTGTAGAAAAGTTGCATTTCTTTTGTTTAACATAACAGAAAATCTTA------------------------------------------------------------------------------------------------------------------------------------------------------------------------------------------------------------------------------------------------------GAGTGAACATATTGATGTGCT--CACTTTCTCAATATTAGCAA-ATTCTATTATGTGCTTCTAGATTTTTAAAAAATTACTGTACTAAAAATGAAAGTCTATAAATTTTGAGTGAACATAACGTTTAAAAAATATGCTACATATAGTTTCTCTTTTGTGCTTATTTAGTGATAAATCATTGTTATTGTTTCCCGAAGTGTATACAACAGTTTTTAATGGTGATTGGCAAACAAAACAAGAACTATGATCATTAGAAATTTGATAGTTTAGTCTATTCAATGGTTTTTTCTCTACATTTTGGTAAAGAAAGTGATTATTATAGCTATAGAATATAATATTGTATTTTCCAAAAAGACTAGGATAAGTTTAAAAAATGTAAAAGGTAAAGAAGTGATGATATAAGGTGTAGTCAGTGATAAAGATTTGAGTTGTCCGGTAATTTTAGAGAAAGTTGTGTATAACAAGATTCACTCAGATTTCTTCTGTTCATTTTCACACTCATACCAGCTGGCACTGTTCTCAACTCGACACGTGTTGTACGGTCTGAAAACAATCCTTTTGCTTTTACTAAACC----CTAGTTCACGAGTGTAATATTTAATGTACACAAAAATTTGACTAGAAACATAACTTTTGAAAAATGTACTTTGTTGGTTATCCTATTTATTGTATTGGGTATGGTTTTGTTTAGGTGACAAATCAAGTGTTTAGGTTTGCTAAGAAGGCTGGTGCAAGTTATATCAACAAGCCGAAAATGAGACACTATGTTCATTGTTACGCGTTGCATTGTCTTGATGAGGAGGGGTCGAATGCGTTGAGGAGGGCTTTTAAGGAGAGAGGAGAAAATGTTGGGGCATGGAGGCAGGCATGTTACAAGCCATTGGTGACTATTGCGGCTAGACAAGGTTGGGACATTGATGCTATATTTAACTCACATCCGCGTTTGTCTATATGGTATGTCCCAACCAAACTCA
>Ll-LFY-1
TGTCGTGAGTTCTTGGTCCAAGTTCAGAACATTGCTAAAGAGAAGGGTGAAAAATGTCCTACAAAGGTATTGTCATTTTCCATTGTCCACCTTTTCATGTTACTATAATTCACAAGAAGCTAAATGTTTTAGATTTGCTACATAATT----ATGTGCTCTTTTAAAGAGTATTCCACTCTTTAAAATGTTCTATATTTGTAGAAAAATTGCAC---TTTTGTTTAACATTACAGAAAATCTTA--------------------------------------------------------------------------------------------------------------------------------------------------------------------------------------------------------------------------------------------------------------------------------TTTCCCAAT--------------------------------------------------------------------------------------------------ATGATACATATAGTTTCTCTTTTGTGCTTATTTAGTGATAAATCATTGTTATTGTTTCCCGAAGTGTATACAACAGTTTTTCATGGTGATTGGCCAACAAAACAAGAACTATAATCATTAGAAATTTGAAAGTTTAGTCTACTCAATGGTTTTTTCTCTTCATTTTGGTAAAGAAAGTGATTATTATAGCTATAGAATATCATATTGTATTTTCCAAAAAGACTAGGATAAGTTTAAAAAATGTAAAAGGTAAAGAAGTTATGATATGAGGTGTAGTCAGTGATAAAGATTTGAGTTGTCCGGTAATTTTAGAGAAAGTTGTGTACAACAAGATTCACTCAGATTTCTTCTGTTCATATTCACACCCATACCAGCTGGCACTGTTCCCAACTCGACACGTGTTGTACGGTCTGAAAAAAACCCTTTTGCTTTTACTAAACCCTAGCTAGTTCACGAGTGT-ATATTTAATGCACACAAAAATTTGACTAAAAACATAACTTTTGAAAAATGTACTTTGCTGGTTATCATATTTATTGTATTG-----GGTTTTGTTTAGGTGACAAATCAAGTGTTTAGGTTTGCTAAGAAGGCTGGTGCAAGTTATATCAACAAGCCGAAAATGAGACACTATGTTCATTGTTACGCCTTGCATTGTCTTGATGAGGAGGGGTCAAATGCCTTGAGGAGGGCTTTTAAGGAGAGAGGTGAAAATGTTGGGGCATGGAGGCAGGCATGTTATAAGCCATTGGTGACTATTGCGGCTAGACAAGGTTGGGACATTGATGCTATATTTAACTCACATCCGCGTTTGTCTATATGGTATGTCCCAACCAAACTCA
>Ttt-LFY-1
TGTCGTGAGTTCTTGGTCCAAGTTCAGAACATTGCTAAAGAGAAAGGTGAAAAATGTCCTACAAAGGTATTGTCATTTTCCATTGTCCACCTTTTCATGTTACTAGAATTCACACGAAGCTAAATGTTTTAAATTTGCTACATAATT----ATGTGCTCTTTTAAAGAGTATTCCACTCTTTAAAATGTTCTATGTTCGTAGAAAATTTGCACTTCTTTTGTTTAACATAACAGAAAATCTTA------------------------------------------------------------------------------------------------------------------------------------------------------------------------------------------------------------------------------------------------------GAGTGAACATATTGATGTGCT--CACTTTCTCAATATTAGCAAAATTCTATTATGTGCTTCTAGATTTATAAAAAATTACTGTACTAAAACTGAAAGTCTATAAATTGAGAGTGAACATAACGTTTAAAAAATATGCTATATATAGTTTCTCTTTTGTGCTTATTTAGTGATAAATCATTGTTACTGTTTCCCGAAGTGTATACAACAGTTTTTAATGGTGATTGGCCAACAAAACAAGAACTATAATCATTAGAAATTTGATAGTTTAGTCTATTCAATGGTTTTTCCTCTACATTTTGGTAAAGAAAGTGATTATTAGAGCTATAGAATATCATATTGTATTTTCCAAAAAGACTAGGATAAGTTTAAAAAATGTAAAAGGTAAAGAAGTGATGATATGAGGTGTAGTCAGTGATAAAGATTTGAGTTGTCCGGTAATTTTAGAGAAAGTTGTGTATAACAAGATTCACTCAGATTTCTTCTGTTCATTTTCACACCCATACCAGCTGGCACTGTTCCCAACTCGACACGTGTTGTACGGTCTGAAAACAACCCTTTTGCTTTTACTAAACC----CTAGTTCACGAGTGTAATATTTAATGCACACAAAAATTTGACTAGAAACATAACTTTTGAAAAATGTACTTTGTTGGTTATCCTAATTATTGTATTGGGTATGGTTTTGTTTAGGTGACAAATCAAGTGTTTAGGTATGCTAAGAAGGCTGGTGCAAGTTATATCAACAAGCCGAAAATGAGACACTATGTTCATTGTTACGCGTTGCATTGTCTTGATGAGGAGGGGTCGAATGCGTTGAGGAGGGCTTTTAAGGAGAGAGGAGAAAATGTTGGGGCATGGAGGCAGGCATGTTACAAGCCATTGGTGACTATTGCGGCTAGACAAGGTTGGGACATTGATGCTATATTTAACTCACATCCGCGTTTGTCTATATGGTATGTCCCAACCAAACTCA
>Aar-LFY-1
TGTCGTGAGTTCTTGGTCCAAGTTCAGAACCTTGCTAAAGAGAAAGGTGAAAAATGTCCTACAAAGGTATTGTCATGTTCCATTGTCCAACTTATCATGTTACTATAATTCACAAGAAGCTAAATGTTTTAGATTTGCTACATAATT----ATTTGATC--------------CCACTCTTTAAAATGCTCTATATTTGTAGAAAAGGTGCATTTTTTTTGTCTCACATAAAAAACACTCTTACAAAAAATATATCTAATTTGATGTTAAGATGAATGATGAGCTTATTTGTTTTTCGGCTTATATTTCGTAAGTCCTAATTTTCTGACT--TATTTTGATACGGGATTATATAAGTTTATTATGATATAATAAACTCATATAAGCCCATAAGTCTCTAAATAAGCT--GGAAATCAAAGCTTATGAAATATAAGCCGAAATCAGTTAAGCTCATAAGCTTATATATAAACTTAAACAAATACCTCTTAAAGTGAACATATTGATGTGCTCTCACTTTCTCAATATTAGCAAAATTATGTTACGTGCTTCTAGATTTTTAAAAAATTACTACACTAAA-ATGGAAGTCTATAAATTGAGTGTGAACATAACGTTTAACAAATATGCTACATATAGTTTCTCTTTTGTGCTTATTTAGTGATAAATCATTGCTATTGTT-CCCGAAGTATGTACAACAGTTTTTAATGGTGATTGGCCAACAAAACAAGAACTATAATCATTAGAAATTTGATAGTTTAGGCTACTCAATGGTTTTTTCTCTACATTTTGGTAAAGAAAGTGATTATTATAGCTATAGAATATCATATTGTATTTTCCAAAAGAACTAGGATAAGTTTAAAAAATGTAAAAGGTAAAGAAGTGATGATATGAAGTGTAGTCAGTGATAAAGACTTGAGTTGTCCGGTAATTTTAGAGAAAGTTGTGTATAACAAGATTCACTCAGATTTCTTCTGTTCATTTTCACACCCATACCAACTGGCAATGTTCCCAACTCGACACGTGTTGTACGGTCTGAAAACAACCCTTTTGCTTTTACTAAACCCTAGCTAGTTCACGAGTGTAATATTTAATGCACACAAAAATTTGACTAGAAAGATAACTTTTGAAAAATGTACTTTGTTGGTTATTATATTTATTGTATTGGGTATGGTTTTGTTTAGGTGACAAATCAAGTGTTTAGGTTTGCAAAGAAGGCTGGTGCAAGTTATATCAACAAGCCGAAAATGAGACACTATGTTCACTGTTACGCGTTGCATTGTCTTGATGAGGAGGGGTCAAACGCGTTGAGGAGGGCCTATAAGGAGAGAGGAGAAAATGTTGGGGCATGGAGGCAGGCATGTTACAAGCCATTGGTGACTATCGCGGCTAGACAAGGCTGGGACATTGATGCTATATTTAACTCACATCCGCGTTTGTCTATATGGTATGTCCCAACCAAACTCA
>Aar-LFY-2
TGTCGTGAGTTCTTGGTCCAAGTTCAGAACCTTGCTAAAGAGAAAGGTGAAAAATGTCCTACAAAGGTATTGTCATTTTCCATTGTCCAACTTATCATGTTACTATAATTCACAAGAAGCTAAATGTTTTAGATTTGCTACATAATT----ATTTGCTC--------------CCACTCTTTAAAATGTTCTATATTTGTAGAAAAGGTGCA-----TTTGTCTCACATAAAAAACACTCTTACAAAGAATATGTTAAGATGAATGTCATATGCGCTTGTGAGCTTATTTGTTTTTGGGCTTATATTTCGCAAGTCCTAATTTTCTGACT--TATTTTGATACGGGATTATATAAGTTTATTGTGATATGATAAACTCATATAAGCCCATAAGTCTCTAAATAAGTC-GGAAAATCAGAGCTTATGAAATATAAGCCGAAATCAGTTAAGCTCATAAGCTTATATATAAACTTAAACAAATGCCTCTTAAAGTGAACATATTGATGTGCTCTCACTTTCTCAATATTAGCAAAATTCTGTTATGTGCTTCTAGATTTTTAAAAAATTACTGCACTAAA-ATGGAAGTCTATAAATTGAGTGTGAACATAACGTTTAACAAATATGCTACATATAGTATCTCTTTTGTGCTTATTTAGTGATAAATCATTGCTATTGTT-CCCGAAGTATGTACAACAGTTTTTAATGGTGATTGGCCAACAAAACAAGAACTATAATCATTAGAAATTTGATAGTTTAGGCTACTCAATGTTTTTTTCTCTACATTTTGGTAAAGAAAGTGATTATTATAGCTACAGAATATCATATTGTATTTTCCAAAAGAACTAGGATAAGTTTAAAAAATGTAAAAGGTAAAGAAGTGATGATATGAAGTGTAGTCAGTGATAAAGACTTGAGTTGTCCGGTAATTTTAGAGAAAGTTGTGTATAACAAGATTCACTCAGATTTCTTCTGTTCATTTTCACACCCATACCAACTGGCAATGTTCCCAACTCGACACGTGTTGTACGGTCTGAAAACAACCCTTTTGCTTTTACTAAACCCTAGCTAGTTCACGAGTGTAATATTTAATGCACACAAAAATTTGACTAGAAAGATAACTTTTGAAAAATGTACTTTGTTGGTTATTATATTTATTGTATTGGGTATGGTTTTGTTTAGGTGACAAATCAAGTGTTTAGGTTTGCTAAGAAGGCTGGTGCAAGTTACATCAACAAGCCGAAAATGAGACACTATGTTCATTGTTACGCGTTGCATTGTCTTGATGAGGAGGGGTCGAATGCGTTGAGGAGGGCTTATAAGGAGAGAGGAGAAAATGTTGGGGCATGGAGACAGGCATGTTACAAGCCATTGGTGACTATTGCGGCTAGACAAGGCTGGGACATTGATGCTATATTTAACTCACATCCGCGTTTGTCTATATGGTATGTCCCAACCAAACTCA
>Adu-LFY-1
TGTCGTGAGTTCTTGGTCCAGGTTCAGAACCTTGCTAAAGAGAAAGGTGAAAAATGTCCTACAAAGGTATTGTCATTTTCCATTGTCCAACTTATCATGTTACTATAATTCACAAGAAGCTAAATGTTTTAGATTTGCTACAAAATT----ATTTGCTC--------------TCACTCTTTAAAATGTTCTATATTTGTAGAAAAGGTGCACTTGTTTTGTCTCACATAAGAAACACTCTTACAAAGAATACGTTAAAATGAATGTCATATGCGCTTATTAGCTTATTTGTTTTTCGGCTTATATTTCGTAAGTCCTAATTTTCTAACT--TATTTTGATACGGGCTTATATAAGTTTATTATGATATGATAAACTCGTATAAGCTCATAAGTCTTTAAATAAACC--AGAAATCAAAGCTGGTGAAATATAAGCTGAAATCAGATAAACTCATAAGCTTATATATAAACTTAAACAAATACCTCTTAAAGTGAACAT---GATGTGCTCTCACTTTCTCAATATTAGCAAAATTCTATTATGTGCTTCTAGATTTTTAAAGAATTACTGTACTAAA-ATGAAAGTCTATAAATTGAGAGTGAACATAACGTTTAACAAATATGCTACATATAGTTTCTCTTTGGTGCTTATTTAGTGATAAATCATTGCTATTGTT-CCCGAAGTATGTACA--AGTTTTTAATGGTGATTGGCCAACAAAACAAGAACTATAATCATTAGAAATTTGATAGTTTAGGCTACTCAATGGTTTTTTCTCTACATTTTGGTAAAGAAAGTGATTATTATAGCTACAGAATATCATATTGTATTTTCCAAAAGAACTAGGATAAGTTTAAAAAATGTAAAAGGTAAAGAAGTGATGATATGAAGTGTAGTCAGTGATAAAGACTTGAGTTGTCCGGTAATTTTAGAGAAAGTTGTGTATAACAAGATTCACTCAGATTTCTTCTGTTCATTTTCACACCCATACCAACTGGCAATGTTCCTAACTCGACACGTGTTGTACGGTCTGAAAACAACCCTTTTGCTTTTACTAAACCCTAGCTAGTTCACGAGTGTAATATTTAATGCACACAAAAATTTGACTAGAAAGATAACTTTTGAAAAATGTACTTTGTTGGGTATTATATTTATTGTATTGGGTATGGTTTTGTTTAGGTGACAAATCAAGTGTTTAGGTTTGCTAAGAAGGCTGGTGCAAGTTATATCAACAAGCCAAAAATGAGACACTATGTTCACTGTTACGCGTTGCATTGTCTTGATGAGGAGGGGTCGAATGCGTTGAGGAGGGCTTATAAGGAGAGAGGAGAAAATGTTGGGGCATGGAGGCAGGCATGTTACAAGCCATTGGTGACTATTGCGGCTAGACAAGGTTGGGACATTGATGCTATATTTAACTCACATCCGCGTCTGTCTATATGGTATGTCCCAACCAAACTCA
>Adu-LFY-2
TGTCGTGAGTTCTTGGTCCAAGTTCAGAACCTTGCTAAAGAGAAAGGTGAAAAATGTCCTACAAAGGTATTGTCATTTTCCATTGTCCAACTTATCATGTTACTATAATTCACAAGAAGCTAGATGTTTTAGATTTGCTACATAATT----ATTTGCTC--------------CCACTCTTTAAAATGTTCTATATTTGTAGAAAAGGTGCACTTGTTTTGTCTCACATAAAAAACACTCTTACAAAGAATACGTTAAGATGAATGTCATATGCGCTTATGAGCTTATTTGTTTTTCGGCTTATATTTCGTAAGTCCTAATTTTTTGACT--TATTTTGATACGAGATTATATAAGTTTATTATGATATGATAAACTCATATAAGCCGATAAGTCTCTAAATAAGCC--GGAAATCAGAGCTTATGAAATATAAGCCGAAATCAGTTAAGCTCATAAGCTTATATATAAACTTAAACAAATACCTCTTAAAGTGAACATATTGATGTGCTCTCACTTTCTCAATATTAGCAAAATTCTGTTATGTGCTTCTAGA-TTTTAAAAAATTACTGTACTAAA-ATGGAAGTCTATAAATTGAGTGTGAACATAACGTTTAACAAATATGCTACATATAGTTTCTCTTTTGTGCTTATTTAGTGATAAATCATTGCTATTGTT-CCCGAAGTATGTACAACAGTTTTTAATGGTGATTGGCCAACAAAACAAGAACTATAATCATTAGAAATTTGATAGTTTAGGCTACTCAATGGTTTTTTCTCTACATTTTGGTAAAGAAAGTGATTATTATAGCTATAGAATATCATATTGTATTTTCCAAAAGAACTAGGATAAGTTTAAAAAATGTAAAAGGTAAAGAAGTGATGATATGAAGTGTAGTCAGTGATAAAGACTTGAGTTGTCCGGTAATTTTAGAGAAAGTTGTGTATAACAAGATTCACTCAGATTTCTTCTGTTCATTTTAACACCCATACCAACTGGCAATGTTCCTAACTCGACACGTGTTGTACGGTCTGAAAACAACCCTTTTGCTTTTACTAAACCCTAGCTAGTTCACGAGTGTAATATTTAATGCACACGAAAATTTGACTAGAAAGATAACTTTTGAAAAATGTACTTTGTTGGTTATTATATTTATTTTATTGGGTATGGTTTTGTTTAGGTGACAAATCAAGTGTTTAGGTTTGCTAAGAAGGCTGGTGCAAGTTATATCAACAAGCCGAAAATGAGACACTATGTTCATTGTTACGCGTTGCATTGTCTTGATGAGGAGGGGTCGAACGCGTTGAGGAGGGCTTATAAGGAGAGAGGAGAAAATGTTGGGGCATGGAGGCAGGCATGTTACAAGCCATTGGTGACTATCGCGGCTAGACAAGGTTGGGACATTGATGCTATATTTAACTCACATCCGCGTTTGTCTATATGGTATGTCCCAACCAAACTCA
>Al-LFY-1
TGTCGTGAGTTCTTGGTCCAAGTTCAGAACCTGGCTAAAGAGAAAGGTGAAAAATGTCCTACAAAGGTATTGTCATTTTCCATTGTCCAAATTTTCATGTTACTATAATTCACAAGAAGCTAAATGTTTTAGATTTGCTACATAATT----ATTTGCTCTTTTAAAGAGTATCCCACTCTTTAAAATGTTCTATATTTGTTGAAAAGGTGCGCTTTTTTTGTCTCACATAAAAAACATTCTTATAAAGAATCCGTTAAGATGAATGTCATATGTGCATATGAGCTTATTTGTTTTTCGGCTTATATTTTGTAAGCCTTAATTTTCTGACT--TATTTTGATACGGGCTTATATAAGTTTATTATGATATGATAAACTCATATAAGCTCATAAGTCTCTAAATAAGCC-AGAAAATCAAAGCTTATGAAATATAAGCCGAAATTAGATAAACTCATAAGCTCACATATAAGCTTAAACAAACACACCTTAAATTGAACTTATTGATGTGCTCTCACTTTCTCAATATTAGCAAAATTCTATTAGATGCTTCTAGATTTTTAAAAAATTACTGTACTAAA-ATGAAAGTCTATAAATTGAGAGTGAACATAACGTTTAACAAATATGCTACATATAGTTTCTCTTCGGTGCTTATTTGCTGATAAATCATTGCTATTGTT-CCCGAAGTATGTACAACAGTTTTTAATGGTGATTGGCCAACAAAACAAGAACTATAATCATTAGAAATTTGATAGTTTAGCCTACTCAATGGTTTTTTCTCTACATTTTGGTAAAGAAATTGATTATTATAGCTATAGAATATCATATTGTATTTTCCAAAAAAACAAGGATAAGTTTAAAAAATGTAAAAGGTAAAGAAGTGATGATATGAAGTGTAGTCAGTGATAAAGACTTGAGTTGTCCGGTAATTTTAAAGAAAGTTGTGTATAACAAGATTCACTCAGATTTCTTCTGTTCATTTTCACACCCATACCAACTGGCAATGTTCCCAACTCGACACGTGTTGTACGGTCTGAAAACAACCCTTTTGCTTTTACTAAACCCTAGCTAGTTCACGAGTGTAATATTTAATGCACACAAAAATTTGACTAGAAAGATAACTTTTGAAAAATGTACTTTATTGGTTATTATATTTATTGTATTGGGTATGGTTTTGTTTAGGTGACAAATCAAGTGTTTAGGTTTGCTAAGAAGGCTGGTGCAAGTTATATCAACAAGCCGAAAATGAGACACTATGTTCATTGTTATGCGTTGCATTGTCTTGATGAGGAGGGGTCGAATGCGTTGAGGAGGGCTTATAAGGAGAGAGGAGAAAATGTTGGGGCGTGGAGGCAGGCATGTTACAAGCCATTGGTGACTATTGCGGCTAGACAAGGTTGGGACATTGATGCTATATTTAACTCACATCCGCGTTTGTCTATATGGTATGTCCCAACCAAACTCA
>Al-LFY-2
TGTCGTGAGTTCTTGGTCCAAGTTCAGAACCTTGCTAAAGAGAAAGGCGAAAAATGTCCTACAAAGGTATTGTCATTTTCCATTGTCCAACTTTTCATGTTACTATAATTCACAAGAAGCTAAATGTTTTATATTTGCTACATAATT----ATTTACTC--------------CCACTCTTTAAAATGTTCTATATTTGTAGAAAAGGTGCACTTCTTTTGTCTCATATAAAAAACACTCTTACAAAGAATACGTTAAGATGAATGTCATATGCGCTTATGAGCTTATTTGTTTTTCGGCTTATATTTCTTAAGCTCTAATTTTTTGACT--TATTTTGATACGGGATTATATAAGTTTATTATGATATGATAAACTCATATAAGCCCACAAGTCTCTAAACAAACC-TGAAAATCAGAGCTTATGAAATATAAGACGAAATCAGGTAAGCTCATAAGCTTATATATAAACTTAAACAAATACCTCTTAAAGTGAACATATTGATGTGCTCTCACTTTTTCAATATTAGCAAACTT----TATGTGCTTCTAGATTTTTTTAAAATTACTGTACTAAA-ATGAAAGTTTATAAATTGAGAGTGAACATAACGTCTAACAAATATGCTACATATAGTTTCTCTTTTGTGCTTATTTAGTGATAAATCAT---TATTGTTACCCGAAGTGTACACAACAGTTTTTAATGGTGATTGGCCAACAAAACAAGAACTATAATCATTAGAAGTTTGATAGTTTAGGCTACTCAATGGTTTTTTCTCTACATTTTGGTAAAGAAAGTGATTATTATAGCTATAGAATATCATATTGTATTTTCCAAAAAAACTAGGATAAGTTTAAAAAATGTAAAAGGTAAAGAAGTGATGATATGAAGTGTAGTCAGTGATAAAGACTTGAGTTGTCCGGTAATTTTAGAGAAAGTTGTGTATAACAAGATTCACTCAGATTTCTTCTGTTCATTTTCACACCCATACCAACTGGCAATGTTCCCAACTCGACACGTGTTGTACGGTCTGAAATCAACCCTTTTGCTTTTACTAAACCCTAGCTAGTTCACGAGTGTAATATTTAATGCACACAAAATTTTGACTAGAAAGATAACTTTTGAAAAATGTACTTTGCTGGTTATTATATTTATTGTATTGGGTATGGTTTTGTTTAGGTGACAAATCAAGTGTTTAGGTTTGCTAAGAAGGCTGGTGCAAGTTATATCAACAAGCCGAAAATGAGACACTATGTTCATTGTTACGCATTGCATTGTCTTGATGAGGAGGGGTCGAATGCGTTGAGGAGGGCTTATAAGGAGAGAGGAGAAAATGTTGGGGCATGGAGGCAGGCATGTTACAAGCCATTGGTGACTATTGCGGCTAGACAAGGTTGGGACATTGATGCTATATTTAACTCACATCCGCGTTTGTCTATATGGTATGTCCCAACCAAACTCA
>Al-LFY-3
TGTCGTGAGTTCTTGGTCCAAGTTCAGAACCTTGCTAAAGAGAAAGGTGAAAAATGTCCTACAAAGGTATTGTCATTTTCCATTGTCCAACTTTTCATGTTACTATAATTCACAAGAAGCTAATCGTTTTAGATTTGCTACATAATT----ATTTGCTCTTTTAAAGAGTATCCCACTCTTTAAAATGTTCTATATTTGTAGAAAAGGTGCACTTGTTTTGTCTCACAAAACAAACACTCTTACAAAGAATCCGTTAAGATGAATGTCATATGCGCTTATGGGCTTATTTGTTTTTCGGCTTATATTTCGTAAGTCTTGATTTTTTGACT--TATTTTGATACGGGCTTATATAAGTTTATTATCATATGATAAAATCATATAAGCTCATAAGTCTCTAAATAAGCC-AAAAAATCAAAGCTTATAAAATATAAGCCGAAATCAGATAACCTCATAAGCTCACATATAAGGTTAAAGAAACACACCTTAAATCGAACATATTGATGTGCTCTCACTTTCTCAATATTAGCAAAATTCTGTTATGTGCTTCTAGA-TTTAAAAAAATTACTGTACTAAA-ATGAAAGTCTATAAATTGAGTGTGAACATAACGTTTAACAAATATGCTACATATAGTTTCTCTTTTGTGCTTATTTAGTGATAAATCATTGCTATTGTT-CCCGAAGTATGTACAACAGTTTTTAATGGTGATTGGCCAACAAAACAAGAACTATAATCATTAGAAATTTGATAGTTTAGGCTACTCAATGGTTTTTTCTCCACATTTTGGTAAAGAAAGTGATTATTATAGCTATAGAATATCATATTGTATTTTCCAAAAAAACAAGGATAAGTTTAAAAAATGTAAAAGGTAAAGAAGTGATGATATGAAGTGTAGTCAGTGATAAAGACTTGAGTTGTCCGGTAATTTTAGAGAAAGTTGTGTATAACAAGATTCACTCAGATTTCTTCTGTTCATTTTCACACCCATACCAACTGGCAATGTTCCCAACTCGACACGTGTTGTACGGTCTGAAAACAACCCTTTTGCTTTTACTAAACCCTAGCTAGTTCACGAGTGTAATATTTAATGCACACAAAAATTTGACTAGAAAGATAACTTTTGAAAAATGTACTTTGTTGGTTATTATATTTATTGTATTGGGTATGGTTTTGTTTAGGTGACAAATCAAGTGTTTAGGTTTGCAAAGAAGGCTGGTGCAAGTTATATCAACAAGCCGAAAATGAGACACTATGTTCACTGTTACGCGTTGCATTGTCTTGATGAGGAGGGGTCAAACGCGTTGAGGAGGGCCTATAAGGAGAGAGGAGAAAATGTTGGGGCATGGAGGCAGGCATGTTACAAGCCATTGGTGACTGTCGCGGCTAGACAAGGCTGGGACATTGATGCTATATTTAACTCACATCCGCGTTTGTCTATATGGTATGTCCCAACCAAACTCA
>Aan-LFY-1
TGTCGTGAATTCTTGATCCAAGTTCAGAACATTGCTAAAGAGAAAGGTGAAAAATGTCCTACAAAGGTATTGTCATTTTCCATTGAACAACTTTTCATGTTACTATAATTCACAAGAAGCTAAATGTTTTAGATTTGCTACATAATT----ATGTGCTCTTTTAAAGAGTATTCCACTCTTTAAAATGTTCTATATTTGTAGAAAAGTTGCAC---TTTTGTTTCACATTATAGAAAATCATA------------------------------------------------------------------------------------------------------------------------------------------------------------------------------------------------------------------------------------------------------GATTGAACATATTGATGTGCTCTCATTTTCTCAATATTAGCAAAATTCTATTATGTGCT---AGATTTTTTAAAATTTACTGTACTAACAATG---TTCTATAAATTGAGAGTGAACATAAAGTTTAAAAAATATGCTATATATAGTTTCTCTTTTGTGCTTATTTAGTGATAAATCATTGTTATTGTTTCCCGAAGTGAATACAACAGTCTTTAATGGTGATTGGCCAACAAAAAAAGAACTATAATCATTAGAAATTTGATAGTTTAGTCTACTCAATGGTTTTTTCTCTACATTTTGGTAAAGAAAGTGATTATTATAGCTATAGAATATCATATTGTATTTTCCAAAAAAACTAGGATAAGTTTAAAAAGTGTAAAAGGTAAAGAAGTGATGATATGAGGTGTAGTCAGTGATAAAGATTTGAGTTGTCCGGTAATTTTAGAGAAAGTTGTGTATAACAAGATTCACTCAGATTTCTTCTCTTCATTTTCACACCCATACCAACTGGCAATGTTCCGAACTCGACACGTGTTGTACGGTCTGAAAACAACCCTTTTGCTTTTACTAAACCCTAGCTAGTTCACGAGTGTAATATTTAATGCACACAAAAATTTGACTAGAAATATAACTTTTGAAAAATGTACTTTGTTGGTTATCCGATTTATTGTATTGGGTATGGTTTTGTTTAGGTGACAAATCAAGTGTTTAGGTTTGCTAAGAAGGCTGGTGCAAGTTACATCAACAAGCCGAAAATGAGACACTATGTTCATTGTTACGCGTTGCATTGTCTTGATGAGGAGGGGTCGAATGCGTTGAGGAGGGCTTATAAGGAGAGAGGAGAAAATGTTGGGGCATGGAGGCAGGCATGTTACAAGCCATTGGTGACTATTGCGGCTAGACAAGGTTGGGACATTGATGCTATATTTAACTCACATCCGCGTTTGTCTATATGGTATGTCCCAACCAAACTCA
>Aca-LFY-1
TGTCGTGAGTTCTTGGTCCAAGTTCAGAACATTGCTAAAGAGAAAGGTGAAAAATGTCCTACAAAGGTATTGTCATTTTCCATTGTCCACCTTTTCATGTTACTATAATTCACAAGAAGCTAAATGTGTTAGATTTGCTACATAATT-ATCATGTGCTCTTTTAAAGAGTATTCCACTCTTTAAAATGTTCTATATTTGTAGAAAACTTGCAC---TTTTGTTTCACATTACAGAAAATCTTA------------------------------------------------------------------------------------------------------------------------------------------------------------------------------------------------------------------------------------------------------GAGTGAACAT----ATGTGCTATTATATGTGCAAAATTAGCAAAATTCTATTATGCCCTACTAGATTTTTAAAAAATTACTGTACTAAAAA-GAAAGGCTATAAATTGAGAGTG-ACATAACGTTTAAAAAATATGCTATATATAGTTTCTCTTTTGTGCTTATTTAGTGATAAATCATTGTTATTGTTTCCCGAAGTGTATACAACAGTTTTTAATGGTGATTGGCCAACAAAACAAGAACTATAATCATTAGAAAGTTGATGGTTTAGTCTACTCAATGGTTTTTTCTCTACATTTTGGTAAAGAAAGTGATTATTATAGCTATAGAATATCATATTGTATTTTCCAAAAAAAATAGGATAAGTTAAAAAAATGTAAAAGGTAAAGAAGTGATGATATGAGGTGTAGTCAGTGATAAAGATTGGAGTTGTCCGGTAATTTTAGAGAAAGTTGTGTATAACAAGATTCACTCAGATTTCTTCTGTTCAATTTCATACCCATACCAGCTGGCACTGTTCCCAACTCGACACGTGTTGTACGGTCTGAAAACAACCCTTTTGCTTTTACTAAACCCTAGCTGGTTCACGAGTGTAATATTTAATGCACACAAAAATTTGACTAGAAACATAACTTTTGAAAAATGTACTTTGTTGGTTATCATATTTATCGTATTGGGTATGGTTTTGTTTAGGTGACAAATCAAGTGTTTAGGTTTGCTAAGAAGGCTGGTGCAAGTTATATCAACAAGCCGAAAATGAGACACTATGTTCACTGTTACGCGTTGCATTGTCTTGATGAGGAGGGGTCGAATGCGTTGAGGAGGGCTTATAAGGAGAGAGGAGAAAATGTTGGGGCATGGAGGCAGGCATGTTACAAGCCATTGGTGACTATTGCGGCCAGACAAGGTTGGGACATTGATGCTATATTTAACTCACATCCGCGTTTGTCTATATGGTATGTCCCAACCAAACTCA
>Asc-LFY-1
TGTCGTGAGTTCTTGGTCCAAGTTCAGAACATTGCTAAAGAGAAAGGTGAAAAATGTCCTACAAAGGTATTGTCATTTTCCAGTGTCCACCTTTTCATGTTACTATAATTCAC---AAGCTAAATGTTTTAGATATGCTACATAATT-ATCATGTGCTCTTTTAAAGAGTATTCCACTCTTTAAAATGTTCTATATTTGTAGAAAAGTTGCAC---TTTTGTTTCACATTATAGAAAATCTTA------------------------------------------------------------------------------------------------------------------------------------------------------------------------------------------------------------------------------------------------------GAGTGAACATATTGATGTGCTCTCACTTTCTCAATATTAGCAAAATTCTATTATGTGCTTCTAGATTTTTAAAAATTTACTGTACTAAAAATGAAAGTCTATAAACTGAGAGTG-ACATAACGTTTAAAAAATATGCTATATATAGTCTCTCTTTTGTGCTTATTTAATGACAAATCATAGTTATTGTTTCTCGAAGTGAAT---ACAGTTTTTAATGGTGATTGGCCAACAAAACAAGAACTATAATCATTAGAAAGTTGATAGTTTAGGCTACTCAATGGTTTTCCTTCTACATTTTGGTAAAGAAAGTGATTATTATAGCTATAGAATATCATATTGTATTTTTCAAAAAAATTAGGATAAGTTAAAAAAATGTAAAAGGTAAAGAAGTGATGATATGAGGTGTAGTCAGTGATAAAGATTGGAGTTGCCCGGTAATTTTAGAGAAAGTTGTGTATAACAAGATTCACTCAGATTTCTTCTGTTCAATTTCATACCCATGCCAGCTGGCACTGTTTCCAACTCGACACGTGTTGTACGGTCTGAAAACAACCCTTTTGCTTTTACTAAACCCTAGCTGGTTCACGAGTGTAATATTTAATACACACAAAAATTTGACTAGAAACATAACTTTTGAAAAATGTACTTTGTTGGGTATCATTTTTATTGTATTGAGTATGGTTTTGTTTAGGTGACAAATCAAGTGTTTAGGTTTGCTAAGAAAGCTGGTGCAAGTTATATCAACAAGCCGAAAATGAGACACTATGTTCATTGTTACGCGTTGCATTGTCTTGATGAAGAAGGGTCGAATGCGTTGAGGAGGGCTTATAAGGAGAGAGGAGAAAACGTTGGGGCATGGAGGCAGGCATGTTACAAGCCATTGGTGACTATCGCGGCTAGACAAGGTTGGGATATTGATGCTATATTTAACTCGCATCCGCGTTTGTCTATATGGTATGTCCCAACCAAACTCA
>Asc-LFY-2
TGTCGTGAGTTCTTGGTCCAAGTTCAGAACATTGCTAAAGAGAAAGGTGAAAAATGTCCTACAAAGGTATTGTCATTTTCCAGTGTCCACCTTTTCATGTTACTATAATTCAC---AAGCTAAATGTTTTAGATATGCTACATAATT-ATCATGTGCTCTTTTAAAGAGTATTCCACTCTTTAAAATGTTCTATATTTGTAGTAAAGTTGCAC---TTTTGTTTCACATTATAGAAAATCTTA------------------------------------------------------------------------------------------------------------------------------------------------------------------------------------------------------------------------------------------------------GAGTGAACATATTGATGTGTTCTCACTTTCTCAGTATTAGCAAAATTCTATTATGTGCTTCTAGATTTTAAAAAATTTACTGCACTAAAAATGAAAGTCTATAAATTGAGAGTG-ACATAACGTTTAAAAAATATGCTATATATAGTTTCTCTTTTGTGCTTATT--------------------------CCGAAGTGAATACAACAGTTTTTAATGGTGATTGGCCAACAAAACAAGAACTATAATCATTAGAAATTTGATAGTTTAGTCTACTCAATGGTTTTTTCTCTACATTTTGGTAAAGAAAGTGATTATTATAGCTATAGGATATCATATTGTGTTTTCCAAAACAATTAGGATAAGTTAAAAAAATGTAAAAGGTGAAGAAGTGATGATATGAGGTGTAGTCAGTGATAAAGATTGGAGTTGTCCGGTAATTTTAGAGAAAGTTGTGTATAACAAGATTCACTCAGATTTCTTCTGTTCAATTTCATACCCATACCAGCTGGCACTGTTCCCAACTCGACACGTGTTGTACGGTCTGAAAACAACCCTTTTGCTTTTACTAAACCCTAGCTGGTTCACGAGTGTAATATTTAATGCACACAAAAATTTGACTAGAAAC--AACTTTTGAAAAATGTACTTTGTTGCTTATCATATTTATT-TATTGGTTATGATTCTGTTTAGGTGACAAATCAAGTGTTTAGGTTTGCTAAGAAGGCTGGTGCAAGTTATATCAACAAGCCGAAAATGAGACACTATGTTCATTGTTACGCGTTGCATTGTCTTGATGAAGAGGGGTCGAATGCGTTGAGGAGGGCTTATAAGGAGAGAGGAGAAAACGTTGGGGCATGGAGGCAGGCATGTTACAAGCCATTGGTGACTATTGCGGCTAGACAAGGTTGGGACATTGATGCTATATTTAACTCACATCCGCGTTTGTCTATATGGTATGTCCCAACCAAACTCA
>Ag-LFY-1
TGTCGTGAGTTCTTGGTCCAAGTTCAGAACATTGCTAAAGAGAAAGGTGAAAAATGTCCTACAAAGGTATTGTCATTTTCCATTGTCCACCTTTTCATGTTACTATAATTCACAACAAGCTAAATGTTTCAGATTTGCTACATAATT----ATGTGCTCTTTTAAAGAGTATTCCACTCTTTAAAATGTTCTATATTTGTAGAAAAGTTGCAC---TTTTGTTTCACATTGCAAAAAATCTTA------------------------------------------------------------------------------------------------------------------------------------------------------------------------------------------------------------------------------------------------------GAGTGAACATATAGATGTGCTCTCACTTTCTCAATATTAGCAAAATTCTATTATGTGCTTGTAGATTTTTAAAAAATTACTTTACTAAAAATGAAAGTCTATAAATTGAGAGTGAACATAACGTTT--------TGCTATCTATAGATTATCTTTTTTGCTTATTTAGTGATAAATCATTGTTATTGTTTCCCGAAGTGGATACAACAGTTTTTAATGGTGATTGGCCAACAAAACAAGAACTATAATCATTAGAAATTTGATAGTTTAGTCTACTCAATGGTTTTTTCTCTACATTTTGGTAAAGAAAGTGATTATTATAGCTATAGAATATCATATTGTATTTTCCAAATAAACTAGGATAAGTTTAAAAAATGTAAAAGGTAAAGAAGTGATGATATGAGGTGTAGTCAGTGATAAAGATTTGAGTTGTCCGGTAATTTTAGAGAAAGTTGTGTATAACAAGATTCACTCAGATTTCTTCTCTTCATTTTCACACCCATACCAACTGGCAATGTTCCGAACTCGACACGTGTTGTACGGTCTGAAAACAACCCTTTTGCTTTTACTAAACCCTAGCTAGTTCACGAGTGTAATATTTAATGCACACAAAAATTTGACTAGAAATATAACTTTTGAAAAATGTACTTTGTTTGTTATCATATTTATTGTATTGGGTATGGTTTTGTTTAGGTGACAAATCAAGTGTTTAGGTTTGCTAAGAAGGCTGGTGCAAGTTATATCAACAAGCCGAAAATGAGACACTATGTTCATTGTTACGCGTTGCATTGTCTTGATGAGGAGGGGTCGAATGCATTGAGGAGGGCTTATAAGGAGAGAGGAGAAAATGTTGGGGCATGGAGGCAGGCATGTTACAAGCCATTGGTGACTATTGCGGCTAGACAAGGTTGGGACATTGATGCTATATTTAACTCACATCCGCGTTTGTCTATATGGTATGTCCCAACCAAACTCA
>Aer-LFY-1
TGTCGTGAGTTCTTGGTCCAAGTTCAGAACATTGCTAAAGAGAAAGGTGAAAAATGTCCTACTAAGGTATTGTCATTTTCCATTGTCCACCTTTTCATGTTACTATAATTCACAAGAAGCTAAATGTTTTAG-------------------ATGTGCTCTTTTAAAGAGTATT-----------------------------------------------------------------------------------------------------------------------------------------------------------------------------------------------------------------------------------------------------------------------------------------------------------------------------------------GATGTGCTCTCACTTTCTCAATATTAGCAAAATTCTATTATGTGCTTCTAGATTTTTAAAAATTTACTGCACCAAAAATGAAAGTCTATAAATTGAGAGTG-ACATAACGTTTAAAAAATATGCTATATATAGTTTCTCTTTTGTGCTTATT--------------------------CCGAAGTGAATACAACAGTTTTTAATGGTGATTGGCCAACAAAACAAGAACTATAATCATTAGAAATTTGATAGTTTAGTCTACTCAATGGTTTTTTCTCTACATTTTAGTAAAGAAAGTGATTATTATAGCTATAGGATATCATATTGTGTTTTCCAAAACAATTAGGATAAGTTAAAAAAATGTAAAAGGTAAAGAAGTGATGATATGAGGTGTAGTCAGTGATAAAGATTGGAGTTGTCCGGTAATTTTAGAGAAAGTTGTGTATAACAAGATTCACTCAGATTTCTTCTGTTCAATTTCATACCCATACCAGCTGGCACTGTTCCCAACTCGACACGTGTTGTACGGTCTGAAAACAACCCTTTTGCTTTTACTAAACCCTAGCTGGTTCACGAGTGTAATATTTAATGCAAACAAAAATTTGACTAGAAACATAACTTTTGAAAAATGTACTTTGTTGGGTATCATATTTATCGTATTGGGTATGGTTTTGTTTAGGTGACAAATCAAGTGTTTAGGTTTGCTAAGAAGGCTGGTGCAAGTTATATCAACAAGCCGAAAATGAGACACTATGTTCACTGTTACGCGTTGCATTGTCTTGATGAAGAGGGGTCGAATGCGTTGAGGAGGGCTTATAAGGAGAGAGGAGAAAATGTTGGGGCATGGAGGCAGGCATGTTACAAGCCATTGGTGACTATTGCGGCTAGACAAGGTTGGGACATTGATGCTATATTTAACTCACATCCGCGTTTGTCTATATGGTATGTCCCAACCAAACTCA
>Aer-LFY-3
TGTCGTGAGTTCTTGGTCCAAGTTCAGAACATTGCTAAAGAGAAAGGTGAAAAATGTCCTACAAAGGTATTGTCATTTTCCATTGTCCACCTTTTCATGTTACTACAATTCACAAGAAGCTAAATGTTTTAG-------------------ATGTGCTCTTTTAAAGAGTATTCTACTCTTTAAAATGTTCTAGATTTGTAGTAAAGTTGCAC---TTTTGTTTCACATTATAGAAAATCTTA------------------------------------------------------------------------------------------------------------------------------------------------------------------------------------------------------------------------------------------------------GAGTGAACATATTGATGTGCTCTCACTTTCTCAATATTAGCAATATTCTATTATGTGCTTCTAGATTTTTAAAAATGTACTGCACTAAAAATGAAAGTCTATAAATTGAGAGTG-ACATAACGTTTAAAAAATATGCTATATATAGTTTCTCTTTTGTGCTTATT--------------------------CCAAAGTGAATACAACAGTTTCTAATGGTGATTGGCCAACAAAACAAGAACTATAATCATTAGAAATTTGATAGTTTAGTCTACTCAATGGTTTTTTCTCTACATTTTGGTAAAGAAAGTGATTATTATAGCTATAGAATATCATATTGTGTTTTCCAAAAAAATTAGGATAAGTTAAAACAATGTAAAAGGTAAAGAAGTGATGATATGAGGTGTAGTCAGTGATAAAGATTGGAGTTGTCCGGTAATTTTAGAGAAAGTTGTGTATAACAAGATTCACTCAGATTTCTTCTGTTCAATTTCATACCCATACCAGCTGGCACTGTTCCCAACTCGACACGTGTTGTACGGTCTGAAAACAACCCTTTTGCTTTTACTAAACCCTAGCTGGTTCACGAGTGTGATATTTAATGCAAACAAAAATTTGACTAGAAACATAACTTTTGAAAAATGTACTTTGTTGGGTATCATTTTTATTGTATTGGGTATGATTTTGTTTAGGTGACAAATCAAGTGTTTAGGTTTGCTAAGAAGGCTGGTGCAAGTTATATCAACAAGCCGAAAATGAGACACTATGTTCATTGTTACGCGTTGCATTGTCTTGATGAGGAGGGGTCGAATGCGTTGAGGAGGGCTTATAAGGAGAGAGGAGAAAATGTTGGGGCATGGAGGCAGGCATGTTACAAGCCATTGGTGACTATTGCGGCTAGACAAGGTTGGGACATTGATGCTATATTTAACTCACATCCACGTTTGTCTATATGGTATGTCCCAACCAAACTCA
>Ach-LFY-1
TGTCGTGAGTTCTTGGTCCAAGTTCAGAACATTGCTAAAGAGAAAGGTGAAAAATGTCCTACAAAGGTATTGTCATTTTCCATTGTCCACCTTTTCATGTTACTATAATTCACAAGAAGCTAAATGTTTTAGATGTGCTACATAATT----ATGTGCTCTTTTAAAGAGTATTCCACTCTTTGAAATGTTCTATATTTGTAGAAAAGTTGCACTTGTTTTGTTTCACATTATACAAAATCTTA------------------------------------------------------------------------------------------------------------------------------------------------------------------------------------------------------------------------------------------------------GAGTGAACATATTGATGTGCTCTCACTTTCCCAATATTAGCAAAATTCTATTATGTGCTTGTAGTTTTTTAAAAAGTTACTGTACTAAAAATGAAAGTCTATAAATTGAGAGTGATCATAACGTTTAAAAAATATGCTATATATAGTTTCTCTTTTGTGCTTATTTAGTGATAAATCATTGTTATTGTTTCCCGAAGTGAATACAACAGTGTTTAATGGTGATTGGCCAACAAAACAAGAACTATAATCATTAGAAATTTGATGGTTTAGTCTACTCAATGGTTTTTTCCTTACATTTTGGTAAAGAAAGTGATTATTATAGCTATAGAATATCATATTGTATTTTCCAAAAAAACTAGGATAAGTTTAAAAAATGTAAAAGGTAAAGAAGTGATGATATGAGGTGTAGTCAGTGATAAAGATTTGAGTTGTCCGGTAATTTTAGAGAAAGTTGTGTATAACAAGATTCACTCAGATTTCTTCTGTTCTTTTTCACACCCATACCAACTGGCAATGTTCCCAACTCGACACGTATTGTACGGTCTGAAAACAACCCTTTTGCTTTTATTAAACCCTAGCTAGTTCACGAGTGTAATATTTAATGCTCACAAAAATTTGACTAGAAAGATAACTTTTGAAAAATGTACTTTGATGGTTATCATATTTATTGTATTGGGTATGGTTTTGTTTAGGTCACAAATCAAGTGTTTAGGTTTGCTAAGAAGGCTGGTGCAAGTTATATCAACAAGCCGAAAATGAGACACTATGTTCATTGTTACGCGTTGCATTGTCTTGATGAGGAGGGGTCGAATGCGTTGAGGAGGGCTTATAAGGAGAGAGGAGAAAATGTTGGGGCATGGAGGCAGGCATGTTACAAGCCATTGGTGACTATCGCGGCTAGACAAGGTTGGGACATTGATGCTATATTTAACTCACATCCGCGTTTGTCTATATGGTATGTCCCAACCAAACTCA
>Adr-LFY-1
TGTCGTGAGTTCTTGGTCCAAGTTCAGAACATTGCTAAAGAGAAAGGTGAAAAATGTCCTACAAAGGTATTGTCATTTTCCAGTGTCCACCTTTTCATGTTACTATAATTCAC---AAGCTAAATGTTTTAGATATGCTACATAATT-ATCATGTGCTCTTTTAAAGAGTATTCCACTCTTTAAAATGTTCTATATTTGTAGTAAAGTTGCAC---TTTTGTTTCACATTATAGAAAATCTTA------------------------------------------------------------------------------------------------------------------------------------------------------------------------------------------------------------------------------------------------------GAGTGAACATATTGATGTGCTCTCACTTTCTCAATATTAGCAAAATTCTATTATGTGCTTCTAGATTTTTAAAAATTTACTGTACTAAAAATGAAAGTCTATAAACTGAGAGTG-ACATAACGTTTAAAAAATATGCTATATATAGTCTCTCTTTTGTGCTTATTTAATGACAAATCATAGTTATTGTTTCTCGAAGTGAAT---ACAGTTTTTAATGGTGATTGGCCAACAAAACAAGAACTATAATCATTAGAAAGTTGATAGTTTAGGCTACTCAATGGTTTTCCTTCTACATTTTGGTAAAGAAAGTGATTATTATAGCTATAGAATATCATATTGTATTTTTCAAAAAAATTAGGATAAGTTAAAAAAATGTAAAAGGTAAAGAAGTGATGATATGAGGTGTAGTCAGTGATAAAGATTGGAGTTGCCCGGTAATTTTAGAGAAAGTTGTGTATAACAAGATTCACTCAGATTTCTTCTGTTCAATTTCATACCCATGCCAGCTGGCACTGTTTCCAACTCGACACGTGTTGTACGGTCTGAAAACAACCCTTTTGCTTTTACTAAACCCTAGCTGGTTCACGAGTGTAATATTTAATACACACAAAAATTTGACTAGAAACATAACTTTTGAAAAATGTACTTTGTTGGGTATCATTTTTATTGTATTGAGTATGGTTTTGTTTAGGTGACAAATCAAGTGTTTAGGTTTGCTAAGAAAGCTGGTGCAAGTTATATCAACAAGCCGAAAATGAGACACTATGTTCATTGTTACGCGTTGCATTGTCTTGATGAAGAAGGGTCGAATGCGTTGAGGAGGGCTTATAAGGAGAGAGGAGAAAACGTTGGGGCATGGAGGCAGGCATGTTACAAGCCATTGGTGACTATCGCGGCTAGACAAGGTTGGGATATTGATGCTATATTTAACTCGCATCCGCGTTTGTCTATATGGTATGTCCCAACCAAACTCA
>Ain-LFY-1
TGTCGTGAGTTCTTGGTCCAAGTTCAGAACATTGCTAAAGAGAAAGGTGAAAAATGTCCTACAAAGGTATTGTCATTTTCCATTGTCCAACTTTTCATGTTATTATAATTCACAAGAAGCTAAATGTTTTAG-------------------ATGTGCTCTTTTAAAGAGTATTCCACTCTTTAAAATGTTCTGTATTTGTAGAAAAGTTGCAC---TTTTGTTTCACATTACAGAAAATCTTA------------------------------------------------------------------------------------------------------------------------------------------------------------------------------------------------------------------------------------------------------GAGTGAACATATTGATGTGCTCTCACTTT-----TATTAGCAAAATTCTATCATGTGCTCCTAGATTTTTTAAAATTTACTGTACTAAA--------------------------------------------ATGCTATATATAGTTTCTCTTTTGTGCTTATT-AGTGATAAATCATTGCTATTGTT-CCCGAAGTATGTACAACAGTTTTTAATGGTGATTGGCCAACAAAACAAGAACTATAATCATTAGAAATTTGATAGTTTAGGCTACTCAATGTTTTTTTCTCTACATTTTGGTAAAGAAGGTGATTATTATAGCTGTAGAATATCATATTGTATTTTCCAAAAGAACTAGGATAAGTTTAAAAAATGTAAAAGGTAAAGAAGTGATGATATGAAGTGTAGTCAGTGATAAAGACTTGAGTTGTCCGGTAATTTTAGAGAAAGTTGTGTATAACAAGATTCACTCAGATTTCTTCTGTTCATTTTCACACCCATACCAACTGGCAATGTTCCTAACTCGACACGTGTTGTACGGTCTGAAAACAACTCTTTTGCTTTTACTAAACCCTAGCTAGTTCACGAGTGTGATATTTAATGCACACAAAAATTTGACTAGAAAGATAACTTTTGAAAAATGTACTTTGTTGGTTATTATATTTATTTTATTGGGTATGGTTTTGTTTAGGTGACAAATCAAGTGTTTAGGTTTGCTAAGAAGGCTGGTGCAAGTTATATCAACAAGCCGAAAATGAGACACTATGTTCACTGTTACGCGTTGCATTGTCTTGATGAGGAGGGGTCGAACGCGTTGAGGAGGGCTTATAAGGAGAGAGGAGAAAATGTTGGGGCATGGAGGCAGGCATGTTACAAGCCATTGGTGACTATTGCGGCTAGACAAGGTTGGGACATTGATGCTATATTTAACTCACATCCGCGTTTGTCTATATGGTATGTCCCAACCAAACTCA
>Ain-LFY-2
TGTCGTGAGTTCTTGGTCCAAGTTCAGAACCTTGCTAAAGAGAAAGGTGAAAAATGTCCTACAAAGGTATTGTCATTTTCCATTGTCCAACTTTTCATGTTATTATAATTCACAAGAAGCTAAATGTTTTAG-------------------ATGTGCTCTTTTAAAGAGTATTCCACTCTTTAAAATGTTCTGTATTTGTAGAAAAGTTGCAC---TTTTGTTTCACATTACAGAAAATCTTA------------------------------------------------------------------------------------------------------------------------------------------------------------------------------------------------------------------------------------------------------GAGTGAACATATTGATGTGCTCTCACTTT-----TATTAGCAAAATTCTATCATGTGCTCCTAGATTTTTTAAAATTTACTGTACTAAA--------------------------------------------ATGCTATATATAGTTTCTCTTTTGTGCTTATT-AGTGATAAATCATTGCTATTGTT-CCCGAAGTATGTACAACAGTTTTTAATGGTGATTGGCCAACAAAACAAGAACTATAATCATTAGAAATTTGATAGTTTAGGCTACTCAATGTTTTTTTCTCTACATTTTGGTAAAGAAGGTGATTATTATAGCTGTAGAATATCATATTGTATTTTCCAAAAGAACTAGGATAAGTTTAAAAAATGTAAAAGGTAAAGAAGTGATGATATGAAGTGTAGTCAGTGATAAAGACTTGAGTTGTCCGGTAATTTTAGAGAAAGTTGTGTATAACAAGATTCACTCAGATTTCTTCTGTTCATTTTCACACCCATACCAACTGGCAATGTTCCTAACTCGACACGTGTTGTACGGTCTGAAAACAACTCTTTTGCTTTTACTAAACCCTAGCTAGTTCACGAGTGTGATATTTAATGCACACAAAAATTTGACTAGAAAGATAACTTTTGAAAAATGTACTTTGTTAGTTATTATATTTATTGTATTGGGTATGGTTTTGTTTAGGTGACAAATCAAGTGTTTAGGTTTGCTAAGAAGGCTGGTGCAAGTTATATCAACAAGCCGAAAATGAGACACTATGTTCACTGTTACGCGTTGCATTGTCTTGATGAGGAGGGGTCGAATGCATTGAGGAGGGCTTATAAGGAGAGAGGAGAAAATGTTGGGGCATGGAGGCAGGCATGTTACAAGCCATTGGTGACTATTGCGGCTAGACAAGGTTGGGACATTGATGCTATATTTAACTCACATCCGCGTTTGTCTATATGGTATGTCCCAACCAAACTCA
>Apb-LFY-1
TGTCGTGAGTTCTTGGTCCAAGTTCAGAACATTGCTAAAGAGAAAGGTGAAAAATGTCCTACAAAGGTATTGTCATTTTCCATTGTCCACCTTTTCATGTTACTATAATTCACAAGAAGCTAAATGTTTTAG-------------------ATGTGCTCTTTTAAAGAGTATTCCACTCTTTAAAATGTTCTATATTTGTAGTAAAGTTGCAC---TTTTGTTTCACATTATAGAAAATCTTA------------------------------------------------------------------------------------------------------------------------------------------------------------------------------------------------------------------------------------------------------GAGTGAACATATTGATGTGCTCTCACTTTCTCAATATTAGCAAAATTCTATTATGTGCTTCTAGATTTTTAAAAATTTACTGCACTAAAAATGAAAGTCTATAAATTGAGAGTGAG-ATAACGTTTAAAAAATATGCTATATATAGTTTCTCTTTTGTGCTTATT--------------------------CCGAAGTGAATACAACAGTTTCTAATGGTGATTGGCCAACAAAACAAGAACTATAATCATTAGAAATTTGATGGTTTAGTCTACTCAATGGTTTTTTCTCTACATTTTGGTAAAGAAAGTGATTATTATAGCTATAGGATATCATATTGTATTTTCCAAAAAAATTAGGATAAGTT-AAAAAATGTAAAAGGTAAAGAAGTGATGATATGAGGTGTAGTCAGTGATAAAGATTGGAGTTGTCCGGTAATTTTAGAGAAAGTTCTGTATAACAAGATTCACTCAGATTTCTTCTGTTCAAATTCATACCCATACCAGCTGGCACTGTTCCCAACTCGACACGTGTTGTACGGTCTGAAAACAACCCTTTTGCTTTTACTAAACCCTAGCTAGTTCACGAGTGTAATATTTAATGCAAACAAAAATTTGACTAGAAACATAACTTTTGAAAAATGTACTTTGTTGGGTATCATTTTTATTGTATTGGGTATGATTTTGTTTAGGTGACAAATCAAGTGTTTAGGTTTGCAAAGAAGGCTGGTGCAAGTTATATCAACAAGCCGAAAATGAGACACTATGTTCATTGTTACGCGTTGCATTGTCTTGATGAGGAGGGGTCGAATGCGTTGAGGAGGGCTTATAAGGAGAGAGGAGAAAATGTTGGGGCATGGAGGCAGGCATGTTACAAGCCATTGGTGACTATTGCGGCTAGACAAGGTTGGGACATTGATGCTATATTTAACTCACATCCACGTTTGTCTATATGGTATGTCCCAACCAAACTCA
>Ajp-LFY-1
TGTCGTGAGTTCTTGGTCCAAGTTCAGAACATTGCTAAAGAGAAAGGTGAAAAATGTCCTACAAAGGTATTGTCATTTTCCATTGTCCACCTTTTCATGTTACTATAATTCACAAGAAGCTAAATGTTTTAG-------------------ATGTGCTCTTTTAAAGAGTATTCCACTCTTTAAAATGTTCTATATTTGTAG-AAAGTTGCACTTTTTTT-TTTCACATTATAGAAAATCTTA------------------------------------------------------------------------------------------------------------------------------------------------------------------------------------------------------------------------------------------------------GAGTGAACATATTGATGTGCTCTCACTTTCTCAATATTAGCAAAATTCTATTATGTGCTTCTAGATTTTTAAAAATTTACTGCACCAAAAATGAAAGTCTATAAATTGAGAGTG-ACATAACGTTTAAAAAATATGCTATATATAGTTTCTCTTTTGTGCTTATT--------------------------CCGAAGTGAATACAACAGTTTTTAATGGTGATTGGCCAACAAAACAAGAACTATAATCATTAGAAATTTGATAGTTTAGTCTACTCAATGGTTTTTTCTCTACATTTTGGTAAAGAAAGTGA-------GGCTATAGAATATCATATTGTGTTTTCCAAAAAAATTAGGATAAGTTAAAACAATGTAAAAGGTAAAGAAGTGATGATATGAGGTGTAGTCAGTGATAAAGATTGGAGTTGTCCGGTAATTTTAGAGAAAGTTGTGTATAACAAGATTCACTCAGATTTCTTCTGTTCAATTTCATACCCATACCAGCTGGCACTGTTCCCAACTCGACACGTGTTGTACGGTCTGAAAACAACCCTTTTGCTTTTACTAAACCCTAGCTGGTTCACGAGTGTAATATTTAATGC--ACACAAATTTGACTAGAAACATAACTTTTGAAAAATGTACTTTGTTGGTTATCATATTTATCGTATTGGGTATGGTTTTGTTTAGGTGACAAATCAAGTGTTTAGGTTTGCTAAGAAGGCTGGTGCAAGTTATATCAACAAGCCGAAAATGAGACACTATGTTCATTGTTACGCGTTGCATTGTCTTGATGAGGAGGGGTCGAATGCGTTGAGGAGGGCTTATAAGGAGAGAGGAGAAAATGTTGGGGCATGGAGGCAGGCATGTTACAAGCCATTGGTGACTATTGCGGCTAGACAAGGTTGGGACATTGATGCTATATTTAACTCACATCCGCGTTTGTCTATATGGTATGTCCCAACCAAACTCA
>Ajp-LFY-2
TGTCGTGAGTTCTTGGTCCAAGTTCAGAACATTGCTAAAGAGAAAGGTGAAAAATGTCCTACAAAGGTATTGTCATTTTCCATTGTCCACCTTTTCATGTTACTATAATTCACAAGAAGCTAAATGTTTTAG-------------------ATGTGCTCTTTTAAAGAGTATTCCACTCTTTAAAATGTTCTATATTTGTAGTAAAGTTGCACT--TTTTTTTTCACATTATAGAAAATCTTA------------------------------------------------------------------------------------------------------------------------------------------------------------------------------------------------------------------------------------------------------GAGTGAACATATTGATGTGCTCTCACTTTCTCAATATTAGCAAAATTCTATTATGTGCTTCTAGATTTTTAAAAATTTACTGCACCAAAAATGAAAGTCTATAAATTGAGAGTG-ACATAACGTTTAAAAAATATGCTATATATAGTTTCTCTTTTGTGCTTATT--------------------------CCGAAGTGAATACAACAGTTTTTAATGGTGATTGGCCAACAAAACAAGAACTATAATCATTAGAAATTTGATAGTTTAGTCTACTCACTGGTTTTTTCTCTACATTTTGGTAAAGAAAGTGATTATTATAGCTATAGAATATCATATTGTGTTTTC-AAAAAAATTAGGATAAGTTAAAACAATGTAAAAGGTAAAGAAGTGATGATATGAGGTGTAGTCAGTGATAAAGATTGGAGTTGTCCGGTAATTTTAGAGAAAGTTGTGTATAACAAGATTCACTCAGATTTCTTCTGTTCAATTTCATACCCATACCAGCTGGCACTGTTCCCAACTCGACACGTGTTGTACGGTCTGAAAACAACCCTTTTGCTTTTACTAAACCCTAGCTGGTTCACGAGTGTAATATTTAATGCACACAAAAAATTGACTAGAAACATAACTTTTGAAAAATGTACTTTATTGATTATCCTATTTATCCTATTGGGTATGGTTTTGTTTAGGTGACAAATCAAGTGTTTAGGTTTGCTAAGAAGGCTGGTGCAAGTTATATCAACAAGCCGAAAATGAGACACTATGTTCATTGTTACGCGTTGCATTGTCTTGATGAGGAGGGGTCGAATGCGTTGAGGAGGGCTTATAAGGAGAGAGGAGAAAATGTTGGGGCATGGAGGCAGGCATGTTACAAGCCATTGGTGACTATTGCGGCTAGACAAGGTTGGGACATTGATGCTATATTTAACTCACATCCGCGTTTGTCTATATGGTATGTCCCAACCAAACTCA
>Aru-LFY-1
TGTCGTGAGTTCTTGGTCCAAGTTCAGAACCTTGCTAAAGAGAAAGGCGAAAAATGTCCTACAAAGGTATTGTCATTTTCCATTGTCCAACTTTTCATGTTACTATAATTCACAAGAAGCTAAATGTTTTATATTTGCTACATAATT----ATTTGCTC--------------CCACTCTTTAAAATGTTCTATATTTGTAGAAAAGGTGCACTTGTTTCGTCTCATATAAAAAACACTCTTACAAAGAATACGTTAAGATGAATGTCATATGCGCTTATGAGCTTATTTGTTTTTCGGCTTATATTTCTTAAGCTCTAATTTTTTGACT--TATTTTGATACGGGATTATATAAGTTTATTATGATATGATAAACTCATATAAGCCCATAAGTCTCTAAATAAACC-TGAAAATCAGAGCTTATGAAATATAAGACGAAATCAGGTAAGCTCATAAGCTTATATATAAACTTAAACAAATACCTCTTAAAGTGAACATATTGATGTGCTCTCACTTTTTCAATATTAGCAAACTT----TATGTGCTTCTAGATTTTTTTAAAATTACTGTACTAAA-ATGAAAGTCTATAAATTGAGAGTGAACATAACGT--------------------------------------------------------------------------------AACAG----------------------------------------------------------------------------------------------AGGGAATTGATTGTCACA-------------------------------------------------------------------------------------------------------------------------------------------------------------------------------------------------------------------------------------------------------------------------------------------------------------------------TTCAAAAATGTACTTTGCTGGTTATTATATTTATTGTATTGGGTATGGTTTTGTTTAGGTGACAAATCAAGTGTTTAGGTTTGCTAAGAAGGCTGGTGCAAGTTATATCAACAAGCCGAAAATGAGACACTATGTTCATTGTTACGCATTGCATTGTCTTGATGAGGAGGGGTCGAATGCGTTGAGGAGGGCTTATAAGGAGAGAGGAGAAAATGTTGGGGCATGGAGGCAGGCATGTTACAAGCCATTGGTGACTATTGCGGCTAGACAAGGTTGGGACATTGATGCTATATTTAACTCACATCCGCGTTTGTCTATATGGTATGTCCCAACCAAACTCA
>Amc-LFY-1
TGTCGTGAGTTCTTGGTCCAAGTTCAGAGCCTTGCTAAAGAGAAAGGTGAAAAATGTCCTACAAAGGTATTGTCATTTTCGATTGTCCAACTTTTCATGTTACTTTAATTCACAAGAAGCTAAATGTTTTAGATTTGCTACATAATT----ATGTGCTCTTTTAAAGAGTATTCCACTCTTTAAAATGTTCTATATTTGTAGAAAAGGTGCAC---TTTTGTTTCACATTACATAAAATCTTA------------------------------------------------------------------------------------------------------------------------------------------------------------------------------------------------------------------------------------------------------GAGTGAACATATTGATGTGCTTTCACTTTCCCAATATTAGCAAAATTCTATTATGTGCTTCCAGTTTTTT--GAATTTATTGTACTAAAAATGAAAGTCTAAAAATTGAGAGTGGACATAACGTTTAAAGAAT-AGCTATATATAGTTTCTCTTTTGTGCTTATTTAGTGATAAATCATTGTTATTGTTTCCCGAAGTGAATACAACAGTTTTTAATGGTGATTGGCCAACAAAACAAGAACTATAATCATTAGAAATTTGATAGTTTAGTCTACTCAATGGT-TTTTCTCTACATTTTGGTAAAGAAAGTGATTATTGTAGCTATAGAATATCATTTTGTATTTTCCAAAAAAACTAGGATAAGTTTAAAAAATGTAAAAGGTAAAGAAGTGATGATATGAGGTGTAGTCACTGATAAAGATTTGAATTGTCCGGTAATTTTAGAGAAAGTTGTGTATAACAAGATTCACTCAGATTTCTTCTTTTCATTTTCACACCCATACCAACTGGCAATGTTCCCAACTCGACACGTGTTGTACGGTCTGAAAACAACCCTTTTGCTTTTTCTAAACCCTAACTAGTTCACGAGTGTAATATTTAATGCACACAAAAATTTGACTAGAAATATAACTTTTGAAAAATGTACTTTGTTGGTTGTCATATTTATTGTATTGGGTATGGTTTTGTGTAGGTGACAAATCAAGTGTTTAGGTTTGCTAAGAAGGCTGGTGCAAGTTATATCAACAAGCCGAAAATGAGACACTATGTTCATTGTTACGCGTTGCATTGTCTTGATGAGGAGGGATCGAATGCGTTGAGGAGGGCTTATAAGGAGAGAGGAGAAAATGTTGGGGCATGGAGGCAGGCATGTTACAAGCCATTGGTGACTATTGCGGCTAGACAAGGTTGGGACATTGATGCTATATTTAACTCACATCCGCGTTTGTCTATATGGTATGTCCCAACCAAACTCA
>Asv-LFY-1
TGTCGTGAGTTCTTGGTCCAAGTTCAGAGCCTTGCTAAAGAGAAAGGTGAAAAATGTCCTACAAAGGTATTGTCATTTTCGATTGTCCAACTTTTCATGTTACTTTAATTCACAAGAAGCTAAATGTTTTAGATTTGCTACATAATT----ATGTGCTCTTTTAAAGAGTATTCCACTCTTTAAAATGTTCTATATTTGTAGAAAAGGTGCAC---TTTTGTTTCACATTACATAAAATCTTA------------------------------------------------------------------------------------------------------------------------------------------------------------------------------------------------------------------------------------------------------GAGTGAACATATTGATGTGCTTTCACTTTCCCAATATTAGCAAAATTCTATTATGTGCTTCCAGTTTTTT--GAATTTATTGTACTAAAAATGAAAGTCTAAAAATTGAGAGTGGACATAACGTTTAAAGAATATGCTATATATAGTTTCTCTTTTGTGCTTATTTAGTGATAAATCATTGTTATTGTTTCCCGAAGTGAATACAACAGTTTTTAATGGTGATTGGCCAACAAAACAAGAACTATAATCATTAGAAATTTGATAGTTTAGTCTACTCAATGGT-TTTTCTCTACATTTTGGTAAAGAAAGTGATTATTGTAGCTATAGAATATCATTTTGTATTTTCCAAAAAAACTAGGATAAGTTTAAAAAATGTAAAAGGTAAAGAAGTGATGATATGAGGTGTAGTCACTGATAAAGATTTGAATTGTCCGGTAATTTTAGAGAAAGTTGTGTATAACAAGATTCACTCAGATTTCTTCTTTTCATTTTCACACCCATACCAACTGGCAATGTTCCCAACTCGACACGTGTTGTACGGTCTGAAAACAACCCTTTTGCTTTTTCTAAACCCTAACTAGTTCACGAGTGTAATATTTAATGCACACAAAAATTTGACTAGAAATATAACTTTTGAAAAATGTACTTTGTTGGTTGTCATATTTATTGTATTGGGTATGGTTTTGTGTAGGTGACAAATCAAGTGTTTAGGTTTGCTAAGAAGGCTGGTGCAAGTTATATCAACAAGCCGAAAATGAGACACTATGTTCATTGTTACGCGTTGCATTGTCTTGATGAGGAGGGATCGAATGCGTTGAGGAGGGCTTATAAGGAGAGAGGAGAAAATGTTGGGGCATGGAGGCAGGCATGTTACAAGCCATTGGTGACTATTGCGGCTAGACAAGGTTGGGACATTGATGCTATATTTAACTCACATCCGCGTTTGTCTATATGGTATGTCCCAACCAAACTCA
>Aac-LFY-1
TGTCGTGAGTTCTTGGTCCAAGTTCAGAACCTTGCTAAAGAGAAAGGTGAAAAATGTCCTACAAAGGTATTGTCATTTTCTATTGTCCAACTTTTCATGTTACTATAATTCACAAGAAGCTAAATGTTTTAGATTTGCTACGTAATT----ATTTGCTC--------------CCACTCTTTAAAATGTTCTATATTTGTAGAAAAGGTGCACTTGTTTTGTCTCACAAAACAAACACTCTTACAAAGAATACGTTAAAATGAATGTCATATGCGCTTATGAGCTTATTTGTTTTTCGGCTTATATTTCGTAAGTCTTAATTTTCCAACT--TATTTTGATACGGGCTTATATAAGTTTATTATGATATTATAAACTCGTATAAGTTCATAAGTCTTTAAATAAACC-AGAAAATCAAAGCTGGTGAAATATAAGCTGAAATTAGATAAACTCGTAAGCTTATATATAAACTTAAACAAATACCTCTTAAAGTG--------GATGTGCTCTCACTTTCTCAATATTAGCAAAATTCTATTATGTGCTTCTAGATTTTTAAAGAATTACTGTACTAAA-ATGAAAGTCTATAAATTGAGAGTGAACATAACGTTTAACAAATATGCTACATATAGTTTCTCTTTGGTACTTATTTAGTGATAAATCATTGCTATTGTT-CCCGAAGTATGTACAACAGTTTTTAATGGTGATTGGCCAACAAAACAAGAACTATAATCATTAGAAATTTGATAGTTTAGACTACTCAATGGTTTTTTCTCTACATTTTGGTAAAGAAAGTGATTATTATAGCTATAGAATATCATATTGTATTTTCCAAAAGAACTAGGATAAGTTTAAAAAATGTAAAAGGTAAAGAAGTGATGATATGAAGTGTAGTCAGTGATAAAGACTTGAGTTGTCCGGTAATTTTAGAGAAAGTTGTGTATAACAAGATTCACTCAGATTTCTTCTGTTCATTTTCACACCCATACCAACTGGCAATGTTCCTAACTCGACACGTGTTGTACGGTCTGAAAACAACCCTTTTGCTTTTACTAAACCCTAGCTAGTTCACGAGTGTAATATTTAATGCACACGAAAATTTGACTAGAAAGATAACTTTTGAAAAATGTACTTTGTTGGTTATTATATTTATTGTATTAGGTATGGTTTTGTTTAGGTGACAAATCAAGTGTTTAGGTTTGCTAAGAAGGCTGGTGCAAGTTACATCAACAAGCCGAAAATGAGACACTATGTTCATTGTTACGCGTTGCATTGTCTTGATGAGGAGGGGTCGAATGCGTTGAGGAGGGCTTATAAGGAGAGAGGAGAAAATGTTGGGGCATGGAGGCAGGCATGTTACAAGCCATTGGTGACTATTGCGGCTAGACAAGGTTGGGACATTGATGCTATATTTAACTCACATCCGCGTTTGTCTATATGGTATGTCCCAACCAAACTCA
>Ata-LFY-1
TGTCGTGAGTTCTTGGTCCAAGTTCAGAACATTGCTAAAGAGAAAGGTGAAAAATGTCCTACAAAGGTATTGTCATTTTCCATTGTCCACCTTTTCATGTTACTATAATTCACAATAAGCTA-ATGTTTTA------------------------------------------------------ATGTTCTATATTTGTAGAAAAGTTGCAG---TTTTGTTTAACATTACAGAAAATCTTA------------------------------------------------------------------------------------------------------------------------------------------------------------------------------------------------------------------------------------------------------GAGTGAACATAATGATGTGCTCTCACTTTCTCAATATTAGCAAAATTCTATTATGTGCTTCTAGATTTTTTAAAATTTATTGTACTAAAAATGAAAGTCTATAAATTGAGAGTGAACATAACGTTTAAAAAATAACTTATATATAGTTTCTCTTTTGTGCTTATTTAATGATAAATCATTGTTATTGTTTTCCGAAGTGTATACAACAGTTTTTAATGGTGATTGGCCAACAAAACAAGAACTGTAATCATTAGAAATTTGATAGTTTAGTCTACTCAATGGTTTTTTCTCTACATTTTGGTAAAGAAAGTGATTATTATAGCTATAGAATATCATATTGTATTTTCCAAAAAAATTAGGATAAGTTAAAAAAATGTAAAAGGTAAAGAAGTGATGATATGAGGTGTAGTCAGTGATAAAGATCGGAGTTGTCCGGTAATTTTAGAGAAAGTTGCGGATAACAAGATTCACTCAGATTTCTTCTGTTCATTTTCACACCCATACCAACTGGCAATGTTCCCAACTCGACACGTGTTGTACGGTCTGAAAACAACCCTTTTGCTTTTACTAAACCCTAGCTAGTTCACGAGTGTAATATTTAATGCACACAAAAATTTGACTAGAAACATAACTTTTGAAAAATGTACTTTGTTGGTTATCATATTTATTGTATTGGGTATGGTTTTGTTTAGGTGACAAATCAAGTGTTTAGGTTTGCTAAGAAGGCTGGTGCAAGTTATATCAACAAGCCGAAAATGAGACACTATGTTCATTGTTACGCGTTGCATTGTCTTGATGAGGAGGGGTCGAATGCGTTGAGGAGGGCTTATAAGGAGAGAGGTGAAAATGTTGGGGCATGGAGGCAGGCATGTTACAAGCCATTGGTGACTATTGCGGCTAGACAAGGTTGGGACATTGATGCTATATTTAACTCACATCCGCGTTTGTCTATATGGTATGTCCCAACCAAACTCA
>Ari-LFY-1
TGTCGTGAGTTCTTGGTCCAAGTTCAGAACATTGCTAAAGAGAAAGGTGAAAAATGTCCTACAAAGGTATTGTCATTTTCCATTGTCCACCTTTTCATGTTACTATAATTCACAACAAGCTAAATGTTTTAGATGTGCTACATAATT----ATGTGCTCTTTTAAAGGGTATTCCACTCTTTAAAATGTTCTATATTTGTCGAAAAGTTGCAC---TTTTGTTTCACATTACATAAAATCTTA------------------------------------------------------------------------------------------------------------------------------------------------------------------------------------------------------------------------------------------------------GAATGAACATATTGACGTGCTCTCACTTTCCCAATATTAGCAAAATTCTATTATGTGCTTCTAGTTTTTTAAAAAGTTACTTTACTAAAAATGAAAGTCTATAAATTGAGAGTGAGCATAACGTTTAAAAAATATGCTATATATAATTTCTCTTTTGTGCTTATTTAGTGATAAATCATTGTCATTGTTTCCCGAAGTGTATACAACAGTTTTTAATGGTGATTGCCCAACAAAACAAGAACTATAATCATTAGAAATTTGATAGTTTAGTCTACTCAATGGTTTTTTCTCTACATTTTGGTAAAGAAAGTGATTATTATAGCTATAGAATATCATATTGTATTTTCCAAAAAAACTAGGATAAGTTTAAAAAATGTAAAAGGTAAAGAAGTGATGAAATGAGGTGTAGTCAGTGATAAAGATAGGAGTTGTCCGGTAATTTTAGAGAAAGTTGTGTATAACAAGATTCACTCAGATTTCTTCTGTTCATTTTCACACACATACCAACTGGCAATGTTCCTAACTCGACACGTGTTGTACGGTCTGAAAACAACCCTTTTGCTTTTACTAAACCCTAGCTAGTTCACGAGTGTAATATTTAATGCACACAAAAATTTGACTAGAAAGATAACTTTTGAAAAATGTACTTTGATGGGTATCATATTTATTGGATTGGGTATGGTTTTGTTTAGGTCACAAATCAAGTGTTTAGGTTTGCTAAGAAGGCTGGTGCAAGTTATATCAACAAGCCGAAAATGAGACACTATGTTCATTGTTACGCGTTGCATTGTCTTGATGAGGAGGGGTCAAATGCGTTGAGGAGGGCTTATAAGGAGAGAGGAGAAAATGTTGGGGCATGGAGGCAGGCATGTTACAAGCCATTGGTGACTATTGCGGCTAGACAAGGTTGGGACATTGATGCTATATTTAACTCACATCCGCGTTTGTCTATATGGTATGTCCCAACCAAACTCA
>Ast-LFY-1
TGTCGTGAGTTCTTGGTCCAAGTTCAGAACCTTGCTAAAGAGAAAGGTGAAAAATGTCCTACAAAGGTATTGTCATTTTCCATTGTCCAACTTTTCATGTTACTATAATTCACAAGAAGCTAAATGTTTTAGATTTGCTACATAATT----ATTTGCTCTTTTAAAGAGTATCCCACTCTTTAAAATGTTCTATATTTGTAGAAAAGGTGCACTTGTTTTGTCTCACAAAACAAACACTCTTACAAAACATCCGTTAAGATGAATGTCATATGCGCTTATGGGCTTATTTGTTTTTCGGCTTATATTTCGTAAGTCTTAATTTTTTGACT--TATTTTGATACGGGCTTATATAAGTTTATTATGATATGATAAAATCATATAAGCTCATAAGTCTCTAAATAAGCC-AAAAAATCAAAGCTTATGAAATATAAGCCAAAATCAGATAAACTCATAAGCTCACGTATAAGGTTAAACAAACAACTCTTAAATCGAACATATTGATGTGCTCTCACTTTCTCAATATTAACAAAATTCTTTTATGTGCTTCTAGATTTAAAAAAAATTACTGTACTAAA-ATGAAAGTCTATAAATTGAGTGTGAACATAACGTTTAACAAATATGCTACATATAGTTTCTCTTTTGTGCTTATTTAGTGATAAATCATTGCTATTGTT-CCCGAAGTATGTACAACAGTTTTTAATGGTGATTGGCCAACAAAACAAGAACTATAATCATTAGAAATTTGATAGTTTAGGCTACTCAATGGTTTTTTCTCTACATTTTGGTAAAGAAAGTGATTATTATAGCTATAGAATATCATATTGTATTTTCCAAAAAAACTAGGATAAGTTTAAAAAATGTAAAAGGTAAAGAAGTGATGATATGAAGTGTAGTCAGTGATAAAGACCTGAGTTGTCCGGTAATTATAGAGAAAGTTGTGTATAACAAGATTCACTCAGATTTCTTCTGTTCATTTTCACACCCATACCAACTGTCAATGTTCCTAACTCGACACGTGTTGTACGGTCTGAAAACAACCCTTTTGCTTTTACTAAACCCTAGCTAGTTCACGAGTGTAATATTTAATGCACACGAAAATTTGACTAGAAAGATAACTTTTGAAAAATGTACTTTGTTGGTTATTATATTTATTTTATTGGGTATGGTTTTGTTTAGGTGACAAATCAAGTGTTTAGGTTTGCTAAGAAGGCTGGTGCAAGTTATATCAACAAGCCGAAAATGAGACACTATGTTCACTGTTACGCGTTGCATTGTCTTGATGAGGAGGGGTCGAATGCGTTGAGGAGGGCTTATAAGGAGAGAGGAGAAAATGTTGGGGCATGGAGGCAGGCATGTTACAAGCCATTGGTGACTATTGCGGCTAGACAAGGTTGGGACATTGATGCTATATTTAACGCACATCCGCGTTTGTCTATATGGTATGTCCCAACCAAAC---
>Hh-LFY-1
TGTCGTGAGTTCTTGGTCCAAGTTCAGAACATTGCTAAAGAGAAAGGTGAAAAATGTCCTACAAAGGTATTGTCATTTTCCATTGTCCACCTTTTCATGTTACTATAATTCACAAGAAGCTAAATGTTTTAGATTTGCTACATAATT----ATGTGCTCTTTTAAAGAGTATTCCACTCTTTAAAATGTTCTATATTTGTAGAAAAGTTGCAC---TTTTGTTTAACATAAAAGAAAATCTTA------------------------------------------------------------------------------------------------------------------------------------------------------------------------------------------------------------------------------------------------------GAGTGAACATATTGATGTGCTCTCAGTTTCTCAATATTAGCAAAATTCTATTATGTGCTTCTAGA-TTTTAAAAAGTTACTTTGCTAAAAATGAAAGTCTATAAATTGAGAGTGAACATAACGT----------TGCTACATATAGTTTCTCTTTTGTGCTTATTTAGTGATAAATCATTGTTATTGTTTCCCGAAGTGTATACAACAGTTTTTAATGGTGATTGGCCAACAAAACAAGAACTATAATCATTAGAAATTTGATAGTTTAGTCTATTCAATGGTTTTTTCTCTACATTTTGGTAAAGAAAGTGATTATTATAGCTATAGAA-----------ATTTTCCAAAAAGACTAGGATAAGTTTAAAAAATGTAAAAGGTAAAGAAGTGATGATATGAGGTGTAGTCAGTGATATAGATTTGAGTTGTCCGGTAATTTTAGAGAAAGTTGTGTATAACAAGATTCACTCAGATTTCTTCTGTTCATTTTCACAACCATACCAGCTGGCACTGTTCCCAACTCGACACGTGTTGTACGGTCTGAAAACAACCCTTTTGCTTTTACTAAACCCTAGCTAGTTCACGAGTGTAATATTTAATGCACACAAAAATTTGACTAGAAACATAACTTTTGAAAAATGTACTTTGTTGGTTATCATATTTATTGTATTGGGTATGGTTTTGTTTAGGTGACAAATCAAGTGTTTAGGTTTGCTAAGAAGGCTGGTGCAAGTTATATCAACAAGCCGAAAATGAGACACTATGTTCATTGTTACGCGTTGCATTGTCTTGATGAGGACGGTTCGAATGCGTTGAGGAGGGCTTTTAAGGAGAGAGGAGAAAATGTTGGGGCATGGAGGCAGGCATGTTACAAGCCATTGGTGACTATTGCGGCTAGACAGGGTTGGGACATTGATGCTATATTTAACTCACATCCGCGTTTGTCTATATGGTATGTCCCAACCAAACTCA
>Hh-LFY-2
TGTCGTGAGTTCTTGGTCCAAGTTCAGAACATTGCTAAAGAGAAAGGTGAGAAATGTCCTACAAAGGTATTGTCATTTTCCATTGTCCACCTTTTCATGTTACTATAATTCACAAGAAGCTAAATGTTTTAGATTTGCTACATAATT----ATGTGCTCTTTTAAAGAGTATTCCACTCTTTAAAATGTTCTATATTTGTAGAAAAGTTGCAC---TTTTGTTTAACATAAAAGAAAATCTTA------------------------------------------------------------------------------------------------------------------------------------------------------------------------------------------------------------------------------------------------------GAGTGAACATATTGATGTGCTCTCAGTTTCTCAATATTAGCAAAACTCTATTATGTGCTTCTAGA-TTTTAAAAAGTTACTTTGCTAAAAATGAAAGTCTATAAATTGAGAGTGAACATAACGT----------TGCTACATATAGTTTCTCTTTTGTGCTTATTTAGTGATAAATCATTGTTATTGTTTCCCGAAGTGTATACAACAGTTTTTAATGGTGATTGGCCAACAAAACAAGAACTATAATCATTAGAAATTTGATAGTTTAGTCTATTCAATGGTTTTTTCTCTACATTTTGGTAAAGAAAGTGATTATTATAGCTATAGAA-----------ATTTTCCAAAAAGACTAGGATAAGTTTAAAAAATGTAAAAGGTAAAGAAGTGATGATATGAGGTGTAGTCAGTGATATAGATTTGAGTTGTCCGGTAATTTTAGAGAAAGTTGTGTATAACAAGATTCACTCAGATTTCTTCTGTTCATTTTCACACCCATACCAGCTGGCACTGTTCCCAACTCGACACGTGTTGTACGGTCTGAAAGCAACCCTTTTGCTTTTACTAAACCCTAGCTAGTTCACGAGTGTAATATTTAATGCACACAAAAATTTGACTAGAAACATAACTTTTGAAAAATGTACTTTGTTGGTTATCATATTTATTGTATTGGGTATGGTTTTGTTTAGGTGACAAATCAAGTGTTTAGGTTTGCTAAGAAGGCTGGTGCAAGTTATATCAACAAGCCGAAAATGAGACACTATGTTCATTGTTACGCGTTGCATTGTCTTGATGAGGACGGTTCGAATGCGTTGAGGAGGGCTTTTAAGGAGAGAGGAGAAAATGTTGGGGCATGGAGGCAGGCATGTTACAAGCCATTGGTGACTATTGCGGCTAGACAGGGTTGGGACATTGATGCTATATTTAACTCACATCCGCGTTTGTCTATATGGTATGTCCCAACCAAACTCA
>Hd-LFY-1
TGTCGTGAGTTCTTGGTCCAAGTTCAGAACATTGCTAAAGAGAAAGGTGAAAAATGTCCTACAAAGGTATTGTCATTTTCCATTGTCCACCTTTTCATGTTACTATAATTCACAAGAAGCAAAATGTTTTAGATTTGCTACATAATT----ATGTGCTCTTTTAAAGAGTATTCCGCTATTTAAAATGTTCTATATTTGTAGAAAAGTTGCAC---TTTTGTTTATCATAACAAAAAATCTTG-------------------------------------------------------------------------------------------------------------------------------------------------------------------------------------------------------------------------------------------------------------------------------------------------------------------------GTTAAAAAATTACTGTACAAAAAATGAAAGTCTGTAAATTGAGAGTGAACATAACGTTTAAAAAATATGCTACATATAGTTTCTCTTTTGTGCTT---CGGTGATAAATCATTATTATTGTTTCCCGAAGTGTATACAGCAGTTTTTAATGGTGATTGGCCAACAAAACAAGAACTATAATCATTAGAAATTTGATAGTTTAGTCTATTCAATGGTTTTTTCTCTACATTTTGGTAAAGAAAGTGATTATTAGAGCTATAGAATATCATATTGTATTTTCCATAAAGACTAGGATAAGTTAAAAAAATGTAAAAGGTAAAGAAGTGATGATATGAGGTGTAGTCAGTGATAAAGATTTGAGTTGTCCGGTAATTTTAGAGAAAGTTGTGTATAACAAGATTCACTCAGATTTCTTCTGTTCATTTTCACACCCATACCAGCTGGTACTGTTCCCAACTCGACACGTGTTGTACTGTCTGAAAACAACCCTTTTGCTTTTACTAAACC----CTAGTTCACGAGTGTAATATTTAATGCTCACAAAAATTTGACTGGAAACACAACTTTTGAAAAATGTACTTTGTTGGTTATCCTAATTATTGTATTGGGTATGGTTTTGTTTAGGTGACAAATCAAGTGTTTAGGTTTGCTAAGAAGGCTGGTGCAAGTTATATCAACAAGCCGAAAATGAGACACTATGTTCATTGTTACGCGTTGCATTGTCTTGATGAGGAGGGGTCGAATGCTTTGAGGAGGGCTTTTAAGGAGAGAGGAGAAAATGTTGGGGCATGGAGGCAGGCATGTTACAAGCCATTGGTGACTATTGCGGCTAGACAAGGTTGGGACATTGATGCTATATTTAACTCACATCCGCGTTTGTCTATATGGTATGTCCCAACCAAACTCA
>Hk-LFY-1
TGTCGTGAGTTCTTGGTCCAAGTTCAGAACATTGCTAAAGAGAAAGGTGAAAAATGTCCTACAAAGGTATTGTCATTTTCCATTGTCCACCTTTTCATGTTACTATAATTCACAAGAAGCTAAATGTTTAAGATTTGCTACATAATT----ATGTGCTCTTTTAAAGAGTATTCCACTCTTTAAAATGTTCTATATTTGTAGAAAAGTTGCAC---TTTTGTTTAACCTAACAGAAAATCCTA------------------------------------------------------------------------------------------------------------------------------------------------------------------------------------------------------------------------------------------------------GAGTGAACATATTGATGTGTTCTCACTTACTCAATATTAGCAACATTCTATTATGTGCTTCTAGATTTTTATAAAATTACTGTACTAAAAATGAAAGTCTATAAATTGAGAGTAAACATAACGTTTAAAAAATATGCTACATATAGTTTCTCTTTTGTGTTTATTTAGTGATAAATCATTGTTATTGTTTCCTTAAGTGTATACAACAGTTTTTAATGGTGATTGGCCAACAAAACAAGAACTATAATCATTAGAAATTTGATAGTTTAGTCTATTCATTGGTTTTTTCTCTACATTTTGGTAAAGAAAGTGATTATTATAGCTATAGAATATCATATTGTATTTTCCAAAAAGACTAGGATAAGTTTAAAAAATGTAAAAGGTAAAGAAGTGATGACATGAGGTGTAGTCAGTGATAAAGATCTGAGTTGTCCGGTAATTTTAGAGAAAGTTGTGTATAACAAGATTCACTCAGATTTCTTCTGTTCATTTTCACACACATACCAGCTGGCACTGTTCCCAACTCGACACGTGTTGTACGGTCTGAAAATAACTCTTTTGCTTTTATTAAACCCTAGCTAGTTCACGAGTGTAATATTTAATGCACACAAAAATTTGACTAGAAACATAGCTTTTGAAAAATGTACTTTGTTGGCTATCCTATTTATTGTATTGGGTATGGTTTTGTTTAGGTAACAAATCAAGTGTTTAGGTTTGCTAAGAAGGCCGGTGCAAGTTATATCAACAAGCCGAAAATGAGACACTATGTTCATTGTTACGCGTTGCATTGTCTTGATGAGGAGGGGTCGAATGCGTTGAGGAGGGCTTATAAGGAGAGAGGAGAAAATGTCGGGGCATGGAGGCAGGCATGTTACAATCCATTGGTGACTATTGCGGCTAGACAAGGTTGGGACATTGATGCTATATTTAACTCACATCCGCGTTTGTCTATATGGTATGTCCCAACCAAACTCA
>Hk-LFY-2
TGTCGTGAGTTCTTGGTCCAAGTTCAGAACATTGCTAAAGAGAAAGGTGAAAAATGTCCTACAAAGGTATTGTCATTTTCCATTGTCCACCTTTTCATGTTACTATAATTCACAAGAAGCTAAATGTTTAAGATTTGCTACATAATT----ATGTGCTCTTTTAAAGAGTATTCCACTCTTTAAAATGTTCTATATTTGTAGAAAAGTTGCAC---TTTTGTTTAACCTAACAGAAAATCCTA------------------------------------------------------------------------------------------------------------------------------------------------------------------------------------------------------------------------------------------------------GAGTGAACATATTGATGTGTTCTCACTTACTCAATATTAGCAACATTCTATTATGTGCTTCTAGATTTTTATAAAATTACTGTACTAAAAATGAAAGTCTATAAATTGAGAGTAAACATAACGTTTAAAAAATATGCTACATATAGTTTCTCTTTTGTGTTTATTTAGTGATAAATCATTGTTGTTGTTTCCTTAAGTGTATACAACAGTTTTTAATGGTGATTGGCCAACAAAACAAGAACTATAATCACTAGAAATTTGATAGTTTAGTCTATTCATTGGTTTTTTCTCTACATTTTGGTAAAGAAAGTGATTATTATAGCTATAGAATATCATATTGTATTTTCCAAAAAGACTAGGATAAGTTTAAAAAATGTAAAAGGTAAAGAAGTGATGACATGAGGTGTAGTCAGTGATAAAGATCTGAGTTGTCCGGTAATTTTAGAGAAAGTTGTGTATAACAAGATTCACTCAGATTTCTTCTGTTCATTTTCACACACATACCAGCTGGCACTGTTCCCAACTCGACACGTGTTGTACGGTCTGAAAATAACTCTTTTGCTTTTATTAAACCCTAGCTAGTTCACGAGTGTAATATTTAATGCACACAAAAATTTGACTAGAAACATAGCTTTTGAAAAATGTACTTTGTTGGTTATCCTATTTATTGTATTGGGTATGGTTTTGTTTAGGTAACAAATCAAGTGTTTAGGTTTGCTAAGAAGGCCGGTGCAAGTTATATCAACAAGCCGAAAATGAGACACTATGTTCATTGTTACGCGTTGCATTGTCTTGGTGAGGAGGGGTCGAATGCGTTGAGGAGGGCTTATAAGGAGAGAGGAGAAAATGTCGGGGCATGGAGGCAGGCATGTTACAATCCATTGGTGACTATTGCGGCTAGACAAGGTTGGGACATTGATGCTATATTTAACTCACATCCGCGTTTGTCTATATGGTATGTCCCAACCAAACTCA
>Cch-LFY-1
TGTCGTGAGTTCTTGGTCCAAGTTCAGAACATTGCTAAAGAGAAAGGTGAAAAATGTCCTACAAAGGTAT-GTCATTTTCCATTGTGCACCATTTCATGTTACTATAATTCAAAAGAAGCTAAATGTTTTAGATTTGCTACATAATT----ATGTGCTCTTTTAAAGAGTATTCCACTCTTTAAAATGTTCTATATTTGTAGAAAAGTTGCAC---TTTTGTTTCACATTACGAAAAATCATA------------------------------------------------------------------------------------------------------------------------------------------------------------------------------------------------------------------------------------------------------GAGTGAACATATTGATGTGCTCTCATTTTCTCAATATTAGCAAAATTCTATTATGTGCT---AGATTTTTAAAAATTTACTGTACTGAAAATGAAAGTCTATAAATTGAGAGTGAACATAAAGTTTAAAAAATATGCTATATATAGTTTCTCTTTTGTGCTTATTTAGTGATAAATCATTGTTATTGTTTCCCGAAGTGAATACAATAGCTTTTAATGGTGATTGGCCAACAAAACAAGAACTATAATCATTAGAAATTTGATAGTTTAGTCTACTCAATGGTTTTTTCTCTACATTTTGGTAAAGAAAGTGATTATTATAGCTATAGAATATCATATTGTATTTTCCAAAA--ACTAGGATAAGTTTAAAAAATGTAAAAGGTAAAGAAGTGATGATATGAGGTGTAGTCAGTGATAAAGATTTGAGTTGTCCGGTAATTTTAGAGAAAGTTGTGTATAACAAGATTCACTCAGATTTCTTCTCTTCATTTTCACACCCGTACCAACTGGCAATGTTCCGAACTCGACACGTGTTGTACAGTCTGAAAACAACCCTTTTGCTTTTACTAAACCCTAGCTAGTTCACGAGTGTAATATTTAATGCACACAAAAATTTGACTAGAAATATAACTTTTGAAAAATGTACTTTGTTGGTTATCATATTTATTGTATTGGGTATGGTTTTGTTTAGGTGACAAATCAAGTGTTTAGGTTTGCTAAGAAGGCTGGTGCAAGTTACATCAACAAGCCGAAAATGAGACACTATGTTCATTGTTACGCGTTGCATTGTCTTGATGAGGAGGGGTCGAATGCGTTGAGGAGGGCTTATAAGGAGAGAGGAGAAAATGTTGGGGCATGGAGGCAGGCATGTTACAAGCCATTGGTGACTATTGCGGCTAGACAAGGTTGGGACATTGATGCTATATTTAACTCACATCCACGTTTGTCTATATGGTATGTCCCAACCAAACTCA
>Cch-LFY-2
TGTCGTGAATTCTTGATCCAAGTTCAGAACATTGCTAAAGAGAAAGGTGAAAAATGTCCTACAAAGGTATTGTCATTTTCCATTGAACAACTTTTCATGTTACTATAATTCACAAGAAGCTAAATGTTTTAGATTTGCTACATAATT----ATGTGCTCTTTTAAAGAGTATTCCACTCTTTAAAATGTTCTATATTTGTAGAAAAGTTGCAC---TTTTGTTTCACATTATAGAAAATCATA------------------------------------------------------------------------------------------------------------------------------------------------------------------------------------------------------------------------------------------------------GATTGAACATATTGATGTGCTCTCATTTTCTCAATATTAGCAAAATTCTATTATGTGCT---AGATTTTTTAAAATTTACTGTACTAACAATG---TTCTATAAATTGAGAGTGAACATAAAGTTTAAAAAATATGCTATATATAGTTTCTCTTTTGTGCTTATTTAGTGATAAATCATTGTTATTGTTTCCCGAAGTGAATACAACAGTCTTTAATGGTGATTGGCCAACAAAAAAAGAACTATAATCATTAGAAATTTGATAGTTTAGTCTACTCAATGGTTTTTTCTCTACATTTTGGTAAAGAAAGTGATTATTATAGCTATAGAATATCATATTGTATTTTCCAAAAAAACTAGGATAAGTTTAAAAAGTGTAAAAGGTAAAGAAGTGATGATATGAGGTGTAGTCAGTGATAAAGATTTGAGTTGTCCGGTAATTTTAGAGAAAGTTGTGTATAACAAGATTCACTCAGATTTCTTCTCTTCATTTTCACACCCATACCAACTGGCAATGTTCCGAACTCGACACGTGTTGTACGGTCTGAAAACAACCCTTTTGCTTTTACTAAACCCTAGCTAGTTCACGAGTGTAATATTTAATGCACACAAAAATTTGACTAGAAATATAACTTTTGAAAAATGTACTTTGTTGGTTATCCGATTTATTGTATTGGGTATGGTTTTGTTTAGGTGACAAATCAAGTGTTTAGGTTTGCTAAGAAGGCTGGTGCAAGTTACATCAACAAGCCGAAAATGAGACACTATGTTCATTGTTACGCGTTGCATTGTCTTGATGAGGAGGGGTCGAATGCGTTGAGGAGGGCTTATAAGGAGAGAGGAGAAAATGTTGGGGCATGGAGGCAGGCATGTTACAAGCCATTGGTGACTATTGCGGCTAGACAAGGTTGGGACATTGATGCTATATTTAACTCACATCCGCGTTTGTCTATATGGTATGTCCCAACCAAACTCA
>Fs-LFY-1
TGTCGTGAGTTCTTGGTCCAAGTTCAGAACATCGCTAAAGAGAAAGGTGAAAAATGTCCTACAAAGGTATTGTCATTTTCCATTGTCCACCTTTTCATGTTACTATAATTCACAAGAAGCTAAATGTTTTAGATTTGCT--------------------CTTTAAAGAGTATTCCACTCTTTAAAATGTCCTATATTTGTAGTAAAGTTGCAC---TTTTGTTTCACATTATAGAAAATCTTA------------------------------------------------------------------------------------------------------------------------------------------------------------------------------------------------------------------------------------------------------GAGTGAACATAGTGATGTGCTCTCACTTTCTCAATATTAGCAAAATTCTATTATGTGCTTCTAGATTTTTAAAAATTTACTGTGATAAAAATGAAAGTCTA-----------------TAACGTTTAAAAAATATGCTATATATAGTTTCTATGTTGTGCTTATTTAGTGACAAATCATTGTTATTGTTTCCCGAAGTGAATACAACAGTTTCTAATGGTGATTGGCCAACAAAACAAGAACTATAATCATTAGAAATTTGATGGTTTAGTCTACTCAATGGTTTTTTCTCTACATTTTGGTAAAGAAAGTGATTATTATAGCTATAGAATATCATATTGTATTTTCCGAAAAAACCAGGATAAGTT-AAAAAATGTAAAAGGTAAAGAAGTGATGATATGAGGTGTAGTCAGTGATAAAGATTGGAGTTGTCCGGTAATTTTAGAGAAAGTTGTGTATAACAAGATTCACTCAGATTTCTTCTGTTCAAATTCATACCCATACCAGCTGGCACTGTTCCCAACTCGACACGTGTTGTACGGTCTGAAAACAACCCTTTTGCTTTTGCTAAACCCTAGCTAGTTCACGAGTGTAATATTTAATGCAAACAAAAATTTGACTAGAAACATAACTTTTGAAAAATGTACTTTGTTGGGTATCATTTTTATTGTATCGGGTATGATTTTGTTTAGGTGACAAATCAAGTGTTTAGGTTTGCTAAGAAGGCTGGTGCAAGTTATATCAACAAGCCGAAAATGAGACACTATGTTCATTGTCACGCGTTGCATTGTCTTGATGAAGAGGGGTCGAATGCGTTGAGGAGGGCTTATAAGGAGAGAGGAGAAAATGTTGGGGCATGGAGGCAGGCATGTTACAAGCCATTGGTGACTATTGCGGCTAGACAAGGTTGGGACATTGATGCTATATCTAACTCACATCAGCGTTTGTCTATATGGTATGTCCCAACCAAACTCA
>Fs-LFY-2
TGTCGTGAGTTCTTGGTCCAAGTTCAGAACATTGCTAAAGAGAAAGGTGAAAAATGTCCTACAAAGGTATTGTCATTTTCCATTGTCCACCTTTTCATGTTACTATAATTCACAAGAAGCTAAATGTTTTAGATTTGCT-------------------CTTTTAAAGAGTATTCCACTCTTTAAAATGTTCTATATTTGTAGTAAAGTTGCAC---TTTTGTTTCACATTATAGAAAATCTTA------------------------------------------------------------------------------------------------------------------------------------------------------------------------------------------------------------------------------------------------------GAGTGAACATAGTGATGTGCTCTCACTTTCTCAATATTAGCAAAATTCTATTATGTGCTTCTAGATTTTTAAAAATTTACTGTAATAAAAATGAAAGTCTATAAATTGAGAGTG-ACATAACGTTTAAAAAATATGCTATATATAGTTTCTATGTTGTGCTTATTTAGTGACAAATCATTGTTATTGTTTCCCGAAGTGAATACAACAGTTTCTAATGGTGATTGGCCAACAAAACAAGAACTATAATCATTAGAAATTTGATGGTTTAGTCTACTCAATGGTTTTTTCTCTACATTTTGGTAAAGAGAGTGATTATTATAGCTATAGAATATCATATTGTATTTTCCGAAAAAACCAGGATAAGTT-AAAAAATGTAAAAGGTAAAGAAGTGATGATATGAGGTGTAGTCAGTGATAAAGATTGGAGTTGTCCGGTAATTTTAGAGAAAGTTGTGTATAACAAGATTCACTCAGATTTCTTCTGTTCAATTTCATACCCATACCAGCTGGCACTGTTCCCAACTCGACACGTGTTGTACGGTCTGAAAACAACCCTTTTGCTTTTACTAAACCCTAGCTGGTTCACGAGTGTAATATTTAATGCACACAAAAATTTGACTAGAAACATAACTTTTGAAAAATGTACTTTGTTGGTTATCATATTTATTGAATTGGTTATGGTTTTGTTTAGGTGACAAATCAAGTGTTTCGGTTTGCTAAGAAGGCTGGTGCAAGTTATATCAACAAGCCTAAAATGAGACACTATGTTCATTGTTACGCGTTGCATTGTCTTGATGAGGAGGGGTCGAATGCGTTGAGGAGGGCTTATAAGGAGAGAGGAGAAAATGTTGGGGCATGGAGGCAGGCATGTTACAAGCCATTGGTGACTATTGCGGCTAGACAAGGTTGGGACATTGATGCTATATTTAACTCACATCCGCGTTTGTCTATATGGTATGTCCCAACCAAACTCA
>Fs-LFY-3
TGTCGTGAGTTCTTGGTCCAAGTTCAGAACATTGCTAAAGAGAAAGGTGAAAAATGTCCTACAAAGGTATTGTCATTTTCCATTGTCCACCTTTTCATGTTACTATAATTCACAAGAAGCTAAATGTTTTAGATTTGCT-------------------CTTTTAAAGAGTATTCCACTCTTTAAAATGTTCTATATTTGTAGTAAAGTTGCAC---TTTTGTTTCACATTATAGAAAATCTTA------------------------------------------------------------------------------------------------------------------------------------------------------------------------------------------------------------------------------------------------------GAGTGAACATATTGATGTGCTCTCACTTTCTCAATATTAGCAAAATTCTATTATGTGCTTTTAGATTTTTAAAAATTTACTGTACTAAAAATGAAAGTCTATAAATTGAGAGTG-ACATAACGTTTAAAAAATATGCTATATATAGTTTCTATGTTGTGCTTATTTAGTGACAAATCATTGTTATTGTTTCCCGAAGTGAATACAACAGTTTCTAATGGTGATTGGCCAACAAAACAGGAACTATAATCATTAGAAATTTGATGGTTTAGTCTACTCAATGGTTTTTTCTCTACATTTTGGTAAAGAAAGTGATTATTATAGCTATAGAATATCATATTGTATTTTCCGAAAAAACCAGGATAAGTT-AAAAAATGTAAAAGGTAAAGAAGTGATGATATGAGGTGTAGTCAGTGATAAAGATTGGAGTTGTCCGGTAATTTTAGAGAAAGTTGTGTATAACAAGATTCACTCAGATTTCTTCTGTTCAAATTCATACCCATACCAGCTGGCACTGTTCCCAACTCGACACGTGTTGTACGGTCTGAAAACAACCCTTTTGCTTTTACTAAACCCTAGCTGGTTCACGAGTGTAATATTTAATGCACACAAAAATTTGACTAGAAACATAACTTTTGACAAATGTACTTTGTTGGGTATCATTTTTATTGTATTGGGTATGATTTTGTTTAGGTGACAAATCAAGTGTTTAGGTTTGCTAAGAAGGCTGGTGCAAGTTATATCAACAAGCCGAAAATGAGACACTATGTTCATTGTTACGCGTTGCATTGTCTTGATGAGGAGGGCTCGAATGCGTTGAGGAGGGCTTATAAGGAGAGAGGAGAAAATGTTGGGGCATGGAGGCAGGCATGTTACAAGCCATTGGTGACTATTGCGGCTAGACAAGGTTGGGACATTGATGCTATATTTAACTCACATCCGCGTTTGTCTATATGGTATGTCCCAACCAAACTCA
>Kab-LFY-1
TGTCGTGAGTTCTTGGTCCAAGTTCAGAACATTGCTAAAGAGAAAGGTGAAAAATGTCCTACAAAGGTATTGTCATTTTCCATTGTCCACATTTTCATGTTACTATAATTCACAAGAACCTAAATGTTTTAGATTTGTTACATAATT----ATGTGCTCTTTTAAAGAGTATTCCACTCTTTAAAATGTTCTATATTTGTAGAAAACTTGCAC---TTTTGTTTCACATTACTGAAAATCTTA------------------------------------------------------------------------------------------------------------------------------------------------------------------------------------------------------------------------------------------------------GAGTGAACATATTGATGTGCTCTCACT--CTCAATATTAACAAAATTGTATTATGTGCTTCTAAATATTTTAAAATTTACTGTACTATTAATGAAAGTCTATAA-TTGAGAGTGAACGAAACGTTTAAAAAATATGCTACATATAGTTTCTCTTTTGTGCTTATTTAGTGATAAATCATTGTTATTGTTTCCCGAAGTGAATACAACAGTTTTTAATGGTGATTGGCCAACAAAACAAGAAGTATAATCATTAGAAATTTGATAGTTTAGTCTACTCAATGGTTTTTTCTCTACATTTTGGCAAAGAAAGTGATTATTATAGCTACAGAATATCATATTGTATTTTCCAAAAAAATTAGGATAAGTTAAAAAAAAGTAAAAGGTAAAGAAGTGATGATATGAGGTGTAGTCAGTGATAAATATTTGAGTTGTCCGGTAATTTTAGAGAAAGTTGTGTATAACAAGATTCACTCAGATTTCTTCTGTTCATTTTCACACCCATACCAACTGGCAATGTTCCCAACTCGACACGTGTTGTACGGTCTGAAAACAACCCTTTTGCTTTTACTAAACCCTAGCTTGTTCACGAGTGTAATATTTAATGCACACAAAAATTTGACTAGAAACATAACTTTTGAAAAATGTACTTTGTTGGTTATCATATTTATTGTATTGGGTATGGTTTTGTTTAGGTGACAAATCAAGTGTTTAGGTTTGCTAAGAAGGCTGGTGCAAGTTATATCAACAAGCCGAAAATGAGACACTATGTTCATTGTTACGCGTTGCATTGTCTTGATGAGGAGGGGTCGAATGCGTTGAGGAGGGCTTATAAGGAGAGAGGAGAAAATGTTGGGGCATGGAGGCAGGCATGTTACAAGCCATTGGTGACTATTGCGGCTAGACAAGGTTGGGACATTGATGCCATATTTAACTCACATCCGCGTTTGTCTATATGGTATGTCCCAACCAAACTCA
>Ps-LFY-1
TGTCGTGAGTTCTTGGTCCAAGTTCAGAACATTGCTAAAGAGAAAGGTGAAAAATGTCCTACAAAGGTATTGTCATTTTCCATTGTCCAACTTTTCATGTTACTATAATTCACAAGAAGCTAAATGTTTTAG-------------------ATGTGCTCTTTTAAAGAGTATTCCACTCTTTAAAATGTTCTATATTTGTAGAAAAGTTGCAC---TTTTGTTTCACATTACAGAAAATCTTA------------------------------------------------------------------------------------------------------------------------------------------------------------------------------------------------------------------------------------------------------GAGTGAACATATTGATGTGCTCTCACTTTCTCAATATTAGCAAAATTCTATTATGTGCTTCTAGATTTTTTTAAATTTACTATACTAAAAATGAAAGTCTATAGATTGAGAGTGAACATAACGTTTAAAAAAGATGCTATATATAGTTTCTCTTTTGTGCTTATTTTGTGATAAATCATTGTTATTGTTTCCCGAAGTGAATACAACAGTTTTTAATGGTGATTGGCCAACAAAACAAGAACTATAATCATTAGAAATTTGATAGTTTAGTCTACTCAATGGTCTTTTCTCTACATTTTGGTAAAGAAAGTGATTATTATAGCTACAGAATATCATATTGTATTTTCCAAAAATACTAGGATAAGTTTAAAAAATGTAAAAGGTAAAGAAGCGATGATATGAGGTGTAGTCAGTGATAAAGATTTGAGTTGTCCGGTAATTTTAGAGAAAGTTGTGTGTAACAAGATTCACTCAGATTTCTTCCCTTCATTTTCACACCCATACCAACTGGCTATGTTCCCAACTCGACACGTGTTGTACGGTCTGAAAACAACCCTTTTGCTTTTACTAAACCCTAGCTTGTTCACGAGTGTAATATTTAATGCACACAAACATTTGACTAGAAACATAACTTTTGAAAAATGTACTTTGTTGGTTATCATATTTATTGTATTGGGTATGGTTTTGTTTAGGTGACAAATCAAGTGTTTAGGTTTGCTAAGAAGGCTGGTGCAAGTTATATCAACAAGCCGAAAATGAGACACTATGTTCATTGTTACGCGTTGCATTGTCTTGATGAGGAGGGATCAAATGTGTTGAGGAGGGCTTTTAAGGAAAGAGGAGAAAATGTTGGGGCATGGAGGCAGGCATGTTACAAGCCATTGGTGACTATCGCGGCTAGACAAGGTTGGGACATTGATGCTATATTTAACTCACATCCGCGTTTGTCTATATGGTATGTCCCAACCAAACTCA
>Ps-LFY-2
TGTCGTGAGTTCTTGGTCCAAGTTCAGAACATTGCTAAAGAGAAAGGTGAAAAATGTCCTACAAAGGTATTGTCATTTTCCATTGTCCAACTTTTCATGTTACTATAATTCACAAGAAGCTAAATGTTTTAG-------------------ATGTGCTCTTTTAAAGAGTATTCCACTCTTTAAAATGTTCTATATTTGTAGAAAAGTTGCAC---TTTTGTTTCACATTACAGAAAATCTTA------------------------------------------------------------------------------------------------------------------------------------------------------------------------------------------------------------------------------------------------------GAGTGAACATATTGATGTGCTCTCACTTTCTCAATCTTAGCAAAATTCTATTATGTGCTTCTATTTTTTTTAAAATTTACTGTACTAAAAATGAAAGTCTATAGATTGAGAGTGAACATAACGTTTAAAAAAGATGCTATATATAGTTTCTCTTTTGTGCTTATTTTGTGATAAATCATTGTTATTGTTTCCCGAAGTGAATACAACAGTTTTTAATGGTGATTGGCCAACAAAACAAGAACTATAATCATTAGAAATTTGATAGTTTAGTCTACTCAATGGTCTTTTCTCTACATTTTGGTAAAGAAAGTGATTATTATAGCTATAGAATATCATATTGTATTTTCCAAAAAAACTAGGATAAGTTTAAAAAATGTAAAAGGTAAAGAAGCGATGATATGAGGTGTAGTCAGTGATAAAGATTTGAGTTGTCCGGTAATTTTAGAGAAAGTTGTGTATAACAAGATTCACTCAGATTTCTTCCCTTCATTTTCATACCCATACCAACTGGCTATGTTCCCAACTCGACACGTGTTGTACGGTCTGAAAACAACCCTTTTGCTTTTACTAAACCCTAGCTTGTTCACGAGTGTAATATTTAATGCACACAAACATTTGACTAGAAACATAACTTTTGAAAAATGTACTTTGTTGGTTATC------ATTGTATTGGGTATGGTTTTGTTTAGGTGACAAATCAAGTGTTTAGGTTTGCTAAGAAGGCTGGTGCAAGTTATATCAACAAGCCGAAAATGAGACACTATGTTCATTGTTACGCGTTGCATTGTCTTGATGAGGAGGGATCAAATGTGTTGAGGAGGGCTTTTAAGGAAAGAGGAGAAAATGTTGGGGCATGGAGGCAGGCATGTTACAAGCCATTGGTGACTATCGCGGCTAGACAAGGTTGGGACATTGATGCTATATTTAACTCACATCCGCGTTTGTCTATATGGTATGTCCCAACCAAACTCA
>Pq-LFY-1
TGTCGTGAGTTCTTGGTCCAAGTTCAGAACATTGCTAAAGAGAAAGGTGAAAAATGTCCTACAAAGGTATTGTCATTTTCCATTGTCCAACTTTTCATGTTACTATAATTCACAAGAAGCTAAATGTTTTAG-------------------ATGTGCTCTTTTAAAGAGTATTCCACTCTTTAAAATGTTCTATATTTGTAGAAAAGTTGCAC---TTTTGTTTCACATTACCGAAAATCTTA------------------------------------------------------------------------------------------------------------------------------------------------------------------------------------------------------------------------------------------------------GAGTCAACATATTGATGTGCTCTCACTTTCTCAATATTAGCAAAATTCTATTATGTGCTTCTAGTTTTTTTAAAATTTACTGTGCTAAAAATGAAAGTCTATAGATTGAGAGTGAACATAACGTTTAAAAAAGATGCTATATATAGTTTCTCGTTTGTGCTTATTTTGTGATAAATCATTGTTATTGTTTCCCGAAGTGAATACAACAGTTTTTAATGGTGATTGGCCAACAAAACAAGAACTATAATCATTAGAAATTTGATAGTTTAGTCTACTCAATGGTCTTTTCTCTACATTTTGGTAAAGAAAGTGATTATTATAGCTACAGAATATCATATTGTATTTTCCAAAAAAACTAGGATAAGTTTAAAAAATGTAAAAGGTAAAGAAGCGATGATATGAGGTGTAGTCAGTGATAAAGATTTGAGTTGTCCGGTAATTTTAGAGAAAGTTGTGTATAACAAGATTCACTCAGATTTTTTCCCTTCATTTTCATACCCATACCAACTGGCTATGTTCCCAACTCGACACGTGTTGTACGGTCTGAAAACAACCCTTTTGCTTTTACTAAACCCTAGCTTGTTCACGAGTGTAATATTTAATGCACACAAACATTTGACTAGAAACATAACTTTTGAAAAATGTACTTTGTTGGTTATCATATTTATTGTATTGGGTATGGTTTTGTTTAGGTGACAAATCAAGTGTTTAGGTTTGCTAAGAAGGCTGGTGCAAGTTATATCAACAAGCCGAAAATGAGACACTATGTTCATTGTTACGCGTTGCATTGTCTTGATGAGGAGGGATCAAATGTATTGAGGAGGGCTTTTAAGGAAAGAGGAGAAAATGTTGGGGCATGGAGGCAGGCATGTTACAAGCCATTGGTGACTATCGCGGCTAGACAAGGTTGGGACATTGATGCTATATTTAACTCACATCCGCGTTTGTCTATATGGTATGTCCCAACCAAACTCA
>Pq-LFY-2
TGTCGTGAGTTCTTGGTCCAAGTTCAGAACATTGCTAAAGAGAAAGGTGAAAAATGTCCTACAAAGGTATTGTCATTTTCCATTGTCCAACTTTTCATGTTACTATAATTCACAAGAAGCTAAATGTTTTAG-------------------ATGTGCTCTTTTAAAGAGTATTCCACTCTTTAAAATGTTCTATATTTGTAGAAAAGTTGCAC---TTTCGTTTCACATTACCGAAAATCTTA------------------------------------------------------------------------------------------------------------------------------------------------------------------------------------------------------------------------------------------------------GAGTCAACATATTGATGTGCTCTCACTTTCTCAATATTAGCAAAATTCTATTATGTGCTTCTAGTTTTTTTAAAATTTACTGTGCTAAAAATGAAAGTCTATAGATTGAGAGTGAACATAACGTTTAAAAAAGATGCTATATATAGTTTCTCTTTTGTGCTTATTTTGTGATAAATCATTGTTATTGTTTCCCGAAGTGAATACAACAGTTTTTAATGGTGATTGGCCAACAAAACAAGAACTATAATCATTAGAAATTTGATAATTTAGTCTACTCAATGGTCTTTTCTCTACATTTTGGTAAAGAAAGTGATTATTATAGCTACAGAATATCATATTGTATTTTCCAAAAAAACTAGGATAAGTTTAAAAAATGTAAAAGGTAAAGAAGCGATGATATGAGGTGTAGTCAGTGATAAAGATTTGAGTTGTCCGGTAATTTTAGAGAAAGTTGTGTATAACAAGATTCACTCAGATTTTTTCCCTTCATTTTCATACCCATACCAACTGGCTATGTTCCCAACTCGACACGTGTTGTACGGTCTGAAAACAACCCTTTTGCTTTTACTAAACCCTAGCTTGTTCACGAGTGTAATATTTAATGCACACAAACATTTGACTAGAAACATAACTTTTGAAAAATGTACTTTGTTGGTTATCATATTTATTGTATTGGGTATGGTTTTGTTTAGGTGACAAATCAAGTGTTTAGGTTTGCTAAGAAGGCTGGTGCAAGTTATATCAACAAGCCGAAAATGAGACACTATGTTCATTGTTACGCGTTGCATTGTCTTGATGAGGAGGGATCAAATGTATTGAGGAGGGCTTTTAAGGAAAGAGGAGAAAATGTTGGGGCATGGAGGCAGGCATGTTACAAGCCATTGGTGACTATCGCGGCTAGACAAGGTTGGGACATTGATGCTATATTTAACTCACATCCGCGTTTGTCTATATGGTATGTCCCAACCAAACTCA
>Pt-LFY-1
TGTCGTGAGTTCTTGGTCCAAGTTCAGAACATTGCTAAAGAGAAAGGTGAAAAATGTCCTACAAAGGTATTGTCATTTTCCATTGTCCAACTTTTCATGTTACTATAATTCACAAGAAGCTAAATGTTTTTGA-----------------------CTCTTTTAAAGAGTATTCCACTCTTTAAAATGTTCTATATTTGTAGAAAAGTTGCAC---TTTTGTTTCACAT-----------------------------------------------------------------------------------------------------------------------------------------------------------------------------------------------------------------------------------------------------------------------------TATTGATGTGCTCTCACTTTCTCAATATTAGCAAAATTCTATTATGTGCTTCTAGTTTTTTTTAAATTTACTGTACTAAAAATGAAAGTCTATAGATTGACAGTGAACATAACGTTTAAAAAATATGCTATATATAGTTTCTCTTTTGTGCTTATTTTGTGATAAATCATTGTTATTGTTTCCCGAAGTGAATACAACAGTTTTTAATGGTGATTGGCCAACAAAACAAGAACTATAATCATTAGAAATTTGATAGTTTAGTCTACTCAATGGTCTTTTCTCTACATTTTGGTAAAGAAAGTGATTATTATAGCTATAGAATATCATATTGTATTTTCCAAAAAAACTAGGATAAGTTTAAAAAATGTAAAAGGCAAAGAAGCGATGATATGAGGTGTAGTCAGTGATAAAGATTTGAGTTGTCCGGTAATTTTAGAGAAAGTTGTGTATAACAAGATTCACTCAGATTTCTTCCCTTCATTTTCATACCCCTACCAACTGGCTATGTTCCCAACTCGACACGTGTTGTACGGTCTGAAAACAACCCTTTTGCTTTTACTAAACCCTAGCTTGTTCACGAGTGTAATATTTAATGCACACAAACATTTGACTAGAAACATAACTTTTGAAAAATGTACTTTGTTGGTTATCATATTTATTGTATTGGGTATGGTTTTGTTTAGGTGACAAATCAAGTGTTTAGGTTTGCTAAGAAGGCTGGTGCAAGTTATATCAACAAGCCAAAAATGAGACACTATGTTCATTGTTACGCGTTGCATTGTCTTGATGAGGAGGGATCAAATGTGTTGAGGAGGGCTTTTAAGGAAAGAGGAGAAAATGTTGGGGCATGGAGGCAGGCATGTTACAAGCCATTGGTGACTATCGCGGCTAGACAAGGTTGGGACATTGATGCTATATTTAACTCACATCCGCGTTTGTCTATATGGTATGTCCCAACCAAACTCA
>Pt-LFY-2
TGTCGTGAGTTCTTGGTCCAAGTTCAGAACATTGCTAAAGAGAAAGGTGAAAAATGTCCTACAAAGGTATTGTCATTTTCCATTGTCCAACTTTTCATGTTACTATAATTCACAAGAAGCTAAATGTTTTAG-------------------ATGTGCTCTTTTAAAGAGTATTACACTCTTTAAAATGTTCTATATTTGTAGAAAAGTTGCAC---TTTTGTTTCACATTACAGAAAATCTTA------------------------------------------------------------------------------------------------------------------------------------------------------------------------------------------------------------------------------------------------------GAGTCAACATATTGATGTGCTCGCACTTTCTCAATATTAGCAAAATTCTATTATGTGCTTCTAGTTTTTTTAAAATTTACTGTACTAAAAATGAAAGTCTATAGATTGAGAGTGAACATAACGTTTAAAAAAGATGCTATATATAGTTTCTCTTTTGTGCTTATTTTGTGATAAATCATTGTTATTGTTTCCCGAAGTGAATACAACAGTTTTTAATGGTGATTGGCCAACAAAACAAGAACTATAATCATTAGAAATTTGATAGTTTAGTCTACTCAATGGTCTTTTCTCTACATTTTGGTAAAGAAAGTGATTGTTATAGCTATAGAATATCATTTTGTATTTTCCAAAAAAACTAGGATAAGTTTAAAAAATGTAAAAGGTAAAGAAGCGATGATATGAGGTGTAGTCAGTGATAAAGATTTGAGTTGTCCGGTAATTTTAGAGAAAGTTGTGTATAACAAGATTCACTCAGATTTCTTCCCTTCATTTTCATACCCATACCAACTGGCTATGTTCCCAACTCGACACGTGTTGTACGGTCTGAAAACAACCCTTTTTCTTTTACTAAACCCTAGCTTGTTCACGAGTGTAATATTTAATGCACACAAACATTTGACTAGAAACATAACTTTTGAAAAATGTACTTTGTTGGTTATCATATTTATTGTATTGGGTATGGTTTTGTTTAGGTGACAAATCAAGTGTTTAGGTTTGCTAAGAAGGCTGGTGCAAGTTATATCAACAAGCCGAAAATGAGACACTATGTTCATTGTTACGCGTTGCATTGTCTTGATGAGGAGGGATCAAATGTGTTGAGGAGGGCTTTTAAGGAAAGAGGAGAAAATGTTGGGGCATGGAGGCAGGCATGTTACAAGCCATTGGTGACTATCGCGGCTAGACAAGGTTGGGACATTGATGCTATATTTAACTCACATCCGCGTTTGTCTATATGGTATGTCCCAACCAAACTCA
>Ppu-LFY-1
TGTCGTGAGTTCTTGGTCCAAGTTCAGAACATTGCTAAAGAGAAAGGTGAAAAATGTCCTACAAAGGTATTGTCATTTTCCATTGTCCAACTTTTCATGTTACTATAATTCACAAGAAGCTAAATGTTTTTGA-----------------------CTCTTTTAAAGAGTATTCCACTCTTTAAAATGTTCTATATTTGTAGAAAAGTTGCAC---TTTTGTTTCACAT-----------------------------------------------------------------------------------------------------------------------------------------------------------------------------------------------------------------------------------------------------------------------------TATTGATGTGCTCTCACTTTCTCAATATTAGCAAAATTCTATTATGTGCTTCTAGTTTTTTTTAAATTTACTGTACTAAAAATGAAAGTCTATAGATTGACAGTGAACATAACGTTTAAAAAATATGCTATATATAGTTTCTCTTTTGTGCTTATTTTGTGATAAATCATTGTTATTGTTTCCCGAAGTGAATACAACAGTTTTTAATGGTGATTGGCCAACAAAACAAGAACTATAATCATTAGAAATTTGATAGTTTAGTCTACTCAATGGTCTTTTCTCTACATTTTGGTAAAGAAAGTGATTATTATAGCTATAGAATATCATATTGTATTTTCCAAAAAAACTAGGATAAGTTTAAAAAATGTAAAAGGCAAAGAAGCGATGATATGAGGTGTAGTCAGTGATAAAGATTTGAGTTGTCCGGTAATTTTAGAGAAAGTTGTGTATAACAAGATTCACTCAGATTTCTTCCCTTCATTTTCATACCCATACCAACTGGCTATGTTCCCAACTCGACACGTGTTGTACGGTCTGAAAACAACCCTTTTGCTTTTACTAAACCCTAGCTTGTTCACGAGTGTAATATTTAATGCACACAAACATTTGACTAGAAACATAACTTTTGAAAAATGTACTTTGTTGGTTATCATATTTATTGTATTGGGTATGGTTTTGTTTAGGTGACAAATCAAGTGTTTAGGTTTGCTAAGAAGGCTGGTGCAAGTTATATCAACAAGCCAAAAATGAGACACTATGTTCATTGTTACGCGTTGCATTGTCTTGATGAGGAGGGATCAAATGTGTTGAGGAGGGCTTTTAAGGAAAGAGGAGAAAATGTTGGGGCATGGAGGCAGGCATGTTACAAGCCATTGGTGACTATCGCGGCTAGACAAGGTTGGGACATTGATGCTATATTTAACTCACATCCGCGTTTGTCTATATGGTATGTCCCAACCAAACTAA
>Ppu-LFY-2
TGTCGTGAGTTCTTGGTCCAAGTTCAGAACATTGCTAAAGAGAAAGGTGAAAAATGTCCTACAAAGGTATTGTCATTTTCCATTGTCCAACTTTTCATGTTACTATAATTCACAAGAAGCTAAATGTTTTAG-------------------ATGTGCTCTTTTAAAGAGTATTACACTCTTTAAAATGTTCTATATTTGTAGAAAAGTTGCAC---TTTTGTTTCACATTACAGAAAATCTTA------------------------------------------------------------------------------------------------------------------------------------------------------------------------------------------------------------------------------------------------------GAGTCAACATATTGATGTGCTCGCACTTTCTCAATATTAGCAAAATTCTATTATGTGCTTCTAGTTTTTTTAAAATTTACTGTACTAAAAATGAAAGTCTATAGATTGAGAGTGAACATAACGTTTAAAAAAGATGCTATATATAGTTTCTCTTTTGTGCTTATTTTGTGATAAATCATTGTTATTGTTTCCCGAAGTGAATACAACAGTTTTTAATGGTGATTGGCCAACAAAACAAGAACTATAATCATTAGAAATTTGATAGTTTAGTCTACTCAATGGTCTTTTCTCTACATTTTGGTAAAGAAAGTGATTGTTATAGCTATAGAATATCATTTTGTATTTTCCAAAAAAACTAGGATAAGTTTAAAAAATGTAAAAGGTAAAGAAGCGATGATATGAGGTGTAGTCAGTGATAAAGATTTGAGTTGTCCGGTAATTTTAGAGAAAGTTGTGTATAACAAGATTCACTCAGATTTCTTCCCTTCATTTTCATACCCATACCAACTGGCTATGTTCCCAACTCGACACGTGTTGTACGGTCTGAAAACAACCCTTTTTCTTTTACTAAACCCTAGCTTGTTCACGAGTGTAATATTTAATGCACACAAACATTTGACTAGAAACATAACTTTTGAAAAATGTACTTTGTTGGTTATCATATTTATTGTATTGGGTATGGTTTTGTTTAGGTGACAAATCAAGTGTTTAGGTTTGCTAAGAAGGCTGGTGCAAGTTATATCAACAAGCCGAAAATGAGACACTATGTTCATTGTTACGCGTTGCATTGTCTTGATGAGGAGGGATCAAATGTGTTGAGGAGGGCTTTTAAGGAAAGAGGAGAAAATGTTGGGGCATGGAGGCAGGCATGTTACAAGCCATTGGTGACTATCGCGGCTAGACAAGGTTGGGACATTGATGCTATATTTAACTCACATCCGCGTTTGTCTATATGGTATGTCCCAACCAAACTCA
>Pr-LFY-1
TGTCGTGAGTTCTTGGTCCAAGTTCAGAACATTGCTAAAGAGAAAGGTGAAAAATGTCCTACAAAGGTATTGTCATTTTCCATTGTCCAACTTTTCATGTTACTATAATTCACAAGAAGCTAAATGTTTTAG-------------------ATGTGCTCTTTTAAAGAGTATTCCACTCTTTAAAATGTTCTATATTTGTAGAAAAGTTGCAC---TTTTGTTTCACATTACAGAAAATCTTA------------------------------------------------------------------------------------------------------------------------------------------------------------------------------------------------------------------------------------------------------GAGTCAACATATTGATGTGCTCTCACTTTCTCAATATTAGCAAAATTCTATTATGTGCTTCTAGATTTTTTAAAATTTACTGTACTAAAAATGAAAGTCTATAGATTGAGAGTGAACATAACGTTTAAAAAAGATGCTATATATAGTTTCTCTTTTGTGCTTATTTTGTGATAAATCATTGTTATTGTTTCCCGAAGTGAATACAACAGTTTTTAATGGTGATTGGCCAACAAAACAAGAACTATAATCATTAGAAATTTGATAGTTTAGTCTACTCAATGGTCTTTTCTCTACATTTTGGTAAAGAAAGTGATTATTATAGCTATAGAATATCATATTGTATTTTCCAAAAAACCTAGGATAAGTTTAAAAAATGTAAAAGGTAAAGAAGCGATGATATGAGGTGTAGTCAGTGATAAAGATTTGAGTTGTCCGGTAATTTTAGAGAAAGTTGTGTATAACAAGATTCACTCAGATTTCTTCCCTTCATTTTCATACCCATACCAACTGGCTATGTTCCCAACTCGACACGTGTTGTACGGTCTGAAAACAACCCTTTTGCTTTTACTAAACCCTAGCTTGTTCACGAGTGTAATATTTAATGCACACAAACATTTGACTAGAAACATAACTTTTGAAAAATGTACTTTGTTGGTTATCATATTTATTGTATTGGGTATGGTTTTGTTTAGGTGACAAATCAAGTGTTTAGGTTTGCTAAGAAGGCTGGTGCAAGTTATATCAACAAGCCGAAAATGAGACACTATGTTCATTGTTACGCGTTGCATTGTCTTGATGAGGAGGGATCAAATGTGTTGAGGAGGGCTTTTAAGGAAAGAGGAGAAAATGTTGGGGCATGGAGGCAGGCATGTTACAAGCCATTGGTGACTATCGCGGCTAGACAAGGTTGGGACATTGATGCTATATTTAACTCACATCCGCGTTTGTCTATATGGTATGTCCCAACCAAACTCA
>Sf-LFY-1
TGTCGTGAGTTCTTGGTCCAAGTTCAGAACATTGCTAAAGAGAAAGGTGAAAAATGTCCTACAAAGGTATTGTCATTTTCCATTGTCCACCTTTTCATGTTACTATAATTCACAAGAAGCTAAATGTTTTAGATTTGCTACATAATT----ATGTGCTCTTTTAAAGAGTATTCCACTCTTTAAAATGTTCTATATTTGTAGAAAAGTTGCAC---TTTTGTTCCACATTACAGAAAATCTTA------------------------------------------------------------------------------------------------------------------------------------------------------------------------------------------------------------------------------------------------------GAGAGAACA-ATTGATGTGCTCTCACTTT----------GCAAAAGTCTA--ATGTGCTTC--------------------------------------TATAACTTGAGAGTGAACATAACGTTTAAAAAATATGCTATATATAGTTTCTCTTTTGTGCTTATTTAGTGATAAATCATTGTTATTGTTTCCCGAAGTGAATACAACAGTTT--------GATTGGCCAACAAAACAAGAACTACAATCATTAGAAAATTGATAGTTTAGTCTACTCAATGGTTTTTTCTCTACATTTTGGTAAAGGAAGTGATTAT---------------------------TTCCAAAAAAACTAGGATAAGTTTAAAAAATGTAAAAGGTAAAGAAGTGATGATATGAGGTGTAGTCAGTGATAAAGATTTGAGTTGTCCGGTAATTTTAGAGAAAGTTGTGTATAACAAGATTCACTCAGATTTCTTCTCTTCATTTTCACACCCATACCAACTGGCAATGTTCCGAACTCGACACGTGTTGTACGGTCTGAAAACAACCCTTTTGCTTTTACTAAACCCTAGCTAGTTCACGAGTGTAACATTTAATGCACACAAAAATTTGACTAGAGATATAACTTTTGAAAAATGTACTTTATTGGTTATCCTGTTTATTGTATTGAGTATGGTTTTGTTTAGGTGACAAATCAAGTGTTTAGGTTTGCTAAGAAGGCTGGTGCAAGTTATATCAACAAGCCGAAAATGAGACACTATGTTCATTGTTACGCGTTGCATTGTCTTGATGAGGAGGGGTCGAATGCATTGAGGAGGGCTTATAAGGAGAGAGGAGAAAATGTTGGGGCATGGAGGCAGGCATGTTACAAGCCATTGGTGACTATTGCGGCTAGACAAGGTTGGGACATTGATGCTATATTTAACTCACATCCGCGTTTGTCTATATGGTATGTCCCAACCAAACTCA
>Sf-LFY-2
TGTCGTGAGTTCTTGGTCCAAGTTCAGAACATTGCTAAAGAGAAAGGTGAAAAATGTCCTACAAAGGTATTGTCATTTTCCATTGTCCACCTTTTCATGTTACTATAATTCACAAGAAGCTAAATGTTTTAGATTTGCTACATAATT----ATGTGCTCTTTTAAAGAGTATTCCACTCTTTAAAATGTTCTATATTTGTAGAAAAGTTGCAC---TTTTGTTCCACATTACAGAAAATCTTA------------------------------------------------------------------------------------------------------------------------------------------------------------------------------------------------------------------------------------------------------GAGAGAACATATTGATGTGCTCTCACTTT----------GCAAAAGTCTA--ATGTGCTTC--------------------------------------TATAACTTGAGAGTGAACATAACGTTTAAAAAATATGCTATATATAGTTTCTCTTTTGTGCTTATTTAGTGATAAATCATTGTTATTGTTTCCCGAAGTGAATATAACAGTTT--------GATTGGCCAACAAAACAAGAACCATAATCATTAGAAATTTGATAGTTTAGTCTACTCAATGGTTTTTTCTCTACATTTTGGTAAAGAAAGTGATTAT---------------------------TTCCAAAAAAACTAGGATAAGTTTAAAAAATGTAAAAGGTAAAGAAGTGATGATATGAGGTGTAGTCAGTGATAAAGATTTGAGTTGTCCGGTAATTTTAGAGAAAGTTGTGTATAACAAGATTCACTCAGATTACTTCTCTTCATTTTCACACCCATACCAACTGGCAATGTTCCGAACTCGACACGTGTTGTACGGTCTGAAAACAACCCTTTTGCTTTTACTAAACCCTAGCTAGTTCACGAGTGTAATATTTAATGCACACAAAAATTTGACTAGAGATATAACTTTTGAAAAATGTACTTTGTTGGTTATCCTGTTTATTGTATTGAGTATGGTTTTGTTTAGGTGACAAATCAAGTGTTCAGGTTTGCTAAGAAGGCTGGTGCAAGTTATATCAACAAGCCGAAAATGAGACACTATGTTCATTGTTACGCGTTGCATTGTCTTGATGAGGAGGGGTCGAATGCGTTGAGGAGGGCTTATAAGGAGAGAGGAGAAAATGTTGGGGCATGGAGGCAGGCATGTTACAAGCCATTGGTGACTATTGCGGCTAGACAAGGTTGGGACATTGATGCTATATTTAACTCACATCCGCGTTTGTCTATATGGTATGTCCCAACCAAACTCA
>Sf-LFY-3
TGTCGTGAGTTCTTGGTCCAAGTTCAGAACATTGCTAAAGAGAAAGGTGAAAAATGTCCTACAAAGGTATTGTTCTTTTCCGTTGTCCACCTTTTCATGTTACTATAATTCACAAGAAGCTAAATTTTTTAGATTTGCTACATAATT----ATGTGCTCTTTTAAAGAGTATTCCACTCTTTAAAATGTTCTATATTTGTAGAGAAGTTGCCC---TTTTGTTCCACATTACAGAAAATCTTA------------------------------------------------------------------------------------------------------------------------------------------------------------------------------------------------------------------------------------------------------GAGTGAACATATTGATGTGCTCTCACTTT----------GCAAAAGTCTATTATGTGCTTC--------------------------------------TATAACTTGAGAGTGAACATAACGTTTAAAAAATATGCTATATATAGTTTCTCTTTTGTGCTTATTTAGTGATAAATCATTGTTATTGTTTCCCGAAGTGAATATAACAGTTT--------GATTGGCCAACAAAACAAGAACCATAATCATTAGAAATTTGATAGTTTAGTCTACTCAATGGTTTTTTCTCTACATTTTGGTGAAGAAAGTGATTAT---------------------------TTCCAAAAAAACTAGGATAAGTTTAAAAAATGTAAAAGGTAAAGAAGTGATGATATGAGGTGTAGTCAGTGATAAAGATTTGAGTTGTCCGGTAATTTTAGAGAAAGTTGTGTATAACGAGATTCACTCAGATTTCTTCTCTTCATTTTCACACCCATACCAACTGGCAATGTTCCGAACTCGACACGTGTTGTACGGTCTGAAAACAACCCTTTTGCTTTTACTAAACCCTAGCTAGTTCACGAGTGTAATATTTAATGCACACAAAAATTTGACTAGAGATATAACTTTTGAAAAATGTACTTTGTTGGTTATCCTGTTTATTGTATTGAGTATGGTTTTGTTTAGGTGACAAATCAAGTGTTCAGGTTTGCTAAGAAGGCTGGTGCAAGTTATATCAACAAGCCGAAAATGAGACACTATGTTCATTGTTACGCGTTGCATTGTCTTGATGAGGAGGGGTCGAATGCGTTGAGGAGGGCTTATAAGGAGAGAGGAGAAAATGTTGGGGCATGGAGGCAGGCATGTTACAAGCCATTGGTGACTATTGCGGCTAGACAAGGTTGGGACATTGATGCTATATTTAACTCACATCCGCGTTTGTCTATATGGTATGTCCCAACCAAACTCA
>Stc-LFY-1
TGTCGTGAGTTCTTGGTCCAAGTTCAGAACATTGCTAAAGAGAAAGGTGAAAAATGTCCTACAAAGGTATTGTCATTTTCCATTGTCCACCTTTACATGTTACTATAATTCACAAGAAGCTAAATGTTTTAGATTTGCTACATATTT----ATGTGCTCTTTTAAAGAGTATCCCACTCTTTAAAATGTTCTATATTTGTAGAAAAGGTGCACTTCTTTTGTTTAACATAACAGAAAATCTTA-GGGGTGTTTGTTTAAGCT----TATATGTGGTTTTTGAGCTTATTTAATTTTTGGCTTATATTTCGTAAGTTCTGATTTTCCGACT--TATTTTGATACAGGCTTATATAAGTTTATTATGATATGATAAACTAATATACGCTCATAAGTCTCTAAATAAGTC-AGAAAAATAAAGCTTATATAACATAAGCTGAAATGAGACAAGCTCGTAA----------------------ACACCCTCTTAAGTGAG-ATATTGATGTGATCCCACTTTCTCAATATTAGCAAAATTCTTTTATGTGCTTCTAGATTTTTTAAAAATTACT-----------------------------------------GTTTAAAAAATATGCTACATATAGTTTCTTTTTTATGCTTATTTGGTGATAAATCATTGTTATTGTTTCCCGAAGTGTATACAACAGTTTTTAATGGTGATTGGCCAACAAAACAAGAACTATAATCATTAGAAATTTGATAGCTTAGGCTATTCAATGGTTTTTTCGCTACATTTTGGTAAAGAAAGTGATTATTATAGCTATAG------------TATTTTCCAAGAAGACTAGGATAAGTTTAAAAAATGTAAAAAGTAAAGAAGTGATGATATGAGGTGTAGTCAGTGATAAAGATTTGAGTTGTCCGGTAATTTTAGAGAAAGTTGTGTATAACAAGATTCACTCAGATTTCTTCTGTTCATTTTCACACCCATACCAGCTGGCACTGTTCCCAACTCGACACGTGTTGTACGGTCTGAA-ACAACCCTTTTGCTTTTACTAAACCCTAGCTAGTTCACGAGTGTAATATTTAATGCACACAAAAATTTGACTAGAAACATAACTTTTGAAAAATGTACTTTGTTGATTATTATATTTATCCTATTGGGTATGGTTTTGTTTAGGTGACAAATCAAGTGTTTAGGTTTGCTAAGAAGGCTGGTGCAAGTTATATCAACAAGCCGAAAATGAGACACTATGTTCATTGTTACGCGTTGCATTGTCTTGATGAGGAAGGGTCGAATGCGTTGAGGAGGGCTTTTAAGGAGAGAGGAGAAAATGTTGGCGCATGGAGGCAGGCATGTTACAAGCCTTTGGTGACTATTGCGGCTAGACAAGGTTGGGACATTGATGCTATATTTAACTCACATCCGCGTTTGTCTATATGGTATGTCCCAACCAAACTCA
>Chr-LFY-1
TGTCGTGAATTCTTGATCCAAGTTCAGAACATTGCTAAAGAAAAAGGTGAAAAATGTCCTACAAAGGTATTGTCATTTTCCATTGTCCACTTTTTCATGTTACTATAATTCACAAGAAGCTAAATGTTTTAGATTTGCTACATAACT----GTGTGTTCTTTTAAAGAGTATTTAACTCTTTAAAGTGTTCTATATTTGTAGAAAAGTTGCACTTTTTTTATTTTACATAATAGAAAGTTTTA---------------------------------------------------------------------------------------------------------------------------------------------------------------------------------------------------------------------------------------------------------------------------------------------GCAAAG-TCTATCAAGTGCTT-TAGAATTTTAAAAAATTATT-----AGAAATGAAAGTCTATAAATTGAGAGTGAACATAACGTTTATACAATATGAATCTTTTGCTTTCTTAAATGGGATCATG-GGTGATAAATCATTGTTATTGTTTCCAAAAGTGTATACAACAGTTTTAAATGGTGACTGGCCAACAAAACAAGAACTATAATCATTAGAAATTTGATAGTTTAGTCTATTCAATGGTTTTTTCTCTACATTTTGGTAAAGAAAGTGATTATTATAGCTACATAATATGATTTTGTATTTTCCAAAAAGAATAGGATAAGTTTAAAAAATTTAAAAGGTAAAGAAGTGATGATATGAAGTGTAGTCAGTGATAAAGATTTGAGTTGTCCGGTAATTTTAGAGAAAGTTGTGTATAACAAGATTCACTCAGATTTCTTCTGTTCATTTTCACACTCATGCCAGCTGGCACTGTTCCCAACTCGACACGTGTCGTACGGTCTGAAAACAACTCTTTTGCTTTTACTAAACCCTAGCTAGTTCACGAGTGTAATATTTAATACACACAAAAATTTGACTAGAAACATAGCTTTTGAAAAATGTTGTTGGTTGGTTAACATATTTATTGTATTGGGTATGGTTTTGTTTAGGTGACAAATCAAGTGTTTAGGTTTGCTAAGAAGGCTGGTGCGAGTTACATCAACAAGCCGAAAATGAGACACTACGTGCATTGTTACGCGTTGCATTGTCTTGATGAGGAGGGGTCGAATGCGTTGAGGAGGGCTTTTAAGGAAAGAGGAGAGAATGTCGGGGCATGGAGGCAGGCATGTTACAAGCCGTTGGTGACTATTGCGGCTAGACAAGGTTGGGACATTGATGCCATATTTAACTCACATCCGCGTTTGTCTATATGGTATGTCCCAACCAAAC---
>Cd-LFY-1
TGTCGTGAGTTCTTGGTCCAAGTTCAGAACATTGCTAAAGAGAAAGGTGAAAAATGTCCTACAAAGGTATTGTCATTTTCCATTGTCCACTTTTTCATGTTACTATAATTCACAAGAAGCTAAATGTTTTAGATTTGCTGCATAACT----GTGTGTTCTTTTAAAGAGTATTTCACTCTTTAAAATGTTCTATATTTGTAGAAAAGTTGCACTTCTTTTGTTTTACATAATAGAAAATCTTA------------------------------------------------------------------------------------------------------------------------------------------------------------------------------------------------------------------------------------------------------GAGTGAACATATTGATGTGCTCTCTCTTTCTCAATATTACCAAAAATCTATTATGTGCTTCTAGTTTTTTAAAAAGTTACTGCCCTAAATATGAAAGTCAATAA-TTGAGAGTGAACATA----TCAGAAAATATGC-----------TTTCTTCTGTGATCATG-GGTGATAAATCATTGTTATTGTTTCCAAAAGTGTATACAACAGTTTTAAATGGTGATTGGGCAACAAAACAAGAACTATAATCATTTGAAATTTGATAGTTTAGTCTATTCAATGGTTTTTTCTCTACATTTTGGTAAAGAAAGTGATTATTATAGCTATATAATATGATATTGTATTTTCCAAAAAGAATAGGATAAATTTAAAAAATGTAAAAGGTAAAGAAGTGATGATATGAAGTGTAGTCAGTGATAAAGATTTGAGTTGTCCGGTAATTTTAGAGAAAGTTGTGTATAACAAGATTCACTCAGATTTCTTCTGTTCATTTTCACACTCATACCAGCTGGCACTGTTCCCAACTCGACACGTGGTGTACGGTCTGAAAACAACTCTTTTGCTTTTACTAAACCCTAGCTAGTTCACGAGTGTAATATTTAATACACACAAAAATTTGACTAGAAACATAGCTTTTGAAAAATGTACTTTGTTGGTTAACATATTTATTGTATTGGGTATGGTTTTGTTTAGGTGACAAATCAAGTGTTTAGGTTTGCTAAGAAGGCTGGTGCGAGTTACATCAACAAGCCGAAAATGAGACACTACGTGCATTGTTACGCGTTGCATTGTCTTGATGAGGAGGGGTCGAATGCGTTGAGGAGGGCTTTTAAGGAAAGAGGAGAGAATGTCGGGGCATGGAGGCAGGCATGTTACAAGCCATTGGTGACTATTGCGGCTAGACAAGGTTGGGACATTGATGCCATATTTAACTCACATCCGCGTTTGTCTATATGGTATGTCCCAACCAAACTCA
>Cd-LFY-2
TGTCGTGAGTTCTTGGTCCAAGTTCAGAACATTGCTAAAGAGAAAGGTGAAAAATGTCCTACAAAGGTATTGTCATTATCCATTTTCCACTTTTTCATGAAACTATAATTCACATGAAGCTAAATGTTTTAGATTTGCTACATAATT----GTGTGCTCTTTTATAGAGTATTCAACTCTTTAAAATGTTCTATATTTGTAGAAAAGTTGCATTTCTTTTGCTTTACATAATAGAAAATTTTT---------------------------------------------------------------------------------------------------------------------------------------------------------------------------------------------------------------------------------------------------------------------------------------------ACAAAATTCTATCATGTGCTTTTAGTTTTTAAAAA-------TTATTAGAAATGAAAGTCTACAAATTGAGAGTGAAAATAACGTTAATTTAATATGCTAAATAAAAAT--------GGGATCATG-GGTGATAAATCATTGTTATTGTTTCCCGAAGTGTATACAACAGTTTTAAATGGTGATTGGGCAACAAAACAAGAACAATAATCATTAGAAACTTGTTAGTTTAGTCTATTCAATGTTTTTTTTTCTACATTATGGTAAAGAAAGTGATTATTATATCTACAGAATATCATATTGTATTTTCCAAAAAGACTAGGATAAGTTTAAAAAATGTAAAAGGTAAAGAAGTGATGATATGAAGTGTAGTCAGTGATAAAGATTTGAGTTGTCCGGTAATTTTAGAGAAAGTTGTGTATAACAAGATTCACTCAGATTTCTTCTGTTCATTTTCACACTCATACCAGCTGGCACTGTTCCCAACTCGACACGTGTTGTACGGTCTGAAAACAACTCTTTTGCTTTTACTAAACCCTAGCTAGTTCACGAGTGTAATATTTAATGTACACAAAAATTTGACTAGAAACATAGCTTTTGAAAAATGTACTTTGTTGGTTATCATATTTATTGTATTGGGTATGGTTTTGTTTAGGTGACAAATCAAGTGTTTAGGTTTGCTAAGAAGGCTGGTGCGAGTTACATCAACAAGCCGAAAATGAGACACTACGTGCATTGTTACGCGTTGCATTGTCTTGATGAGGAGGGGTCGAATGCGTTGAGGAGGGCTTTTAAGGAAAGAGGAGAGAATGTCGGGGCATGGAGGCAGGCATGTTACAAGCCATTGGTGACTATTGCGGCTAGACAAGGTTGGGACATTGATGCCATATTTAACTCACATCCGCGTTTGTCTATATGGTATGTCCCAACCAAACTCA
>Sch-LFY-1
TGTCGTGAGTTCTTGGTCCAAGTTCAGAACATGGCTAAAGAAAAAGGTGAAAAATGTCCTACAAAGGTATTGTCATTTTCCATTGTCCAACTTTTCATGTTACTATAATTCACAAGAAGCTAAAT------AATTTGCTAAATAT------GTGTGCTCTTTAAAAGAGTATTTCACTCTTTAAAATGTTCTATATTTGTAGAAAAGGTGCAGTTCTTT-GTTTAA------------------------------------------------------------------------------------------------------------------------------------------------------------------------------------------------------------------------------------------------------------------------------------AATGTTCTATCACTTTTCCAGTATTAGCAAAAGTTTATTGTGTGCTTCTAGTTTTTTAGAAACTCACTAAACAAAAAATGAAAGTTAATAAATTGAGAGTGAACATAACGTT--ACAAACAACTTATGCATGGTTTATCTTTTGTGCTTATTTAGTGAAGAATCCTTGC-----------------AATACAACAGTTTTTAATGGTGA-------------CAAGAAGTATAATCATTAGAAATTTGGTTGTTTAGTCTATCCGATGGTTTCTTCTCTACATTTTGGTAAAGAAAGTGATTATCATAGCTATAGAATATCATATTGTATTTTCTAAAAAGACTAGGATAAGTTTAAAAAATGTAAAAGGTAAAGAAGTGATGATATGAAGTGTAGTCAGTGATAAAGATTTGAGTTGTCCGGTAATTTTAGAGAAAGTTGTGTATAACAAGATTCACTCAGATTTCTTGTGTAAATTTTCACACCCTTATCAGCTGGCACTGTTCCCAACTCGACACGTGCTGTACGGTCTGATTACAACCCTTTTGTTTTTACTAACC-----CTAGTTCACGAGTGTAATATTTAATGCTCACATACATTTGACTAGAAACACAACTTTTGAAAACTGTACTTTGTTGGTTATCATATTCATTGTATTGGGTATGGTTTTGCTTAGGTGACAAATCAAGTGTTTAGGTTTGCTAAGAACGCTGGTGCAAGCTAGATCAACAAGCCGAAAATGAGACACTATGTTCATTGTTACGCGTTGCATTGTCTTGATGAGGAGGGGTCAAATGCGATAAGGAGGGCTTTTAAGGAGAGAGGAGAAAATGTTGGGGCATGGAGGCAGGCATGTTACAAGCCCTTGGTGACTATTGCGGCTAGACAAGGTTGGGATATTGATGGTATATTTAACTCACATCCGCGTTTGTCGATATGGTATGTCCCAACCAAACTCA
>Sch-LFY-2
TGTCGTGAGTTCTTGGTCCAAGTTCAGAACATGGCTAAAGAAAAAGGTGAAAAATGTCCTACAAAGGTATTGTCATTTTCCATTGTCCAACTTTTCATGTTACTATAATTCACAAGAATCTATAT------AATTTGCTAAATAT------GTGTGCTCTTTAAAAGAGTATTTCACTCTTTAAGATGTTCTATATTTGTAGAAAAGGTGCAGTTCTTT-GTTTAACAT------------------------------------------------------------------------------------------------------------------------------------------------------------------------------------------------------------------------------------------------------------------------------------GTTCTATCACTTTTCCAGTATTAGCAAAAGTTTATTGTGTGCTTCTAGTTTTTTAGAAACTTACTAAACAAAAAATGAAAGT-TAATAATTGAGAGTGAACATAACGTT--ACAAACAACTTATGCATGGTTTATCTTTTGTGCTTATTTAGTGAAGAATCCTTGC-----------------AATACAACAGTTTTTAATGGTGA-------------CAAGAAGTATAATCATTAGAAATTTGGTTGTTTAGTCTATCCAATGGTTTTTTCTCTACATTTTGGTAAAGAAAGTGATTATCATAGCTATAGAATATCATATTGTATTTTCTAAAAAGACTAGGATAAGTTTAAAAAATGTAAAAGGTAAAGAAGTGATGATATGAAGTGTAGTCAGTGATAAAGATTTGAGTTGTCCGGTAATTTTAGAGAAAGTTGTGTATAACAAGATTCACTCAGATTTCTTGTGTAAATTTTCACACCCTTACCAGCTGGCACTGTTCCCAACTCGACACGTGCTGTACGGTCTGATTGCAACCCTTTTGCTTTTACTAACC-----CTAGTTCACGAGTGTAATATTTAATGCTCACATACATTTGACTAGAAACACAACTTTTGAAAACTGTACTTTGTTGGTTATCATATTCATTGTATTGGGTATGGTTTTGCTTAGGTGACAAATCAAGTGTTTAGGTATGCTAAGAATGCTGGTGCAAGCTACATCAACAGGCCGAGAATGAGACACTATGTTCATTGTTATGCGTTGCATTGTCTTGATGAGGAGGGGTCGAATGCGATAAGGAGGGCTTTTAAGGAGAGAGGAGAAAATGTTGGGGCATGGAGGCAGGCATGTTACAAGCCCTTGGTGACTATTGCGGCCAGACAAGGTTGGGACATTGATGGTATATTTAACTCACATCCGCGTTTGTCGATATGGTATGTCCCAACCAAACTCA
>Arf-LFY-1
TGTCGTGAGTTCTTGGTCCAAGTTCAGAACAATGCTAAAGAAAAAGGTGAAAAATGTCCTACAAAGGTATTGTCATTTTC-------CACCTTTACATGTTACTATGATTCACAAGAAGCTAAATGTTTTAGATTTGCAACATAATT----GTGTGCTCTTTTAAAGAGTATTTCACTCTTTAACATATTCTAAATTTGTAGAAAAGTTGCACTTCTTTTGTTCAACATTAAAAAAAAGCTTAAAAATGATCAACTTAAGGT----TAAAAAAATTTTTTAGATTCCTTTGTTTTTGGATTTATGTTTTGTAAGCTCCAACCTTATTGCT--TATTGAGAGTTATATGTATTTAAGTGTATTAGTATGTAATAAACTTATATAAACTCATGAGTTTCAATATAAGCC-ACAAAACTATGATTTATGAAATATAAAC----------TAAACTAAAATTTCTAAATATACG---ACATAAGCATCTTTTTGAG---ATATTTTGGCTTATATACG-TTTATCAATATAAAC---------TTATATAAGCCCATTATTTAAATAAGTCATAAAATTAAAGCTTATGAAATATAAATTAAGCTTCACCAAAATATTTAAAAATGGTGCTACATATAGTTTCTCTTTTGCACTTATTTAGTGATAAATCATTGTTATTGTTTCCCAAAGTGTACACAACAGTTTTTAATAGTGA-TGGCCAACAAAACAAGAACTATAATCATAAGAAATTTGGTAGTTTAGTCTATTCATTGGTTATTTCCCTACATTTTGGTAAAGAAATT-------------------TATCATATTCTATTTTCCAAAAAGACTAGGATAAGTTTAAAAAATGTAAAAGGTAAAGAAGTGATGATATGAGGTGTAGTCAGTGATAAAGATTTGATTTGTCCGGTAATTTTAGAGAAAGTTGTGTATAACAAGATTCACTCAGATTTCTTCTGTAAATTTTCACACCCCTACCAGCTGGCACTGTTCCCAACTCGACACGTGCTGTACGGTCTGAAAACAACTCTTTTGCTTTTACTAACC-----CTAGTTCACGAGTGTAATATTTAATGCACACAAAAATTTGACTAGAAACATAGCTTTTGAATAATGTACTTTGTTGGTTATCATATTTATTGTATCAGGTTTGGTTTTGTTTAGGTGACAAATCAAGTGTTTAGGTTTGCTAAGGCTGCTGGTGCAAGTTATATCAACAAGCCGAAAATGAGACACTACGTGCATTGTTACGCGCTGCATTGTCTTGATGAGGAGGGGTCGAACGCGTTGAGGAGGGCTTTTAAGGAGAGGGGAGAAAATGTTGGGGCATGGAGGCAGGCATGTTACAAGCCATTGGTGACTATTGCGGCTAGACAAGGTTGGGACATTGATGCGATATTTAACTCACATCCGCGTTTGTCTATATGGTATGTCCCAACCAAACTCA
>Cmu-LFY-1
TGTCGTGAGTTCTTGGTCCAAGTTCAGAACATTGCTAAGGAAAAAGGTGAAAAATGTCCTACAAAGGTATTGTCATTTTCCCTTGTTCACTTTTTCATGCCACTATAATTCACAAGAAGCTAAATTTCTTAGATTTGCTACATAAAT----GTGTTCTTTTTTAAAGAGCATTTCACTCTATTGGGTGTTCTATATTTGTAGAAAATGTGCACTTTTTTTGTTTAACATAATAGTAAATTTTAGGATGAACATGTTGATGTG---------------------------------------------------CTCTCACTTTTCCAATA---ATTTTAGGATGAA------------TATGTTGATGTGCTCTCTTAATTAAGGCTCGCCCTTATTAAAAGGGGTCGCGACCACTATTTTATCTGTCACTTCAGCT-------------TTCTCTTTCTGACGATTAGGC---GATTTTCTCCACTGCAAATGGATACAATAAAATGTTCTCGGTTTCTTAATATTGCCAAAAGTTAGTTTTTGATTTATTTATTTCTTTTGACTTAAAGTACTAATGACTTAGGTCTATAAGCTGAGATCGACCATGACGCTTAAAAAAAATGCTACATATAGTTTCTCTTTTGTGCTTATTTAGTGATAAATC---GCTATTGTGTCCCAAAATGTATACAACAGTTTCTAATGGTGATTGGCCAACAAAACAAGAACTATAATCATTAGAAATTTGATAGTTTAGTCTATTCATTGGTTTTGTCCTTACATTTTGGTAAAGAAAGTGATTATTATAA----AGAATA-----TTGTATTTTCCAAAAAGACTAGGATAAGTTTAAAATATGTAAAAGGTAAAGAAGTTATGATATGAGGTGTAGTCAGTGATAAAGATTTGAATTGTCCGGTTATTTTAGAGAAAGTTGTGTATCACAAGATTCACTCAGATCTCTTCTGTAAATTTTCACACACATGCCAGCTGGCACTATTCCCAACTCGACACGTGGCGTACGGTCTGAAAAAAA-CCTTTTGCTTTTACTAACC-----CTAGATCACGAGTGTAATATTTAATA-GAGTAAAAATTTGACTAGAAACATAACTTTTGAAAATTGTACTTGGTTAGTTATCATATTTATTGTATTTGGTATGCTTTTGTTTAGGTTACAAATCAAGTGTTTAGGTTTGCTAAGAAGGCTGGTGCAAGCTACATCAACAAGCCGAAAATGAGACACTATGTTCATTGCTATGCTCTGCATTGTCTTGACGAAGAGGGGTCGAATGCGTTGAGGAGGGCTTTTAAGGAGAGGGGAGAAAACGTTGGTGCGTGGAGGCAGGCATGTTACAAGCCCTTGGTGACTATCGCGGCTAGACAAGGTTGGGACATTGATGCTATATTTAACTCACATCCGCGCTTGTCTATATGGTATGTCCCAACCAAACTCA
>Mpa-LFY-1
TGTCGTGAGTTCTTGGTCCAAGTTCAGAACATTGCTAAAGAAAAAGGTGAAAAATGTCCTACAAAGGTATTGTCATTTTCCCTTGTCCACTTTTTCATGTCACTATAATTCACAAGAAGCTAAATTTCTTAGATTTGCTACATAATT----GTATGCTCTTTTAAAGAATATTTCACTCTTTTAAATGTT-TATATTTTTAGAAAAGTTGGACTTCTTTTGTTTAACGTGATGTAGAAATTTT----------------------------------------------------------------------------------------------------------------------------------------------------------------------------------------------------------------------------------------------------TTTAGTGAACAG----------------------AATGTTAGTAAACTTCTAT--------------------GGGAGTAAACCAACATGGAATA---------AAATTGAGAGTGAAAACAACTTTTAGAAAATATGTTACATATAGTTTCTTTTTTGTGCTTATTTAGTGATAAATCATTGTTATTGTTTCCCAAAGTGTATACAACAGTTTCTAATGGTGATTGGCCAACAAAACAAGAAGTATAATCATTTGAAATTTGATAGTTTACTCTATTCATTGGTTTTTTCACTACATTTTGGTAAAGAAAGTGATTATTATAGCTATAGAATATCATATTGTATTTTCCAAAAAGACTAGGATAAGCTTAAAAAATGTAAAAGGTAAAGAAGTTATGATATGAAGTGTTGTCAGTGATAAAGATTTGAATTGTCCGGTAATTTTAGAGAAAGTTGTGTATCACAAGATTCACTCAGATCTCTTCTGTAAATTTTCACACACCTTCTAGCTGGCACTGTTCCCAACTCGACACGTGGTGTACGGTCTGAAAA-AACCCTTTTGCTTTTACTAACC-----CTAGTTCACGAGTGCTATATTTAAT------AAAAATTTGACTAGAAACATAACTTTTGAAAATTGTACTTTGTTGGTTATCATATTTATGGTATTGGGTATGGTTTTGTTTAGGTGACAAATCAAGTGTTTAGGTTTGCTAAGAAGGCTGGTGCAAGTTATATCAACAAGCCGAAAATGAGACACTATGTTCATTGTTATGCTCTGCATTGTCTTGATGAAGAGGGGTCGAATGCGTTGAGGAGGGCTTTTAAGGAAAGAGGAGAAAACGTTGGCGCGTGGAGGCAGGCTTGTTATAAGCCATTGGTGACTATCGCGGCTAGACAAGGTTGGGACATTGATGCTATATTTAACTCACACCCGCGTTTGTCTATATGGTATGTCCCAACCAAACTCA
