# Supplementary material for: Clarifying Recent Adaptive Diversification of the Chrysanthemum-Group on the Basis of an Updated Multilocus Phylogeny of Subtribe Artemisiinae (Asteraceae: Anthemideae)
Source: Front Plant Sci. 2021 May 26;12:648026. doi: 10.3389/fpls.2021.648026 (PMC8187803; doi:10.3389/fpls.2021.648026)
Supplement: Supplementary Data Sheet 1 — Datasets of the sequence alignments. [file Data_Sheet_1.ZIP › lfy-CA.fas]

>Apl-LFY-1
TGTCGTGAGTTCTTGGTCCAAGTTCAGAACATTGCTAAAGAGAAAGGTGAAAAATGTCCTACAAAGGTATTATCATTTTCCATTGTCCACCTTTTCATGTTATTATAATTCACAAGAAGCTAAATGTTTTAGATTTGCTACATAATTG---ATGTGCTCTTTTAAAAAGTATTCCACTCTTTAAAATGCTCTATATTTGTAGAAAAGGTGCACTACTTTTGTTTAACATAACCTATAATCTTATGGGATGTTTGTTTAAGTT--TATATA--TGTCTTATGAGCTTATTTGTTTTTTGGCTTATATTTCGTAACTCTTAATTTTCCGACTTATTTTGATACGGGCTTATATAAGTTTATTATGATATGATAAACTCATATAAGCCCATAAATCTCTAAATAAGCCGGAAAATTGGAGGCTTATAAAATATAAGCCGAAATTTAATAAGCTCTTAAACCCACATATAAGCTTAAACAAACACCC-TTAAAGTGAACATATTGATGTGCTCTCACTTTCTCAGTATTAGCAAAATTCTATTATGTGCTTCCA------------------------------------TATAAATTAAGAGTGAACATAACGTTTAAAAAATATGCTATATATAGTTTCTCTTTTGTGCTTATTTAGTGATAAATCATTGTTATGGTTTCCCGAAGTGTATACAACAGTTTTTAATGGTGATTGGCCAACAAAACAAGAACTATAATCATTAGAAATTTGATAGTTTAGTCTACTCAATGGTTTTTTCTCTACATTTTGGTAAAGAAAGTGATTATTATAGCTATAGAATATCATATTGTATTTTCCAAAAAAACTAGGATAAGTTTAAAAAATGTAAAAGGTAAAGAAGTGATGATATGAGGTGTAGTCAGTGATAAAGATTTGAGTTGTCCGGTAATTTTAGAGAAAGTTGTGTATAACAAGATTCACTCAGATTTCTTATGTTCATTTTCACACCCATACCAGCTGGCACTGTTCCCAACTCGACACGTGTTGTACGGTCTGAAAACAACCCTTTTGCTTTTACTAAACCCTAGCTAGTTCACGAGTGTAATATTTAATGCACACAAAAATTTGACTAGAAACATAGCTTTTGAAAAATGTACTTTGTTGGTTATCATATTTATTGTATTGGGTATGGTTTTGTTTAGGTGACAAATCAAGTGTTTAGGTTTGCTAAGAAGGCTGGTGCAAGTTATATCAACAAGCCGAAAATGAGACACTTTGTTCATTGTTACGCGTTGCATTGTCTTGATGAGGAGGGGTCGAATGCGTTGAGGAGGGCTTTTAAGGAGAGGGGAGAAAATGTTGGCGCATGGAGGCAGGCATGTTACAAGCCGTTGGTGACTATTGCGGCTAGACAAGGTTGGGACATTGATGCTATATTTAACTCACATCCACGTTTGTCAATATGGTATGTCCCAACCAAACTCA
>Apl-LFY-2
TGTCGTGAGTTCTTGGTCCAAGTTCAGAACATTGCTAAAGAGAAAGGTGAAAAATGTCCTACAAAGGTATTATCATTTTCCATTGTCCACCTTTTCATGTTATTATAATTCACAAGAAGCTAAATGTTTTAGATTTGCTACATAATTG---ATGTGCTCTTTTAAAAAGTATTCCACTCTTTAAAATGCTCTATATTTGTAGAAAAGGTGCACTACTTTTGTTTAACATAACCTATAATTTTATGGGATGTTTGTTTAAGTT----TATA--TGTCTTATGAGCTTATTTGTTTTTTGGCTTATATTTCGTAAGTCTTAATTTTCCGACTTATTTTGATACGGGCTTACATAAGTTTATTATGATATGATAAACTCATATAAGCCCATAAATCTCTAAATAAGCCGGAAAATTGGAGGCTTATAAAATATAAGCCGAAATTTGATAAGCTCTTAAACCCACATATAAACTTAAACAAACACCCCTTAAAGTGAACATATTGATGTGCTCTCACTTTCTCAGTATTAGCAAAATTCTATTATGTGCTTCCA------------------------------------TATAAATTAAGAGTGAATATAACGTTTAAAAAATATGCTATATATAGTTTCTCTTTTGTGCTTATTTAGTGATAAATCATTGTTATGGTTTCCCGAAGTGTATACAACAGTTTTTAATGGTGATTGGCCAACAAAACAAGAACTATAATCATTAGAAATTTGATAGTTTAGTCTACTCAATGGTTTTTTCTCTACATTTTGATAGAGAAAGTGATTATTATAGCTATAGAATATCATATTGTATTTTCCAAAAAAACTAGGATAAGTTTAAAAAATGTAAAAGGTAAAGAAGTGATGATATGAGGTGTAGTCAGTGATAAAGATTTGAGTTGTCCGGTAATTTTAGAGAAAGTTGTGTATAACAAGATTCACTCAGATTTCTTCTGTTCATTTT--CACTCATACCAGCTGGCACTGTTCCCAACTCGACACGTGTTGTACGGTCTGAAAACAGCCCTTTTGCTTTTACTAAACCCTAGCTAGTTCACGAGTGTAATATTTAATG--CACAAAAATTTGACTAGAAACATAGCTTTTGAAAAATGTACTTTGTTGGTTATCATATTTATGGTATTGGGTATGGTTTTGTTTAGGTGACAAATCAAGTGTTTAGGTTTGCTAAGAAGGCTGGTGCAAGTTATATCAACAAGCCGAAAATGAGACACTATGTTCATTGTTACGCATTGCATTGTCTTGATGAGGAGGGGTCGAATGCGTTGAGGAGGGCTTTTAAGGAGAGAGGAGAAAATGTCGGGGCATGGAGGCAGGCGTGTTACAAGCCATTGGTGACTATCGCGGCTAGACAAGGTTGGGACATTGATGCTATATTTAACTCACATCCGCGTTTGTCTATATGGTATGTCCCAACCAAACTCA
>Apl-LFY-3
TGTCGTGAGTTCTTGGTCCAAGTTCAGAACATTGCTAAAGAGAAAGGTGAAAAATGTCCTACAAAGGTATTGTCATTTTCCATTGTCCAACTTTTCATGTTACTATAATTCACAACAAGCTAAATGTTTTAGATTTGCTACATA--------------CTTTTAAAGAGTATTCCACTCTTTAAAATGTTCTACATTTGTAG-AAAGGTGCACTTCTTTTGTTTAAAATAACATAAAATCTTA--AGGTGTTTGTTTAAGCT--TACATG--TGGCTTATTAGCTTATTTGTTTTTCGGCTTATATTTCATAAATATTAATTTT-CGGCTTATTTTGATACGGGCTTATATAAGTTTATTATGATATGATAAACTCATATAAGCCCATAAATCTCTAAATAAGACAAAAAATT-AGGGCATAAGAAATGTAAGCCGAAATCAAATAAGCTCAGAAGCCC--------------ACAAACACCCCTCAAAGTGAACATATTGATGTGCTCTCACTTTCTCAATATTAGCAAAATTCTATTATGTGCTTCTATAATTTTTAAAAATTAATGTACTAAACATAAGAATATAAGAAATAAAAATGGG-ATCACGGTGAGTAACTATGCTACATATAGTTTCTCTTTTGTGCTTATTTAGTGATAAATCATTGTTATTGTTCCCCAAAGTGTATGCAACAGTTTTTAATGGTGATTGGCCAACAAAACAAGAACTATAATCATTAGAAATTTGATAGTTTAGTCTACTCAATGGTTTTTTCTCTACATTTTGGCAAAGAAAGTGATTATTATAGCTATAGAATATCATGTTGTATTTTCCAAAAAAACTAGGATAAGTTTAAAAAATGTAAAAGGTAAAGAAGTGATGATATGAGGTGTAGTCAGTGATAAAGATTTGAGTTGTCCGGTAATTTTAGAGAAAGTTGTGTATAACAAGATTCACTCAGATTTCTTCTGTTCATTTTCACACTCATACCAGCTGGCACTGTTCCCAACTCGACACGTGTTGTACGGTCTGAAAACAGCCCTTTTGCTTTTACTAAACCCTAGCTAGTTCACGAGTGTAATATTTAATGCACACAAAAATTTGACTAGAAACATAGCTTTTGAAAAATGTACTTTGTTGGTTATCCTATTTATTGTATTGGGTATGGTTTTGTTTAGGTGACAAATCAAGTGTTTAGGTTTGCTAAGAAAGCTGGTGCAAGTTATATCAACAAGCCGAAAATGAGACACTATGTTCATTGTTACGCGTTGCATTGTCTTGATGAGGAGGGGTCGAACGCGTTGAGGAGGGCTTATAAGGAGAGAGGAGAAAACGTTGGGGCATGGAGGCAGGCATGTTACAAGCCATTGGTGACTATCGCGGCTAGACAAGGTTGGGACATTGATGCTATATTTAACTCACATCCGCGTTTGTCTATATGGTATGTCCCAACCAAACTCA
>Apa-LFY-1
TGTCGTGAGTTCTTGGTCCAAGTTCAGAACATTTCTAAAGAGAAAGGTGAAAAATGTCCTACAAAGGTATTGTCATTTTCTATTGCCCATCTTTTCATGTTATTATAATTCACAAGAAGCTAAATGTTTTAGATTTGCTACATAATTG---ATGTGCTCTTTTAAAGAGTATTCCACTCTTTAAAATGTTCTATATTTGTAGAAAAGGTGCACTTCTTTTGTTTTACATAACATAAAATCTTA---GGTGTTTGTTTAAGCT--TATGTG--TGGCTTATTAGCTTATTTGTTTTCCGGCTTATATTATATAAGTCTTAAATTTTCGGCTTATTTTGAGACAGAATTATATTAGTTTATTATGATATGATAAACTCATATAAACCCTTAAGTCTCTAAATAAGCCGGAAAATT-GAGGCTTATAAAATATAATCGAAAATCAGATAAGCTCATAAACCCACATATAAGCTTAAACAAACACCCCTTAAAGTGAACATATTGATGTGCTCTCACTTTCTTAGTATTAGCAAAATTCTATTATGTGCTTCTA------------------------------------TATAAATTAAGAGTGAACATAACGTTTAAAAAATATGCTATATATAGTTTCTCTTTTGTGCTTATTTAGTGATAAATCATTGTTATTGTTTCCCAAAGTGTATACAACAGTTTTTAATGGTGATTGGCCAACAAAACAAGAACTATAATCATTAGAAATTTGGTAGTTTAGTCTACTCAATGGTTTTTTCTCTACATTTTGGTAAAGAAAGTGATTATTATAGCTACAGAATATCATATTGTATTTTCCAGAAAAACTAGGATAAGTTTAAAAAATGTAAAAGGTAAAGAAGTGATGATATGAGGTGTAGTCAGTGATAAAGATTTGAGTTGTCCGGTAATTTTAGAGAAAGTTGTGTATAACAAGATTCACTCAGATTTCTTCTGTTCATTTTCACACCCATACCAGCTGGCACTGTTCCCAACTCGACACGTGTTGTACGGTCTGAAAACAACCCTTTTGCTTTTACTAAACCCTAGCTATTTCAAGAGTGTAATATTTAATGCACACAAAATTTTGACTAGAAACATAGCTTTTGAAAAATGTACTTTGTTGGTTATCATATCTATTGTATTGGGTATGGTTTTGTTTAGGTGACAAATCAAGTGTTTAGGTTTGCTAAGAAAGCTGGTGCAAGTTACATCAACAAGCCGAAAATGAGACACTATGTTCATTGTTACGCGTTGCATTGTCTTGATGAGGAGGGGTCGAATGCGTTGAGGAGGGCTTATAAGGAGAGAGGAGAAAATGTTGGGGCATGGAGGCAGGCATGTTACAAGCCATTGGTGACTATCGCGGCTAGACAAGGTTGGGACATTGATGCTATATTTAACTCACATCCGCGTTTGTCTATATGGTATGTCCCAACCAAACTCA
>Apa-LFY-2
TGTCGTGAGTTCTTGGTCCAAGTTCAGAACATTGCTAAAGAGAAAGGTGAAAAATGTCCCACAAAGGTATTATCATTTTCCATTGTCCACCTTTTCATGTTATTATAATTCACAAGAAGCTAAATGTTTTAGATTTGCTACATAATTG---ATGTGCTCTTTTAAAGAGTATTCCACTCTTTAAAATGCTTTATATTTGTAGAAAAGGTGCACTACTTTTGTTTAACATAACCTATAATCTTATGGGATGTTTGTTTAAGTT--TATATA--TGTCTTATGAGCTTATTTGTTTTTTGGCTTATATTTCATAAGTCCTAATTTTCCGACTTATTTTGATACGGGCTTATATAAGTTTATTATGATATGATAAACTCATATAAGCCCATAAATCTCTAAATAAGCCGGAAAATTGGAGGCTTATAAAATATAAGCCGAAATCAGATAAGCTCCTAAACTCACATATAAGCTTAAACAAACACCCTTTAAAGTGAACATATTGATGTGCTCTCACTTTCTCAGTATTAGCAAAATTCTATTATGTGCTTCTA------------------------------------TATAAATTAAGAGTGAACATAACGTTTAAAAAATATGCTATATATAGTTTCTCTTTTGTGTTTATTTACAGATAAATCATTGTTATTGTTTCCCGAAGTGTATAC-ACAGTTTTTAATGGTGATTGGCCAACAAAACAAGAACTATAATCATTAGATTTTTGATAGTTTAGTCTACTCAATGGTTTTTTCTCTACATTTTGGTAAAGAAAGTGATTATTATAGCTATAGAATATCATATTGTATTTTCCAAAAAAACTAGGATAAGTTTAAAAAATGTAAAAGGTAAAGAAGTGATGATATGAGGTGTAGTCAGTGATAAAGATTTGAGTTGTCCGGTAATTTTAGAGAAAGTTGTGTATAACAAGATTCACTCAGATTTCTTATGTTCATTTTCACACCAATACCAGCTGGCACTGTTCCCAACTCGACACGTGTTGTACGGTCTGAAAACAACCCTTTTGCTTTTACTAAACCCTAGCTAGTTCACGAGTGTAATATTTAATGCACACAAAAATTTGACTAGAAACATAGCTTTTGAAAAATGTACTTTGTTGGTTATCATATCTATTGTATTGGGTATGGTTTTGTTTAGGTGACAAATCAAGTGTTTAGGTTTGCTAAGAAAGCTGGTGCAAGTTACATCAACAAGCCGAAAATGAGACACTATGTTCATTGTTACGCGTTGCATTGTCTTGATGAGGAGGGGTCGAATGCGTTGAGGAGGGCTTATAAGGAGAGAGGAGAAAATGTTGGGGCATGGAGGCAGGCATGTTACAAGCCATTGGTGACTATCGCGGCTAGACAAGGTTGGGACATTGATGCTATATTTAACTCACATCCGCGTTTGTCTATATGGTATGTCCCAACCAAACTCA
>Apr-LFY-1
TGTCGTGAGTTCTTGGTCCAAGTTCAGAACATTGCTAAAGAGAAAGGTGAAAAATGTCCTACAAAGGTATTCTCATTTTCCATTGTCCAACTTTTCATGTTACTATAATTCACAAGAAGCTAAATGTTTTAGATTTGTTGCATAATTG---ATGTGCTCTTTTAAAGAGTATTCCACTCTTTAAAATGTTCTATATTTGTAGAAAAGGTACACTTCTTGTGTTTAACATAACGGAAAATCTTAGAGGGTGTTTGTTTAAGCT--TATATG--TGACTTAT-AGCTTATTTGTTTTTCAATTTATATTTCGTATGTCCTAATTCTCCGACTTATTTTGATACGAGCTTATATAAGTTTATTATGATATGATAAACTCATATAAACCCATAAATTTCTAAATAAGCCGGAAAATT-GAGGCTTATGCATTATAAGCCGAAATCAGATAAGTTCATAATGTC----------------------------AAGTGAACATATTGATGTGCTCTCACTTTCTCAATATTAGCAAAATTCTATTATGTGCTTCTGGATTTTTAAAAAATTATTGCACGAAAAACCAAAGTCTATAAATTGAGAGTGAACATAACGTTTAAAAAATATGCTATATATAGTTTCTCTTTTGTGCTTATTTAGTGATAAATCATTGTTATTGTTTCCTGAAGTGTATACAACAGTTTTTAATGGTGATTGGCCAACAAAACAAGAACTATAATCATTAGAAATTTGATAGTTTAGTCTACTCAATGGTTTTTTCTCTACATTTTGGCAAAGAAAGTGATTATTATAGCGATAGAATATCATGTTGTATTTTCCAAAAAAACTAGGATAAGTTTAAAAAATGTAAAAGGTAAAGAAGTGATGATATGAGGTGTAGTCAGTGATAAAGATTTGAGTTGTCCGGTAATTTTAGAGAAAGTTGTGTATAACAAGATTCACTCAGATTTCTTCTGTTCATTTTCACACCCTTACCAGCTGGCACTGTTCCCAACTCGACACGTGTTGTACGGTCTGAATACAACCCTTTTGCTTTTACTAAACCCTAGCTAGTTCACGAGTGTAATATTTAATGCACACAAAAATTTGACTAGAAACATAGCTTTTGAAAAATGTACTTTGTTGGTTATCATATTTATTATATTGGGTATGGTTTTGTTTAGGTGACAAATCAAGTGTTTAGGTTTGCTAAAAAGGCTGGTGCAAGTTATATCAACAAGCCGAAAATGAGACACTATGTTCATTGTTACGCGTTGCATTGTCTTGATGAGGAGGGGTCGAATGCGTTGAGGAGGGCTTTTAAGGAGAGAGGAGAAAATGTTGGAGCATGGAGGCAGGCATGTTACAAGCCGTTGGTGACTATTGCGGCTAGACAAGGTTGGGACATTGATGCTATATTTAACTCACATCCGCGGTTGTCTATATGGTATGTCCCAACCAAACTCA
>Apr-LFY-2
TGTCGTGAGTTCTTGGTCCAAGTTCAGAACATTGCTAAAGAGAAAGGTGAAAAATGTCCTACAAAGGTATTATCATTTTCCATTGTCCAACTTTTGATGTTACTATAATTCACAAGAAGCTAAATGTTTTAGATTTGCTACATAATTGATCATGTGCTCTTTTAAAGAGTATTCCACTCTTTAAAATGTTCTATATTTGTAGAAAAGGTGCACTTCTTTTGTTGAACATAAATTCTAATTTTC--CGGCTTTTATTT-------CATAAA--TGTTCTATGTGC-----TATTTTTCCGCTTTTATTTCATAAATTCTTATTTTCCGGCTTATTTTGAGATAGGCTTATAAAAATTTATTATGATATGATAAACTCATATAATCTCATAAGTTTCTAAATAAGCCAGAAAATT-GAGGCTTATAAAATATAAGCCAAAATCATATAAGCTCATAAGCCCACTTGTAAGCTTAAACACACACCC-TTAAAGTGAATATATTGATGTGCTCTCACTTTCTCAATATTAGCAAAATTCTATTATGTGCTTCTAGATTTTTTAA---TTGCTGTACTAAAAATGAAAGTCTATAAATTGGGAGTGAACATAACGTTTAAAAAATATGCTATATATAGTTTCTCATTTGTGCTTATTTAGTGATAAATCATTGTTATTGTTTCCCAAAGTGTATACAACAGTTTTTAATGGTGATTGGCCAACAAAACAAGAACAATAATCATTAGAAATTTGATAGTTTAGTCTACTCAATGTTTTTTTCTCTACATTTTGGTAAAGAAAGTG-TTATTATAGCTATAGATTATCATATTGTATTTTCCAAAAAAACTAGGATAAGTTTAAAAAATGTAAAAGGTAAAGAAGTGATGATATGAGGTGTAGTCAGAGATAAAGATTTGAGTTGTCCGGTAATTTTAGAGAAAGTTGTGTATAACAAGATTCACTCAGATTTCTTCTGTTCATTTTCACACTCATACCAGCTGGCACTGTTCCCAACTCGACACGTGTTGTACGGTCTGAAAACAGCCCTTTTGCTTTTACTAAACCCTAGCTAGTTCACGAGTGTAATATTTAATGCACACAAAAATTTGACTAGAAACATAGCTTTTGAAAAATGTACTTTGTTGGTTATCATATTTATGGTATTGGGTATGGTTTTGTTTAGGTGACAAATCAAGTGTTTAGGTTTGCTAAGAAGGCTGGTGCAAGTTATATCAACAAGCCGAAAATGAGACACTATGTTCATTGTTACGCGTTGCATTGTCTTGATGAGGAGGGGTCGAATGCGTTGAGGAGGGCTTTTAAGGAGAGAGGAGAAAATGTTGGAGCATGGAGGCAGGCATGTTACAAGCCGTTGGTGACTATTGCGGCTAGACAAGGTTGGGACATTGATGCTATATTTAACTCACATCCGCGTTTGTCTATATGGTATGTCCCAACCAAACTCA
>Apr-LFY-3
TGTCGTGAGTTCTTGGTCCAAGTTCAGAACATTGCTAAAGAGAAAGGTGAAAAATGTCCTACAAAGGTATTGTCATTTTCCATTGTCCCTCTTTTTATGTTACTATAATTCACAAGAAGCTAAATGTTTTAGATTTGCTATATAATTG---ATGTGCTCTTTTAAAGAGTGTTCCACGCTTTAAAATGTTCTACATTTGTAGAAAAGGTGCACTTCTTTTGTTTAACATAACCTAA--------------TTTGTTTAAACTTATTTATATGTGGCTTATTAGCTTATTTGTTTTTCGGTTTATATTTCATAAGTCTTAATTTTACGACTTGTACT-ATACGGGCTTATATAAGTTTATCATGA---GATAAACTTAGATAAATCCATAAGTCTCTAAATAAGCCGGAAAATT-GAGGCTTATGAAATATAAGCCGAAATCAGATAAGCTCATAAGCTCCCATATAAGCTTAAACAAACACCCC--AAAGTGAACATATTGATGTGCTCTCACTTTCTCAATATTAGCAAAATTCTACTATTTGCTTCTAGATTTTTAAAAAATTATTGTACTAAAAATGAAAGTCTATAAATTGGGAGTGAACATAACGTTTAAAAAATATGCTATATATAGTTTCTCATTTGTGCTTATTTAGTGATAAATCATTGTTATTGTTTCCCAAAGTGTATACAACAGTTTTTAATGGTGATTGGCCAACAAAACAAGAACAATAATCATTAGAAATTTGATAGTTTAGTCTACTCAATGGTTTTTTCTCTACATTTTGGTAAAGAAAGTGATTATTATAGCTATAGAATATCATATTGTATTTTCCAAAAAAACTAGGATAAGTTTAAAAAATGTAAAAGGTAAAGAAGTGATGATATGAGGTGTAGTCAGTGATAAAGATTTGAGTTGTCCGGTAATTTTAGAGAAAGTTGTGTATAACAAGATTCACTCAGATTTCTTCTGTTCATTTTCACACTCATACCAGCTGGCACTGTTCCCAACTCGACACGTGTTGTACGGTCTGAAAACAACCCTTTTGCTTTTACTAAACCCTAGCTAGTTCACGAGTGTAATATTTAATGCACACAAAAAATTGACTAGAAACATAGCTTTTGAAAAATGTACTTTGTTGGTTATCCTATTTATT-TATTGGGTATGGTTTTGTTTAGGTGACAAATCAAGTGTTTAGGTTTGCTAAGAAAGCTGGTGCAAGTTATATCAACAAGCCGAAAATGAGACACTATGTTCATTGTTACGCGTTGCATTGTCTTGATGAGGAGGGGTCGAATGCGTTGAGGAGGGCTTTTAAGGAGAGAGGAGAAAATGTTGGCGCATGGAGGCAGGCATGTTACAAGCCATTGGTGACTATCGCGGCTAGGCAAGGTTGGGACATTGATGCTATATTCAACTCACATCCGCGTTTGTCTATATGGTATGTCCCAACCAAACTCA
>Apr-LFY-4
TGTCGTGAGTTCTTGGTCCAAGTTCAGAACATTGCTAAAGAGAAAGGTGAAAAATGTCCTACAAAGGTATTGTCATTTTCCATTGTCCAACTTTTCATGTTACTATAATTCACAACAAGCTAAATGTTTTAGATTTGCTACATA--------------CTTTTAAAGAGTATTCCACTCTTTAAAATGTTCTATGTTTGTAG-AAAGGTGCACTTCTTTTGTTTAACATAACAAAAAATCTTA--AGGTGTTTGTTTAAGCT--TACATG--TGGCTTATTAGCTTATTTGTT-TTCGGCTTATATTTCATAAATCTTAATTTTCCGGCTTATTTTGATATAGGCTTATATAAGTTTATTATGATATGATAAAC-------------------TCTAAATAAGCCAAAAAATT-AGGGCTTATGAA-TGTAAGCCGAAATCAAATAAGCTCAGAAGCCC--------------ACAAACACCCCTCAAAGTGAACATATTGATGTGTTCTCACTTTCTCAATATTAGCAAAATTCTATTATGTGCTTCTATAATTTTTAAAATTTACTGTACTAAACATAAGAA--TATAATTTAAAAAT-----TACTGTCTAAAAAGAATGCTACATATAGTTTCTCTTTTGTGCTTATTTAGTGATAAATCATTGTTATTGTTTCCCGAAGTGAATACAACAGTTTTTAATGGTGATTGGCCAACAAAACAAGAACTATAATCATTAGAAATTTGATAGTTTAGTCTACTCAATGGTTTTTTCTCTACATTTTGGTAAAGAAAGTGATTATTATAGCTATAGAATATCATATTGTATTTTCCAAAAAAACTAGGATAAGTTTAAAAAATGTAAAAGGTAAAGAAGTGATGATATGAGGTGTAGTCAGTGATAAAGATTTGAGTTGTCCGGTAATTTTAAAGAAAGTTGTGTATAACAAGATTCACTCAGATTTCTTCTGTTCATTTTCACACTCATACCAGCTGGCACTGTTCCCAACTCGACACGTGTTGTACGGTCTGAAAACAACCCTTTTGCTTTTACTAAACCCTAGCTAGTTCACGAGTGTAATATTTAATGCACACAAAAATTTGACTAGAAACATAGCTTTTGAAAAATGTACTTTGTTGGTTATCATATTTATTGTATTGGGTATGGTTTTGTTTAGGTGACAAATCAAGTGTTTAGGTTTGCTAAGAAGGCTGGTGCAAGTTATATCAACAAGCCGAAAATGAGACACTATGTTCATTGTTACGCGTTGCATTGTCTTGATGAGGAGGGGTCGAATGCGTTGAGGAGGGCTTATAAGGAGAGAGGAGAAAATGTTGGCGCATGGAGGCAGGCATGTTACAAGCCATTGGTGACTATTGCGGCTAGACAAGGTTGGGACATTGATGCTATATTTAACTCACATCCGCGTTTGTCTATATGGTATGTCCCAACCAAACTCA
>Af-LFY-1
TGTCGTGAGTTCTTGGTCCAAGTTCAGAACATTGCTAAAGAGAAAGGTGAAAAATGTCCTACAAAGGTATTGTCATTTTCCATTGTCCAACTTTTCATGTTACTATAATTCACAACAAGCTAAATGTTTTAGATTTGCTACATA--------------CTTTTAAAGAGTATTCCACTCTTTAAAATGTTCTATATTTGTAGAAAAGGTGCACTTCTTTAGTTTAACATAACCTAAAATCTTAGGGGGTGTTTGTTTAAGCT--TATATG--TGTCTTATGAGCTTATTTGTTTTTCGGCTTATATCTCGTAAGTCCTAATTTTCCGACTTATTTCGATACGGGCTTATATTAGTTTATTATGATATAATAAACTCATATAAGCCTATAAATCTCTAAATAAGCCCGAAAACTTGAAGCTTATAAAATATAAGCCGAAATCAGATAAGCTCCTAAACCCACATATAAGCTTAAACAAACACCCCTTAAAGTGAACATATTGATGTGCTCTCACTTTCTCAGTATTAGCAAAATTCTATTATGTGCTTCTA------------------------------------TATAAATTAATAGTGAACATAACGTTTAAAAAATATGCTATATATAGTTTCTCTTTTGTGCTTATTTTGTGATAAATCATTGTTATTGTTTCCCGAAGTGAATACAACAGTTTTTAATGGTGATTGGCCAACAAAACAAGAACTATAATCATTAGAAATTTGATAGTTTAGTATACTCAATGGTTTTTTCTCTACATTTTGGCAAAGAAAGTGATTATTATAGCTATAGAATATCATATTGTATTTTCCAAAAAAACTAGGATAAGTTTAAAAAATGTAAAAGGTGAAGAAGTGATGATATGAGGTGTAGTCAGTGATAAAGATTTGAGTTGTCCGGTAATTTTAGAGAAAGTTGTGTATAACAAGATTCACTCAGATTTCTTCTGTTCATTTTCACACCCATACCAGCTGGCACTGTTCCCAACTCGACACGTGTTGTACGGTCTGAAAACAACCCTTTTGCTTTTACTAAACCCTAGCTAGTTCACGAGTGTAATATTTAATGCACACAAAAATTTGACTAGAAACATAGCTTTTGAAAAGTGTACTTTGATGGTTATCATATTTATTGTATTGGGTATGGTTTTGTTTAGGTGACAAATCAAGTGTTCAGGTTTGCTAAGAAGGCTGGTGCAAGTTATATCAACAAGCCGAAAATGAGACACTATGTTCATTGTTACGCGTTGCATTGTCTTGATGAGGAGGGGTCGAATGCGTTGAGGAGGGCTTATAAGGAGAGAGGAGAAAACGTTGGGGCATGGAGGCAGGCATGTTACAAGCCATTGGTGACTATTGCGGCTAGACAAGGTTGGGACATTGATGCTATATTTAACTCACATCCGCGTTTGTCTATATGGTATGTCCCAACCAAACTCA
>Aa-LFY-1
----GTGAGTTCTTGGTCCAAGTTCAGAACATTGCTAAAGAGAAAGGTGAAAAATGTCCTACAAAGGTATTATCATTTTCCATTGTCCACCTTTTCATGTTATTATAATTCACAAGAAGCTAAATGTTTTAGATTTGCTACATAATTG---ATGTGCTCTTTTAAAAAGTATTCCACTCTTTAAAATGCTCTATATTTGTAGAAAAGGTGCACTACTTTTGTTTAACATAACCTATAATTTTATGGGATGTTTGTTTAAGTT--TATA----TGTCTTATGAGCTTATTTGTTTTTTGGCTTATATTTCGTAAGTCTTAATTTTCCGACTTATTTTGATACGGGCTTACATAAGTTTATTATGATATGATAAACTCATATAAGCCCATAAATCTCTAAATAAGCCGGAAAATTGGAGGCTTATAAAATATAAGCCGAAATTTGATAAGCTCTTAAACCCACATATAAACTTAAACAAACACCACTTAAAGTGAACATATTGATGTGCTCTCACTTTCTCAGTATTAGCAAAATTCTATTATGTGCTTCCA------------------------------------TATAAATTAAGAGTGAATATAACGTTTAAAAAATATGCTATATATAGTTTCTCTTTTGCGCTTATTTAGTGATAAATCATTGTTATGGTTTCCCGAAGTGTATACAACAGTTTTTAATGGTGATTGGCCAACAAAACAAGAACTATAATCATTAGAAATTTGATAGTTTAGTCTACTCAATGGTTTTTTCTCTACATTTTGGTAAAGAAAGTGATTATTATAGCTATAGAATATCATATTGTATTTTCCAAAAAAACTAGGATAAGTTTAAAAAATGTAAAAGGTAAAGAAGTGATGATATGAGGTGTAGTCAGTGATAAAGATTTGAGTTGTCCGGTAATTTTAGAGAAAGTTGTGTATAACAAGATTCACTCAGATTTCTTATGTTCATTTTCACACCCATACCAGCTGGCACTGTTCCCAACTCGACACGTGTTGTACGGTCTGAAAACAACCCTTTTGCTTTTACTAAACCCTAGCTAGTTCACGAGTGTAATATTTAATGCACACAAAAATTTGACTAGAAACATAGCTTTTGAAAAATGTACTTTGTTGGTTATCATATTTATTGTATTGGGTATGGTTTTGTTTAGGTGACAAATCAAGTGTTTAGGTTTGCTAAGAAGGCTGGTGCAAGTTATATCAACAAGCCGAAAATGAGACACTTTGTTCATTGTTACGCGTTGCATTGTCTTGATGAGGAGGGGTCGAATGCGTTGAGGAGGGCTTTTAAGGAGAGGGGAGAAAATGTTGGCGCATGGAGGCAGGCATGTTACAAGCCGTTGGTGACTATTGCGGCTAGACAAGGTTGGGACATTGATGCTATATTTAACTCACATCCACGTTTGTCAATATGGTATGTCCCAACCAAACTCA
>Apv-LFY-1
TGTCGTGAGTTCTTGGTCCAAGTTCAGAACATTGCTAAAGAGAAAGGTGAAAAATGTCCTACAAAGGTATTGTCATTTTCCATTGTCCAACTTTTCATGTTACTATAATTCACAACAAGCTAAATGTTTTAGATTTGCTACATA--------------CTTTTAAAGAGTATTCCACTCTTTAAAATGTTCTACATTTGTAG-AAAGGTGCACTTCTTTTGTTTAAAATAACATAAAATCTTA--AGGTGTTTGTTTAAGCT--TACATG--TGGCTTATTAGCTTATTTGTTTTTCGGCTTATATTTCATAAATATTAATTTT-CGGCTTATTTTGATACGGGCTTATATAAGTTTATTATGATATGATAAACTCATATAAGCCCATAAATCTCTAAATAAGACAAAAAATT-AGGGCATAAGAAATGTAAGCCGAAATCAAATAAGCTCAGAAGCCC--------------ACAAACACCCCTCAAAGTGAACATATTGATGTGCTCTCACTTTCTCAATATTAGCAAAATTCTATTATGTGCTTCTATAATTTTTAAAAATTAATGTACTAAACATAAGAA--TATAATTTAAAAAT-----TACTGTCTAAAAAGAATGCTACATATAGTTTCTCTTTTGTGCTTATTTAGTGATAAATCATTGTTATTGTTCCCCAAAGTGTATGCAACAGTTTTTAATGGTGATTGGCCAACAAAACAAGAACTATAATCATTAGAAATTTGATAGTTTAGTCTACTCAATGGTTTTTTCTCTACATTTTGGCAAAGAAAGTGATTATTATAGCTATAGAATATCATGTTGTATTTTCCAAAAAAACTAGGATAAGTTTAAAAAATGTAAAAGGTAAAGAAGTGATGATATGAGGTGTAGTCAGTGATAAAGATTTGAGTTGTCCGGTAATTTTAGAGAAAGTTGTGTATAACAAGATTCACTCAGATTTCTTCTGTTCATTTTCACACTCATACCAGCTGGCACTGTTCCCAACTCGACACGTGTTGTACGGTCTGAAAACAGCCCTTTTGCTTTTACTAAACCCTAGCTAGTTCACGAGTGTAATATTTAATGCACACAAAAATTTGACTAGAAACATAGCTTTTGAAAAATGTACTTTGTTGGTTATCCTATTTATTGTATTGGGTATGGTTTTGTTTAGGTGACAAATCAAGTGTTTAGGTTTGCTAAGAAAGCTGGTGCAAGTTATATCAACAAGCCGAAAATGAGACACTATGTTCATTGTTACGCGTTGCATTGTCTTGATGAGGAGGGGTCGAACGCGTTGAGGAGGGCTTATAAGGAGAGAGGAGAAAACGTTGGGGCATGGAGGCAGGCATGTTACAAGCCATTGGTGACTATCGCGGCTAGACAAGGTTGGGACATTGATGCTATATTTAACTCACATCCGCGTTTGTCTATATGGTATGTCCCAACCAAACTCA
>Afr-LFY-1
TGTCGTGAGTTCTTGGTCCAAGTTCAGAACATTGCTAAAGAGAAAGGTGAAAAATGTCCTACAAAGGTATTGTCATTTTCCATTGTCCAACTTTTCATGTTACTATAATTCACGACAAGCTAAATGTTTTAGATTTGCTACATA--------------CTTTTAAAGAGTATTCCACTCTTTAAAATGTTCTATATTTGTAGAAAAGGTGCACTTCTTTTGTTTAACATAACCTAAAATCTTAGGGGGTGTTTGTTTAAGCT--TATATG--TGTCTTATGAGCTTATTTGTTTTTCGGCTTATATCTCGTAAGTCCTAATTTTCCGACTTATTTCGATACGGGCTTATATTAGTTTATTATGATATAATAAACTCATATAAGCCTATAAATCTCTAAATAAGCCGGAAAACTTGAAGCTTATAAAATATAAGCCGAAATCAGATAAGCTCCTAAACCCACATATAAGCTTAAACAAAGACCCCTTAAAGTGAACATATTGATGTGCTCTCACTTTCTCAGTATTAGCAAAATTCTATTATGTGCTTCTA------------------------------------TATAAATTAATAGTGAACACAACGTTTAAAAAATATGCTATATATAGTTTCTCTTTTGTGCTTATTTTGTGATAAATCATTGTTATTGTTTCCCGAAGTGAATACAACAGTTTTTAATGGTGATTGGCCAACAAAACAAGAACTATAATCATTAGAAATTTGATAGTTTAGTCTACTCAATGGTTTTTTCTCTACATTTTGGTAAAGAAAGTGATTATTATAGCTATAGAATATCATATTGTATTTTCCAAAAAAACTAGGATAAGTTTAAAAAATGTAAAAGGTAAAGAAGTGATGATATGAGGTGTAGTCAGTGATAAAGATTTGAGTTGTCCGGTAATTTTAGAGAAAGTTGTGTATAACAAGATTCACTCAGATTTCTTCTGCTCATTTTCACACCCATACCAGCTGGCACTGTTCCCAACTCGACACGTGTTGTACGGTCTGAAAACAACCCTTTTGCTTTTACTAAACCCTAGCTAGTTCACGAGTGTAATATTTAATGCACACAAAAATTTGACTAGAAACATAGCTTTTGAAAAGTGTACTTTGATGGTTATCATATTTATTGTATTGGGTATGGTTTTGTTTAGGTGACAAATCAAGTGTTTAGGTTTGCTAAGAAGGCTGGTGCAAGTTATATCAACAAGCCGAAAATGAGACACTATGTTCATTGTTACGCGTTGCATTGTCTTGATGAGGAGGGGTCGAATGCGTTGAGGAGGGCTTATAAGGAGAGAGGAGAAAATGTTGGGGCATGGAGGCAGGCATGTTACAAGCCATTGGTGACTATCGCGGCTAGACAAGGTTGGGACATTGATGCTATATTTAACTCACATCCGCGTTTGTCTATATGGTATGTCCCAACCAAACTCA
>Afr-LFY-2
TGTCGTGAGTTCTTGGTCCAAGTTCAGAACATTGCTAAAGAGAAAGGTGAAAAATGTCCTACAAAGGTATTGTCATTTTCCATTGTCCAACTTTTCATGTTACTATAATTCACAACAAGCTAAATGTTTTAGATTTGCTACATA--------------CTTTTAAAGAGTATTCCACTCTTTAAAATGTTCTATATTTGTAGAAAAGGTGCACTTCTTTAGTTTAACATAACCTAAAATCTTAGGGGGTGTTTGTTTAAGCT--TATATG--TGTCTTATGAGCTTATTTGTTTTTCGGCTTATATCTCGTAAGTCCTAATTTTCCGACTTATTTCGATACGGGCTTATATTAGTTTATTATGATATAATAAACTCATATAAGCCTATAAATCTCTAAATAAGCCCGAAAACTTGAAGCTTATAAAATATAAGCCGAAATCAGATAAGCTCCTAAACCCACATATAAGCTTAAACAAACACCCCTTAAAGTGAACATATTGATGTGCTCTCACTTTCTCAGTATTAGCAAAATTCTATTATGTGCTTCTA------------------------------------TATAAATTAATAGTGAACATAACGTTTAAAAAATATGCTATATATAGTTTCTCTTTTGTGCTTATTTTGTGATAAATCATTGTTATTGTTTCCCGAAGTGAATACAACAGTTTTTAATGGTGATTGGCCAACAAAACAAGAACTATAATCATTAGAAATTTGATAGTTTAGTCTACTCAATGGTTTTTTCTCTACATTTTGGTAAAGAAAGTGATTATTATAGCTATAGAATATCATATTGTATTTTCCAAAAAAACTAGGATAAGTTTAAAAAATGTAAAAGGTAAAGAAGTGATGATATGAGGTGTAGTCAGTGATAAAGATTTGAGTTGTCCGGTAATTTTAGAGAAAGTTGTGTATAACAAGATTCACTCAGATTTCTTCTGCTCATTTTCACACCCATACCAGCTGGCACTGTTCCCAACTCGACACGTGTTGTACGGTCTGAAAACAACCCTTTTGCTTTTACTAAACCCTAGCTAGTTCACGAGTGTAATATTTAATGCACACAAAAATTTGACTAGAAACATAGCTTTTGAAAAGTGTACTTTGATGGTTATCATATTTATTGTATTGGGTATGGTTTTGTTTAGGTGACAAATCAAGTGTTTAGGTTTGCTAAGAAGGCTGGTGCAAGTTATATCAACAAGCCGAAAATGAGACACTATGTTCATTGTTACGCGTTGCATTGTCTTGATGAGGAGGGGTCGAATGCGTTGAGGAGGGCTTATAAGGAGAGAGGAGAAAATGTTGGGGCATGGAGGCAGGCATGTTACAAGCCATTGGTGACTATCGCGGCTAGACAAGGTTGGGACATTGATGCTATATTTAACTCACATCCGCGTTTGTCTATATGGTATGTCCCAACCAAACTCA
>AplJJ-LFY-1
TGTCGTGAGTTCTTGGTCCAAGTTCAGAACATTGCCAAAGAGAAAGGTGAAAAATGTCCTACAAAGGTATTATCATTTTCCATTGTCCACCTTTCCATGTTATTATAATTCACAAGAAGCTAAATGTTTTAGATTTGCTACATAATTG---ATGTGCTCTTTTAAAGAGTATTCCACTCTTTAAAATGTTCTATATTTGTAGAAAAGGTGAACTTCTTTTGTTTAACATAACATAAAATCTTA---GGTGTCTATTTAAGCT--TATATG--TGGCTTATTAGCTTATTTGTTTTTTGGCTTATATTTCGTAAGTTCTAATTCTCCGACTTATTTTGATATATGTTTATATAAGTTTATTATGATATGATAAACTCATATAAACTTATAAGTCTCTAAATAC----------------CCTCTTAAGT---------------ATAAGCTTATAAGCTCACATATAAACTTAAACAAACACCCTCTTAAGTGAACATATTGATGTGCTCTCACTCTCTCAATATTAGCAAAATTCTATTATGTGCTTCTAGATTTTTTAA---TTACTGTACTAAAAATGAAAGTCTATAAATTGGGAGTCAACATAACGTTTAAAAAATATGCTATATATAGTTTCTCATTTGTGCTTATTTAGTGATAAATCATTGTTATTGTTTCCCAAAGTGTATACAACAGTTTTTAATGGTGATTGGCCAACAAAACAAGAACAATAATCATTAGAAATTTGATAGTTTAGTCTACTCAATGTTTTTTTCTCTACATTTTGGCAAAGAAAGTGATTATTATAGCTATAGAATATCATGTTGTATTTTCCAAAAAAACTAGGATAAGTTTAAAAAATGTAAACGGTAAAGAAGTGATGATATGAGGTGTAGTCAGTGATAAAGATTTGAGTTGTCCGGTAATTTTAGAGAAAATTGTGTATAACAAGATTCACTCAGATTTCTTCTGTTCATTTTCACACCCTTACCAGCTGGCACTGTTCCAAACTCGACACGTGTTGTACGGTCTGAAAACAACCCTTTTGCTTTTACTAAACCCTAGCTAGTTCACGAGTGTAATATTTAATGCACACAAAAATTTGACTAGAAACATAGCTTTTGAAAAATGTACTTTGTTGGTTATCATATTTATTGTACTGGGTATGGTTTTGTTTAGGTGACAAATCAAGTGTTTAGGTTTGCTAAGAAGGCTGGTGCAAGTTATATCAACAAGCCGAAAATGAGACACTATGTTCATTGTTACGCGTTGCATTGTCTTGATGAGGAGGGGTCGAATGCGTTGAGGAGGGCTTATAAGGAGAGAGGAGAAAATGTTGGAGCATGGAGGCAGGCATGTTACAAGCCGTTGGTGACTATAGCGGCTAGGCAAGGTTGGGACATTGATGCTATATTTAACTCACATCCGCGTTTGTCTATATGGTATGTCCCAACCAAACTCA
>AplJJ-LFY-2
TGTCGTGAGTTCTTGGTCCAAGTTCAGAACATTTCTAAAGAGAAAGGTGAAAAATGTCCTACAAAGGTATTGTCATTTTCTATTGTCCATCTTTTCATGTTATTATAATTCACAAGAAGCTAAATGTTTTAGATTTGCTACATAATTG---ATGTGCTCTTTTAAAGAGTATTCCACTCTTTAAAATGTTCTATATTTGTAGAAAAGGTGCACTTCTTTTGTTTTACATAACATAAAATCTTA---GGTGTTTGTTTAAGCT--TATATG--TGGCTTATTAGCTTATTTGTTTTTTGGCTTATATTTCGTAAGTTCTAATTCTCCGACTTATTTTGATATATGTTTATATAAGTTTATTATGATATGATAAACTCATATAAACTTATAAGTCTCTAAATAC----------------CCTCTTAAGT---------------ATAAGCTTATAAGCTCACATATAAACTTAAACAAACACCCTCTTAAGTGAACATATTGATGTGCTCTCACTCTCTCAATATTAGCAAAATTCTATTATGTGCTTCTAGATTTTTTAA---TTACTGTACTAAAAATGAAAGTCTATAAATTGGGAGTCAACATAACGTTTAAAAAATATGCTATATATAGTTTCTCATTTGTGCTTATTTAGTGATAAATCATTGTTATTGTTTCCCAAAGTGTATACAACAGTTTTTAATGGTGATTGGCCAACAAAACAAGAACAATAATCATTAGAAATTTGATAGTTTAGTCTACTCAATGTTTTTTTCTCTACATTTTGGCAAAGAAAGTGATTATTATAGCTATAGAATATCATGTTGTATTTTCCAAAAAAACTAGGATAAGTTTAAAAAATGTAAACGGTAAAGAAGTGATGATATGAGGTGTAGTCAGTGATAAAGATTTGAGTTGTCCGGTAATTTTAGAGAAAATTGTGTATAACAAGATTCACTCAGATTTCTTCTGTTCATTTTCACACCCTTACCAGCTGGCACTGTTCCAAACTCGACACGTGTTGTACGGTCTGAAAACAACCCTTTTGCTTTTACTAAACCCTAGCTAGTTCACGAGTGTAATATTTAATGCACACAAAAATTTGACTAGAAACATAGCTTTTGAAAAATGTACTTTGTTGGTTATCATATTTATTGTACTGGGTATGGTTTTGTTTAGGTGACAAATCAAGTGTTTAGGTTTGCTAAGAAGGCTGGTGCAAGTTATATCAACAAGCCGAAAATGAGACACTATGTTCATTGTTACGCGTTGCATTGTCTTGATGAGGAGGGGTCGAATGCGTTGAGGAGGGCTTATAAGGAGAGAGGAGAAAATGTTGGAGCATGGAGGCAGGCATGTTACAAGCCGTTGGTGACTATAGCGGCTAGGCAAGGTTGGGACATTGATGCTATATTTAACTCACATCCGCGTTTGTCTATATGGTATGTCCCAACCAAACTCA
>Apo-LFY-2
TGTCGTGAGTTCTTGGTCCAAGTTCAGAACAATGCTAAAGAGAAAGGTGAAAAATGTCCTACAAAGGTATTGTCATTTTCCATTGTCCAACTTTTGATGTTACTATAATTCACAAGAAGCTAAATGTTTTAGATTTGCTACATAATTGATCATGTGCTCTTTTAAAGAGTATTCCACTCTTTAAAATGTTCTATATTTGTAGAAAAGGTGCTCTTCTTTTGTTGAACATAAATTCTAATTTTC--CGGCTTTTATTT-------CATAAA--TGTTCTATGTGC----TATTTTTCCGCTTTGTATTTCATAAATTCTTA--TTCCGGCTTATTTTGAGGTAGGCTTATAAAAATTTATTATGATATGATAAACTCATATAAGCTCATAAGTTTTTAAATAAGCCAGAAATT--GAGGCTTATAAAATATAAGCCAAAATCAGACAAGCTCATAAGCCCACTTGTAAGCTTAAACACACACCC-TTAAAGTGAATATATTGATGTGCTCTCACTTTCTCTATATTAGCAAAATTCTATTATGTGCTTCTAGATTTTTAAAAAATTACTGTACTAAATATGAAAGTCTATAAATTGAGAGTGAACATAACGTTTAAAAAATATGCTATATATAGTTTCTCTTTGGTACTTATTTAGTGATAAATCATTGTTATAGTTCCCCAAAGTGTATGCAACAGTTTTTAATGGTGATTGGCCAACAAAACAAGAACTATAATCATTAGAAATTTGATAGTTTAGTCTACTCAATGGTTTTTTCTCTACATTTTGGCAAAGAAAGTGATTATTATTGCTTTAGAATATCATGTTGTATTTTCCAAAAAAACTAGGATAAGTTTAAAAAATGTAAAAGGTAAAGAAGTGATGATATGAGGTGTAGTCAGTGATAAAGATTTGAGTTGTCCGGTAATTTTAGAGAAAGTTGTGTATAACAAGATTCACTCAGATTTCTTCTGTTCATTTTCACACCCTTACCAGCTGGCTCTGTTCCCAACTCGACACGTGTTGTACGGTCTGAAAACAACCCTTTTGCTTTTACTAAACCCTAGCTAGTTCACGAGTGTAATATTTAATGCACACAAAAATTTGACTAGAAACATAGCTTTTGAAAAATGTACTTTGTTGGTTATCATATTTATTGTACTGGGTATGGTTTTGTTTAGGTGACAAATCAAGTGTTTAGGTTTGCTAAGAAAGCTGGTGCAAGTTATATCAACAAGCCGAAAATGAGACACTATGTTCATTGTTACGCGTTGCATTGTCTTGATGAGGAGGGGTCGAACGCGTTGAGGAGGGCTTATAAGGAGAGAGGAGAAAATGTTGGGGCATGGAGGCAGGCATGCTACAAGCCATTGGTGTCTATCGCGGCTAGACAAGGTTGGGACATTGATGCTATATTTAACTCACATCCGCGTTTGTCTATATGGTATGTCCCAACCAAACTCA
>Ati-LFY-1
TGTCGTGAGTTCTTGGTCCAAGTTCAGAACATTGCTAAAGAGAAAGGTGAAAAATGTCCTACAAAGGTATTGTCATTATCCATTGTCCAA--------------------------------------------------------------------CTTTTAAAGAGTATTCCACTCTTTAAAATGTTCTATATTTGTAGAAAAGGTGCACTTCTTTTGTTTAACATAACCTAAAATTTTAGGGTGTGTTTGTTTAAGCT--TATATG--TGCCTTATTAGCTTATTTGTTTCCCGGCTTATATTTCATAAGTCTTAATTTTCCGGCTTAT----------------ATAAGTTTATTATGATATGATAAACTCATATAAACCCATAAGTCTCTAAGTAAGCTGGAAAATT-AAGGCATACAACATATAATTGGAAATCAGATAAGCTAATAAGCTCACATATAAGCTTAAACAAACACCCTCTTAAGTGAACATATTGATGTGCTCTCACTTTCTCAATATTAGCAAAATTATATTATGTGCTACTAGATTTTTAAAAAATTACTGTACTAAAGATGAAAGTCTATAAATTGAGAGTGAACATAACGTTTAAAAAATATGCTATATATAGTTTCTCTTTTGAGCTTATTTAGTGATAAATCATTGCTATTGTTTCCCGAAGTGAATACAGCAATTTTTAATGGTGATTGGCCAACAAAACAAGAACTATAATCATTAGAAATTTGATAGTTTAGTCTACTCAATGTTTTTTTCTCTACATTTTGGTAAAGAAAGTGATTATTATAGCTATAGAATATCATATTGTATTTTCCAAAAAAACTAGGATAAGTTTAAAAAATGTAAAAGGTAAAGAAGTGATGATATGAGGTGTAGTCAGAGATAAAGATTTGAGTTGTCCGGTAATTTTAGAGAAAGTTGTGTATAACAAGATTCACTCAGATTTCTTCTGTTCATTTTCACACTCATACCAGCTGGCACTGTTCCCAACTCGACACGTGTTGTACGGTCTGAAAACAGCCCTTTTGCTTTTACTAAACCCTAGCTAGTTCACGAGTGTAATATTTAATGCACACAAAAATTTGACTAGAAACATAGCTTTTGAAAAATGTACTTTGTTGGTTATCATATTTATGGTATTGGGTATGGTTTTGTTTAGGTGACAAATCAAGTGTTTAGGTTTGCTAAGAAGGCTGGTGCAAGTTATATCAACAAGCCGAAAATGAGACACTATGTTCATTGTTACGCGTTGCATTGTCTTGATGAGGAGGGGTCGAATGCGTTGAGGAGGGCTTTTAAGGAGAGAGGAGAAAATGTTGGAGCATGGAGGCAGGCATGTTACAAGCCGTTGGTGACTATTGCGGCTAGACAAGGTTGGGACATTGATGCTATATTTAACTCACATCCGCGTTTGTCTATATGGTATGTCCCAACCAAACTCA
>Ati-LFY-2
TGTCGTGAGTTCTTGGTCCAAGTTCAGAACATTGCTAAAGAGAAAGGTGAAAAATGTCCTACAAAGGTATTGTCATTTTCCATTGTCCCTCTTTTTATGTTACTATAATTCACAAGAAGCTAAATGTTTTAGATTTGCTATATAATTG---ATGTGCTCTTTTAAAGAGTGTTCCACGCTTTAAAATGTTCTACATTTGTAGAAAAGGTGCACTTCTTTTGTTTAACATAACCTAA--------------TTTGTTTAAACTTATTTATATGTGGCTTATTAGCTTATTTGTTTTTCGGTTTATACTTCATAAGTCTTAATTTTACGACTTGTACT-ATACGGGCTTATATAAGTTTATCATGA---GATAAACTTAGATAAATCCATAAGTCTCTAAATAAGCCGGAAAATT-GAGGCTTATGAAATATAAGCCGAAATCAGATAAGCTCATAAGCTCTCATATAAGCTTAAACAAACACCCC--AAAGTGAACATATTGATGTGCTCTCACTTTCTCAATATTAGCAAAATTCTATTATTTGCTTCTAGATTTTAAAAAAATTATTGTACTAAAAATGAAAGTCTATAAATTGGGAGTGAACATAACGTTTAAAAAATATGCTATATATAGTTTCTCATTTGTGCTTATTTAGTGATAAATCATTGTTATTGTTTCCCAAAGTGTATACAACAGTTTTTAATGGTGATTGGCCAACAAAACAAGAACAATAATCATTAGAAATTTGATAGTTTAGTCTACTCAATGGTTTTTTCTCTACATTTTGGTAAAGAAAGTGATTATTATAGCTATAGAATATCATATTGTATTTTCCAAAAAAACTAGGATAAGTTTAAAAAATGTAAAAGGTAAAGAAGTGATGATATGAGGTGTAGTCAGTGATAAAGATTTGAGTTGTCCGGTAATTTTAGAGAAAGTTGTGTATAACAAGATTCACTCAGATTTCTTCTGTTCATTTTCACACTCATACCAGCTGGCACTGTTCCCAACTCGACACGTGTTGTACGGTCTGAAAACAACCCTTTTGCTTTTACTAAACCCTAGCTAGTTCACGAGTGTAATATTTAATGCACACAAAAATTTGACTAGAAACATAGCTTTTGAAAAATGTACTTTGTTGGTTATCCTATTTATT-TATTGGGTATGGTTTTGTTTAGGTGACAAATCAAGTGTTTAGGTTTGCTAAGAAAGCTGGTGCAAGTTATATCAACAAGCCGAAAATGAGACACTATGTTCATTGTTACGCGTTGCATTGTCTTGATGAGGAGGGGTCGAATGCGTTGAGGAGGGCTTTTAAGGAGAGAGGAGAAAATGTTGGCGCATGGAGGCAGGCATGTTACAAGCCATTGGTGACTATCGCGGCTAGGCAAGGTTGGGACATTGATGCTATATTCAACTCACATCCGCGTTTGTCTATATGGTATGTCCCAACCAAACTCA
>Akh-LFY-1
TGTCGTGAGTTCTTGGTCCAAGTTCAGAACATTGCTAAAGAGAAAGGTGAAAAATGTCCTACAAAGGTATTGTCATTTTCCATTGTCCCTCTTTTTATGTTACTATAATTGACAAGAAGCTAAATGTTTTAGATTTGCTATATAATTG---ATGTGCTCTTTTAAAGAGTGTTCCACGCTTTAAAATGTTCTATATTTGTAGAAAAGGTGCACTTCTTTTGTTTAACATAACCTAA--------------TTTGTTTAAACTTATTTATATGTGGCTTATTAGCTTATTTGTTTTTCGGTTTATACTTCATAAGTCTTAATTTTACGACTTGTACT-ATACGGGCTTATATAAGTTTATCATGA---GATAAACTTAGATAAATCCATAAGTCTCTAAATAAGCCGGAAAATT-GAGGCTTATGAAATATAAGCCGAAATCAGATAAGCTCATAAGCTCCCATATAAGCTTAAACAAACACCC-CCAAAGTGAACATATTGATGTGCTCTCACTTTCTCAATATTAGCAAAATTCTATTATGTGCTTCTAGATTTTTAAAAAATTATTGTACTAAAAATGAAAGTCTATAAATTGAGAGTGAACATAACGTTTAACAAATATGCTATATATAGTTTCTCTTTTGTGCTTATTTAGTGATAAATCATTGTTATTGTTTCCCAAAGTAAATGCAACAGTTTTTAATGGTGAGTGGCCAACAAAACAAGAACTATAATCATTAGAAATTTGATAGTTTAGTCTACTCAATGGTTTTTTCTCTACATTTTGGTAAAGAAAGTGATTATTATAGCTATAGAATATGATATTGTATTTTCCAAAAAAACTAGGATAAGTTTAAAAAATGTAAAAGGTAAAGAAGTGATGATATGAGGTGTAGTCAGTGATAAAGATTTGAGTTGTCCGGTAATTTTAGAGAAAGTTGTGTATAACAAGATTCACTCAGATTTCTTCTGTTCATTTTCACACCCATACCAGCTGGCACTGTTCCCAACTCGACACGTGTTGTACGGTCTGAAAACAACCCTTTTGCTTTTACTAAACCCTAGCTAGTTCACGAGTGTAAAATTTAATGCACACAAAAATTTGACTAGAAACATAGCTTTTGAAAAATGTACTTTGTTGGTTATCATATTTATTGTATTGGGTATGGTTTTGTTTAGGTGACAAATCAAGTGTTTAGGTTTGCTAAGAAGGCTGGTGCAAGTTATATCAACAAGCCGAAAATGAGACACTATGTTCATTGTTACGCGTTGCATTGTCTTGATGAGGAGGGGTCGAATGCGTTGAGGAGGGCTTATAAGGAGAGAGGAGAAAATGTTGGCGCATGGAGGCAGGCATGTTACAAGCCATTGGTGACTATTGCGGCTAGACAAGGTTGGGACATTGATGCTATATTTAACTCACATCCGCGTTTGTCTATATGGTATGTCCCAACCAAACTCA
>Akh-LFY-2
TGTCGTGAGTTCTTGGTCCAAGTTCAGAACATTGCTAAAGAGAAAGGTGAAAAATGTCCTACAAAGGTATTGTCATTTTCCATTGTCCCTCTTTTTATGTTACTATAATTGACAAGAAGCTAAATGTTTTAGATTTGCTATATAATTG---ATGTGCTCTTTTAAAGAGTGTTCCACGCTTTAAAATGTTCTATATTTGTAGAAAAGGTGCACTTCTTTTGTTTAACATAACCTAA--------------TTTGTTTAAACTTATTTATATGTGGCTTATTAGCTTATTTGTTTTTCGGTTTATACTTCATAAGTCTTAATTTTACGACTTGTACT-ATACGGGCTTATATAAGTTTATCATGA---GATAAACTTAGATAAATCCATAAGTCTCTAAATAAGCCGGAAAATT-GAGGCTTATGAAATATAAGCCGAAATCAGATAAGCT--------CCCATATAAGCTTAAACAAACACCCCC-AAAGTGAACATATTGATGTGCTCTCACTTTCTCAATATTAGCAAAATTCTATTATGTGCTTCTAGATTTTTAAAAAATTATTGTACTAAAAATGAAAGTCTATAAATTGAGAGTGAACATAACGTTTAACAAATATGCTATATATAGTTTCTCTTTTGTGCTTATTTAGTGATAAATCATTGTTATTGTTTCCCAAAGTAAATGCAACAGTTTTTAATGGTGAGTGGCCAACAAAACAAGAACTATAATCATTAGAAATTTGATAGTTTAGTCTACTCAATGGTTTTTTCTCTACATTTTGGTAAAGAAAGTGATTATTATAGCTATAGAATATGATATTGTATTTTCCAAAAAAACTAGGATAAGTTTAAAAAATGTAAAAGGTAAAGAAGTGATGATATGAGGTGTAGTCAGTGATAAAGATTTGAGTTGTCCGGTAATTTTAGAGAAAGTTGTGTATAACAAGATTCACTCAGATTTCTTCTGTTCATTTTCACACCCATACCAGCTGGCACTGTTCCCAACTCGACACGTGTTGTACGGTCTGAAAACAACCCTTTTGCTTTTACTAAACCCTAGCTAGTTCACGAGTGTAAAATTTAATGCACACAAAAATTTGACTAGAAACATAGCTTTTGAAAAATGTACTTTGTTGGTTATCATATTTATTGTATTGGGTATGGTTTTGTTTAGGTGACAAATCAAGTGTTTAGGTTTGCTAAGAAGGCTGGTGCAAGTTATATCAACAAGCCGAAAATGAGACACTATGTTCATTGTTACGCGTTGCATTGTCTTGATGAGGAGGGGTCGAATGCGTTGAGGAGGGCTTATAAGGAGAGAGGAGAAAATGTTGGCGCATGGAGGCAGGCATGTTACAAGCCATTGGTGACTATTGCGGCTAGACAAGGTTGGGACATTGATGCTATATTTAACTCACATCCGCGTTTGTCTATATGGTATGTCCCAACCAAACTCA
>Ate-LFY-1
TGTCGTGAGTTCTTGGTCCAAGTGCAGAACATTGCTAAAGAGAAAGGTGAAAAATGTCCTACAAAGGTATTGTCATTTTCCATTGTCCCTCTTTTTATGTTACTATAATTCACAAGAAGCTAAATGTTTTAGATTTGCTATATAATTG---ATGTGCTCTTTTAAAGAGTGTTCCACGCTTTAAAATGTTCTATATTTGTAGAAAAGGTGCACTTCTTTTGTTTAACATAACCTAA--------------TTTGTTTAAACTTATTTATATGTGGCTTATTAGCTTATTTGTTTTTCGGTTTATACTTCATAAGTCTTAATTTTACGACTTGTACT-ATACGGGCTTATATAAGTTTATCATGA---GATAAACTTAGATAAATCCATAAGTCTCTAAATAAGCCGGAAAATT-GAGGCTTATGAAATATAAGCCGAAATCAGATAAGCTCATAAGCTCCCATATAAGCTTAAACAAACACCCC--AAAGTGAACATATTGATGTGCTATCACTTTCTCAATATTAGCAAAATTCTATTATTTGCTTCTAGATTTAAAAAAAAATATTGTACTAAAAATGAAAGTCTAAAAATTGAGAGTGAACATAACGTTTAAAAAATATGCTATATATAGTTTCTCATTTGTGCTTATTTAGTGATAAATCATTGTTATTGTTTCCCAAAGTGTATACAACAGTTTTTAATGGTGATTGGCCAACAAAACAAGAACAATAATCATTAGAAATTTGATAGTTTAGTCTACTCAATGTTTTTTTCTCTACATTTTGGTAAAGAAAGTG-TTATTATAGCTATAGAATATCATATTGTATTTTCCAAAAAAACTAGGATAAGTTTAAAAAATGTAAAAGGTAAAGAAGTGATCATATGAGGTGTAGTCAGAGATAAAGATTTGAGTTGTCCGGTAATTTTAGAGAAAGTTGTGTATAACAAGATTCACTCAGATTTCTTCTGTTCATTTTCACACTCATACCAGCTGGCACTGTTCCCAACTCGACACGTGTTGTACGGTCTGAAAACAGCCCTTTTGCTTTTACTAAACCCTAGCTAGTTCACGAGTGTAATATTTAATGCACACAAAAATTTGACTAGAAACATAGCTTTTGAAAAATGTACTTTGTTGGTTATCATATTTATGGTATTGGGTATGGTTTTGTTTAGGTGACAAATCAAGTGTTTAGGTTTGCTAAGAAGGCTGGTGCAAGTTATATCAACAAGCCGAAAATGAGACACTATGTTCATTGTTATGCGTTGCATTGTCTTGATGAGGAGGGGTCGAATGCGTTGAGGAGGGCTTTTAAGGAGAGAGGAGAAAATGTTGGAGCATGGAGGCAGGCATGTTACAAGCCGTTGGTGACTATTGCGGCCAGACAAGGTTGGGACATTGATGCTATATTTAACTCACATCCGCGTTTGTCTATATGGTATGTCCCAACCAAACTCA
>Ate-LFY-2
TGTCGTGAGTTCTTGGTCCAAGTTCAGAACATTGCTAAAGAGAAAGGTGAAAAATGTCCTACAAAGGTATTGTCATTTTCCATTGTCCCTCTTTTTATGTTACTATAATTCACAAGAAGCTAAATGTTTTAGATTTGCTATATAATTG---ATGTGCTCTTTTAAAGAGTGTTCCACGCTTTAAAATGTTCTATATTTGTAGAAAAGGTGCACTTCTTTTGTTTGACATAACCTAA--------------TTTGTTTAAACTTATTTATATGTGGCTTATTAGCTTATTTGTTTTT-GGCTTATACTTCATAAGTCTTAATTTTACGACTTGTACT-ATACGGGCTTATATAAGTTTATCATGA---GATAAACTTAGATAAATTCATAAGTCTCTAAATAAGCCGGAAAATT-GAGGCTTATGAAATATAAGCCGAAATCAGATAAGCTCATAAGCTCCCATATAAGTTTAAACAAACACCC-CCAAAGTGAACATATTGATGTGCTCTCACTTTCTCAATGTTAGCAAAATTCTATTATGTGCTTCTAGATTTTTAAAAAATTATTGTACTAAAAATGAAAGTCTATAAATTGAGAGTGAACATAACGTTTAACAAATATGCTATATGTAGTTTCTCTTTTGTGCTTATTTAGTGATAAATCATTGTTATTGTTTCCCAAAGTGAATGCAACAGTTTTTAATGGTGATTGGCCAACAAAACAAGAACAATAATCATTAGAAATTTGATGGTTTAGTCTGCTCAATGTTTTTTTCTCTACATTTTGGTAAAGAAAGTGATTATTATAGCTATAGAATATCATATTGTATTTTCCAAAAAAACTAGGATAAGTTTAAAAAATGTAAAAGGTAAAGAAGTGATGATATGAGGTGTAGTCAGAGATAAAGATTTGAGTTGTCCGGTAATTTTAGAGAAAGTTGTGTATAACAAGATTCACTCAGATTTCTTCTGTTCATTTTCACACTCATACCAGCTGGCACTGTTCCAAACTCGACACGTGTTGTACGGTCTGAAAACAGCCCTTTTGCTTTTACTAAACCCTAGCTAGTTCACGAGTGTAATATTTAATGCACACAAAAATTTGACTAGAAACATAGCTTTTGAAAAATGTACTTTGTTGGTTATCATATTTATGGTATTGGGTATGGTTTTGTTTAGGTGACAAATCAAGTGTTTAGGTTTGCTAAGAAGGCTGGTGCAAGTTATATCAACAAGCCGAAAATGAGACACTATGTTCATTGTTACGCGTTGCATTGTCTTGATGAGGAGGGGTCGAATGCGTTGAGGAGGGCTTATAAGGAGAGAGGAGAAAATGTTGGCGCATGGAGGCAGGCATGTTACAAGCCATTGGTGACTATTGCGGCTAGACAAGGTTGGGACATTGATGCTATATTTAACTCACATCCGCGTTTGTCTATATGGTATGTCCCAACCAAACTCA
>Ab-LFY-1
TGTCGTGAGTTCTTGGTCCAAGTTCAGAACATTGCTAAAGAGAAAGGTGAAAAATGTCCTACAAAGGTATTGTCATTTTCCATTGTCCCTCTTTTTATGTTACTATAATTCACAAGAAGCTAAATGTTTTAGATTTGCTATATAATTG---ATGTGCTCTTTTAAAGAGTGTTCCACGCTTT-AAATGTTCTATATTTGTAGAAAAGGTGCACTTCTTTTGTTTAACATAACCTAA--------------TTTGTTTAAACTTATTTATATGTGGCTTATTAGCTTATTTGTTTTTCGGTTTATACTTCATAAGTCTTAATTTTACGACTTGTACT-ATACGGGCTTATATAACTTTATCATGA---GATAAACTTAGATAAATCCATAAGTCTCTAAATAAGCCGGAAAATT-GAGGCTTATAAAATATAAGCCGAAATCAGATAAGCTCATAAGCTCCCATATAAGCTTAAACAAACACCC-CCAAAGTGAACATATTGATGTGCTCTCACTTTCTCAATATTAGCAAAATTCTATTATGTGCTTCTAGATTTTTAAAAAATTATTGTACTAAAAATGAAAGTCTATAAATTGAGAGTGAACATAACGTTTAACAAATATGCTATATATAGTTTCTCTTTTGTGGTTATTTAGTGATAAATCATTGTTATTGTTTCCCAAAGTGAATGCAACAGTTTTTAATGGTGATTGGCCAACAAAACAAGAACTATAATCATTAGAAATTTGATAGTTTAGTCTACTCAATGTTTTTTTCTCTACATTTTGGTAAAGAAAGTGATTATTATAGCTATAGAATATCATATTGTATTTTCCAAAAAAACTAGGATAAGTTTAAAAAATGTAAAAGGTAAAGAAGTGATGATATGAGGTGTAGTCAGAGATAAAGATTTGAGTTGTCCGGTAATTTTAGAGAAAGTTGTGTATAACAAGATTCACTCAGATTTCTTCTGTTCATTTTCACACTCATACCAGCTGGCACTGTTCCCAACTCGACACGTGTTGTACGGTCTGAAAACAGCCCTTTTGCTTTTACTAAACCCTAGCTAGTTCACGAGTGTAAAATTTAATGCACACAAAAATTTGACTAGAAACATAGCTTTTGAAAAATGTACTTTGTTGGTTATCATATTTATTGTATTGGGTATGGTTTTGTTTAGGTGACAAATCAAGTGTTTAGGTTTGCTAAGAAGGCTGGTGCAAGTTATATCAACAAGCCGAAAATGAGACACTATGTTCATTGTTACGCGTTGCATTGTCTTGATGAGGAGGGGTCGAATGCGTTGAGGAGGGCTTATAAGGAGAGAGGAGAAAATGTTGGTGCATGGAGGCAGGCATGTTACAAGCCATTGGTGACTATTGCGGCTAGACAAGGTTGGGACATTGATGCTATATTTAACTCACATCCGCGTTTGTCTATATGGTATGTCCCAACCAAACTCA
>Ab-LFY-2
TGTCGTGAGTTCTTGGTCCAAGTTCAGAACATTGCTAAAGAGAAAGGTGAAAAATGTCCTACAAAGGTATTATCATTTTCCATTGTCCACCTTTTCATGTTATTATAATTCACAAGAAGCTAAATGTTTTAGATTTGCTACATAATTG---ATGTGCTCTTTTAAAGAGTATTCCACTCTTTAAAATGTTCAATATTTGTAGAAAAGGTGCACTTCTTTTGTTTAGCATAACATAAAATCTTA---GGTGTCTATTTAAGAT--TATATG--TGGCTTATTAGCTTATTTGTTTTTTGGCTTATATTTCGTAAGTCCTAATTCTCCGACTTATTTTGATATAGGTTTATATAAGTTTATTATGATATGATAAACTCATATAAACTTGTAAGTCTCTAAATACCCTCTTAAGTA-TAAGCTTATAAAATATTAGCTGAACATTAGTAAAACAATTAGCTCACATATAAGCTTAAACAAACACCCTCTTAAGTGAACATATTGATGTGCTCTCACTTTCTCAATATTAGCAAAATTCTATTATGTGCTTCTAGATTTATTAA---TTACTGTACTAAAAATGAAAGTCTATAAATTGGGAGTGAACATAACGTTTAAAAAATATGCTATATATAGTTTCTCATTTGGGATTATTTAGTGATAAATCATTGTTATTGTT-CCCAAAGTGTATACAAGAGTTTTTAATGGTGATTGGCCAACAAAACAAGAACAATAATCATTAGAAATTTGATAGTTTAGTCTACTCAATGTTTTTTTCTCTACATTTTGGTAAAGAAAGTGATTATTATAGCTATAGAATATCATATTGTATTTTCCAAAAAAACTAGGATAAGTTTAAAAAATGTAAAAGGTAAAGAAGTGATGATATGAGGTGTAGTCAGTGATAAAGATTTGAGTTGTCCGGTAATTTTAGAGAAAGTTGTGTATAACAAGATTCACTCAGATTTCTTCTGTTCATTTTCACACCCATACCAGCTGGCACTGTTCCCAACTCGACACGTGTTGTACGGTCTGAAAACAACCCTTTTGCTTTTACTAAACCCTAGCTAGTTCACGAGTGTAATATTTAATGCACACAAAAATTTGACTAGAAACATAGCTTTTGAAAAATGTACTTTGTTGCTTATCATATTTATTGTATTGGGTATGGTTTTGTTTAGGTGACAAATCAAGTGTTTAGGTTTGCTAAGAAGGCTGGTGCAAGTTATATCAACAAGCCGAAAATGAGACACTATGTTCATTGTTATGCGTTGCATTGTCTTGATGAGGAGGGGTCGAATGCGTTGAGGAGGGCTTATAAGGAGAGAGGAGAAAATGTTGGAGCATGGAGGCAGGCATGTTACAAGCCGTTGGTGACTATAGCGGCTAGGCAAGGTTGGGACATTGATGCTATATTTAACTCACATCCGCGTTTGTCTATATGGTATGTCCCAACCAAACTCA
>Ab-LFY-3
TGTCGTGAGTTCTTGGTCCAAGTTCAGAACATTGCTAAAGAGAAAGGTGAAAAATGTCCTACAAAGGTATTGTCATTTTCCATTGTCCAACTTTTCATGTTACTATAATTCACAACAAGCTAAATGTTTTAGATTTGCTACATA--------------CTTTTAAAGAGTATTCCACTCTTTAAAATGTTCTATATTTGTAGAAAAGGTGCACTTCTTTTGTTTAACATAACCTAAAATTTTAGGGGGTGTTTGTTTAAGCTTATATATG--TGTCTTATGAGCTTATTTGTTTTTCGGCTTATATATCGAAAGTCTTAATTTTCCGACTTATTTTGATACGGGCTTATATAAGTTTATTATGATATGATAAACTCATATAAACCCATAAATCTCT-AATAAGCCGAAAATTG-GAGGCTTATAAAATATAAGCTGAAATAAGATAAGCTCCTAAACCCACATATAAGCTTAAACAAACACCCCTTAAAGTGAACATATTGATGTGCTCTCACTTTCTCAGTATTAGCAAAATTCTATTATGTGCTTCTA------------------------------------TATAAATTAAGAGTGAACATAACGTTTAAAAAATATGCTATATATAGTTTCTCTTTTGTGCTTATTTAGTGATAAATCATTGTTATTGTTTCCCGAAGTGAATACAACAGTTTTTAATGGTGATTGGCCAACAAAACAAGAACTATAATCATTAGAAATTTGATAGTTTAGTCTACTCAATGGTTTTTTCTCTACATTTTGGTAAAGAAACTGATTATTATAGCTATAGAATATCATATTGTATTTTCCAAAAAAACTAGGATAAGTTTAAAAAATGTAAAAGGTAAAGAAGTGATGATATGAGGTGTAGTCAGTGATAAAGATTTGAGTTGTCCGGTAATTTTAGAGAAAGTTGTGGATAACAAGATTCACTCAGATTTCTTCTGTTCATTTTCACACTCATACCAGCTGGCACTGTTCCCAACTCAACACGTGTTGTACGGTCTGAAAACAACCCTTTTGCTTTTACTAAACCCTAGCTAGTTCACGAGTGTAATATTTAATGCATACAAAAATTTGACTAGAAAGATAGCTTTTGAAAAATGTACTTTGTTGGTTATCATATTTATTGTATTGGGTATGGTTTTGTTTAGGTGACAAATCAAGTGTTTAGGTTTGCTAAGAAGGCTGGTGCAAGTTATATCAACAAGCCGAAAATGAGACACTATGTTCATTGTTACGCGTTGCATTGTCTTGATGAGGAGGGGTCGAATGCGTTGAGGAGGGCTTATAAGGAGAGAGGAGAAAATGTTGGGGCATGGAGGCAGGCATGTTACAAGCCATTGGTGACTATTGCGGCTAGACAAGGTTGGGACATCGATGCTATATTTAACTCACATCCGCGTTTGTCTATATGGTATGTCCCAACCAAACTCA
>Asa-LFY-1
TGTCGTGAGTTCTTGGTCCAAGTTCAGAACATTGCTAAAGAGAAGGGTGAAAAATGTCCTACAAAGGTATTGTCATTTTCCATTGTCCAACTTTTCATGTTACTATAATTCACAACAAGCTAAATGTTTTAGATTTGCTACATA--------------CTTTTAAAGAGTATTCCACTCTTTAAAATGTTCTATATTTGTAG-AAAGGTGTACTTCTTTTGTTTAACATAACATAAAATCTTA--AGGTGTTTGTTTAAGCT--TACATG--TGGCTTATAAGCTTATTTGTTTTTCGGCTTATATT-CATAAATCTTTATTTTCCGGCTTATTTTGATACGGGCTTATATAAGTTTATCATGATATGATAAACTCATATTAACCCCTAAATCTATAAATAAGCCAAAAAATT-AGGATTTATGAAATGTAAGCCAAAATCAAATAAGCTCAGGAGCCC--------------ACAAACACCCCTCAAAGTGAACATATTGATGTGCTCTCACTTTCTCAATATTAGCAAAATTCTATTATATGCTTCTATAATTTTTAAAAATTACTGTACTACATAAGAA----TATAATTTAAAAAT-----TACTGTCTAAAAAGAATGCTACATATAGTTTATCTTTTGTGCTTATTTAGTGATAAATCATTGTTATTGTTTCCCGAAGCGAATACAACAGTTTTCAGTGGTGATTGGCCAACAAAACAAGAACTATAATCATTAGAAATTTGATAGTTTAGTCCACTCAATGGTTTTTTCTCTACATTTTGGTAAAGAAAGTGATTATTATAGCTATAGAATATCATATTGTATTTTCCAAAAAAACTAGGATAAGTTTAAAAAATGTAAAAGGTAAAGAAGTGATGATATGAGGTGTAGTCAGTGATAAAGATTTGAGTTGTCCGGTAATTTTAGAGAAAGTTGTGTATAACAAGATTCACTCAGATTTCTTCTGTTCATTTTCACACTCATACCAGCTGGCACTGTTCCCAACTCGACACGTGTTGTACGGTCTGAAAACAGCCCTTTTGCTTTTACTAAACCCTAGCTAGTTCACGAGTGTAATATTTAATGCACACAAAAATTTGACTAGAAACATAGCTTTTGAAAAATGTACTTTGTTGGTTATCATATTTATGGTATTGGGTATGGTTTTGTTTAGGTGACAAATCAAGTGTTTAGGTTTGCTAAGAAGGCTGGTGCAAGTTATATCAACAAGCCGAAAATGAGACACTATGTTCATTGTTACGCGTTGCATTGTCTTGATGAGGAGGGGTCGAATGCGTTGAGGAGGGCTTTTAAGGAGAGAGGAGAAAATGTTGGGGCATGGAGGCAGGCATGTTACAAGCCATTGGTGACTATAGCGGCTAGACAAGGTTGGGACATTGATGCTATATTTAACTCACATCCGCGTTTGTCTATATGGTATGTCCCAACCAAACTCA
>Asa-LFY-2
TGTCGTGAGTTCTTGGTCCAAGTTCAGAACATTGCTAAAGAGAAAGGTGAAAAATGTCCTACAAAGGTATTGTCATTTTCCATTGTCCAACTTTTCATGTTACTATAATTCACAACAAGCTATATGTTTTAGATTTGCTACATA--------------CTTTTAAAGAGTATTCCACTCTTTAAAATGTTCTATATTTGTAG-AATGGTGCACTTCTTTTGTTTAACATAGCATAAAATCTTA--AGGTGTTTGTTTAAGCT--TACATG--TGGCTTATTAGCTTATTTGTTTTTCGGCTTATATT-CATAAATCTTTATTTTCCGGCTTATTTTGATACGGGCTTATATAAGTTTATTATGATATGATAAACTCATATTAACCCCTAAATCTATAAATAAGCCAAAAAATT-AGGGTTTATGAAATGTAAGCCGAAATCAAATAAGCTCAGGAGCCC--------------ACAAACACCCCTCAAAGTGAACATATTGATGTGCTCTCACTTTCTCAATATTAGCAAAATTCTATTATATGCTTCTATAATTTTTAAAAATTACTGTACTACATAAGAA----TATAATTTAAAAAT-----TACTGTCTAAAAAGAATGCTACATATAGTTTATCTTTTGTGCTTATTTAGTGATAAATCATTGTTATTGTTTCCCGAAGCGAATACAACAGTTTTCAATGGTGATTGGCCAACAAAACAAGAACTATAATCATTAGAAATTTGATAGTTTAGTCTACTCAATGGTTTTTTCTCTACATTTTGGTAAAGAAAGTGATTATTATAGCTATAGAATATCATATTGTATTTTCCAAAAAAACTAGGATAAGTTTAAAAAATGTAAAAGGTAAAGAAGTGATGATATGAGGTGTAGTCAGTGATAAAGATTTGAGTTGTCCGGTAATTTTAGAGAAAGTTGTGTATAACAAGATTCACTCAGATTTCTTCTGTTCATTTTCACACTCATACCAGCTGGCACTGTTCCCAACTCGACACGTGTTGTACGGTCTGAAAACAGCCCTTTTGCTTTTACTCAACCCTAGCTAGTTCACGAGTGTAATATTTAATGCACACAAAAATTTGACCAGAAACATAGCTTTTGAAAAATGTACTTTGTTGGTTATCATATTTATGGTATTGGGTATGGTTTTGTTTAGGTGACAAATCAAGTGTTTAGGTTTGCTAAGAAGGCTGGTGCAAGTTATATCAACAAGCCGAAAATGAGACACTATGTTCATTGTTACGCGTTGCATTGTCTTGATGAGGAGGGGTCGAATGCGTTGAGGAGGGCTTTTAAGGAGAGAGGAGAAAATGTTGGGGCATGGAGGCAGGCATGTTACAAGCCATTGGTGACTATAGCGGCTAGACAAGGTTGGGACATTGATGCTATATTTAACTCACATCCGCGTTTGTCTATATGGTATGTCCCAACCAAACTCA
>Anb-LFY-1
TGTCGTGAGTTCTTGGTCCAAGTTCAGAACATTGCTAAAGAGAAAGGTGAAAAATGTCCTACAAAGGTATTGTCATTTTCCATTGTCCCTCTTTTTTAGTTACTATAATTGACAAGAAGCTAAATGTTTTAGATTTGCTATATAATTG---ATGTGCTCTTTTAAAGAGTGTTCCACGCTTTAAAATGTTCTATATTTGTAGAAAAGGTGCACTTCTTTTGTTTAACATAACCTAA--------------TTTGTTTAAACTTATTTATATGTGGCTTATTAGCTTATTTGTTTTTCGGTTTATACTTCATAAGTCTTAATTTTACGACTTGTACT-ATACGGGCTTATATAAGTTTATCATGA---GATAAACTTAGATAAATCCATAAGTCTCTAAATAAGCCGGAAAATT-GAGGCTTATGAAATATAAGCCGAAATCAGATAAGCTCATAAGCTCCCATATAAGCTTAAACAAACACCC-CCAAAGTGAACATATTGATGTGCTCTCACTTTCTCAATATTAGCAAAATTCTATTAAGTGCTTCTAGATTTTTAAAAAATTATTGTACTAAAAATGAAAGTCTATAAATTGAGAGTGAACATAACGTTTAACAAATATGCTATATATAGTTTCTCTTTTGTGCTTATTTAGTGATAAATCATTGTTATTGTTTCCCAAAGTAAATGCAACAGTTTTTAATGGTGATTGGCCAACAAAACAAGAACTATAATCATTAGAAATTTGATAGTTTAGTCTACTCAATGGTTTTTTCTCTACATTTTGGTAAAGAAAGTGATTATTATAGCTATAGAATATGATATTGTATTTTCCAAAAAAACTAGGATAAGTTTAAAAAATGTAAAAGGTAAAGAAGTGATGATATGAGGTGT-GTCAGTGATAAAGATTTGAGTTGTCCGGTAATTTTAGAGAAAGTTGTGTATAACAAGATTCACTCAGATTTCTTCTGTTCATTTTCACACCCATACCAGCTGGCACTGTTCCCAACTCGACACGTGTTGTACGGTCTGAAAACAACCCTTTTGCTTTTACTAAACCCTAGCTAGTTCACGAGTGTAAAATTTAATGCACACAAAAATTTGACTAGAAACATAGCTTTTGAAAAATGTACTTTGTTGGTTATCATATTTATTGTATTGGGTATGGTTTTGTTTAGGTGACAAATCAAGTGTTTAGGTTTGCTAAGAAGGCTGGTGCAAGTTATATCAACAAGCCGAAAATGAGACACTATGTTCATTGTTACGCGTTGCATTGTCTTGATGAGGAGGGGTCGAATGCGTTGAGGAGGGCTTATAAGGAGAGAGGAGAAAATGTTGGCGCATGGAGGCAGGCATGTTACAAGCCATTGGTGACTATTGCGGCTAGACAAGGTTGGGACATTGATGCTATATTTAACTCACATCCGCGTTTGTCTATATGGTATGTCCCAACCAAACTCA
>Ay-LFY-1
TGTCGTGAGTTCTTGGTCCAAGTTCAGAACATTTCTAAAGAGAAAGGTGAAAAATGTCCTACAAAGGTATTGTCATTTTCTATTGTCCATCTTTTCATGTTATTATAATTCACAAGAAGCTAAATGTTTTAGATTTGCTACATAATTG---ATGTGCTCTTTTAAAGAGTATTCCACTCTTTAAAATGTTCTATATTTGTAGAAAAGGTGCACTTCTTTTGTTTTACATAACATAAAATCTTA---GGTGTTTGTTTAAGCT--TTTGTG--TGGCTTATTAGCTTATTTGTTTTCCGGCTTATATTAGATAAGTCTTAAATTTTAGGCTTATTTTGAGACAGACTTATATTAGTTTATTATGATATGATAAACTCATATAAACCCTTAAGTCTCTAAATAAGCCGAAAAATT-GAGGCTTATAAAATATAATCGAAAATCAGATAAGCTCATAAACCCACATATAAGCTTAAACAAACACCCCTTAAAGTGAACATATTGATGTGCTCTCACTTTCTTAGTATTAGCAAAATTCTATTATGTGCTTCTA------------------------------------TATAAATTAAGAGTGAACATAACGTTTAAAAAATATGCTATATATAGTTTCTCTTTTGTGCTTATTTAGTGATAAATCATTGTTATTGTTTCCCAAAGTGTATACAACAGTTTTTAATGGTGATTGGCCAACAAAACAAGAACTATAATCATTAGAAATTTGGTAGTTTAGTCTACTCAATGGTTTTTTCTCTACATTTTGGTAAAGAAAGTGATTATTATAGCTACAGAATATCATATTGTATTTTCCAGAAAAACTAGGATAAGTTTAAAAAATGTAAAAGGTAAAGAAGTGATGATATGAGGTGTAGTCAGTGATAAAGATTTGAGTTGTCCGGTAATTTTAGAGAAAGTTGTGTATAACAAGATTCACTCAGATTTCTTCTGTTCATTTTCACACCCGTACCAGCTGGCACTGTTCCCAACTCGACACGTGTTGTACGGTCTGAAAACAACCCTTTTGCTTTTACTAAACCCTAGCTAGTTCACGAGTGTAATATTTAATGCACACAAAATTTTGACTAGAAACATAGCTTTTGAAAAATGTACTTTGTTGGTTATCATATTTATTGTATTGAGTATGGTTTTGTCTAGGTGACAAATCAAGTGTTTAGGTTTGCTAAGAAGGCTGGTGCAAGTTATATCAACAAGCCGAAAATGAGACACTATGTTCATTGTTACGCGTTGCATTGTCTTGATGAGGAGGGGTCGAATGCGTTGAGGAGGGCTTTTAAGGAGAGAGGAGAAAATGTGGGCGCATGGAGGCAGGCATGTTACAAGCCATTGGTGACTATCGCGGCTAGGCAAGGTTGGGACATTGATGCTATATTTAACTCACATCCGCGTTTGTCTATATGGTATGTCCCAACCAAACTCA
>Ay-LFY-2
TGTCGTGAGTTCTTGGTCCAAGTTCAGAACATTGCTAAAGAGAAAGGTGAAAAATGTCCTACAAAGGTATTATCATTTTCCATTGTCCACCTTTTCATGTTATTATAATTCACAAGAAGCTAAATGTTTTAGAGTTGCTACATAATTG---ATGTGCTCTTTTAAAAAGTATTCCACTCTTTAAAATGCTCTATATTTGTAGAAAAGGTGCACTACTTTTGTTTAACATAACCTATAATCTTATGGGATGTTTGTTTAAGTT--TATATA--TGTCTTATGAGCTTATTTGTTTTTTGGCTTATATTTCGTAAGTCTTAATTTTCCGACTTATTTTGATACGGGCTTATATAAGTTTATTATGATACGATAAACTCATATAAGCCCATAAATCTCTAAATAAACTGGAAAATTGGAGGCTTATAAAATATAAGCCGAAATCAGATAAGCTCTTAAACCCACATATAAGCTTGAACAAACACCCCTTAAAGTGAACATATTGATGTGCTCTCACTTTCTCAGTATTAGCAAAATTCTATTATGTGCTTCTA------------------------------------TATAAATTAAGAGTGAACATAACGTTTAAGAAATATGCTATATATAGTTTCTCTTTTGTGCTTATTTAGTGATAAATCATTGTTATTGTTTCCCAAAGTGTATACAACAGTTTTTAATGGTGATTGGCCAACAAAACAAGAACTATAATCATTAGAAATTTGGTAGTTTAGTCTACTCAATGGTTTTTTCTGTACATTTTGGCAAAGAAAGTGATTATTGTAGCTATAGAATATCATATTGTATTTTCCAAAAAAACTAGGATAAGTTTAAAAAATGTAAAAGGTAAAGAAGTGATGATATGAGGTGTAGTCAGTGATAAAGATTTGAGTTGTCCGGTAATTTTAGAGAAAGTTGTGTATAACAAGATTCACTCAGATTTCTTCTGTTCATTTTCACACCCATACCAGCTGGCACTGTTCCCAACTCGACACGTGTTGTACGGTCTGAAAACAACCCTTTTGCTTTTACTAAACCCTAGCTAGTTCACGAGTGTAATATTTAATGCACACAAAAATTTGACTAGAAACATAGCTTTTGTAAAATGTACTTTGTTGGTTATCATATTTATTGTATTGGGTATGGTTTTGTTTAGGTGACAAATCAAGTGTTTAGGTTTGCTAAGAAGTCTGGTGCAAGTTATATCAACAAGCCGAAAATGAGACACTATGTTCATTGTTATGCGTTGCATTGTCTTGATGAGGAGGGGTCGAATGCGTTGAGGAGGGCTTATAAGGAGAGAGGAGAAAATGTTGGGGCATGGAGGCAGGCATGTTACAAGCCATTGGTGACTATCGCGGCTAGACAAGGTTGGGACATTGATGTTATATTTAACTCACATCCGCGTTTGTCTATATGGTATGTCCCAACCAAACTCA
>Arl-LFY-1
TGTCGTGAGTTCTTGGTCCAAGTTCAGAACATTGCTAAAGAGAAAGGTGAAAAATGTCCTACAAAGGTATTGTCATTTTCCATTGTCCAACTTTTCATGTTACTATAATTCACAACAAGCTAAATGTTTTAGATTTGCTACATA--------------CTTTTAAAGAGTATTCCACTCTTTAAAATGTTCTATAATTGTAG-AAAGGTGCACTTCTTTTGTTTAACATAACATAAAATCTTA--AGGTGTTTGTTTAAGCT--TACATG--TGGCTTATTAGCTTATTTGTTTTTCGGCTTATATT-CATAAATCTTTATTTTCCGGCTTATTTTGATACGGGCTTATATAAGTTTATTATGATATGATAAACTCATATTAACCCCTAAATCTATAAATAAGCCAAAAAATT-AGGGTTTATGAAATGTAAGCCGAAATCAAATAAGCTCAGGAGCCC--------------ACAAACACCCCTCAAAGTGAACATATTGATGTGCTCTCACTTTCTCAATATTAGCAAAATTCTATTATATGCTTCTATAATTTTTAAAAATTACTGTACTACATAAGAA----TATAATTTAAAAAT-----TACTGTCTAAAAAGAATGCTACATATAGTTTATCTTTTGTGCTTATTTAGTGATAAATCATTGTTATTGTTTCCCGAAGCGAATACAACAGTTTTCAATGGTGATTGGCCAACAAAACAAGAACTATAATCATTAGAAATTTGATAGTTTAGTCTACTCAATGGTTTTTTCTCTACATTTTGGTAAAGAAAGTGATTATTATAGCTATAGAATATCATATTGTATTTTCCAAAAAAACTAGGATAAGTTTAAAAAATGTAAAAGGTAAAGAAGTGATGATATGAGGTGTAGTCAGTGATAAAGATTTGAGTTGTCCGGTAATTTTAGAGAAAGTTGTGTATAACAAGATTCACTCAGATTTCTTCTGTTCATTTTCACACTCATACCAGCTGGCACTGTTCCCAACTCGACACGTGTTGTACGGTCTGAAAACAGCCCTTTTGCTTTTACTAAACCCTAGCTAGTTCACGAGTGTAATATTTAATGCACACAAAAATTTGACTAGAAACATAGCTTTTGAAAAATGTACTTTGTTGGTTATCATATTTATGGTATTGGGTATGGTTTTGTTTAGGTGACAAATCAAGTGTTTAGGTTTGCTAAGAAGGCTGGTGCAAGTTATATCAACAAGCCGAAAATGAGACACTATGTTCATTGTTACGCGTTGCATTGTCTTGATGAGGAGGGGTCGAATGCGTTGAGGAGGGCTTTTAAGGAGAGAGGAGAAAATGTTGGGGCATGGAGGCAGGCATGTTACAAGCCATTGGTGACTATAGCGGCTAGACAAGGTTGGGACATTGATGCTATATTTAACTCACATCCGCGTTTGTCTATATGGTATGTCCCAACCAAACTCA
>Ant-LFY-1
TGTCGTGAGTTCTTGGTCCAAGTTCAGAACATTGCTAAAGAGAAAGGTGAAAAATGTCCTACAAAGGTATTGTCATTTTCCATTGTCCAGCTTTTGATGTTACTATAATTCACAAGAAGCTAAATGTTTTAGATTTGCTACATAATTGATCATGTGCTCTTTTAAAGAGTATTCCACTCTTTAAAATGTTCTATATTTGTAGAAAAGGTGCACTTCTTTTGTTGAACATAAATTCTAATTTTC--CGGCTTTTATTT-------CATAAA--TGTTCTATTGATGTGC-TATTTTTCCGCTTTTATTTCATAAATTCTTATTTTCCGGCTTATTTTGAGATAGGCTTATAAAAATTTATTATAATATGATAAACTCATATAAGCTCATAAGTTTTTAAATAAGCCAGAAAATT-GAGGCTTATAAAATATAAGCCAAAATCAGATAAGCTGATAAGCCCACTTGTAAGCTTAAACACACACCC-TTAAAGTGAATATATTGATGTGCTCTCACTTTCTCAATATTAGCAAAATTCTATTATGTGCTTCTAGATTTTTAAAAAATTACTGTACTAAAA----------ATAAATTGAGAGTGAAC-------------------------ATAGTTTCTCTTTGGTGCTTATTTAGTGATAAATCATTGTTATTGTTCCCCAAAGTGTACGCAACAGTTTTTAATGGTGATTGGCCAACAAAACAAGAACTATAATCATTAGAAATTTGATAGTTTAGTCTACTCAATGGTTTTTTCTCTACATTTTGGCAAAGAAAGTGATTATTATAGCTATAGAACATCATGTTGTATTTTCCAAAAAAACTAGGATAAGTTTAAAAAATGTAAAAGGTAAAGAAGTGATGATATGAGGTGTAGTCAGTGATAAAGATTTGAGTTGTCCGGTAATTTTAGAGAAAGTTGTGTATAACAAGATTCACTCAGATTTCTTCTGTTCATTTTCACACTCATACCAGCTGGCACTGTTCCCAACTCGACACGTGTTGTACGGTCTGAAAACAACCCTTTTGCTTTTACTAAACCCTAGCTAGTTCACGAGTGTAATATTTAATGCACACAAAAATTTGACTAGAGACATAGCTTTTGAAAA-TGTACTTTGTTGGTTATCATATTTATTGTATTGGGTATGGTTTTGTTTAGGTGACAAATCAAGTGTTTAGGTTTGCTAAGAAGGCTGGTGCAAGCTATATCAACAAGCCGAAAATGAGACACTATGTTCATTGTTACGCGTTGCATTGTCTTGACGAGGAGGGGTCGAATGCGTTGAGGAGGGCTTATAAGGAGAGAGGAGAAAACGTTGGGGCATGGAGACAGGCATGCTACAAGCCATTGGTGACTATTGCGGCTAGACAAGGTTGGGACATTGATGCTATATTTAACTCACATCCGCGTTTGTCTATATGGTATGTCCCAACCAAACTCA
>Arm-LFY-1
TGTCGTGAGTTCTTGGTCCAAGTTCAGAACATTGCTAAAGAGAAAGGTGAAAAATGTCCTACAAAGGTATTATCATTTTCCATTGTCCAACTTTTGATGTTACTATAATTCACAAGAAGCTAAATGTTTTAGATTTGTTACATAATTGATCATGTGCTCTTTTAAAGAGTATTCCACTCTTTAAAATGTTCTATATTTGTAGAAAAGGTGCACTTCTTTTGTTGAACATAAATTCTAATTTTCCGGC-------TTTTAGTTCATAAATG--------------TTCTATGTTTTTCCGCTTTTATTTCATAAATTCTTATTTTCCGGCTTATTTTGAGATAGGCATATAAAAATTTATTATGATATGATAAACTCATATAAGCTCATAAGTTTTTAAATAAGCCAGAAAATT-GAGGCTTATAAAATATAAGCCAAAATCATATAAGCTCATAAGCCCACTTGTAAGCTTAAACACACACCC-TTAAAGTGAATATATTGATGTGCTCTCACTTTCTCAATATTAGCAAAGTTCTATTATGTGCTTCTAGATTTTTAAAAAATTACTGTACTAAAAATGAAAGTCTATAAATTGAGAGTGAACATAACGTTTAAAAAATATGCTATATATAGTTTCTCTTTTGTGCTTATTTAGTGATAAATCATTGTTATTGTTCCCCAAAGTGTATACAACAGTTTTTAATGGTGATTGGCCAACAAAACAAGAACTATAATCATTAGAAATTTGATAGTTTAGTCTACTCAATGGTTTTTTCTCTACATTTTGGTAAAGAAAGTGATTATTATAGCTATAGAATATCAAATTGTATTTTCCAAAAAAACTAGGATAAGTTTAAAAAATGTAAAAGGTAAAGAAGTGATGATATGAGGTGTAGTCAGTGATAAAGATTTGAGTTGTCCGGTAATTTTAGAGAAAGTTGTGTATAACAAGATTCACTCAGATTTCTTCTGTTCATTTTCACACTCATACCAGCTGGCACTGTTCCCAACTCGACACGTGTTGTACGGTCTGAAAACAACCCTTTTGCTTTTACTAAACCCTAGCTAGTTCACGAGTGTAATATTTAATGCATACAAAAAATTGACTAGAAACATAGCTTTTGAAAAATGTACTTTGTTGGTTATCATATTTATTGTATTGGGTATGGTTTTGTTTAGGTGACAAATCAAGTGTTTAGGTTTGCTAAGAAGGCTGGTGCAAGTTATATCAACAAGCCGAAAATGAGACACTATGTTCATTGTTACGCGTTGCATTGTCTTGATGAGGAGGGGTCGAATGCGTTGAGGAGGGCTTATAAGGAGAGAGGAGAAAATGTTGGCGCATGGAGGCAGGCATGTTACAAGCCATTGGTGACTATTGCGGCTAGACAAGGTTGGGACATTGATGCTATATTTAACTCACATCCGCGTTTGTCTATATGGTATGTCCCAACCAAACTCA
>Ash-LFY-1
TGTCGTGAGTTCTTGGTCCAAGTTCAGAACATTGCTAAAGAGAAAGGTGAAAAATGTCCTACAAAGGTATTGTCATTTTCCATTGTCCAACTTTTCATGTTACTATAATTCACATGAAGCTAAATGTTTTAGATTTGCTACATAATTG---ATGTGCTCTTTTAAAGAGTATTCCACTCTTTAAAATGTTCTATATTTGTAGAAAAGGTGCACTTCTTTTGTTTAACATAACCTAAAATCTTG--------------------------------------------TTTGTTTTTCGGCTTATATT-CATGAGTCTTAATTTTCCGGCTTATTTTGAGATGGGCCTTTATAAGTTTATTAT-ATAGGAAAAACTAATATAAGCACATAAGTCTCGAAATAAGGCTGAAAATT-AGAGCGTATGAAATATAAGCCTAAATCAGATAAGCTAACAAGCCCACAAATAAGCTTAAACAAACACCCTCTTAAGTGAACATATTGATGTGCTCTCACTTTCTCAATATTAGCAAAATTCTATTATGTGCTTCTAGATTTTT-AAAAATTACCTTACTAAAAATGAAAGTCTA-AAATTGAGAGTGAATATAACGTTTAAAAATTATGCTATATATAGTTTCTCTTTTGTGCTTATTTAGTGATAAATCATTGTTATTGTTTCCCAAAGTGTATACAACAGTTTTTAATGGTGATTGGCCAACAAAACAAGAACAATAATCATTAGAAATTTGATAGTTTAGTCTACTCAATGTTTTTTTCTCTACATTTTGGTAAAGAAAGTGATTATTATAGCTATAGAATATCATATTGTATTTTCCAAAAAAACTAGGATAAGTTTAAAAAATGTAAAAGGTAAAGAAGTGATGATATGAGATGTAGTCAGTGATAAAGATTTGAGTTGTCCGGTAATTTTAGAGAAAGTTGTGTATAACAAGATTCACTCAGATTTCTTCTGTTCATTTTCACACCCTTACCAGCTGGCACTGTTCCCAACTCGACACGTGTTGTACGGTCTGAAAACAACCCTTTTGCTTTTACTAAACCCTAGCTAGTTCACGAGTGTAATATTTAATGAATACAAAATTTTGACTAGAAACATAGCTTTTGAAAATTGTACTTTGTTGGTTATCATATTTATTGTATTGGGTATGGTTTTGTTTAGGTGACAAATCAAGTGTTTAGGTTTGCTAAGAAGTCTGGTGCAAGTTACATCAACAAACCGAAAATGAGACACTATGTTCATTGTTACGCGTTGCATTGTCTTGATGAGGAGGGGTCGAATGCGTTGAGGAGGGCTTATAAGGAGAGAGGAGAAAATGTTGGGGCATGGAGGCAGGCATGTTACAAGCCATTGGTGACTATCGCGGCTAGACAAGGTTGGGACATTGATGCTATATTTAACTCACATCCGCGTTTGTCTATATGGTATGTCCCAACCAAACTCA
>Ash-LFY-2
TGTCGTGAGTTCTTGGTCCAAGTTCAGAACATTGCTAAAGAGAAAGGTGAAAAATGTCCTACAAAGGTATTGTCATTTTCCATTGTCCAACTTTTCATGTTACTATAATTCACATGAAGCTAAATGTTTTAGATTTGCTACATAATCG---ATGTGCTCTTTTAAAGAGTATTCCACTCTTTAAAATGTTCTGTATTTGTAGAAAAGGTGCACTTCTTTTGTTTAACATAAAAGAAAATCTTTGGGGGTGTTTGTTTAAGCT--TAAATG--TGGCTCATGAGCTTATTTGTTTTTCAGTTTATGTT----AAGTCCTAATTCTCCAACTTATTTTGATACAGACTTATATAAGTTTATTATGATATAATAAACTCATATAAGCCCATAAGTCTCTAAATAAGTCGAAAAAT--AAGGCTTATATAACATAAACCGAAATCATATAAGCTTATAAGCTCACATAT----------------------------ACATACTTATGTGCTCTCACTTTCTGAATATTAGCAATATTCTATTATGTGCTTCTAGATTTTTAAAAAATTACTGTACTAAAAATGAAAGTCTATAAATTGAGAGTGAACATAACGTTTAAAAAATATGCTATATATAGTGTCTCTTTTGTGCTTATTTGGTGATAAATCATTGTTATTGTTTCCCGAAGTGAATACAACAGTTTTTAATGGTGATTGGCCAACAAAACAAGAACTATAATCATTAGAAATTTGATAGTTTAGTCTGCTCAATGG-TTTTTCTCTACATTTTGGTAAAGAAAGTGATTATTATAGCTATAGAATATCATATTGTATTTTCCAAAAAAAATAGGATAAGTTTAAAAAATGTAAAAGGTAAAGAAGTGATGATATGAGGTGTAGTCAGTGATAAAGATTTGAGTTGTCCGGTAATTTTAGAGAAAGTTGTGTATAACAAGATTCACTCAGATTTCTTCTGTTCATTTTCACACCAATACCAGCTGGCACTGTTTCCAACTCGACACGTGTTGTACGGTCTGAATACAACCCTTTTGCTTTTACTAAACCCTAGCTAGTTCACGAGTGTAATATTTAATGCATACAAAAATTTGACTAGAAACATAACTTTTGAAAAATGTACTTTGTTGGTTATCTTATTTATTGTATTGGGTATGGTTTTGTTTAGGTGACAAATCAAGTGTTTAGGTTTGCTAAGAAGGCTGGTGCAAGTTATATCAACAAGCCAAAAATGAGGCACTATGTTCATTGTTACGCGTTGCATTGTCTTGATGAGGAGGGGTCGAATGCGTTGAGGAGGGCTTATAAGGAGAGAGGAGAAAATGTTGGGGCATGGAGGCAGGCATGTTACAAGCCGTTGGTGACTATCGCGGCTAGACAAGGTTGGGACATTGATGCTATATTTAACTCACATCCGCGTTTGTCTATATGGTATGTCCCAACCAAACTCA
>Htr-LFY-1
TGTCGTGAGTTCTTGGTCCAAGTTCAGAGCATTGCTAAAGAGAAAGGTGAAAAATGTCCTACAAAGGTATTATCATTTTCCATTG--CACCTTTTCATGTTAGTATAATTCACAAGAAGCTAAATGTTTTAGATTTGCTACAAAATTG---TTGTGCTCTTTTAAAGAGTATTCCACTCTTTAAAATGTTCTATAGTTGTAGAAAAGGTGCACTTCTTTTGTTTAACATAACATAAAATCTTA---GGTGTCTATTTAAGCT--TATATG--TGGCTTATTAGCTTATTTGTTTTTTGGCTTATATTTCGTAAGTCCTAATTCTCCGACTTATTTTGATATAGGTTTATATAAGTTTATTATGATATGATAAACTCATATAAACTTATAAGTTTCTAAATACCCTCTTGTAT---AAGCTTATAAAATATTAGCTGAACATTAGTAAAACAATTAACTCACATATAAGCTTAAACAAACACCATCTTAAGTGAACATATTGATGTGCTCTCACTTTCTCAATATTAGCAAAATTCTATTATGTGCTTCTAGATTTTTTAA---TTACTGTACTAAAAATGAAAGTCTATAAATTGGGAGTGAACATAACGTTTAAAAAATATGCTATATATAGTTTCTCATTTGTGCTTATTTAGTGATAAATCATTGTTATTGTTTCCCAAAGTGTATACAACAGTTTTTAATGGTGATTGGCCAACAAAACAAGAACAATAATCATTAGAAATTTGATAGTTTAGTCTACTCAATGTTTTTTTCTCTACATTTTGGTAAAGAAAGTGATTATTATAGCTATAGAATATCATATTGTATTTTCCAAAAAAACTAGGATAAGTTTAAAAAATGTAAAAGGTAAAGAAGTGATGATATGAGGTGTAGTCAGTGATAAAGATTTGAGTTGTCCGGTAATTTTAGAGAAAGTTGTGTATAACAAGATTCACTCAGATTTCTTCTGTTCATTTTCACACCCATACCAGCTGGCACTGTTCCCAACTCGACACGTGTTGTACGGTCTGAAAACAACCCTTTTGCTTTTACTAAACCCTAGCTAGTTCACGAGTGTAATATTTAATGCACACAAAAATTTGACTAGAAACATAGCTTTTGAAAAATGTACTTTGTTGGTTATCATATTTATTGCATTGGGTATGGTTTTGTTTAGGTGACAAATCAAGTGTTTAGGTTTGCTAAGAAGGCTGGTGCAAGTTATATCAACAAGCCGAAAATGAGACACTATGTTCATTGTTACGCGTTGCATTGTCTTGATGAGGAGGGGTCGAATGCGTTGAGGAGGGCTTATAAGGAGAGAGGAGAAAATGTTGGGGCATGGAGGCAGGCATGTTACAAGCCATTGGTGACTATCGCGGCTAGACAAGGATGGGACATTGATGCTATATTTAACTCACATCCGCGTTTGTCTATATGGTATGTCCCAACCAAACTCA
>Ei-LFY-1
TGTCGTGAGTTCTTGGTCCAAGTTCAGAACATTGCTAAAGAGAAAGGTGAAAAATGTCCTACAAAGGTATTGTCATTTTCCATTGACCACCTTTTCAAGTTACTATAATTCACAAGAAGCTAAATGCTTTAGATTTGCTGCATATTTG---ATGTGCTCTTTTAAAGGGTATTCCACTCTTTAAAATGTTCTATATTTGTAGAAAAGGTGCACTTCTTTTGTTTAACATAACATAAAATCTTA---GGCGTTTGTTTAAGCT--TATATG--TGGCGTATTAGCTTATTTATTTTTTGGCTTATATTTCGTAAGTCTTAATTCTTCGACTTATTTTGATACAGGTTTATATAAGTTTATCATGATATGATAAACTCATATAAG-------GTCTCTAAATAAGTCGAAAAATT-GAGACTTATAAAATATAAGTCGAAATCAGATAAGCTCATAAGC-CACATATAAGCTTAAACAAGCACCCTATTAAGTGAACATATTGATGTGCTCTCACTTTTTCAATATTAGCAAAATTCTATTATGTGCTTCTAGATTTTAAAAAACTTATTGTACTAAAAATGAAAGTCAATAAATTGAGAATGAACATAACGTTTTAAAAAAATGCTATATATAGTTTTTCATTTGTGCTTATTTACTGATAAATCATTGTTATTGTTCCCCAAAGTGTAAGCAACAGTTTTTAATGGTGATTGGGCAACAAAACAAGAACCATAATCATTAGAAATTTGATAGTTTAGTCTACTCAATGGTTTTTTCTCTACATTTTGGTAAAGAAAGTGATTA---TAGCTATAGAATATCATATTGTATTTTCCAAAAAAACTAGGATAAGTTTAAAAAATGTAAAAGGTAAAGAAGTGATGATATGAGGTGTAGTCAGTGATAAAGATTTGAGTTGTCCGGTAATTTTAGAGAAAGTTGTGTATAACAAGATTCACTCAGATTTCTTCTGTTCATTTTCACACCCATACCAGCTGGCACTGTTCCCAACTCGACACGTGTTGTACGGTCTGAATACAACCCTTTTGCTTTTACTAAACCCTAGCTAGTTCACGAGTGTAATATTTAATGCACACAAAAATTTGACTAGAAACATAGCTTTTGAAAAATGTACTTTGTTGGTTATCATATTTATGGTATTGGGTATGATTTTGTTTAGGTGACAAATCAAGTGTTTAGGTTTGCTAAGAAGGCTGGTGCAAGTTATATCAACAAGCCGAAAATGAGACACTATGTTCATTGTTACGCGTTGCATTGTCTTGACGAGGAGGGGTCGAATGCGTTGAGGAGGGCTTTTAAGGAGAGAGGAGAAAATGTCGGGGCATGGAGGCAGGCGTGTTACAAGCCATTGGTGACTATCGCGGCTAGACAAGGTTGGGACATTGATGCTATATTTAACTCACATCCGCGTTTGTCTATATGGTATGTCCCAACCAAACTCA
>Ei-LFY-2
TGTCGTGAGTTCTTGGTCCAAGTTCAGAACATTGCTAAAGAGAAAGGTGAAAAATGTCCTACAAAGGTATTGTCATTTTCCATTGACCACCTTTTCAAGTTACTATAATTCACAAGAAGCTAAATGTTTTAGATTTGCTACACAATTG---ATGTGCTCTTTTAAAGAGTATTCCACTCTTTAAAATGCTCTATATTTGCAGAAAAGGTGCACTACTTTTGTTTAACATAACCTATAATCTTATGGGATGTTTGTTTAAGTTTATATATGTATGTTTTACGAGCTTATTTGTTTTCTGGCTTATATTTCGTAGGTCTTAGTTTTCCGACTTATTTTGATACGGGCTTATATAAGTTTATTATAATATGATAAACTCGTATAAGCCTATAAATCTTTAAATAAGCCGGAAATTT-GAAGCTTATAAAATATAAGCCGAAATCAGATAAGCTCCTAAACCCACATATAAGCTTAAACAAACACCCCCTAAAGTGAACATATTGATGTGCTCTCACTTTCTCAGTATTAGCAAAATTCTATTATGTGCTTCTA------------------------------------TATAGATTAATAGTGAACATAACGTTTAAAAAATATGCTATATATAGTTTCTCTTTTGTGCTTATTTTGTGATAAATCATTGTTATTGTTCCCCAAAGTGTAAGCAACAGTTTTTAATGGTGATTGGCCAACAAAACAAGAACTATAATCATTAGAAATTTGATAGTTTAGTCTACTCAATGGTTTTTTCTCTACATTTTGGTAAAGAAAGTGATTA---TAGCTATAGAATATCATATTGTATTTTCCAAAAAAAGTAGGATAAGTTTAAAAAATGTAAAAGGTAAAGAAGTGATGATATGAGGTGTAGTCAGTGATAAAGATTTGAGTTGTCCGGTAATTTTAGAGAAAGTTGTATATAACAAGATTCACTCAGATTTCTTCTGTTCATTTTCACACCCATACCAGCTGGCACTGTTCCCAACTCGACACGTGTTGTACGGTCTGAATACAACCCTTTTGCTTTTACTAAACCCTAGCTAGTTCACGAGTGTAATATTTAATGCACACAAAAATTTGACTAGAAACATAGCTTTTGAAAAATGTACTTTGTTGGTTATCATATTTATTGTATTGGGTATGGTTTTGTTTAGGTGACAAATCAAGTGTTTAGGTTTGCTAAGAAGGCTGGTGCAAGTTATATCAACAAGCCGAAAATGAGACACTATGTTCATTGTTACGCGTTGCATTGTCTTGATGAGGAGGGGTCGAATGCATTGAGGAGGGCTTTTAAGGAGAGAGGAGAAAATGTTGGAGCATGGAGGCAGGCATGTTACAAGCCATTGGTGACTATCGCGGCTAGACAAGGTTGGGACATCGATGCTATATTTAACTCACATCCGCGTTTATCGATATGGTATGTCCCAACCAAACTCA
>Cr-LFY-1
TGTCGTGAGTTCTTGGTCCAAGTTCAGAACATTGCTAAAGAGAAAGGTGAAAAATGTCCTACAAAGGTATTGTCATTTTCCATTGTCCAACTTTTCATGTTACTATAATTCACATGAAGCTAAATGTTTTAGATTTGCTACATAATTG---ATGTGCTCTTTTAAAGAGTATTCCACTCTTTAAAATGTTCTATATTTGTAGAAAAGGTGCACTTCTTTCGTTTAACATAACCTAAAATCTTT--------------------------------------------TTTGTTTTTCGGCTTATATTTCATGAGTCTTAATTTTCCGGCTTATTTTGAGATGGGCCTTTATAAGTTTATTAT-ATAGGAATAACTAATATAAGCACATAAGTCTCGAAATAAGGCTGAAAATT-AGAGCGTATGAAATATAAGCCGAAATCAGATAAGCTAACAAGCCCACAAATAAGCTTAAACAAACACCCCTTAAAGTGAACATATTGATGTGCTCTCACTTTCTCAATATTAGCAAAATTCTATTATGTGCTTCTAGATTTTTAAAAAATTACT-TACTAAAAATGAAAGTCTGTAAATTGAAAGTGAACATAACTTTTAAAAAATATGCTATATATAGTTTCTCTTTTGTGCTTATTTAGTGACAAATCATTGTTATTGTTTCCCGAAGTGAACACAACAGTTTTTAATGGTGATTGGCCAACAAAACAAGAACTATAATCATTAGAAATTTGAGAGTTTAGTCTACGCAATGGTTTTTTCTCTACATTTTGGTAAAGAAAGTGATTATTATAGCTATAGAATATCATATTGTATTTTCCAAAAAAACTAGGATAAGTTTAAAAAATGTAAAAGGTAAAGAAGTGATGATATGAGGTGTAGTCAGTGATAAAGATTTGAGTTGTCCGGTAATTTTAGAGAAAGTTGTGTATAACAAGATTCACTCAGATTTCTTCTGTTCATTTTCACACCCATACCAGCTGGCACTGTTCCCAACTCGACACGTGTTGTACGGTCTGAATACAA-CCTTTTGCTTTTACTAAACCCTAGCTAGTTCACGAGTGTAATATTTAATG--CACAAAAATTTGACTAGAAACATAGCTTTTGAAAAATGTACTTTGTTGGTTATCATATTTATTGTATTCGGCATGGTTTTGTTTAGGTGACAAATCAAGTGTTTAGGTTTGCTAAGAAAGCTGGTGCAAGTTATATCAACAAGCCGAAAATGAGACACTATGTTCATTGTTACGCGTTGCATTGTCTTGATGAGGAGGGGTCGAATGCGCTGAGGAGGGCTTATAAGGAGAGAGGAGAAAATGTTGGGGCATGGAGGCAGGCATGTTACAAGCCATTGGTGACTATCGCGGCGAGACAAGGTTGGGACATTGATGCTATATTTAACTCACATCCGCGTTTGTCTATATGGTATGTCCCAACCAAACTCA
>Cr-LFY-2
TGTCGTGAGTTCTTGGTCCAAGTTCAGAACATTGCAAAAGAGAAAGGTGAAAAATGTCCTACAAAGGTATTGTCATTTTCCAATGTCCAACTTTTCATGTTACTATAATTCACATGAAGCTAAATGTTTTAGATTTGCTACATAATTG---ATGTGCTCTTTTAAAGAGTATTCCACTCTTTAAAATGTTCTATATTTGTAGAAAAGGTGCACTTCTTTCGTTTAACATAACCTAAAATCTTG--------------------------------------------TTTGTTTTTCGGCTTATATTTCATGAGTCTTAATTTTCTGGCTTATTTTGAGATGGGCCTTTATAAGTTTATTAT-ATAGGAATAACTAATATAAGCACATAAGTCTCGAAATAAGGCTGAAAATT-AGAGCGTATGAAATATAAGCCGAAATCAGATAAGCTAACAAGCCCACAAATAAGCTTAAACAAACACCCCTTAAAGTGAACATATTGATGTGCTCTCACTTTCTCAATATTAGCAAAATTCTATTATGTGCTTCTAGATTTTTAAAAAATTACT-TACTAAAAATGAAAGTCTGTAAATTGAAAGTGAACATAACTTTTAAAAAATATGCTATATATAGTTTCTCTTTTGTGCTTATTTAGTGACAAATCATTGTTATTGTTTCCCGAAGTGAACACAACAGTTTTTAATGGTGATTGGCCAACAAAACAAGAACTATAATCATTAGAAATTTGAGAGTTTAGTCTACGCAATGGTTTTTTCTCTACATTTTGGTAAAGAAAGTGATTATTATAGCTATAGAATATCATATTGTATTTTCCAAAAAAACTAGGATAAGTTTAAAAAATGTAAAAGGTAAAGAAGTGATGATATGAGGTGTAGTCAGTGATAAAGATTTGAGTTGTCCGGTAATTTTAGAGAAAGTTGTGTATAACAAGATTCACTCAGATTTCTTCTGTTCATTTTCACACCCATACCAGCTGGCACTGTTCCCAACTCGACACGTGTTGTACGGTCTGAATACAA-CCTTTTGCTTTTACTAAACCCTAGCTAGTTCACGAGTGTAATATTTAATG--CACAAAAATTTGACTAGAAACATAGCTTTTGAAAAATGTACTTTGTTGGTTATCATATTTATTGTATTCGGCATGGTTTTGTTTAGGTGACAAATCAAGTGTTTAGGTTTGCTAAGAAAGCTGGTGCAAGTTATATCAACAAGCCGAAAATGAGACACTATGTTCATTGTTACGCGTTGCATTGTCTTGATGAGGAGGGGTCGAATGCGCTGAGGAGGGCTTATAAGGAGAGAGGAGAAAATGTTGGGGCATGGAGGCAGGCATGTTACAAGCCATTGGTGACTATCGCGGCGAGACAAGGTTGGGACATTGATGCTATATTTAACTCACATCCGCGTTTGTCTATATGGTATGTCCCAACCAAACTCA
>Chy-LFY-1
TGTCGTGAGTTCTTGGTCCAAGTTCAGAACATTGCTAAAGAGAAAGGTGAAAAATGTCCTACAAAGGTATTGTCATTTTCCATTGTCCAACTTTTCATGTTACTATAATTCACAACACGCTAAATGTTTTAGATTTGCTACATA--------------CTTTTAAAGAGTATTCCACTCTTTAAAATGTTCTATATTTGTAAAAAAGGTGCACTTCTTTTGTTTAACATAACATAAAATCTAA---GGTGTTTGTTTAAGCT--TACTTG--TGGCTTATTAGCTTATTTATTTTTCGGC-TATATTTCATAAGTCCTAATATTCCGGCTTATTTTGACACGGGCTTATATAAGTGTATTATGATATGATGAACTCATACAAGCACATAAATCTTTAAATAAGCTAGAAAATT-AAAGCTTATGAACTATAAGC---AATCGAATAAGCTCCTAAACCCACATATAAGCT---ACAAACCCCCCTTAAAGTGAAAATATTGATGTGTTCTCACTTTCTCAATATTAACAAAATTCTATTATGTGCTTCTAGATTTTTAAAAAGTTAGTGTACTAAAAATGAAAGTCTATAAATTGAGAGTGAACATAACGTTTAAAAA-TATGCTATATATAGTTTCTCTTTTGTGCTTATTTAGTGATAAATCATTGTTATGGTTTCCCGAAGTGTATACAACAGTTTTTAATGGTGATTGGCCAACAAAMCAAGAACTATAATCATTAGAAATTTGATAGTTTAGTCTACTCAATGGTTTTTTCTCTACATTTTGGTAAAGAAAGTGATTATTATAGCTATAGAATATCATATTGTATTTTCCAAAAAGAATAGGATAAGTTTAAAAAATGTAAAAGGTAAAGAAGTGATGATATGAGGTGTAGTCAGTGATAAAGATTTGAGTTGTCCGGTAATTTTAGAGAAAGTTGTGTATAACAAGATTCACTCAGATTTCTTCTGTTCATTTTCACACCCATACCAGCTGGCACTGTTCCCAACTCGACACGTGTTGTACGGTCTGAAAACAACCCTTTTGCTTTTACTAAACCCTAGCTAGTTCACGAGTGTAATATTTAATGCACACAAAAATTTGACTAGAAACATAGCTTTTGAAAAATGTAC-TTGTTGGTTATCATATTTATTGTATTGGGTATGGTTTTGTTTAGGTGACAAATCAAGTGTTTAGGTTTGCTAAGAAGGCTGGTGCAAGTTATATCAACAAGCCGAAAATGAGACACTATGTTCATTGTTACGCGTTGCATTGTCTTGATGAGGAGGGGTCGAATGCGCTGAGGAGGGCTTTTAAGGAGAGAGGAGAAAATGTTGGGGCATGGAGGCAGGCATGTTACAAGCCATTGGTGACTATTGCGGCGAGACAAGGTTGGGACATTGATGCTATATTTAACTCACATCCGCGTTTGTCTATATGGTATGTCCCAACCAAACTCA
>Chy-LFY-2
TGTCGTGAGTTCTTGGTCCAAGTTCAGAACATTGCTAAAGAGAAAGGTGAAAAATGTCCTACAAAGGTATTGTCATTTTCCATTGTCCAACTTTTCATGTTACTATAATTCATTAGAAGCTAAATGTTTTAGATTTGCTACATAATTG---ATGTGCTCTTTTAAAGAGTATTCCACTCTTTAAAATGTTCTATATTTGTAGAAAAGGTGCACTTCTTTTGTTTTACATAACATAAAATCTTA---GGTGTTTGTTTAAGCT--TATGTA--TGACTTATTAGCTTATTTGTTTTCCGGCTTATATTATATAAGTCTTAAATTTTCGGCTTATTTTGAGACAGACTTATATTAGTTTATTATGATATGATAAACTTATATAAACCCTTAAGTCTCTAAATAAACCGGAAAATT-GAGGCTTATAAAATATAATTGAAAATCAGATAAGCTCATAAACTCACATATAAGCTTAAACAAACACCCCTTAAAGTGAAAATATTGATGTGCTCTCACTTTCTCAGTATTAGCAAAATTCTATTATGTGCTTCTA------------------------------------TATAAATTAAGAGTGAACATAACGTTTAAAAAATATGCTATATATAGTTTCTCTTTTGTGCTTATTTAGTGATAAATCATTGTTATTGTTTCCCAAAGTGTATACAACAGTTTTTAATGGTGATTGGCCAACAAAACAAGAACTATAATCATTAGAAATTTGGTAGTTTAGTCTACTCAATGGTTTTTTCTCTACATTTTGGTAAAGAAAGTGATTATTATAGCTACAGAATATCATATTGTATTTTCAAGAAAAACTAGGATAAGTTTAAAAAATGTAAAAGGTAAAGAAGTGATGATATGAGGTGTAGTCAGTGATAAAGATTTGAGTTGTCCGGTAATTTTAGAGAAAGTTGTGTATAACAAGATTCACTCAGATTTCTTCTGTTCATTTTCACACCCATACCAGCTGGCACTGTTCCCAACTCGACACGTGTTGTACGGTCTGAAAACAACCCTTTTGCTTTTACTAAACCCTAGCTAGTTCACGAGTGTAATATTTAATGCACACAAAAATTTGACTAGAAACATAGCTTTTGAAAAATGTACTTTGTTGCTTATCATATTTATTGTATTGGGTATGGTTATGTTTAGGTGACAAATCAAGTGTTTAGGTTTGCTAAGAAGGCTGGTGCAAGTTATATCAACAAGCCGAAAATGAGACACTATGTTCATTGTTATGCGTTGCATTGTCTTGATGAGGAGGGGTCGAATGCGCTGAGGAGGGCTTTTAAGGAGAGAGGAGAAAATGTTGGGGCATGGAGGCAGGCATGTTACAAGCCATTGGTGACTATTGCGGCGAGACAAGGTTGGGACATTGATGCTATATTTAACTCACATCCGCGTTTGTCTATATGGTATGTCCCAACCAAACTCA
>Cno-LFY-1
TGTCGTGAGTTCTTGGTCCAAGTTCAGAACATTGCTAAAGAGAAAGGTGAAAAATGTCCTACAAAGGTATTGTCATTTTCCATTGTCCAACTTTTCATGTTACTATGATTCACAAGAAGCTAAATGTTTTAGATTTGCTAAATAATTG---ATGCGCTCTTTTAAAGAGTATTCCACTCTTTAGAATGTTCTATATTTGTAGAAAAGGTGCACTTCTTTTGTTTAACATAACCTAAAATCTTA-TGGGTGTTTGTATAAGCT--TATATG--TGTCTTATAAGCTTATCTGTTTTTCGGCTTATATTTCGTAAGTCCTAATTTTCCGACTTATTTTGATACTGACTTATATAAGTTTATTATGATATGACAAACTCATATAAGCCCATAAATCTCTAAATAAGCCAGAAAATTGGAGGCTTATAAAATATAAGCCGAAATCAGATAAGCTCCTAAACCCACATATAAGCTTAAACAAACACCCCTTAAAGTGAACATATTGATGTGCTCTCACTTTCTCAGTATTAGCAAAATTCTATTATGTGCTTCTA------------------------------------TATAAATTAAGAGTGAACATAACGTTTAAAAAGTATGCTATATATAGTTTCTCTTTTGTGCTTATTTAGTGATAAATCATTGCTATTGTTTCCCGAAGTATATACAACAGTTTTTAATGGTGATTGGCCAACAAAACAAGAACTATAATCATTAGAAATTTGATAGTTTAGTCTACTCAATGGTTTTTTCTCTACATTTTGGCAAAGAAAGTGATTATTATAGCTATAGAATATCATATTGTATTTTCCAAAAAAACTAGGATAAGTTTAAAAATTGTAAAAGGTAAAGAAGTGATGATATGAGGTGTAGTCAGTGATAAAGATTTGAGTTGTCCGGTAATTTTAGAGAAAGTTGTGTATAACAAGATTCACTCAGATTTCTTCTGTTCATTTTCACACTCATACCAGCTGGCACTTTTCCCAACTCGACACGTGTTGTACGGTCTGAAAACAACCCTTTTGCTTTTACTAAACCCTAGCTAGTTCACGAGTGTAATATTTAATGCACACAAAAATTTGACTAGAAACATAGCTTTTGAAAAATGTACTTTGTTGGTTATCAAATTTATGGTATTGGGTATGGTTTTGTTTAGGTGACAAATCAAGTGTTTAGGTTTGCTAAGAAGGCTGGTGCAAGTTATATCAACAAGCCGAAAATGAGACACTATGTTCATTGTTACGCGTTGCATTGTCTTGATGAGGAGGGGTCGAATGCGCTGAGGAGGGCTTTTAAGGAGAGAGGAGAAAATGTTGGGGCATGGAGGCAGGCATGTTACAAGCCATTGGTGACTATTGCGGCGAGACAAGGTTGGGACATTGATGCTATATTTAACTCACATCCGCGTTTGTCTATATGGTATGTCCCAACCAAACTCA
>Cbi-LFY-1
TGTCGTGAGTTCTTGGTCCAAGTTCAGAACATTGCTAAAGAGAAAGGTGAAAAATGTCCTACAAAGGTATTGTCATTTTCCATTGTCCAACTTTTCATGTTACGATAATTCACATGAAGCTAAATGTTTTAGATTTGCTACATAATTG---ATGTGCTCTTTTAAAGAGTGTTCCACTCTTTAAAATGTTCTGTATTTGTAGAAAAGGTGCACTTCTTTTGTTTAACATAAAAGAAAATCTTAGGGGGTGTTTGTTTAAGCT--TAAATA--TGGCTCATGAGCTTATTTGTTTTTCGGTTTATGTT----AAGTCCTAATTCTCCAACTTATTTTGATACAGACTTATATAAGTTTATTATGATATAATAAACTCATATAAGCCCATAAGTCTCTAAATAAGCCGAAAAATT-GAGGCTTATGAAATATAAGACGAAATCAGATAAGCTAAAAAGCTCACATATAAGCTTAAACAAACACCCTCCTAAGTGAACATATTGATGTGCTCTCACTTTCTCAATATTAGCAAAATTCTAT----TGCTTTTAGATTTTTAAAAAATTACTGTACTAATAATGGAAGTCTATAAATTGAGAGTGAACATAACGTTTAAAAA-TATGCTATATATAGTTTCTCTTTTGTGCTTATTTAGTGATAAATCATTGTTATTGTTTCCGGAAGTGTATACAACAGTTTTTAATGGTGATTGGCCAACAAAACAAGAACTATAATCATTAGAAATTTGATAGTTTAGTCTACTCAATGGTTTTTTCTCTACATTTTGGTAAAGAAAGTGATTATTATAGCTATAGAATATCATATTGTATTTTCCAAAAAAACTAGGATAAGTTTAAAAAATGTCAAAGGTAAAGAAGTGATGATATGAGGTGTAGTCAGTGATAAAGATTTGAGTTGTCCGGTAATTTTAGAGAAAGTTGTGTATAACAAGATTCACTCAGATTTCTTCTGTTCATTTTCACACCAATACCAGCTGGTACTGTTCCCAACTCGACACGTGTTGTACGGTCTGAATACAACCCTTTTGCTTTTACTAAACCCTAGCTAGTTCACGAGTGTAATATTTAATGCTTACAAAAATTTGACTAGAAACATAGCTTTTGAAAAATGTACTTTGTTGGTTATCTTATTTATTGTATTGGGTATGGTTTTGTTTAGGTGACAAATCAAGTGTTTAGGTTTGCTAAGAAGGCTGGTGCAAGTTACATCAACAAGCCGAAAATGAGACACTATGTTCATTGTTACGCGTTGCATTGTCTTGATGAGGAGGGGTCGAATACGTTGAGGAGGGCTTATAAGGAGAGAGGAGAAAATGTTGGGGCATGGAGGCAGGCATGTTACAAGCCATTGGTGACTATCGCGGCTAGACAAGGTTGGGACATTGATGCTATATTTAACTCACATCCGCGTTTGTCTATATGGTATGTCCCAACCAAACTCA
>Cbi-LFY-2
TGTCGTGAGTTCTTGGTCCAAGTTCAGAACATTGCTAAAGAGAAAGGTGAAAAATGTCCTACAAAGGTATTGTCATTTTCCATTGTCCAACTTTTCATGTTACTATAATTCACAAGAAGCTAAATGTTTTAGATTTGCTACATATTTG---ATGTGCTCTTTTAAAGAGTATTCGACTCTTTAAAATGTTCTATATTTGTAGAAAAAGTGCACTTCTTTTGTTTAACATAACATAAAATCTTA--AGGTGTT-GTTTAAGCT--TACATG--TGGCTTATTAGCTTATTTG---TTCGGTTTATATTTCATAAGTCCTAATTTTCCGGCTTATTTTGACACAGGCTTATATAAGTTTATTATGATATGATAAACTCATATAATCCCATAAATCTCTAAATAAGCCGGAAAATT-AAAACTGGTGAAATATAAACCGAAATTATATAAGCTCCTAAACCCACATATAAGCTTAAACAAACACCCCTTAAAGTGAACATATTGATGTGCTTTCACTTTCTCAATATTAGCAAAATTCTATTATGTGCTTCTAGATTTTTAAAAAATTACTTTACTAAAAATGAAAGTCTATAAATTGAGAGTGAACATAACATTTAAAAAATATGCTATATATAGTTTCTCTTTTGTGCTTATTTAGTGATAAATCATTGTTATTGTTTCCCAAAGTGTATACAACAGTTTTTAATGGTGATTGGCCAACAAAACAAGAACTATAATCATTAGAAATTTGATAGTTTAGTCTACTCAATGGTTTTTTCTCTACATTTTGGTAAAGAAAGTGATTATTATAGCTACAGAATATGATATTGTATTTTCCAAAAAAACTAGGATAAGTTTAAAAAATGTAAAAGGTAAAGAAGTGATGATATGAGGTGTAGTCACTGATAAAGATTTGAGTTGTCCGGTAATTTTAGAGAAAGTTGTGTATAACAAGATTCACTCAGATTTCTTCTGTTCATTTTCACACCAATACCAGCTAGCACTGTTCCCAACTCGACACGTGTTGTACGGTCTGAAAACAACCCTTTTGCTTTTACTAAACCCTAGCTAGTTCACGAGTGTAATATTTAATGCACACAAAAATTTGACTAGAAACATAGCTTTTGAAAAATGTACTTTGTTGGTTATCATATTTATTGTATTGGGTATGGTTTTGTTTAGGTGACAAATCAAGTGTTTAGGTTTGCTAAGAAAGCTGGTGCAAGTTATATCAACAAGCCGAAAATGAGACACTATGTTCATTGTTACGCGTTGCATTGTCTTGATGAGGAGGGGTCGAATACGTTGAGGAGGGCTTATAAGGAGAGAGGAGAAAATGTTGGGGCATGGAGGCAGGCATGTTACAAGCCATTGGTGACTATCGCGGCTAGACAAGGTTGGGACATTGATGCTATATTTAACTCACATCCGCGTTTGTCTATATGGTATGTCCCAACCAAACTCA
>Cs-LFY-1
TGTCGTGAGTTCTTGGTCCAAGTTCAGAACATTGCTAAAGAGAAAGGTGAAAAATGTCCTTCAAAGGTATTGTCATTTTCCATTGTCCAACTTTTCATGTTACAATAATTCACATGAAGCTAAATGTTTTAGATTTGCTACATAATTG---ATGTGCTCTTTTAAAGAGTATTCCACTCTTTAAAATGTTCTATATTTGTAGAAAAGGTGCACTTCTTTCGTTTAACATAACCTAAAATCTTG--------------------------------------------TTTGTTTTTCGGCTTATATT--------------TTTCCGGCTTATTTTGAGATGGGCCTTTATAAGTTTATTAT-ATAGGAAAAACTAATATAAGCACATAAGTCTCGAAATAAGGCTGAAAATT-GGAGCGTATGAAATATAAGCCGAAATCAGATAAGCTCTTAAACCCACATATAAGCTTAAACAAACACCCCTTAAAGTGAACATATTGATGTGCTCTCACTTTCTCAA---TAGCAAAATTCTATTATGTGCTTCTAGATTTTTTAAAAATTACTGTACTAAAAATGAAAGTCTATAAATTGAGAGTGAACATAACGTTTTAAAAATATGCTATATATAGTTTCTCTTTTGTGCTTATTTAGTGATAAATCATTGTTATTGTTTCCCAAAGTGTATACAACAGTTTTTAATGGTGATTGGCCAACAAAACAAGAACTATAATCATTAGAAATTTGAGAGTTTAGTCTACGCAATGGTTTTTTCTCTACATTTTGGTAAAGAAAGTGATTATTATAGCTATAGAATATCATATTGTATTTTCCAAAAAAACTAGGATAAGTTTAAAAAATGTAAAAGGTAAAGAAGTGATGATATGAGGTGTAGTCAGTGATAAAGATTTGAGTTGTCCGGTAATTTTAGAGAAAGTTGTGTATAACAAGATTCACTCAGATTTCTTCTGTTCATTTTCACACCCATACCAGCTGGCACTGTTCCCAACTCGACACGTGTTGTACGGTCTGAATACAACCCTTTTGCTTTTACGAAACCCTAGCTAGTTCACGAGTGTAATATTTAATGCACACAAAAATTTGACTAGAAACATAGCTTTTGAAAAATGTACTTTGTTGGTTATCATATTTATTCTATTGGGTATGGTTTTGTTTAGGTGACAAATCAAGTGTTTAGGTTTGCTAAGAAGGCTGGTGCAAGTTATATCAACAAGCCAAAAATGAGACACTATGTTCATTGTTACGCGTTGCATTGTCTTGATGAGGAGGGGTCGAATACGTTGAGGAGGGCTTATAAGGAGAGAGGAGAAAATGTTGGGGCATGGAGGCAGGCATGTTACAAGCCATTGGTGACTATCGCGGCTAGACAAGGTTGGGACATTGATGCTATATTTAACTCACATCCGCGTTTGTCTATATGGTATGTCCCAACCAAACTCA
>Cp-LFY-1
TGTCGTGAGTTCTTGGTCCAAGTTCAGAACATTGCTAAAGAGAAAGGTGAAAAATGTCCTACAAAGGTATTGTCATTTTCCATTGTCCAACTTTTCATGTTACTATAATTCACACGAAGCTAAATGTTTTAGATTTGCTACATAATTG---ATGTGCTCTTTTAAAGAGTATTCCACTCTTTAAAATGTTCTATATTTGTAGAAAAGGTGCACTTCTTTTGTTTAACATAACCTAAAATCTTG--------------------------------------------TTTGTTTTTCGGCTTATATTTCATGAGTCTTAATTTTCCGGCTTATTTTGAGATGGCCTT-TATAAGTTTATTAT-ATAGGAAAAACTAATATAAGCACATAAGTCTC-GAATAAGGCTGAAAATT-AAAGCGTATGAAATATAAGCCGAAATCAGATAAGCTAACAAGCCCACAAATAAGCTTAAACAAACACCCTCTTAAGTGAACATGTTGATGTGCTCTCACTTTCTCAATATTAGCAAAATTCTATTATGTGCTTCTAGATTTTT-AAAAATTACCTTACTAAAAATGAAAGTCTA-AAATTGAGAGTGAATATAACGTTTAAAAATTATGCTATATATAGTTTCTCTTTTGTGCTTATTTAGTGATAAATCATTGTTATTGTTTCCCAAAGTGTATACAACAGTTTTTAATGGTGATTGGCCAACAAAACAAGAACTATAATCATTAGAAATTTGATAGTTTAGTCTACTCAATGGTTTTTTCTCTACATTTTGGTAAAGAAAGTGATTATTATAGCTATAGAATATCATATTGTATTTTCCAAAAAAACTAGGATAAGTTTAAAAAATGTAAAAGGCAAAGAAGTGATGATATGAGGTGTAGTCAGTGATAAAGATTTGAGTTGTCCGGTAATTTTAGAGAAAGTTGTGTATAACAAGATTCACTCAGATTTCTTCTGTTCATTTTCACACCCATACCAGCTGGCCCTGTTCCCAACTCGACACGTGTTGTACGGTCTGAAAACAACCCTTTTGCTTTTACTAAACCCTAGCTAGTTCACGAGTGTAATATTTAATGCATACAAAAATTTGACTAGAAACATAGCTTTTGAAAAATGTACTTTGTTGGTTATCATATTTATTGTATTGGGTATGGTTTTGTTTAGGTGACAAATCAAGTGTTTAGGTTTGCTAAGAAGGCTGGTGCAAGTTATATCAACAAGCCGAAAATGAGACACTATGTTCATTGTTACGCGTTGCATTGTCTTGATGAGGAGGGGTCGAATACGTTGAGGAGGGCTTATAAGGAGAGAGGAGAAAATGTTGGGGCATGGAGGCAGGCATGTTACAAGCCATTGGTGACTATCGCGGCTAGACAAGGTTGGGACATTGATGCTATATTTAACTCACATCCGCGTTTGTCTATATGGTATGTCCCAACCAAACTCA
>Cp-LFY-2
TGTCGTGAGTTCTTGGTCCAAGTTCAGAACATTGCTAAAGAGAAAGGTGAAAAATGTCCTACAAAGGTATTGTCATTTTCCATTGTCCAACTTTTCATGTTATTATAATTCACAAGAAGCTAAATGTTTTAGATTTGCTACATAATTG---ATGTGCTCTTTTAAAAAGTATTCCACTCTTTAAAATGCTCTATATTTGTAGAAAAGGTGCACTACCATTGTTTAACATAACCTATAATCTTATGGGATGTTTGTTTAAGTT--TATATA--TGTCTTATGAGCTTATTTGTTTTTTGGCTTATATTTCGTAAGTCTTAATTTTTCGACTTATTTTGATACGGACTTATATAAGTTTATTATGATATGATAAACTCATATAAGCCCATAAATCTCTAAATAAGCCGGAA--TTGGAGGCTTATAAAATATAAGCCGAAATCAGATAAGCTCTTAAACCCACATATAAGCTTAAACAAACACCCCTTAAAGTGAACATATTGATGTGCTCTCACTCTCTCAGTATTAGCAAAATTCTATTATGTGCTTCTA------------------------------------TATAAATTAAGAGTGAACATAACGTTTAAAAAATATGCTATATATAGTTTCTCTTTTGTGCTTATTTAGTGATAAATCATTGTTATGGTTTCCCGAAGTGTATACAACAGCTTTTAATGGTGATTGGCCAACAAAACAAGAACAATAATCATTAGAAATTTGATAGTTTAGTCTACTCAATGTTTTTTTCTCTACATTTTGGTAAAGAAAGTGATTATTATAGCTATAGAATATCATATTGTATTTTCCAAAATAACTAGGATAAGTTTAAAAAATGTAAAAGGTAAAGAAGTGATGATATGAGGTGTAGTCAGTGATAAAGATTTGAGTTGTCCGGTAATTTTAGAGAAAGTTGTGTATAACAAGATTCACTCAGATTTCTTCTGTTCATTTTCACACCCATACCAGCTGGCACTGTTCCCAACTCGACACGTGTTGTACGGTCTGAATACAACCCTTTTGCTTTTACTAAACCCTAGCTAGTTCACGAGTGTAATATTTAATGCACACAAAAATTTGACTAGAAACATAGCTTTTGAAAAATGTACTTTGTTGGTTATCATATTTATTGTATTGGGTATGGTTTTGTTTAGGTGACAAATCAAGTGTTTAGGTTTGCTAAGAAGTCTGGTGCAAGTTACATCAACAAACCGAAAATGAGACACTATGTTCATTGTTACGCATTGCATTGTCTTGATGAGGAGGGGTCGAATACGTTGAGGAGGGCTTATAAGGAGAGAGGAGAAAATGTTGGGGCATGGAGGCAGGCATGTTACAAGCCATTGGTGACTATCGCGGCTAGACAAGGTTGGGACATTGATGCTATATTTAACTCACATCCGCGTTTGTCTATATGGTATGTCCCAACCAAACTCA
>Cl-LFY-1
TGTCGTGAGTTCTTGGTCCAAGTTCAGAACATTGCTAAAGAGAAAGGTGAAAAATGTCCTACAAAGGTATTGTCATTTTCCATTGTCCAACTTTTCATGTTACTATAATTCACATGAAGCTAAATGTTTTAGATTTGCTAAATAATTG---ATGTGCTCTTTTAAAGAGTATTCCACTCTTTAAAATATTCTATATTTGTAGAAAAGGTGCACTTCTTTTGTTTAACATAACCTAAAATCTTG--------------------------------------------TTTGTTTTTCGGCTTATATTTCATGAGTCTTAATTTTCCGGCTTATTTTGAGATGGGCCTTTATAAGTTTATTAT-ATAAAAAAAACTAATATAAGCACATAAGTCTCGAAATAAGGCTGAAAATT-AGAGCGTATGAAATATAAGCCTAAATCAGATAAGCTAACAAGCCCACAAATAAGCTTAAACAAACACCCTCTTAAGTGAACATATTGATGTGCTCTCACTTTCTCAATATTAGCAAAATTCTATTATGTGCTTCTAGATTTTT-AAAAATTACCTTACTAAAAATGAAAGTCTA-AAATTGAGAGTGAATATAACGTTTAAAAATTATGCTATATATAGTTTCTCTTTTGTGCTTATTTAGTGATAAATCATTGTTATTGTTTCCCAAAGTGTATACAACAGTTTTTAATGGTGATTGGCCAACAAAACAAGAACAATAATCATTAGAAATTTGATAGTTTAGTCTACTCAATGTTTTTTTCTCTACATTTTGGTAAAGAAAGTGATTATTATAGCTATAGAATATCATATTGTATTTTCCAAAAAAACTAGGATAAGTTTAAAAAATGTAAAAGGTAAAGAAGTGATGATATGAGGTGTAGTCAGTGATAAAGATTTGAGTTGTCCGGTAATTTTAGAGAAAGTTGTGTATAACAAGATTCACTCAGATTTCTTCTGTTCATTTTCACACCCATACCAGCTGGCACTGTTCTCAACTCGACACGTGTTGTACGGTCTGAATACAACCCTTTTGCTTTTACTAAACCCTAGCTAGTTCACGAGTGTAATATTTAATGCACACAAAAATTTGACTAGAAACATAGCTTTTGAAAAATGTACTTTGTTGGTTATCATATTTATTGTATTGGGTATGGTTTTGTTTAGGTGACAAATCAAGTGTTTAGGTTTGCTAAGAAGTCTGGTGCAAGTTACATCAACAAACCGAAAATGAGACACTATGTTCATTGTTACGCATTGCATTGTCTTGATGAGGCGGGGTCGAATACGTTGAGGAGGGCTTATAAGGAGAGAGGAGAAAATGTTGGGGCATGGAGGCAGGCATGTTACAAGCCATTGGTGACTATCGCGGCTAGACAAGGTTGGGACATTGATGCTATATTTAACTCACATCCGCGTTTGTCTATATGGTATGTCCCAACCAAACTCA
>Cn-LFY-1
TGTCGTGAGTTCTTGGTCCAAGTTCAGAACATTGCTAAAGAGAAAGGTGAAAAATGTCCTACAAAGGTATTGTCATTTTCCATTGTCCAACTTTTCATGTTACTATAACTCACATGAAGCTAAATGTTTTAGATTTGCTACATAATTG---ATGTGCTCTTTTAAAGAGTATTCCACTCTTTAAAATGTTCTATATTTGTAGAAAAGGTGCACTTCTTTTGTTTAACATAACCTAAAATCTTG--------------------------------------------TTTGTTTTTCGGCTTATATTTCATGAGTCTTAATTTTCCGGCTTATTTTGAGATGGGCCTTTATAAGTTTATTAT-ATAGGAAAAACTAATATAAGCACATAAGTCTCGAAATAAGGCTGAAAATT-AGAGCGTATGAAATATAAGCCTAAATCAGATAAGCTAACAAGCCCACAAATAAGCTTAAACAAACACCCTCTTAAGTGAACATATTGATGTGCTCTCACTTTCTCAATATTAGCAAAATTCTATTATGTGCTTCTAGATTTTT-AAAAATTACCTTACTAAAAATGAAAGTCTA-AAATTGAGAGTGAATATAACGTTTAAAAATTATGCTATATGTAGTTTCTCTTTTGTGCTTATTTAGTGATAAATCATTGTTATTGTTTCCCAAAGTGTATACAACAGTTTTTAATGGTGATTGGCCAACAAAACAAGAACAATAATCATTAGAAATTTGATAGTTTAGTCTACTCAATGTTTTTTTCTCTACATTTTGGTAAAGAAAGTGATTATTATAGCTATAGAATATCATATTGTATTTTCCAAAAAAACTAGGATAAGTTTAAAAAATGTAAAAGGTAAAGAAGTGATGATATGAGGTGTAGTCAGTGATAAAGATTTGAGTTGTCCGGTAATTTTAGAGAAAGTTGTGTATAACAAGATTCACTCAGATTTCTTCTGTTCATTTTCACACCCATACCAGCTGGCACTGTTCCCAACTCGACACGTGTTGTACGGTCTGAATACAACCCTTTTGCTTTTACTAAACCCTAGCTAGTTCACGAGTGTAATATTTAATGCACACAAAAATTTGACTAGAAACATAGCTTTTGAAAAATGTACTTTGTTGGTTATCCTATTTATTGTATTGGGTATGGTTTTGTTTAGGTGACAAATCAAGTGTTTAGGTTTGCTAAGAAGGCTGGTGCAAGTTACATCAACAAGCCGAAAATGAGACACTATGTTCATTGTTACGCGTTGCATTGTCTTGATGTGGAGGGGTCGAATACGTTGAGGAGGGCTTATAAGGAGAGAGGAGAAAATGTTGGGGCATGGAGGCAGGCATGTTACAAGCCATTGGTGACTATCGCGGCTAGACAAGGTTGGGACATTGATGCTATATTTAACTCACATCCGCGTTTGTCTATATGGTATGTCCCAACCAAACTCA
>Cn-LFY-2
TGTCGTGAGTTCTTGGTCCAAGTTCAGAACATTGCTAAAGAGAAAGGTGAAAAATGTCCTACAAAGGTATTGTCATTTTCCATTGTCCAGCTTTTAATGTTACTATAATTCACATGAAGCTAAATGTTTTAGATTTGCTACATAATTG---ATGTGCTCTTTTAAAGAGTATTCCACTCTTTAAAATGTTCTATATTTGTAGAAAAGGTGCACTTCTTTTGTTTAACATAACCTAAAATCTTG--------------------------------------------TTTGTTTTTCGGCTTATATTTCATGAGTCTTAATTTTCCGGCTTATTTTGAGATGGGCCTTTATAAGTTTATTAT-ATAGGAAAAACTAATATAAGCACATAAGTCTCGAAATAAGGCTGAAAATT-AGAGCGTATGAAATATAAGCCTAAATCAGATAAGCTAACAAGCCCACAAATAAGCTTAAACAAACACCCTCTTAAGTGAACATATTGATGTGCTCTCACTTTCTCAATATTAGCAAAATTCTATTATGTGCTTCTAGATTTTT-AAAAATTACCTTACTAAAAATGAAAGTCTA-AAATTGAGAGTGAATATAACGTTTAAAAATTATGCTATATATAGTTTCTCTTTTGTGCTTATTTAGTGATAAATCATTGTTATTGTTTCCCAAAGTGTATACAACAGTTTTTAATGGTGATTGGCCAACAAAACAAGAACAATAATCATTAGAAATTTGATAGTTTAGTCTACTCAATGTTTTTTTCTCTACATTTTGGTAAAGAAAGTGATTATTATAGCTATAGAATATCATATTGTATTTTCCAAAAAAACTAGGATAAGTTTAAAAAATGTAAAAGGTAAAGAAGTGATGATATGAGGTGTAGTCAGTGATAAAGATTTGAGTTGTCCGGTAATTTTAGAGAAAGTTGTGTATAACAAGATTCACTCAGATTTCTTCTGTTCATTTTCACACCCATACCAGCTGGCACTGTTCCCAACTCGACACGTGTTGTACGGCCTGAATACAACCCTTTTGCTTTTACTAAACCCTAGCTAGTTCACGAGTGTAATATTTAATGCATACAAAAATTTGACTAGAAACATAGCTTTTGAAAAATGTACTTTGTTGGTTATCCTATTTATTGTATTGGGTATGGTTTTGTTTAGGTGACAAATCAAGTGTTTAGGTTTGCTAAGAAGGCTGGTGCAAGTTACATCAACAAGCCGAAAATGAGACACTATGTTCATTGTTACGCGTTGCATTGTCTTGATGAGGAGGGGTCGAATACGTTGAGGAGGGCTTATAAGGAGAGAGGAGAAAATGTTGGGGCATGGAGGCAGGCATGTTACAAGCCATTGGTGACTATCGCGGCTAGACAAGGTTGGGACATTGATGCTATATTTAACTCACATCCGCGTTTGTCTATATGGTATGTCCCAACCAAACTCA
>Cri-LFY-1
TGTCGTGAGTTCTTGGTCCAAGTTCAGAACATTGCTAAAGAGAAAGGTGAAAAATGTCCTACAAAGGTATTGTCATTTTCCATTGTCCAACTTTTCATGTTACTATAATTCACATGAAGCTAAATGTTTTAGATTTGCTACATATTTG---ATGTGCTCTTTTAAAGAGTATTCCACTCTTTAAAATGTTCTATATTTGTAGAAAAGGTGCACTTCTTTTGTTTAACATAACCTAAAATCTTG--------------------------------------------TTTGTTTTTCGGCTTATATTCCATGAGTCTTAATTTTCCGGCTTATTTTAAGATGGGCCTTTATAAGTTTATTAT-ATAGGAAAAACTAATATAAGCACATAAGTCTCGAAATAAGGCTGAAAATT-AGAGCGTATGAAATATAAGCCTAAATCTGATAAGCTAACAAGCCCACAAATAAGCTTAAACAAACACCCTCTTAAGTGAACATATTGATGTGCTCTCACTTTCTCAATATTAGCAAAATTCTATTATGTGCTTCTAGATTTTT-AAAAATTATCTTACTAAAAATGAAAGTCTA-AAATTGAGAGTGAATATAACGTTTAAAAATTATGCTATATATAGTTTCTCTTTTGTGCTTATTTAGTGATAAATCATTGTTATTGTTTCCCAAAGTGTATACAACAGTTTTTAATGGTGATTGGCCAACAAAACAAGAACAATAATCATTAGAAATTTGATAGTTTAGTCTACTCAATGTTTTTTTCTCTACATTTTGGTAAAGAAAGTGATTATTATAGCTATAGAATATCATATTGTATTTTCCAAAAAAACTAGGATAAGTTTAAAAAATGTAAAAGGTAAAGAAGTGATGATATGAGGTGTAGTCA--GATAAAGATTTGAGTTGTCCGGTAATTTTAGAGAAAGTTGTGTATAACAAGATTCACTCAGATTTCTTCTGTTCATTTTCACACCCATACCAGCTGGCACTGTTCCCAACTCGACACGTGTTGTACGGTCTGAAAACAACCCTTTTGCTTTTACTAAACCCTAGCTAGTTCACGAGTGTAATATTTAATGCACACAAAAATTTGACTAGAAACATAGCTTTTGAAAAATGTACTTTGTTGGTTATCATATTTATTGTATTGGGTATGGTTTTGTTTAGGTGACAAATCAAGTGTTTAGGTTTGCTAAGAAGTCTGGTGCAAGTTACATCAACAAACCGAAAATGAGACACTATGTTCATTGTTACGCATTGCATTGTCTTGATGAGGAGGGGTCGAATGCGTTGAGGAGGGCTTATAAGGAGAGAGGAGAAAATGTTGGGGCATGGAGGCAGGCATGTTACAAGCCATTGGTGACTATCGCGGCTAGACAAGGTTGGGACATTGATGCTATATTTAATTCACATCCGCGTTTGTCTATATGGTATGTCCCAACCAAACTCA
>Cdi-LFY-1
TGTCGTGAGTTCTTGGTCCAAGTTCAGAACATTGCTAAAGAGAAAGGTGAAAAATGTCCTACAAAGGTATTGTCATTTTCCATTGTCCAACTTTTCATGTTACTATAATTCACATGAAGCTAAATGTTTTAGATTTGCTACATAATTG---ATGTGCTCTTTTAAAGAGTATTCCACTCTTTAAAATGTTCTATATTTGTTGAAAAGGTGCACTTCTTTCGTTTAACATAACCTAAAATCTTG--------------------------------------------TTTGTTTTTCGGCTTATATT--------------TTTCCGGCTTATTTTGAGATGGGCCTTTATAAGTTTATTAT-ATAGGAAAAACTAATATAAGCACATAAGTCTCGAAATAAGGCTGAAAATT-AGAGCGTATGAAATATAAGCCGAAATCAGATAAGCTAACAAGCCCACAAATAAGCTTAAACAAACACCCTCTTAAGTGAACATATTGATGTGCTCTCACTTTCTCAATATTAGCAAAATTCTATTATGTGCTTCTAGATTTTT-AAAAATTACCTTACTAAAAATGAAAGTCTA-AAATTGAGAGTGATTATAACGTTTAAAAATTATGCTATATATAGTTTCTCTTTTGTGCTTATTTAGTGATAAATCATTGTTATTGTTTCCCAAAGTGTATACAACAGTTTTTAATGGTGATTGGCCGACAAAACAAGAACTATAATCATTAGAAATTTGATAGTTTAGTCTACTCAATGTTTTTTTCTCAACATTTTGGTAAAGAAAGTGATTATTATAGCTATAGAATATCATATTGTATTTTCCAAAAAAACTAGGATAAGTTTAAAAAATGTAAAAGGTAAAGAAGTGATGATATGAGGTGTAGTCAGTGATAAAGATTTGAGTTGTCCGGTAATTTTAGAGAAAGTTGTGTATAACAAGATTCACTCAGATTTCTTCTGTTCATTTTCACACCCATACCAGCTGGCACTGTTCCCAACTCGACACGTGTTGTACGGTCTGAATACAACCCTTTTGCTTTTACTAAACCCTAGCTAGTTCATGAGTGTAATATTTAATGCACACAAAAATTTGACTAGAAACATAGCTTTTGAAAAATGTACTTTGTTGGTTATCATATTTATTGTATTGGGTATGGTTTTGTTTAGGTGACAAATCAAGTGTTTAGGTTTGCTAAGAAGTCTGGTGCAAGTTACATCAACAAACCGAAAATGAGACACTATGTTCATTGTTACGCATTGCATTGTCTTGATGAGGAGGGGTCGAATACGTTGAGGAGGGCTTATAAGGAGAGAGGAGAAAATGTTGGGGCATGGAGGCAGGCATGTTACAAGCCATTGGTGACTATCGCGGCTAGACAAGGTTGGGACATTGATGCTATATTTAACTCACATCCGCGTTTGTCTATATGGTATGTCCCAACCAAACTCA
>Cbo-LFY-1
TGTCGTGAGTTCTTGGTCCAAGTTCAGAACATTGCTAAAGAGAAAGGTGAAAAATGTCCTTCAAAGGTATTGTCATTTTCCATTGTCCAACTTTTCATGTTACAATAATTCACATGAAGCTAAATGTTTTAGATTTGCTACATAATTG---ATGTGCTCTTTTAAAGAGTATTCCACTCTTTAAAATGTTCTATATTTGTAGAAAAGGTGCACTTCTTTCGTTTAACATAACCTAAAATCTTG--------------------------------------------TTTGTTTTTCGGCTTATATT--------------TTTCCGGCTTATTTTGAGATGAGCCTTTATAAGTTTATTAT-ATAGGAAAAACTAATATAAGCACATAAGTCTCGAAATAAGGCTGAAAATT-AGAGCGTATGAAATATAAGCCGAAATCAGATAAGCTAACAAGCCCACAAATAAGCTTAAACAAACACCCTCTTAAGTGAACATATTGATGTGCTCTCACTTTCTCAATATTAGCAAAATTCTATTATGTGCTTCTAGATTTTT-AAAAATTACCTTACTAAAAATGAAAGTCTA-AAATTGAGAGTGAATATAACGTTTAAAAATTATGCTATATATAGTTTCTCTTTTGTGCTTATTTAGTGATAAATCATTGTTATTGTTTCCCAAAGTGTATACAACAGTTTTTAATGGTGATTGGCCAACAAAACAAGAACTATAATCATTAGAAATTTGATAGTTTAGTCTACTCAATGGTTTTTTCTCTACATTTTGGTAAAGAAAGTGATTATTATAGCTATAGAATATCATATTGTATTTTCCAAAAAAACTAGGATAAGTTTAAAAAATGTAAAAGGCAAAGAAGTGATGATATGAGGTGTAGTCAGTGATAAAGATTTGAGTTGTCCGGTAATTTTAGAGAAAGTTGTGTATAACAAGATTCACTCAGATTTCTTCTGTTCATTTTCACACCCATACCAGCTGGCACTGTTCCCAACTCGACACGTGTTGTACGGTCTGAAAACAACCCTTTTGCTTTTACTAAACCCTAGCTAGTTCACGAGTGTAATATTTAATGCATACAAAAATTTGACTAGAAACATAGCTTTTGAAAAATGTACTTTGTTGGTTATCATATTTATTGTATTGGGTATGGTTTTGTTTAGGTGACAAATCAAGTGTTTAGGTTTGCTAAGAAGGCTGGTGCAAGTTATATCAACAAGCCGAAAATGAGACACTATGTTCATTGTTACGCGTTGCATTGTCTTGATGAGGAGGGGTCAAATGCGTTGAGGAGGGCTTATAAGGAGAGAGGGGAAAATGTTGGGGCATGGAGGCAGGCATGTTACAAGCCATTGGTGACTATCGCGGCTAGGCAAGGTTGGGACATTGATGCTATATTTAACTCACATCCGCGTTTGTCTATATGGTATGTCCCAACCAAACTCA
>Cok-LFY-1
TGTCGTGAGTTCTTGGTCCAAGTTCAGAACATTGCTAAAGAGAAAGGTGAAAAATGTCCTACAAAGGTATTG---------ATTGTCCAACTTTTCATGTTACTATAATTCACATGAAGCTAAATGTTTTAGATTTGCTACATAATTG---ATGTGCTCTTTTAAAGAGTATTCCACTCTTTAAAATGTTCTATATTTGTAGAAAAGGTGCACTTCTTTTGTTTAACATAACCTAAAATCTTG--------------------------------------------TTTGTTTTTCGGCTTATATTTCATGAGTCTTAATTTTCCGGCTTATTTTGAGATGGGCCTTTATAAGTTTATTAT-ATAGGAAAAACTAATATAAGCACATAAGTCTCGAAATAAGGCTGAAAATT-AGAGCGTATGAAATATAAGCCTAAATCAGATAAGCTAACAAGCCCACAAATAAGCTTAAACAAACACCCTCTTAAGTGAACATATTGATGTGCTCTCACTTTCTCAATATTAGCAAAATTCTATTATGTGCTTCTAGATTTTT-AAAAATTACCTTACTAAAAATGAAAGTCTA-AAATTGAGAGTGAATATAACGTTTAAAAATTATGCTATATATAGTTTCTCTTTTGTGCTTATTTAGTGATAAATCATTGTTATTGTTTCCCAAAGTGTATACAACAGTTTTTAATGGTGATTGGCCAACAAAACAAGAACAATAATCATTAGAAATTTGATAGTTTAGTCTGCTCAATGTTTTTTTCTCTACATTTTGGTAAAGAAAGTGATTATTATAGCTATAGAATATCATATTGTATTTTCCAAAAAAACTAGGATAAGTTTAAAAAATGTAAAAGGTAAAGAAGTGATGATATGAGGTGTAGTCAGTGATAAAGATTTGAGTTGTCCGGTAATTTTAGAGAAAGTTGTGTATAACAAGATTCACTCAGATTTCTTCTGTTCATTTTCACACCCATACCAGCTGGCACTGTTCGCAACTCGACACGTGTTGTACGGTCTGAAAACAACCCTTTTGCTTTTACTAAACCCTAGCTAGTTCACGAGTGTAATATTTAATGCATACAAAAATTTGACTAGAAACATAGCTTTTGAAAAATGTACTTTGTTGGTTATCATATTTATTGTATTGGGTATGGTTTTGTTTAGGTGACAAATCAAGTGTTTAGGTTTGCTAAGAAGGCTGGTGCAAGTTATATCAACAAGCCGAAAATGAGACACTATGTTCATTGTTACGCGTTGCATTGTCTTGATGAGGAGGGGTCGAATGCACTGAGGAGGGCTTATAAGGAGAGAGGGGAAAATGTTGGGGCATGGAGGCAGGCATGTTACAAGCCATTGGTGACTATCGCGGCTAGGCAAGGTTGGGACATTGATGCTATATTTAACTCACATCCGCGTTTGTCTATATGGTATGTCCCAACCAAACTCA
>CiXX-LFY-1
TGTCGTGAGTTCTTGGTCCAAGTTCAGAACATTGCTAAAGAGAAAGGTGAAAAATGTCCTACCAAGGTATTATCATTTTCCATTGTCCACCTTTTCATGTTATTATAATTCACAAGAAGCTAAATGTTTTAGAGTTGCTACATAATTG---ATGTGCTCTTTTAAAAAGTATTCCACTCTTTAAAATGCTCTATATTTGTAGAAAAGGTGCACTACTTTTGTTTAACATAACCTATAATCTTATGGGATGTTTGTTTAAGTT--TATATA--TGTCTTATGAGCTTATTTGTTTTTTGGCTTATATTTCGTAAGTCTTAATTTTCCGACTTATTTTGATACGGGCTTATATAAGTTTATTATGATACAATAAACTCATATAAGCCCATAAATCTCTAAATAAGCCGGAAAATTGGAGGCTTATAAAATATAAGCCGAAATCAGATAAGCTCTTAAACCCACATATAAGCTTGAACAAACACCCCTTAAAGTGAACATATTGATGTGCTCTCACTTTCTCAGTATTAGCAAAATTCTATTATGTGCTTCTA------------------------------------TATAAATTAAGAGTGAACATAACGTTTAAAAAATATGCTATATATAGTTTCTCTTTTGTGCTTATTTAGTGATAAATCATTGTTATTGTTTCCCAAAGTGTATACAACAGTTTTTAATGGTGATTGGCCAACAAAACAAGAACTATAATCATTAGAAATTTGATAGTTTAGTATACTCAATGGTTTTTTCTCTACATTTTGGTAAAGAAAGTGATTATTATAGCTATAGAATATCATATTGTATTTTCCAAAAAAACTAGGATAAGTTTAAAAAATGTAAAAGGCAAAGAAGTGATGACATGAGGTGTAGTCAGTGATAAAGATTTGAGTTGTCCGGTAATTTTAGAGAAAGTTGTGTATAACAAGATTCACTCAGATTTCTTCTGTTCATTTTCACACCCATACCAGCTGGCACTGTTCCCAACTCGACACGTGTTGTACGGTCTGAATACAA-CCTTTTGCTTTTACTAAACCCTAGCTAGTTCACGAGTGTAATATTTAATGCACACAAAAATTTGACTAGAAACATAGCTTTTGAAAAATGTACTTTGTTGGTTATCATATTTATTGTATTGGGTATGGTTTTGTTTAGGTGACAAATCAAGTGTTTAGGTTTGCTAAGAAAGCTGGTGCAAGTTATATCAACAAGCCGAAAATGAGACACTATGTTCATTGTTACGCGTTGCATTGTCTTGATGAGGAGGGGTCGAATGCGTTGAGGAGGGCTTTTAAGGAGAGAGGAGAAAATGTTGGCGCATGGAGGCAGGCATGTTACAAGCCACTGGTGACTATCGCAGCTAGACAAGGTTGGGACATTGATGCTATATTTAACTCACATCCGCGTTTGTCTATATGGTATGTCCCAACCAAACTCA
>CiXX-LFY-2
TGTCGTGAGTTCTTGGTCCAAGTTCAGAACATTGCTAAAGAGAAAGGTGAAAAATGTCCTACAAAGGTATTGTCATTTTCCATTGTCCAACTTTTCATGTTACAATAATTCACATGAAGCTAAATGTTTTAGATTTGCTACATAATTG---ATGTGCTCTTTTAAAGAGTATTCCACTCTTTAAAATGTTCTATATTTGTAGAAAAGGTGCACTTCTTTTGTTTAACATAACCTAAAATCTTG--------------------------------------------TTTGTTTTTCGGCTTATATTTCATGAGTCTTAATTTTCCGGCTTATTTTGAGATGGGCCTGTATAAGTTTATTAT-ATAGGAAAAACTAATATAAGCAAATAAGTCTCGAAATAAGGCTGAAAATT-AGAGCGTATGAAATATAAGCCTAAATCAGATAAGCTAACAAGCCCACAAATAAGCTTAAACAAACACCCTCTTAAGTGAACATATTGATGTGCTCTCATTTTCTCAATATTAGCAAAATTCTATTATGTGCTTCTAGATTTTT-AAAAATCACCTTACTAAAAATGAAAGTCTA-AAATTGAGAGTGAATATAACGTTTAAAAATTATGCTATATATAGTTTCTCTTTTGTGCTTATTTAGTGATAAATCATTGTTATTATTTCCCAAAGTGTATACAACAGTTTTTAATGGTGATTGGCCAACAAAACAAGAACAATAATCATTAGAAATTTGATAGTTTAGTCTGCTCAATGTTTTTTTCTCTACATTTTGGTAAAGAAAGTGATTATTATAGCTATAGAATATCATATTGTATTTTCCAAAAAAACTAGGATAAGTTTAAAAAATGTAAAAGGTAAAGAAGTGATGATATGAGGTGTAGTCAGTGATAAAGATTTGAGTTGTCCGGTAATTTTAGAGAAAGTTGTGTATAACAAGATTCACTCAGATTTCTTCTGTTCATTTTCACACCCATACCAGCTGGCACTGTTCCCAACTCGACACGTGTTGTACGGTCTGAATACAACCCTTTTGCTTTTACTAAACCCTAGCTAGTTCACGAGTGTAATATTTAATGCACACAAAAATTTGACTAGAAACATAGCTTTTGAAAAATGTACTTTGTTGGTTATCATATTTATTGTATTGGGTATGGTTTTGTTTAGGTGACAAATCAAGTGTTTAGGTTTGCTAAGAAGTCTGGTGCAAGTTACATCAACAAACCGAAAATGAGACACTATGTTCATTGTTACGCATTGCATTGTCTTGATGAGGAGGGGTCGAATGCGTTGAGGAGGGCTTATAAGGAGAGAGGAGAAAATGTTGGGGCATGGAGGCAGGCATGTTACAAGCCATTGGTGACTATCGCGGCTAGACAAGGTTGGGACATTGATGCTATATTTAACTCACATCCGCGTTTGTCTATATGGTATGTCCCAACCAAACTCA
>CiXX-LFY-3
TGTCGTGAGTTCTTGGTCCAAGTTCAGAACATTGCTAAAGAGAAAGGTGAAAAATGTCCTACAAAGGTATTGTCATTTTCCATTGTCCAACTTTTCATGTTACTATAATTCACATGAAGCTAAATGTTTTAGATTTGCTACATAATTG---ATGTGCTCTTTTAAAGAGTATTCCACTCTTTAAAATGTTCTATATTTGTAGAAAAGGTGCACTTCTTTTGTTTAACATAACCTAAAATCTTG--------------------------------------------TTTGTTTTTCGGCTTATATTTCATGAGTCTTAATTTTCCGGCTTATTTTGAGATGGGCCTTTATAAGTTTATTAT-ATAGGAAAAACTAATATAAGCACATAAGTCTCGAAATAAGGCTGAAAATT-AGAGCGTATGAAATATAAGCCTAAATCAGATAAGCTAACAAGCCCACAAATAAGCTTAAACAAACACCCTCTTAAGTGAACATATTGATGTGCTCTCACTTTCTCAATATTAGCAAAATTCTATTATGTGCTTCTAGATTTTT-AAAAATTACCTTACTAAAAATGAAAGTCTA-AAATTGAGAGTGAATATAACGTTTAAAAATTATGCTATATATAGTTTCTCTTTTGTGCTTATTTAGTGATAAATCATTGTTATTGTTTCCCAAAGTGTATACAACAGTTTTTAATGGTGATTGGCCAACAAAACAAGAACAATAATCATTAGAAATTTGATAGTTTAGTCTACTCAATGTTTTTTTCTCTACATTTTGGTAAAGAAAGTGATTATTATAGCTATAGAATATCATATTGTATTTTCCAAAAAAACTAGGATAAGTTTAAAATATGTAAAAGGTAAAGAAGTGATGATATGAGGTGTAGTCAGTGATAAAGATTTGAGTTGTCCGGTAATTTTAGAGAAAGTTGTGTATAACAAGATTCACTCAGATTTCTTCTGTTCATTTTCACACCCATACCAGCTGGCACTGTTCCCAACTCGACACGTGTTGTACGGTCTGAATACAACCCTTTTGCTTTTACTAAACCCTAGCTAGTTCACGAGTGTAATATTTAATGCACACAAAAATTTGACTAGAAACATAGCTTTTGAAAAATGTACTTTGTTGGTTATCATATTTATTGTATTAGGTATGGTTTTGTTTAGGTGACAAATCAAGTGTTTAGGTTTGCTAAGAAGTCTGGTGCAAGTTACATCAACAAACCGAAAATGAGACACTATGTTCATTGTTACGCATTGCATTGTCTTGATGAGGAGGGGTCGAATGCGTTGAGGAGGGCTTATAAGGAGAGAGGAGAAAATGTTGGGGCATGGAGGCAGGCATGTTACAAGCCATTGGTGACTATCGCGGCTAGACAAGGTTGGGACATTGATGCTATATTTAACTCACATCCGCGTTTGTCTATATGGTATGTCCCAACCAAACTCA
>CiMZ-LFY-1
TGTCGTGAGTTCTTGGTCCAAGTTCAGAACATTGCTAAAGAGAAAGGTGAAAAATGTCCTACAAAGGTATTGTCATTTTCCATAGTCCAACTTTTCATGTTACTATAATTCACAAGAAGCTAAATGCTTTAGATTTGCTACATAATTG---ATGTGCTCTTTTAAAGAGTATTCCACTCTTTAAAATGTTCTATATTTGTAGAAAAGGTGCACTTCTTTTATTTAACATAACATAAAATCTTA---GGTGTCTATTTAAGCT--TATATG--TGGCTTATTAGCTTATTTGTTTTTTGGCTTATATTTCGTAAGTCCTAATTCTCCGACTTATTTTGA----------TATAAGTTTATTATGATATGATAAACTCATATAAACTTATAAGTCTCTAAATAAGCTGGAAAATT-GAGGCTTATAAAATATAAGCCGAAATCAGATAAGCTTATAAGCTCATATATAAACTTAAACAAACACCCTCTTAAGTGAACATATTGATGTGCTCTCACTTTCTCTGTATTAGCAAAATTCT------TGCTTCTA------------------------------------TATAAATTAAGAGTGAACATAACGTTTAAAAAATATGCTATATATAGTTTCTCTTTTGTGCTTATTTAGTGATAAATCATTGTTATTGTTTCCCAAAGTGTATACAACAGTTTTTAATGGTGATTGGCCAACAAAACAAGAACTATAATCATTAGAAATTTGATAGTTTAGTCTACTGAATGGTTTTTTCTCTACATTTTGGTAAAGAAAGTGATTATTGTAGCTATAGAATATCATATTGTATTTTCCAAAAAAACTAGGATAAGTTTAAAAAATGTAAAAGGTAAAGAAGTGATGATATGAGGTATAGTCAGTGATAAAGATTTGAGTTGTCCGGTAATTTTAGAGAAAGTTGTGTATAACAAGATTCACTCAGATTTCTTCTGTTCATTTTCACACTCATACCAGCTGGCACTGTTCCCAACTCGACACGTGTTGTACGGTCTGAAAACAACTCTTTTGCTTTTACTAAACCCTAGCTAGTTCACGAGTGTAATATTTAATACATACAAAATTTTGACTAGAAACATAACTTTTGAAAAATGTACTTTGTTGGTTATCCTATTTATTGTATTGGGTATGGTTTTGTTTAGGTGACAAATCAAGTGTTTAGGTTTGCTAAGAAGGCTGGTGCAAGTTATATCAACAAGCCGAAAATGAGACACTATGTTCATTGTTACGCGTTGCATTGTCTTGATGAGGAGGGGTCGAATGCGTTGAGGAGGGCTTTTAAGGAGAGAGGAGAAAATGTTGGCGCATGGAGGCAGGCATGTTACAAGCCACTGGTGACTATCGCGGCTAGACAAGGTTGGGACATTGATGCTATATTTAACTCACATCCGCGTTTGTCTATATGGTATGTCCCAACCAAACTCA
>CiMZ-LFY-2
TGTCGTGAGTTCTTGGTCCAAGTTCAGAACATTGCTAAAGAGAAAGGTGAAAAATGTCCTACAAAGGTATTGTCATTTTCCATTGTCCAACTTTTCATGTTACTATAATTCACATGAAGCTAAATGTTTTAGATTTGCTACATAATTG---ATGTGCTCTTTTAAAGAGTATTCCACTCTTTAAAATGTTCTATATTTGTAGAAAAGGTGCACTTCTTTTGTTTAACATAACCTAAAATCTTG--------------------------------------------TTTGTTTTTCGGCTTATATTTCATGAGTCTTAATTTTCCGGCTTATTTTGAGATGGGCCTTTATAAGTTTATTAT-ATAGGAAAAACTAATATAAGCACATAAGTCTCGAAATAAGGCTGAAAATT-AGAGCGTATGAAATATAAGCCTAAATCAGATAAGCTAACAAGCCCACAAATAAGCTTAAACAAACACCCTCTTAAGTGAACATATTGATGTGCTCTCACTTTCTCAATATTAGCAAAATTCTATTATGTGCTTCTAGATTTTT-AAAAATTACCTTACTAAAAATGAAAGTCTA-AAATTGAGAGTGAACATAACGTTTAAAAATTATGCTATATATAGTTTCTCTTTTGTGCTTATTTAGTGATAAATCATTGTTATTGTTTCCCAAAGTGTATACAACAGTTTTTAATGGTGATTGGCCAACAAAACAAGAACAATAATCATTAGAAATTTGATAGTTTAGTCTACTCAATGTTTTTTTCTCTACATTTTGGTAAAGAAAGTGATTATTATAGCTATAGAATATCATATTGTATTTTCCAAAAAAACTAGGATAAGTTTAAAAAATGTAAAAGGTAAAGAAGTGATGATATGAGGTGTAGTCAGTGATAAAGATTTGAGTTGTCCGGTAATTTTAGAGAAAGTTGTGTATAACAAGATTCACTCAGATTTCTTCTGTTCATTTTCACACCCATACCAGCTGGCACTGTTCCCAACTCGACACGTGTTGTACGGTCTGAATACAACCCTTTTGCTTTTACTAAACCCTAGCTAGTTCACGAGTGTAATATTTAATGCACACAAAAATTTGACTAGAAACATAGCTTTTGAAAAATGTACTTTGTTGGTTATCATATTTATTGTATTGGGTATGGTTTTGTTTAGGTGACAAATCAAGTGTTTAGGTTTGCTAAGAAGTCTGGTGCAAGTTACATCAACAAACCGAAAATGAGACACTATGTTCATTGTTACGCATTGCATTGTCTTGATGAGGAGGGGTCGAATGCGTTGAGGAGGGCTTATAAGGAGAGAGGAGAAAATGTTGGGGCATGGAGGCAGGCATGTTACAAGCCATTGGTGACTATCGCGGCTAGACAAGGTTGGGACATTGATGCTATATTTAACTCACATCCGCGTTTGTCTATATGGTATGTCCCAACCAAACTCA
>CiGY-LFY-1
TGTCGTGAGTTCTTGGTCCAAGTTCAGAACATTGCTAAAGAGAAAGGTGAAAAATGTCCTACAAAGGTATTGTCATTTTCCATTGTCCAACTTTTCATGTTACTATAACTCACATGAAGCTAAATGTTTTAGATTTGCTACATAATTG---ATGTGCTCTTTTAAAGAGTATTCCACTCTTTAAAATGTTCTATATTTGTAGAAAAGGTGCACTTCTTTTGTTTAACATAACCTAAAATCTTG--------------------------------------------TTTGTTTTTCGGCTTATATTTCATGAGTCTTAATTTTCCGGCTTATTTTGAGATGAGCCTTTATAAGTTTATTAT-ATAGGAAAAACTAATATAAGCACATAAGTCTCGAAATAAGGCTGAAAATT-AGAGCGTATGAAATATAAGCCTAAATCAGATAAGCTAACAAGCCCACAAATAAGCTTAAACAAACACCCTCTTAAGTGAACATATTGATGTGCTCTCACTTTCTCAATATTAGCAAAATTCTATTATGTGCTTCTAGATTTTT-AAAAATTACCTTACTAAAAATGAAAGTCTA-AAATTGAGAGTGAATATAACGTTTAAAAATTATGCTATATATAGTTTCTCTTTTGTGCTTATTTAGTGATAAATCATTGTTATTGTTTCCCAAAGTGTATACAACAGTTTTTAATGGTGATTGGCCAACAAAACAAGAACAATAATCATTAGAAATTTGATAGTTTAGTCTACTCAATGTTTTTTTCTCTACATTTTGGTAAAGAAAGTGATTATTATAGCTATAGAATATCATATTGTATTTTCCAAAAAAACTAGGATAAGTTTAAAAAATGTAAAAGGTAAAGAAGTGATGATATGAGGTGTAGTCAGTGATAAAGATTTGAGTTGTCCGGTAATTTTAGAGAAAGTTGTGTATAACAAGATTCACTCAGATTTCTTCTGTTCATTTTCATATCCATACCAGCTGGCACTGTTCCCAACTCGACACGTGTTGTACGGTCTGAAAACAACCCTTTTGCTTTTACTAAACCCTAGCTAGTTCACGAGTGTAATATTTAATGCGCACAAAAATTTGACTAGAAACATAGCTTTTGAAAAATGTACTTTGTTGGTTATCATATTTATTGTATTGGGCATGGTTTTATTTAGGTGACAAATCAAGTGTTTAGGTTTGCTAAGAAGGCTGGTGCAAGTTACATCAACAAGCCGAAAATGAGACACTATGTTCATTGTTACGCGTTGCATTGTCTTGATGAGGAGGGGTCGAATGCGCTGAGGAGGGCTTATAAGGAGAGGGGGGAAAATGTTGGGGCATGGAGGCAGGCATGTTACAAGCCATTGGTGACTATCGCGGCTAGGCAAGGTTGGGACATTGATGCTATATTTAACTCACATCCGCGTTTGTCTATATGGTATGTCCCAACCAAACTCA
>Cv-LFY-1
TGTCGTGAGTTCTTGGTCCAAGTTCAGAACATTGCTAAAGAGAAAGGTGAAAAATGTCCTACAAAGGTATTGTCATTTTCCATTGTCCAACTTTTCATGTTACTATAATTCACAACAAGCTAAATGTTTTAGATTTGCTGCATA--------------CTTTTAAAGAGTATTCCACTCTTTAAAATGTTCTATATTTGTAGAAAAGGTGCACTTCTTTTGTTTAACATAACCTAAAATTTTAGGGGGTGTTTGTTTAAGCTTATATATG--TGTCTTATGAGCTTATTTGTTTTTCGGCTTATATATTGAAAGTCTTAATTTTTCGACTTATTTTGATACGGGCTTATATAAGTTTATTATGATATGATAAACTCATATAAGCCCATAAATCTCTAAATAAGCCGGAAATTG-GAGGGTTATAAAATATAAGCTCAAATAAGATAAGCTCCTAAACCCACATATAAGCTTGAACAAACACCCCTTAAAGTGAACATATTGATGTGCTCTCACTTTCTCAGTACCAGCAAAATTCTATTATGTGCTTCTA------------------------------------TTTAAATTAAGAGTGAACATAACGTTTAAAAAATATGCTATATATAGTTTCTCTTTTGTGCTTATTTAGTGATATATCATTGTTATTGTTTCCCAAAGTGTATACAACAGTTTTTAATGGTGATTGGCCAACAAAACAAGAACTATAATCATTAGAAATTTGGTAGTTTAGTCTACTCGATGGTTTTTTCTCTACATTTTGGTAAAGAAAGTGATTATTATAGCTACAGAATATCATATTGTATTTTCCAGAAAAACTAGGATAAGTTTAAAAAATGTAAAAGGTAAAGAAGTGATGATATGAGGTGTAGTCAGTGATAAAGATTTGAGTTGTCCGGTAATTTTAGAGAAAGTTGTGTATAACAAGATTCACTCAGATTTCTTCTGTTCATTTTCACACCCATACCAGCTGGCACTGTTCCCAACTCGACACGTGTTGTACGGTCTGAAAACAACCCTTTTGCTTTTACTAAACCCTAGCTAGTTCACGAGTGTAATATTTAATGCACACAAAAATTTGACTAGAAACATAGCTTTTGAAAAATGTACTTTGTTGGTTATCATATTTATTGTATTGGGTATGGTTTTGTTTAGGTGACAAATCAAGTGTTTAGGTTTGCTAAGAAGTCTGGTGCAAGTTATATCAACAAGCCGAAAATGAGACACTATGTTCATTGTTACGCGTTGTATTGTCTTGATGAGGAGGGGTCGAATGCGCTGAGGAGGGCTTATAAGGAGAGAGGAGAAAATGTTGGGGCATGGAGGCAGGCATGTTACAAGCCATTGGTGACTATCGCGGCGAGACAAGGTTGGGACATTGATGCTATATTTAACTCACATCCGCGTTTGTCTATATGGTATGTCCCAACCAAACTCA
>Cv-LFY-2
TGTCGTGAGTTCTTGGTCCAAGTTCAGAACATTGCTAAAGAGAAAGGTGGAAAATGTCCTACAAAGGTATTGTCATTTTCCATTGTCCAACTTTTCATGTTACTATAATTCACATGAAGCTAAATGTTTTAGATTTGCTACATAATTG---ATGTGCTCTTTTAAAGAGTATTCCACTCTTTAAAATGTTCTATATTTGTAGAAAAGGTGCACTTCTTTTGTTTAACATAACCTAAAATCTTG--------------------------------------------TTTGTTTTTCGGCTTATATTTCATGAGTCTTAATTTTCCGGCTTATTTTGAGATGGGCCTTTATAAGTTTATTAT-ATAGGAAAAACTAATATAAGCACATAAGTCTCGAAATAAGGCTGAAAATT-AGAGCGTATGAAATATAAGCCTAAATCAGATAAGCTAACAAGCCCACAAATAAGGTTAAACAAACACCCTCTTAAGTGAACATATTGATGTGCTCTCACTTTCTCAATATTAGCAAAATTCTATTATGTGCTTCTAGATTTTT-AAAAATTACCTTACTAAAAATGAAAGTCTA-AAATTGAGAGTGAACATAACGTTTAAAAATTATGCTATATATAGTTTCTCTTTTGTGCTTATTTAGTGATAAATCATTGTTATTGTTTCCCAAAGTGTATACAACAGTTTTTAATGGTGATTGGCCAACAAAACAAGAACAATAATCATTAGAAATTTGATAGTTTAGTCTACTCAAGGTTTTTTTTTCTACATTTTGGTAAAGAAAGTGATTATTATAGCTATAGAATATCATATTGTATTTTCCA-AAAAACTAGGATAAGTTTAAAAATTGTAAAAGGTAAAGAAGTGATGATATGAGGTGTAGTCAGTGATAAAGATTTGAGTTGTCCGGTAATTTTAGAGAAAGTTGTGTATAACAAGATTCACTCAGATTTCTTCTGTTCATTTTCACACCCATACCAGCTGGCACTGTTCCCAACTCGACACGTGTTGTACGGTCTGAATACAACCCTTTTGCTTTTACTAAACCCTAGCTAGTTCACGAGTGTAATATTTAATGCACACAAAAATTTGACTAGAAACATAGCTTTTGAAAAATGTACTTTGTTGGTTATCATATTTACTGTATTGGGTATGGTTTTGTTTAGGTGACAAATCAAGTGTTTAGGTTTGCTAAGAAGGCTGGTGCAAGTTATATCAACAAGCCGAAAATGAGACACTATGTTCATTGTTACGCGTTGCATTGTCTTGATGAGGAGGGGTCGAATGCGCTGAGGAGGGCTTATAAGGAGAGAGGAGAAAATGTTGGGGCATGGAGGCAGGCATGTTACAAGCCATTGGTGACTATCGCGGCGAGACAAGGTTGGGACATTGATGCTATATTTAACTCACATCCGCGTTTGTCTATATGGTATGTCCCAACCAAACTCA
>Cv-LFY-3
TGTCGTGAGTTCTTGGTCCAAGTTCAGAACATTGCTAAAGAGAAAGGTGAAAAATGTCCCACAAAGGTATTATCATTTTCCATTGTCCACCTTTTCATGTTATTATAATTCACAAGAAGCTAAATGTTTTAGATTTGCTACATAATTG---ATGTGCTCTTTTAAAGAGTATTCCACTCTTTAAAATGCTTTATATTTGTAAAAAAGGTGCACTACTTTTGTTTAACATAACCTATAATCTTATGGGATGTTTGTTTAAGTT--TATATA--TGTCTTATGAGCTTATTTGTTTTTTGGCTTATATTTCATAAGTCCTAATTTTCCGACTTATTTTGATACGGGCTTATATAAGTTTATTATGATATGATAAACTCATATAAGCCCATAAATCTCTAAATAAGCCGGAAAATTGGAGGCTTATAAAATATAAGCCGAAATCAGATAAGCTCCTAAACTCACATATAAGCTTAAACAAACACCCTTTAAAGTGAACATATTGATGTGCTCTCACTTTCTCAGTATTAGCAAAATTCTATTATGTGCTTCTA------------------------------------TATAAATTAAGAGTGAACATAACGTTTAAAAAATATGCTATATATAGTTTCTCTTTTGTGTTTATTTGCAGATAAATCATTGTTATTGTTTCCCGAAGTGTATGCAACAGTTTTTAATGGTGATTGGACAACAAAACAAGAACTATAATCATTAGAAATTTGATAGTTTAGTCTACTCAATGGTTTTTTCTCTACATTTTGGTAAAGAAAGTGATTATTATAGCTATAGAATATCATATTGTATTTTCCAAAAAAACTAGGATAAGTTTAAAAAATGTAAAAGGTAAAGAAGTGATGATATGAGGTGTAGTCAGTGATAAAGATTTGAGTTGTCCGGTAATTTTAGAGAAAGTTGTGTATAACAAGATTCACTCAGATTTCTTCTGTTCATTTTCACACCCATACCAGCTGGCACTGTTCCCAACTCGACACGTGTTGTACGGTCTGAATACAA-CCTTTTGCTTTTACTAAACCCTAGCTAGTTCACGAGTGTAATATTTAATG--CACAAAAATTTGACTAGAAACATAGCTTTTGAAAAATGTACTTTGTTGGTTATCATATTTATTGTATTCGGCATGGTTTTGTTTAGGTGACAAATCAAGTGTTTAGGTTTGCTAAGAAAGCTGGTGCAAGTTATATCAACAAGCCGAAAATGAGACACTATGTTCATTGTTACGCGTTGCATTGTCTTGATGAGGAGGGGTCGAATGCGCTGAGGAGGGCTTATAAGGAGAGAGGAGAAAATGTTGGGGCATGGAGGCAGGCATGTTACAAGCCATTGGTGACTATCGCGGCGAGACAAGGTTGGGACATTGATGCTATATTTAACTCACATCCGCGTTTGTCTATATGGTATGTCCCAACCAAACTC-
>Ot-LFY-1
GATTGTGAGTTCTTGGTCCAAGTTCAGAACATTGCTAAAGAGAAAGGTGAAAAATGTCCTACAAAGGTATTATCATTTTCCATTGTCCACCTTTTCATGTTATTATAATTCACAAGAAGCTAAATGTTTTAGATTTGCTACATAATTG---ATGTGCTCTTTTAAAGAGTATTCCACTCTTTAAAATGCTCTATATTTGTAGAAAAGGTGCACTACTTTTGTTTAACATAACCTATAATCTTATGGGATGTTTGTTTAAGTT--TATATA--TGTCTTATGAGCTTATTTGTTTTTTGACTTATATTTCGTAAGTCCTAATTTTCCTACTTATTTTGATACGGGCTTATATAAATTTATTATGATATGATAAACTCATATAAGCCCATAAATCTCTAAATAAACCGGAAAATTGGAGGCTTATAAAATATAAGCCGAAATCAGATAAGCTCTTAAACCCACATATAAGCTTAAACAAACACCC-TTAAAGTGAACATATTGATGTGCTCTCACTTTCTCAGTATTAGCAAAATTCTATTATGTGCTTCTA------------------------------------TATAAATTAAGAGTGAACATAACGTTTAAAAA-TATGCTATATATAGTTTCTCTTTTGTGCTTATTTAGTGTTAAATCATTGTTATTGTTTCCCAAAGTGTATACAACAGTTTTTAATGGTGATTGGCCAACAAAACAAGAACTATAATCATTAGAAATTTTATAGTTTAGTCTACTCAATGGTTTTTTCTCTTCATTTTGGTAAAGAAAGTGATTATTATAGCTATAGAATATCATATTGKATTTTCCAAAAAAACTAGGATAAGTTTAAAAAATGTAAAAGGTAAAGAAGTGATGATATGAGGTGTAGTCAGTGATAAAGATTTGAGTTGTCCGGTAATTTTAGAGAAAGTTGTGTATAACATGATTCACTCAGATTTCTTCTGTTCATTTTCACACCCATACCAGCTGGCACTGTTCCCAACTCGACACGTGTTGTACGGTCTGAAAACAGCCCTTTTGCTTTTACTAAACCCTAGCTAGTTCACGAGTGTAATATTTAATGCACACAAGAATTTGACTAGAAACATAGCTTTTGAAAAATGTACTTTGTTGGTTATCCTAATTATTGTATTGGGTGTGGTTTTGTTTAGGTGACAAATCAAGTGTTTAGGTTTGCTAAGAAGGCTGGTGCAAGTTATATCAACAAGCCGAAAATGAGACACTATGTTCATTGTTACGCGTTGCATTGTCTTGATGAGGAGGGGTCGAATGCGTTGAGGAGGGCTTATAAAGAGAGAGGAGAAAATGTTGGGGCATGGAGGCAGGTATGTTACAAGCCATTGGTGACTATTGCGGCTAGACAAGGTTGGGACATTGATGCTATATTTAACTCACATCCGCGTTTGTCTATATGGTATGTCCCAACCAAACTCA
>Ol-LFY-1
TGTCGTGAGTTCTTGGTCCAAGTTCAGAACATTGCTAAAGAGAAAGGTGAAAAATGTCCTACAAAGGTATTGTCATTTTCCATTGTTCACCTTTTCATGTTACTATAATTCACAAGAAGCTAAATGTTTTAGATTTGCTACATAATTG---ATGTGCTCTTTTAAAGAGTATTCCACTCTTTAAAATGTTCTATATTTGTAGAAAAGGTGCACTTCTTTTGTTTAACATAACCTAAAATCTTG--------------------------------------------TTTGTTTTTCGGCTTATATTTCATGAGTCTTAATTTTCCGGCTTATTTTGAGACGGGCTTTTATAAGTTTATTAT-ATAGGAAAAACTAATATAAGCACATAAGTCTCGAAATAAGGCTGAAAATT-AGAGCATATGAAATATAAACCGAAATCAGATAAGCTAACAATCCCACAAATAAGCTTAAACAAACCCCTCTTAAAGTGAACATATTGATGTGCTCTCACTTTCTCAATTTTAGCAAAATTCTATTATGTGCTTCTAGATATTTAAAAAATTACTGTACTAAAAATGAAAGTCTATAAATTGAGAGTGAACATAACGTTTAACAAATATGCTATATATAGTCTCTCTTTTGTGCTTATTTAGTGATAAATCATTGTTATTGTTTCCCAAAGTGTATACAACAGTTTTTAATGGTGATTGGCCAACAAAACAAGAACTATAATCATTAGAAATTTGATAGTTTAGTCTACTCAATGGTTTTTTCTCTACATTTTGGTAAAGAAAGTGATTATTATAGCTATAGAATATCATATTGTATTTTCCAAAAAAACTAGGATAAGTTTAAAAAATGTAAAAGGTAAAGAAGTGATGATATGAGGTGTAGTCAGTGATAAAGATTTGAGTTGTCCGGTAATTTTAGAGAAAGTTGTGTATAACATGATTCACTCAGATTTCTTCTGTTCATTTTCACACCCATACCAGCTGGCACTGCTCCCAACTCGACACGTGTTGTACGGTCTGAAAACAACCCTTTTGCTTTTACTAAACCCTAGCTAGTTCACGAGTGTAATATTTAATGCACACAAGAATTTGACTAGAAACATAGCTTTTGAAAAATGTACTTTGTTGGTTATCCTAATTATTGTATTGGGTGTGGTTTTGTTTAGGTGACAAATCAAGTGTTTAGGTTTGCTAAGAAGGCTGGTGCAAGTTATATCAACAAGCCGAAAATGAGACACTATGTTCATTGTTACGCGTTGCATTGTCTTGATGAGGAGGGGTCGAATGCGTTGAGGAGGGCTTATAAAGAGAGAGGAGAAAATGTTGGGGCATGGAGGCAGGTATGTTACAAGCCATTGGTGACTATTGCGGCTAGACAAGGTTGGGACATTGATGCTATATTTAACTCACATCCGCGTTTGTCTATATGGTATGTCCCAACCAAACTCG
>Cm-LFY-1
TGTCGTGAGTTCTTGGTCCAAGTTCAGAACATTGCTAAAGAGAAAGGTGAAAAATGTCCTACAAAGGTATTGTCATTTTCCATTGTCCAACTTTTCATGTTACTATAATTCACAAGAAGCTAATTGTTTTAGATTTGCTACATATTTA-TAATGTGCTCTTTTAAAGAGTATTCCACTCTTTAAAATGTTCTATATTTGTAGAAAAGGTGCACTACTTTTGTTTAACATAACCTATAATCTTATGGGGTGTCTCTTTAAGCT--TATATG--TGGCTTATGAGCTTATTTGTTTTTTGGCTTATATTTCTTAAGTCTTAATTTTCCGACTTATTTTAATACGGGCTTATATAAATTTATTATGATATGATAAACTCATATAAGCCTATAAATCTCTAAATAAGCCGGAAAATT-GAGGCTTATAAAATATAAGTCGAAATCAGATAAGCTCATA-------------------ATAAACACCCCTT--AGTGAACATATTGATGTGCTCTCACTTTCTCAATATTAGCAAAATTCTATTATGTGCTTCTAGATATTTAAAAAATTACTGTA--AAAAATGAAAGTCTATAAATTGAGAGTGAACATAAAGTTTAAAAAATATGCTATATATAGTTTCTCTTTCGTGCTTATTTAGTGATAAATCCTTGTTATTGTTTCCCGAAGTGAATACAACAGTTTTTAATGGTGATTGGCCAACAAAACAAGAACTATAATCATTAGAAATTTGATAGTTTAGTCTACTCAATGGTTTTTTCTCTACATTTTGGTAAAGAAAGTGATTATTATAGCTATAGAATATCATATTGTATTTTCCAAAAAAATTAGGATAAGTTTAAAAAATGTAAAAGGTAAAGAAGTGATGATATGAGGTGTAGTCAGTGATAAAGATTTGAGTTGTCCGGTAATTTTAGAGAAAGTTGTGTATAACAAGATTCACTCAGATTTCTTCAGTTCATTTTCACACTCATACCAGCTGGCACTTTTCCCAACTCGACACGTGTTGTACGGTCTGAAAACAACCCTTTTGCTTTTACTAAACCCTAGCTAGTTCACGAGTGTAATATTTAATGCACACAAAAATTTGACTAGAAACATAGCTTTTGAAAAATGTACTTTGTTGGTTATCATATTTATTGTATTGGGTATGGTTTTGTTTAGGTGACAAATCAAGTGTTTAGGTTTGCTAAGAAGGCTGGTGCAAGTTACATCAACAAGCCGAAAATGAGACATTATGTTCATTGTTACGCGTTGCATTGTCTTGATGAGGAGGGGTCGAATGCGTTGAGGAGGGCTTATAAGGAGAGAGGAGAAAATGTTGGGGCATGGAGGCAGGCATGTTACAAGCCGTTGGTGACTATTGCGGCTAGACAAGGTTGGGACATTGATGCTATATTTAACTCACATCCGCGTTTGTCTATATGGTATGTCCCAACCAAACTCA
>Cm-LFY-2
TGTCGTGAGTTCTTGGTCCAAGTTCAGAACATTGCTAAAGAGAAAGGTGAAAAATGTCCTACAAAGGTATTGTCATTTTCCATTGTCCAACTTTTCATGTTACTATAATTCACAAGAAGCTAAATGTTTTAGATTTGCTACATA--------------CTTTTAAAGAGTATTCCACTCTTTAAAATGTTCTATATTTGTAGAAAAGGTGCACTTCTTTTGTTTAACATAACATAAAATCTTA-GGGGTGTCTCTTTAAGCT--TATATG--TGGCTTATGAGCTTATTTGTTTTTTGGCTTATATTTCATAAGTCTTAATTTTCTGGTTTATTTTAAGACGGGCTTATATAAGTTTATTATGATATGATAAACTCATATAAGCTCATAAGTCTCTAAATAAGCCGGAAAATT-AAGACTTATAAAATATAAACTGAAATCAGATAAGCTTATAAGCTTACATATAAGCTTAAACAAACACCCCTTAAAGTGAACATATATATGTGCTCTCACTTTCT----ATTAGCAAAATTCTCTTATGTGCTTCTAAATTTTTAAAAAATTACTTTACTAGAAATGAAAGTCTATAAATTGAGAGTGAACATAACTTTTAAAAAATATGCTATATATAGTTTCTCTTTTGTGCTTATTTAGTGATAAATCATTGTTATTGTTTCCCAAAGTGTATACAACAGTTTTTAATGGTGATTGGCCAACAAAACAAGAACTATAATCATTAGAAATTTGATAGTTTAGTCTACTCAATGGTTTTTTCTCTACATTTTGGTAAAGAAGTTGATTATTATAGCTATAGAATATCATATTGTATTTTCCAAAAAAACTAGGATAAGTTTAAAAAATGTAAAAGGTAAAGAAGTGATGATATGAGGTGTAGTCAGTGATAAAGATTTGAGTTGTCCGGTAATTTTAGAGAAAGTTGTGTATAACAAGATTCACTCAGATTTCTTCTGTTCATTTTCACACTCATACCAGCTGGCACTTTTCCCAACTCGACACGTGTTGTACGGTCTGAAAACAACCCTTTTGCTTTTACTAAACCCTAGCTAGTTCACGAGTGTAATATTTAATGCACTCAAAATTTTGACTAGAAACATAGCTTTTGAAAAATGTACTTTGTTGGTTATCATATTTATGGTATTGGGTATGGTTTTGTTTAGGTGACAAATCAAGTGTTTAGGTTTGCTAAGAAGGCTGGTGCAAGTTATATCAACAAGCCGAAAATGAGACACTATGTTCATTGTTACGCGTTGCATTGTCTTGATGAGGAGGGGTCGAATGCGTTGAGGAGGGCTTATAAGGAGAGAGGAGAAAATGTTGGGGCATGGAGGCAGGCATGTTACAAGCCATTGGTGACTATTGCGGCTAGACAAGGTTGGGACATTGATGCTATATTTAACTCACATCCGCGTTTGTCTATATGGTATGTCCCAACCAAACTCA
>Cmo-LFY-1
TGTCGTGAGTTCTTGGTCCAAGTTCAGAACATTGCTAAAGAGAAAGGTGAAAAATGTCCTACAAAGGTATTGTCATTTTCCATTGTCCAACTTTTCATGTTACTATAATTCACAACAAGCTAAATGTTTTAGATTTGCTACATA--------------CTTTTAAAGAGTATTCCACTCTTTAAAATGTTCTATATTTGTAGAAAAGGTGCACTTCTTTTGTTTAACATAACCTAAAATTTTA-GGGGTGTTTGTTTAAGCTTATATATG--TGTCTTATGAGCTTATTTGTTTTTTGGCTTATATATCGAAAGTCTTAATTTTCCGACTTATTTTTATACGGGCTTATATAAGTTTATTATGATATGATAAACTTATATAAGCCCATAAATCTCTAAATAAGCCGGAAACT--GAGGCTTATAAAATATAAGCTGAAATAAGATAAGCTCCTAAACCTACATATAAGCTTAAACAAACACCCCTTAAAGTGAACATATTGATGTGCTCTCACTTTCTCAGTATTAGCAAAATTCTATTATGTGCTTCTA------------------------------------TATAAATTAAGAGTGAACATAACGTTTAAAAAATATGCTATATATAGTTTCTCTTTTGTGCTTATTTAGTGATAAATCATTGTTATTGTTTCCCGAAGTGAATACAACAGTTTTTAATGGTGATTGGCCAACAAAACAAGAACTATAATCATTAGAAATTTGATAGTTTAGTCTACTCAATGGTTTTTTCTCTACATTTTGGTAAAGAAACTGATTATTATAGCTATAGAATATCATATTGTATTTTCCAAAAAAACTAGGATAAGTTTAAAAAATGTAAAAGGTAAAGAAGTGATGATATGAGGTGTAGTCAGTGATAAAGATTTGAGTTGTCCGGTAATTTTAGAGAAAGTTGTGTATAACAAGATTCACTCAGATTTCTTCTGTTCATTTTCACACTCATACCAGCTGGCACTGTTCCCAACTCGACACGTGTTGTACGGTCTGAAAACAACCCTTTTGCTTTTACTAAACCCTAGCTAGTTCACGAGTGTAATATTTAATGCACACAAAAATTTGACTAGAAACATAGCTTTTGAAAAATGTACTTTGTTGGTTATCATATTTATTGTATTGGGTATGGTTTTGTTTAGGTGACAAATCAAGTGTTTAGGTTTGCTAAGAAGTCTGGTGCAAGTTATATCAACAAGCCGAAAATGAGACACTATGTTCATTGTTACGCGTTGCATTGTCTTGATGAGGAGGGGTCGAATGCGTTGAGGAGGGCTTATAAGGAGAGAGGAGAAAATGTTGGCGCATGGAGGCAGGCATGTTACAAGCCATTGGTGACTATCGCGGCTAGACAAGGTTGGGACATTGATGCTATATTTAACTCACATCCGCGTTTGTCTATATGGTATGTCCCAACCAAACTCA
>Cor-LFY-1
TGTCGTGAGTTCTTGGTCCAAGTTCAGAACATTGCTAAAGAGAAAGGTGAAAAATGTCCTACAAAGGTATTGTCATTTTCCATTGTCCAACTTTTCATGTTACTATAATTCACAACAAGCTAAATGTTTTAGATTTGCTACATAATTG---ATCTGCTCTTTTAAAGAGTATTCCACTCTTTAAAATGTTCTCTATTTGTAGAAAAGGTGCACTTCTTTCGTTTAACATAACAGAAAATCTTAGGGGATGTT--GTTAAACT--TGTACG--TGGCTTATTAGCTTATTTGTTTTTCGGCTTATAAATCATAAGTCTTAGTTTCGGCCTTTATTTTGAGACGGTCTTATATAACTTTATTATTATATGATAAAATTATATAAGTCCATAAATCTCTAAATAAGCCGGAAAATT-TAAGCTTGTGAAATATAAACAAATACCAGATAAGCTCATAAGCCCACATATAAGCTTGAACAAACACCTCATAAAGTGAACATATTGATGTGCTCTCACTTTCTCAATATTAGCAAAATTCTATTATGTGCTTCTAGATTTTTAAAAAATTACTTTACTAAAAATGAAAGTCTATAAATTGAGAGTGAACATAACATTTAAAAAATATGCTACATATAGTTTCTCTTTTGTGCTTATTTAGTGATAAATCATTGTTATTGTTTCCCAAAGTGTATACAACAGTTTTTAAAGGTGATTAGCCAACAAAACAAGAACTATAATCATTAGAAATTTGATAGTCTAGTCTATACAATGGTTTTTTCTCTACATTTTGGTAAAGAAAGTGATTATTATAGCTATAGAATATCATATTGCATTTTCCAAAAAAACTAGGATAAGTTTAAAAAATGTAAAAGGTAAAGAAGTGATGATATGAGGTGTTGTCAGTGATAAAGATTTGAGTTGTCCGGTAATTTTAGAGAAAGTTGTGTATAACAAGATTCACTCAGATTTCTTCTGTTCATTTTCACACCCATACTAGCTGGCACTGTTCCCAACTCGACACGTGTTGTACGGTCTGAAAACAACCCTTTTGCTTTTACTAAACCCTAGCTAGTTCACGAGTGTATTATATAATACACATAAAAATTTGACTAGAAACATAACTTTTGAAAAATGTACTTTGTTGGTTATCATATTTATTGTATTGGGTATGGTTTTGTTTAGGTGACAAATCAAGTGTTTAGGTTTGCTAAGAAGGCTGGTGCAAGTTATATTAACAAGCCGAAAATGAGACACTATGTTCATTGTTACGCGTTGCATTGTCTTGATGAGGAGGGGTCGAATGCGTTGAGGAGGGCTTATAAGGAGAGAGGAGAAAATGTTGGGGCATGGAGGCAGGCATGTTACAAGCCGTTGGTGACTATTGCGGCTAGACAAGGTTGGGACATTGATGCTATATTTAACTCACATCCGCGTTTGTCTATATGGTATGTCCCAACCAAACTCA
>Csi-LFY-1
TGTCGTGAGTTCTTGGTCCAAGTTCAGAACATTGCTAAAGAGAAAGGTGAAAAATGTCCTACAAAGGTATCGTCATTTTCCATTGTCCAACTTTTCATGTTACTATAATTCACAAGAAGCTAAATGTTTTAGATTTGCTACATAATTG---ATGTGCTCTTTTAAAGAGTATTCCACTCTTTAAAATGTTCTATATTTGTAGAAAAGGTGCACTTATTTTGTTTAACATAACATAAAATCTTAATGGGTGTTTGTTTAAGCT--TATATG--TGGCTTATGAGCTTATTTATTATTCGGCTTATATTTTATAAGTTATATTTTTCCGGCTTATTTTGCGACGGATTTATATAAGTTTATTATAATGTGATAAACTAATATAAGCCTATAAATCTCTAAATAAGCCTGAAAATT-AGAGCAGATAAAAAATAAACCGAAATCAGATAAGCTCATTAGCCCGCAAATAAGCTTAAACAAACACCCTCTTAAGTGAACATATTGATGTGCTCTCACTTTCTCAATATTAGCAAAATTCTATTATGTGCTTCTAGATTTTTAAAAAATTACTTTACTAAAAATGAAAGTCTATAAATTGAGAGTGAACATAACTTTCAAAAAATATGCTATATATAGTTTCTCTTTTGTGCTTA----GTGATAAATCATTGTTATTGTTTCCCAAAGTGAATACAACAGTTTTTTATGG-GATTGGCCAACAAAACAAGAACTATAATCATTAGAAATTTGATAGTTTAGTCTACTCAATAGTTTTTTCTCTACATTTTGGTAAAGAAAGTGATTATTATAGCTATAGAATATCATATTGTATTTTCCAAAAAAACTAGGATAAGTTTAAAAAATGTAAAAGGTAAAGAAGTGATGATATGAGGTGTAGTCAGTGATAAAGATTTGAGTTGTCCGGTAATTTTAGAGAAAGTTGTGTATAACAAGATTCACTCAGATTTCTTCTGTTCATTTTCACACTCATACCAGCTGGCACTTTTCCCAACTCGACACGTGTTGTACGGTCTGAATACAACCCTTTTGCTTTTACTAAACCCTAGCTAGTTCACGAGTGTAATATTTAATGCACACAAAAATTTGACTAGAAACATAGCTTTTGAAAAATGTACTTTGTTGGTTATCATATTTATTGTATTGGGTATGGTTTTGTTTAGGTGACAAATCAAGTGTTTAGGTTTGCTAAGAAGGCTGGTGCAAGTTATATCAACAAGCCGAAAATGAGACACTATGTTCATTGTTACGCGTTGCATTGTCTTGATGAGGAGGGGTCGAATGCGTTGAGGAGGGCTTATAAGGAGAGAGGAGAAAATGTTGGGGCATGGAGGCAGGCATGTTACAAGCCGTTGGTGACTATTGCGGCTAGACAAGGTTGGGACATTGATGCTATATTTAACTCACATCCGCGTTTGTCTATATGGTATGTCCCAACCAAACTCA
>Cna-LFY-1
TGTCGTGAGTTCTTGGTCCAAGTTCAGAACATTGCTAAAGAGAAAGGTGAAAAATGTCCTACAAAGGTATTGTCATTTTCCATTGTCCAACTTTTCATGTTACTATAATTCACAACAAGCTAAATGTTTTAGATTTGCTACATA--------------CTTTTAAAGAGTATTCCACTCTTTAAAATGTTCTATATTTGTAGAAAAGGTGCACTTCTTTTGTTGAACATAACATAAAATCTTA---GGTGTTTGTTTAAGCT----------------------TTATTTGTTTTTCGGCTTATATTTCATAAGTCTTAATTTTCCTACTTATTTTAATACGGGCTTATATAAGTTTATTATGATATGATAAACTCATATAAACTCATAAGTCTCTAAATAAGCCGGAAAATT-GAGGCTTATTAAATATAAGCTAAAATTAGATAAGCTCATAAGCTCACATATAAGCTTAAACAAACACCCTCTTAAGTGAACATATTGATGTGCTCTCACTTTCTCAATATTAGCAAAATTCTATTATGTGCTTCTAGTTTTTTTTAAAGTTACTTTACTAAAATTGAAAGTTTTTAAATTGAGAGTGAACATAGCGTTTAAAAAATATGCTATATATAGTTTCTCTTTTGTGCTTATTTAGTGTTAAATCATTGTTATTGTTTCCCAAAGTGAATACAACAGTTTTTAATGGTGATTGGCCAACAAAACAAGAACTATAATCATTAGAAATTTGATAGTTTAGTCTACTCAATGGTTTTTTCTCTACATTTTGGTAAAGAAAGTGATTATTATAGCTATAGAATATCATATTGTATTTTCCAAAAAAACTAGGATAAGTTTAAAAAATGTAAAAGGTAAAGAAGTGATGATATGAGGTGTAGTCAGTGATAAAGATTTGAGTTGTCCGGTAATTTTAGAGAAAGTTGTGTATAACAAGATTCACTCAGATTTCTTCTGTTCATTTTCACACTCATACCAGCTGGCACTTTTCCCAACTCGACACGTGTTGTACGGTCTGAAAACAACCCTTTTGCTTTTACTAAACCCTAGCTAGTTCACGAGTGTAATATTTAATGCACACAAAAATTTGACTAGAAACATAGCTTTTGAAAAATGTACTTTGTTG-TTATCATATTTATTGTATTGGGTATGGTTTTGTTTAGGTGACAAATCAAGTGTTTAGGTTTGCTAAGAAGGCTGGTGCAAGTTATATCAACAAGCCGAAAATGAGACACTATGTTCATTGTTACGCCTTGCATTGTCTTGATGAGGAGGGGTCAAATGCGTTGAGGAGGGCGTATAAGGAGAGAGGTGAAAATGTTGGCGCATGGAGGCAGGCATGTTACAAGCCATTGGTGACTATTGCGGCTAGACAAGGTTGGGACATTGATGCTATATTTAACTCACATCCGCGTTTGTCTATATGGTATGTCCCAACCAAACTCA
>Cna-LFY-2
TGTCGTGAGTTCTTGGTCCAAGTTCAGAACATTGCTAAAGAGAAAGGTGAAAAATGTCCTACAAAGGTATTGTCATTTTCCATTGTCCAACTTTTCATGTTACTATAATTCACAACAAGCTAAATGTTTTAGATTTGCTACATAATTG---ATGTGCTCTTTTAAAGAGTATTCCACTCTTTAAAATGTTCTATATTTGTAGAAAAGGTGCACTTCTTTTGTTGAACATAACATAAAATCTTA---GGTGTTTGTATAAGCT----------------------TTATTTGTTTTTCGGCTTATATTTCATAAGTCTTAATTTTCCTACTTATTTTAATACGGGCTTATATAAGTTTATTATGATATGATAAACTCATATAAACCCATAAGTCTCTAAATAAGCCGGAAAATT-GAAGCTTATTAAATATAAGCTAAAATTAGATAAGCTCATAAGCTCACATATAAGCTTAAACAAACACCCTATTAAGTGAACATATTGATATGTGCTCACTTTCTCAATATTAGCAAAATTCTATTATGTGCTTCTAGTTTTTTTAAAAGTTACTTTACTAAAATTGAAAGTTTATAAATTGAGAGTGAACATAGCGTTTAAAAAATATGCTATATATAGTTTCCCTTTTGTGCTTATTTAGTGATAAATCATTGTTATTGTTTCCCAAAGTGAATACAACAGTTTTTAATGGTGATTGGCCAACAAAACAAGAACTATAATCATTAGAAATTTGATAGTTTAGTCTACTCAATGGTTTTTTCTCTACATTTTGGTAAAGAAAGTGATTATTATAGCTATAGAATATCATATTGTATTTTCCAAAAAAACTAGGATAAGTTTAAAAAATGTAAAAGGTAAAGAAGTGATGATATGAGGTGTAGTCAGTGATAAAGATTTGAGTTGTCCGGTAATTTTAGAGAAAGTTGTGTATAACAAGATTCACTCAGATTTCTTCTGTTCATTTTCACACTCATACCAGCTGGCACTTTTCCCAACTCGACACGTGTTGTACGGTCTGAAAACAACCCTTTTGCTTTTACTAAACCCTAGCTAGTTCACGAGTGTAATATTTAATGCACACAAAAATTTGACTAGAAACATAGCTTTTGAAAAATGTACTTTGTTGGTTATCATATTTATTGTATTGGGTATGGTTTTGTTTAGGTGACAAATCAAGTGTTTAGGTTTGCTAAGAAGGCTGGTGCAAGTTACATCAACAAGCCGAAAATGAGACATTATGTTCATTGTTACGCGTTGCATTGTCTTGATGAGGAGGGGTCAAATGCGTTGAGGAGGGCTTATAAGGAGAGAGGAGAAAATGTTGGGGCATGGAGGCAGGCATGTTACAAGCCGTTGGTGACTATTGCGGCTAGACAAGGTTGGGACATTGATGCTATATTTAACTCACATCCGCGTTTGTCTATATGGTATGTCCCAACCAAACTCA
>Cna-LFY-3
TGTCGTGAGTTCTTGGTCCAAGTTCAGAACATTGCTAAAGAGAAAGGTGAAAAATGTCCTACAAAGGTATTGTCATTTTCCATTGTCCAACTTTTCATGTTACTATAATTCACAACAAGCTAAATGTTTTAGATTTGCTACATAAATG---ATGTGCTCTTTTGAAGAGTATTCCACTCTTTAAAATGTTCTATATTTGTTGAAAAGGTGCACTTCTTTCGTTTAACATAATAGAAAATCTTAGGGGATGTT--GTTAATCT--TGTACG--TGGCTTATTAGCTTATTTGTTTTTCGGCTTATATTTCATAAGTCTTAGTTTTCCGGCATATTTTGAGACGGTCTTATATAATTTTATTATTGTATGATAAACTCATATAAGTCTATAAATCTTTAAATAAGCTGGAAAATT-AAGGCTTAT-AAATATAAGCCAAA--------------------------------------------------AGTGAAGATATTGATGTGATCTTTCGTTCTCAATATTAGCAAAATTCTATTATGTGTTTCTAGTTTTTTTAAAATTTACTGTACTAAAAATGGAAGTCTATAAATTGAGAGTGAACTTAACGTCTAAAAAATATGCTATATATAGTTTCTCTTTTGTGCTTATTTAGTGATAAATCATTGTTATTGTTTCCCAAAGTGAATACAACAGTTTTTAATGGTGATTGGCCAACAAAACAAGAACTATAATCATTAGAAATTTGACAGTTTAGTCTACTCAATGGTTTTTTCTCTACATTTTGGTAACGAAAGTGATTATTATAGCTATAGAATATCATATTGTATTTTCCAAAAAAACTAGGATAAGTTTAAAAAATGTAAAAGGTAAAGAAGTGATGATATGAGGTGTAGTCAGTGATAAAGATTTGAGTTGTCCGGTAATTTTAGAGAAAGTTGTGTATAACAAGATTCACTCAGATTTCTTCTGTTCATTTTCACACTCATACCAGCTGGCACTTTTCCCAACTCGACACGTGTTGTACGGTCTGAAAACAACCCTTTTGCTTTTACTAAACCCTAGCTAGTTCACGAGTGTAATATTTAATGCACACAAAAATTTGACTAGAAACATAGCTTTTGAAAAATGTACTTTGTTGTTTATCATATTTATTGTATTGGGTATGGTTTTGTTTAGGTGACAAATCAAGTGTTTAGGTTTGCTAAGAAGGCTGGTGCAAGTTATATCAACAAGCCGAAAATGAGACACTATGTTCATTGTTACGCCTTGCATTGTCTTGATGAGGAGGGGTCAAATGCGTTGAGGAGGGCGTATAAGGAGAGAGGTGAAAATGTTGGCGCATGGAGGCAGGCATGTTACAAGCCATTGGTGACTATTGCGGCTAGACAAGGTTGGGACATTGATGCTATATTTAACTCACATCCGCGTTTGTCTATATGGTATGTCCCAACCAAACTCA
>Cna-LFY-4
TGTCGTGAGTTCTTGGTCCAAGTTCAGAACATTGCTAAAGAGAAAGGTGAAAAATGTCCTACAAAGGTATTGTCATTTTCCATTGTCCATTTTTTTATGTTACTATAATTCACAACAAGCTAAATGTTTTAGATTTGCTACATA--------------CTTTTAAAGAGTATTCCACTCTTTAAAATGTTCTATATTTGTAGAAAAGGTGCACTTCTTTTATTTAACATAACATAAAATCTTA---GGTGTTTCTTTATGCT--TATATG--TGACTTATTAGC---TTTTTTTTTCGGCTTGTATTTCATAAGTCTTAATTTTCCGACTTATTTTGATACGGGCTTATATAAGTTTATTATGATATGATTAACTCATATAAGCCCATACGTCTCTAAATAG--CTAGAAATT-GAGGCTTATAAAATATAAGCGAAAATCAGATAAGCTCATAAGCCCACATATAAGCTTAAAGAAACCCCCCTTAAAGTGAACATATTGAGGTGCTCTCACTTTCTCAGTATTAGCAAAATTCTATTATGTGCTTCTA------------------------------------TATAAATTATGAGTGAACATAACGTTTAAAAAATATGCTATATACAGTTTCTCTTTTGTGCTTATTTAGTGATAAATCATTGTTATTGTTTCCCGAAGTGTAT---ACAGTTTTTAATGGTGATTGGCCAACAAAACAAGAACTATAATCATTAGAAATTTGATAGTTTAGTCTACTCAATGGTTTTTTCTCTACATTTTGGTAAAGAAAGTGATTATTATAGCTATAGAATATCATATTGTATTTTCCAAAAAAACTAGGATAAGTTTAAAAAATGTAAAAGGTAAAGAAGTGATGATATGAGGTGTAGTCAGTGATAAAGATTTGAGTTGTCCGGTAATTTTAGAGAAAGTTGTGTATAACAAGATTCACTCAGATTTCTTCTGTTCATTTTCACACTCATACCAGCTGGCACTTTTCCCAACTCGACACGTGTTGTACGGTCTGAAAACAACCCTTTTGCTTTTACTAAACCCTAGCTAGTTCACGAGTGTAATATTTAATGCACACAAAAATTTGACTAGAAACATAGCTTTTGAAAAATGTACTTTGTTGGTTATCATATTTATTGCATTGGGTATGGTTTTGTTTAGGTGACAAATCAAGTGTTTAGGTTTGCTAAGAAGGCTGGTGCAAGTTATATCAACAAGCCGAAAATGAGACACTATGTGCATTGTTACGCGTTGCATTGTCTTGATGAGGAGGGGTCGAATGCGTTGAGGAGGGCTTATAAGGAGAGAGGGGAAAATGTTGGGGCATGGAGGCAGGCATGTTACAAGCCATTGGTGACTATTGCGGCTAGACAAGGTTGGGACATTGATGCTATATTTAACTCACATCCGCGTTTGTCTATATGGTATGTCCCAACCAAACTCA
>Car-LFY-1
TGTCGTGAGTTCTTGGTCCAGGTTCAGAACATTGCTAAAGAGAAAGGTGAAAAATGTCCTACAAAGGTATTGTCATTTTCCATTGTCCAACTTTTCATGTTACTATAATTCACATGAAGCTAAATGTTTTAGATTTGCTACATAATTG---ATGTGCTCTTTTAAAGAGTATTCCACTCTTTAAAATGTTCTATATTTGTAGAAAAGGTGCACTTTTTTTGTTTAACATAACCTAAAATCTTG--------------------------------------------TTTGTTTTTCGGCTTATATTTCATGAGTCTTAATTTTCCGGCTTATTTTGAGATGGGCCTTTATAAGTTTATTAT-ATAGGAAAAACTAATATAAGCACATAAGTCTCGAAATAAAGCCGAAAATT-AGAGCGTATGAAATATAAGCCGAAATCAGATAAGCTAACAAGCCCACAAATAAGCTTAAACAAACACCCTCTTAAGTGAACATATTGATGTGCTCTCACTTTCTCAATATTAGCAAAATTATATTATGTGCTTCTAGATTTTT-AAAAATTACCTTACTAAAAATGAAAGTCTA-AAATTGAGAGTGAATATAACGTTTAAAAATTATGCTATATATAGTTTCTCTTTTGTGCTTATTTAGTGATAAATCATTGTTATTGTTTCCCAAAGTGTATACAACAGTTTTTAATGGTGATTGGCCAACAAAACAAGAACTATAATCATTAGAAATTTGATAGTTTAGTCTACTCAATGGTTTTTTCTCTACATTTTGGTAAAGAAAGTGATTATTATAGCTATAGAATATCATATTGTATTTTCCAAAAAAACTAGGATAAGTTTAAAAAATGTAAAAGGTAAAGAAGTGATGATATGAGGTGTAGTCAGTGATAAAGATTTGAGTTGTCCGGTAATTTTAGAGAAAGTTGTGTATAACAAGATTCACTCAGATTTCTTCTGTTCATTTTCACACCCATACCAGCTGGCACTGTTCCCAACTCGACACGTGTTGTACGGTCTGAAAACAACCCTTTTGCTTTTACTAAACCCTAGCTAGTTCACGAGTGTAATATTTAATGCACACAAAAATTTGACTAGAAACATAACTTTTGAAAAATGTACTTTGTTGGTTATCATATTTATTGTATTGGGTATGGTTTTGTTTAGGTGACAAATCAAGTGTTTAGGTTTGCTAAGAAGGCAGGTGCAAGTTATATCAACAAGCCGAAAATGAGACACTATGTTCATTGTTACGCGTTGCATTGTCTTGATGAGGAGGGGTCGAATGCGTTGAGGAGGGCTTATAAGGAGAGAGGGGAAAATGTTGGGGCATGGAGGCAGGCATGTTACAAGCCATTGGTGACTATTGCGGCTAGACAAGGTTGGGACATTGATGCTATATTTAACTCACATCCGCGTTTGTCTATATGGTATGTCCCAACCAAACTCA
>Car-LFY-2
TGTCGTGAGTTCTTGGTCCAAGTTCAGAACATTGCTAAAGAGAAAGGTGAAAAATGTCCTACAAAGGTATTGTCATTTTCCATTGTCCAACTTTTCATGTTACTATAATTCACAACACGCTAAATGTTTTAGATTTGCTACATG--------------CTTTTAAAGAGTATTCCACTCTTTATAATGTTCTATATTTGTAGAAAAGGTGCACTTCTTTTGTTTAACATA-CCTAAAATCTTAGGGGGTGTTTGTTTAAGCT--TATATG--TGTCTTATGAGCTTATTTGTTTTTCGGCTTATATCTCGTAAGTCCTAATTTTCCGACTTATTTTGATACGGGCTTATATAAGTTTATTATGATATGATAAACTCATATAAGCCTATAAATCTCTAAATAAGCCGGAAATTT-GAAGCTTAAAAAATATAAGCCGAAATCAGATAAGCTCCTAAACCCACATATAAGCTTAAACAAACACCCCTTAAAGTGAACATATTGATGTGCTCTCACTTTCTCAGTATTAGCAAAATTCTATTATGTGCTTCTA------------------------------------TATAAATTAATAGTGAACATAACGTTTAAAAAATATGCTATATATAGTTTCTCTTTTGTGCTTATTTTGTGATAAATCATTGTTATTGTTTCCCGAAGTGAATACAACAGTTTTTAATGGTGATTGGCCAACAAAACAAGAACAATAATCATTAGAAATTTGATAGTTTAGTCTACTCAATG-TTTTTTCTCTACATTTTGGTAAAGAAAGTGATTATTATAGCTATAGAATATCATATTGTATTTTCCAAAAAAACTAGGATAAGTTTAAAAAATTTAAAAGGTAAAGAAGTGATGATATGAGGTGTAGTCAGTGATAAAGATTTGAGTTGTCCGGTAATTTTAGAGAAAGTTGTGTATAACAAGATTCACTCAGATTTCTTCTGTTCATTTTCACACCTATACCAGCTGGCACTGTTCCCAACTCGACACGTGTTGTACGGTCTGAATACAACCCTTTTGCTTTTACTAAACCCTAGCTAGTTCACGAGTGTAATATTTAATGCACACAAAATTTTGACTAGAAACATAGCTTTTGAAAAATGTACTTTGTTGGTTATCATATTTATTGTATTGGGTATGGTTTTGTTTAGGTGACAAATCAAGTGTTTAGGTTTGCTAAGAAGGCTGGTGCAAGTTATATCAACAAGCCGAAAATGAGACACTATGTTCATTGTTACGCGTTGCATTGTCTTGATGAGGAGGGGTCGAATGCGTTGAGGAGGGCTTATAAGGAGAGAGGGGAAAATGTTGGGGCATGGAGGCAGGCATGTTACAAGCCATTGGTGACTATTGCGGCTAGACAAGGTTGGGACATTGATGCTATATTTAACTCACATCCGCGTTTGTCTATATGGTATGTCCCAACCAAACTCA
>Cc-LFY-1
TGTCGTGAGTTCTTGGTCCAAGTTCAGAACATTGCTAAAGAGAAAGGTGAAAAATGTCCTACAAAGGTATTGTCATTTTCCATTGTCCACCTTTTCATGTTATTATAATTCACAAGAAGCTAAATGTTTTAGATTTGCTACATAATTG---ATGTGCTCTTTTAAAAAGTATTCCACTCTTTAAAATGCTCTATATTTGTAGAAAAGGTGCACTACTTTTGTTTGACATAACCTATAATCTTATGGGATGTTTGTTTAAGTT--TATATA--TGTCTTATGAGCTTATTTGTTTTTTGGCTTATATTTCTTAAGTCTTAATTTTCCGACTTATTTTGATACGGGCTTATATAAATTTATTATGATATGATAAAGTCATATAAGCCTATAAATCTCTAAATAAGCCGGAAAATT-GAGGCTAATGCATTATAAGTCGAAATCAGATAAGCTCATAAT---------------------------------GTGAACATATTGATGTGCTCTCACTTTCTCAATATTAGCAAAATTCTATTATGTGCTTCTAGATATTTAAAAAATTACTGTA--AAAAATGAAAGTCTATAAATTGAGATTGAACATAAAGTTTAAAAAATATGCTATATATAGTTTCTCTTTCGTGCTTATTTAGTGATAAATCCTTGTTATTGTTTCCCGAAGTGAATACAACAGTTTTTAATGGTGATTGGCCAACAAAACAAGAACTATAATCATTAGAAATTTGATAGTTTAGTCTACTCAATGGTTTTTTCTCTACATTTTGGTAAAGAAAGTGATTATTATAGCTATAGAATATCATATTGTATTTTCCAAAAAAATTAGGATAAGTTTAAAAAATGTAAAAGGTAAAGAAGTGATGATATGAGGTGTAGTCAGTGATAAAGATTTGAGTTGTCCGGTAATTTTAGAGAAAGTTGTGTATAACAAGATTCACTCAGATTTCTTCAGTTCATTTTCACACCCATACCAGCTGGCACTGTTCCCAACTCGACACGTGTTGTACGGTCTGAAAACAACCCTTTTGCTTTTACTAAACCCTAGCTAGTTCACGAGTGTAATATTTAATGCACACAAAAATTTGACTAGAAACATAGCTTTTGAAAAATGTACTTTGTTGGTTATCATATTTATTGTATTGGGTATGGTTTTGTTTAGGTGACAAATCAAGTGTTTAGGTTTGCTAAGAAGGCTGGTGCAAGTTACATCAACAAGCCGAAAATGAGACATTATGTTCATTGTTACGCGTTGCATTGTCTTGATGAGGAGGGGTCGAATGCGTTGAGGAGGGCTTATAAGGAGAGAGGAGAAAATGTTGGGGCATGGAGGCAGGCATGTTACAAGCCGTTGGTGACTATTGCGGCTAGACAAGGTTGGGACATTGATGCTATATTTAACTCACATCCGCGTTTGTCTATATGGTATGTCCCAACCAAACTCA
>Cc-LFY-2
TGTCGTGAGTTCTTGGTCCAAGTTCAGAACATTGCTAAAGAGAAAGGTGAAAAATGTCCTACAAAGGTATTATCATTTTCCATTGTCCAACTTTTGATGTTACTATAATTCACAAGAAGCTAAATGTTTTAGATTTGCTACATAATTGATCATGTGCACTTTTAAAGAGTATTCCACTCTTTAAAATGTTCTATATTTGTAGAAAAGGTGCACTTCTTTTGTTGAACATAAATTCTAATTTTC--CGGCTTTTATTT-------CATAAA--TGTTCTATGTGC-----TATTTTTCCACTTTTATTTCATAAATTCTTATTTTCCGGCTTATTTTGAGATAGGCTTATAAAAATTTATTATGATATGATAAAGTCATATAAGCTCATAAGTTTTTAAATAAGCCAGAAAATT-AAGGCTTATAAAATATAAGCCAAAATCATATAAGCTCATAAGCCCACTTGTAAGCTTAAACACACACCC-TTAAAGTGAATATATTGATGGGCTCTCACTTTCTCAATATTAGCAAAATTCTATTATGTGCTTCTAGATTTTTAAAAAATTACTGTACTAAAAATGAAAGTCTATAAATTGAGAGTGAACATAACGTTTAAAAAATATGCTATATATAGTTTCTCTTTGGTGCTTATTTAGTGATAAATCATTGTTATTGTTCCCCAAAGTGGATGCAACAGTTTTTAATGGTGATTGGCCAACAAAACAAGAACTATAATCATTAGAAATTTGATAGTTTAGTCTACTCAATGGTTTTTTCTCTACATTTTGGCAAAGAAAGTGATTATTATAGCTATAGAATATCATGTTGTATTTTCCAAAAAAACTAGGATAAGTTTAAAAAATGTAAAAGGTAAAGAAGTGATGATATGAGGTGTAGTCAGTGATAAAGATTTGAGTTGTCCGGTAATTTTAGAGAAAGTTGTGTATAACAAGATTCACTCAGATTTCTTCTGTTCATTTTCACACCCTTACCAGCTGGCACTGTTCCCAACTCGACACGTGTTGTACGGTCTGAAAACAACCCTTTTGCTTTTACTAAACCCTAGCTAGTTCACGAGTGTAATATTTAATGCACACAAAATTTTGACTAGAAACATAGCTTTTGAAAAATGTACTTTGTTGGTTATCATATTTATTGTATTGAGTATGGTTTTGTCTAGGTGACAAATCAAGTGTTTAGGTTTGCTAAGAAGGCTGGTGCAAGTTATATCAACAAGCCGAAAATGAGACACTATGTTCATTGTTACGCGTTGCATTGTCTTGATGAGGAGGGGTCGAATGCGTTGAGGAGGGCTTTTAAGGAGAGAGGAGAAAATGTTGGCGCATGGAGGCAGGCATGTTACAAGCCATTGGTGACTATCGCGGCTAGGCAAGGTTGGGACATTGATGCTATATTCAACTCACATCCGCGTTTGTCTATATGGTATGTCCCAACCAAACTCA
>Cma-LFY-1
TGTCGTGAGTTCTTGGTCCAAGTTCAGAACATTGCTAAAGAGAAAGGTGAAAAATGTCCTACAAAGGTATTGTCATTTTCCATTGTCCAACTTTTCATGTT---ATAATTCACAACAAGCTAAATGTTTTAGATTTGCTACATA--------------CTTTTAAAGAGTATTCCACTCTTTAAAATGTTCTATATTTGTGGAAAAGGTGCACTTCTTTTGTTTAACATAACCTAAAATCGTAGGGGGTGTTTGTTTAAGAT--TATATG--TGGCTTA---GTTTATCTGTTTTTGGGCTTATATTTTATAAGTCTTAATTTTCCGGCTTATTTTGAGAT-GATTTATATTAGTTTATTATGATATGATAAACTCATATAAACCCTTAAGTCTCTAAATAAGCCGGAAAATT-GAGTCTTATAAAATATAAGCTAAAATCAGATAAGCTC--AAGCCCACATATAAGCTTAAACAAACCCCCCTTAAAGTGAACATATTGAGGTGCTCTCACTTTCTCAGTATTACCAAAATCCTATTATGTGCTTCGAGTTTTTTTAAAAGTTACTTTACTAAAAATGAAAGATTATAAATTGAGAGTGAACATAACGTTTAAAAAATATGCTATATATAGTTTCTCTTTTGTGCTTATTTAGTGACAAATCATTGTTATTGTTTCCCAAAGTGAATACAACAGTTTTTAATGGTGATTGGCCAACAAAACAAGAACTATAATCATTAGAAATTTGATAGTTTAGTCTACTCAATGGTTTTTTCTCTACATTTTGGTAAAGAAAGTGATTATTATAGCTATAGAATATCATATTGTATTTTCCAAAAAAACTAGGATAAGTTCAAAAAATGTAAAAGGTAAAGAAGTGATGATATGAGGTGTAGTCAGTGATAAAGATTTGAGTTGTCCGGTAATTTTAGAGAAAGTTGTGTATAACAAGATTCACTCAGATTTCTTCTGTTCATTTTCACACTCATACCAGCTGGCACTTTTCCCAACTCGACACGTGTTGTACGGTCTGAAAACAACCCTTTTGCTTTTACAAAACCCTAGCTAGTTCACGAGTGTAATATTTAATGCACACAAAAATTTGACTAGAAACATAGCTTTTGGAAAATGTACTTTGTTGGTTATCATATTTATTGTATTGGGTATGGTTTTGTTTAGGTGACAAATCAAGTGTTTAGGTTTGCTAAGAAGGCTGGTGCAAGTTATATCAACAAGCCGAAAATGAGACACTATGTGCATTGTTACGCGTTGCATTGTCTTGATGAGGAGGGGTCGAACGCGTTGAGGAGGGCTTATAAGGAGAGAGGAGAAAATGTTGGGGCATGGAGGCAGGCATGTTACAAGCCATTGGTGACTATTGCGGCTAGACAAGGTTGGGACATTGATGCTATATTTAACTCACATCCGCGTTTGTCTATATGGTATGTCCCAACCAAACTCA
>Cma-LFY-2
TGTCGTGAGTTCTTGGTCCAAGTTCAGAACATTGCTAAAGAGAAAGGTGAAAAATGTCCTACAAAGGTATTGTCATTTTCCATTGTCCAACTTTTCATGTTACTATAATTCACAACAAGCTAAATGTTTTAGATTTGCTACATA--------------CTTTTAAAGAGTATTCCACTCTTTAAAATGTTCTATATTTGTGGAAAAGGTGCACTTCTTTTGTTTAGCATAACCTAAAATCGTAGGGGGTGTTTGTTTAAGAT--TATATG--TGGCTTA---GTTTATCTGTTTTTGGGCTTATATTTTATAAGTCTTAATTTTCCGGCTTATTTTGAGAT-GATTTATATTAGTTTATTATGATATGATAAACTCATATAAACCCTTAAGTCTCTAAATAAGCCAGAAAATT-GAGTCTTATAAAATATAAGCTAAAATCAGATAAGCTC--AAGCCCACATATAAGCTTAAACAAACTCCCCCTTAAGTGAACATATTGAGGTGCTCTCACTTTCTCAGTATTACCAAAATCCTATTATGT--------------------TTACTTTACTAAAAATGAAAGATTATAAATTGAGAGTGAACATAACGTTTAAAAAATATGCTATATATAGTTTCTGTTTTGTGCTTATTTAGTGATAAATCATTGTTATTGTTTCCCAAAGTGAATACAACAGTTTTTAATGGTGATTGGCCAACAAAACAAGAACTATAATCATTAGAAATTTGATAGTTTAGTCTACTCAATGGTTTTTTCTCTACATTTTGGCAAAGAAAGTGATTATTATAGCTATAGAATATCATATTGTATTTTCCAAAAAAACTAGGATAAGTTTAAAAAATGTAAAAGGTAAAGAAGTGATGATATGAGGTGTAGTCAGTGATAAAGATTTGAGTTGTCCGGTAATTTTAGAGAAAGTTGTGTATAACAAGATTCACTCAGATTTCTTCTGTTCATTTTCACACTCATACCAGCTGGCACTTTTCCCAACTCGACACGTGTTGTACGGTCTGAAAACAACCCTTTTGCTTTTACTAAACCCTAGCTAGTTCACGAGTGTAATATTTAATGCACACAAAAATTTGACTAGAAACATAGCTTTTGAAAAATGTACTTTGTTG-TTATCATATTTATTGTATTGGGTATGGTTTTGTTTAGGTGACAAATCAAGTGTTTAGGTTTGCTAAGAAGGCTGGTGCAAGTTATATCAACAAGCCGAAAATGAGACACTATGTTCATTGTTACGCGTTGCATTGTCTTGATGAGGAGGGGTCGAATGCGTTGAGGAGGGCTTATAAGGAGAGAGGAGAAAATGTTGGGGCATGGAGGCAGGCATGTTACAAGCCGTTGGTGACTATTGCGGCTAGACAAGGTTGGGACATTGATGCTATATTTAACTCACATCCGCGTTTGTCTATATGGTATGTCCCAACCAAACTCA
>CzSK-LFY-1
TGTCGTGAGTTCTTGGTCCAAGTTCAGAACATTGCTAAAGAGAAAGGTGAAAAATGTCCTACAAAGGTATTGTCATTTTCCATTGTCCAACTTTTCATGTTACTATAATTCACAACAAGCTAAATGTTTTAGATTTGCTACATA--------------CTTTTAAAGAGTATTCCACTCTTTAAAATGTTCTATATTTGTAGAAAAGGTGCACTTCTTTTGTTTAACATAACATAAAATCTTA-GGGGTGTCTCTTTAAGCT--TATATG--TGGCTTATGAGCTTATTTGTTTTTTAGCTTATATTTTATAAGTTTTAATTTTTTGGTTTATTTTAAGACGGGCTTATATAAGTTTATTATGATATCATAAACTCATATAAGCTCATAAGTCTCTAAATAAGCCGGAAAATT-AAGACTTATAAAATATAAACTGAAATCAGATAAGCTTATAAGCTTACATATAAGCTTAAACAAACACCCCTTAAAGTGAACATATATATGTGCTCTCACTTTCT----ATTAGCAAAATTCTCTTATGTGCTTCTAAATTTTTAAAAAATTACTTTACTAGAAATGAAAGTCTATAAATTGAGAGTGAACATAACTTTTAAAAAATATGCTATATATAGTTTCTCTTTTGTGCTTATTTAGTGATAAATCATTGTTATTGTTTCCCAAAGTGTATACAACAGTTTTTAATGGTGATTGGCCAACAAAACAAGAACTATAATCATTAGAAATTTGATAGTTTAGTCTACTCAATGGTTTTTTCTCTACATTTTGGTAAAGAAGTTGATTATTATAGCTATAGAATATCATATTGTATTTTCCAAAAAAACTAGGATAAGTTTAAAAAATGTAAAAGGTAAAGAAGTGATGATATGAGGTGTAGTCAGTGATAAAGATTTGAGTTGTCCGGTAATTTTAGAGAAAGTTGTGTATAACAAGATTCACTCAGATTTCTTCTGTTCATTTTCACACTCATACCAGCTGGCACTTTTCCCAACTCGACACGTGTTGTACGGTCTGAAAACAACCCTTTTGCTTTTACTAAACCCTAGCTAGTTCACGAGTGTAATATTTAATGCACTCAAAATTTTGACTAGAAACATAGCTTTTGAAAAATGTACTTTGTTGGTTATCATATTTATGGTATTGGGTATGGTTTTGTTTAGGTGACAAATCAAGTGTTTAGGTTTGCTAAGAAGGCTGGCGCAAGCTATATCAACAAGCCGAAAATGAGACACTATGTTCATTGTTACGCGTTGCATTGTCTTGATGAGGAGGGGTCGAATGCGTTGAGGAGGGCTTATAAGGAGAGAGGAGAAAATGTTGGGGCATGGAGGCAGGCATGTTACAAGCCGTTGGTGACTATTGCGGCTAGACAAGGTTGGGACATTGATGCTATATTTAACTCACATCCGCGTTTGTCTATATGGTATGTCCCAACCAAACTCA
>CzSK-LFY-2
TGTCGTGAGTTCTTGGTCCAAGTTCAGAACATTGCTAAAGAGAAAGGTGAAAAATGTCCTACAAAGGTATTGTCATTTTCCATTGTCCAACTTTTCATGTTACTATAATTCACAACACGCTAAATGTTTTAGATTTGCTACATA--------------CTTTTAAAGAGTATTCCACTCTTTAAAATGTTCTATATTTGTAAAAAAGGTGCACTTCTTTTGTTTAACATAACAAAAAATCTAA---GGTGTTTGTTTAAGCT--TACTTG--TGGCTTATTAGCTTATTTATTTTTCGGC-TATATGTCATATGTCCTAATATTCCGGCTTATTTTGACACGGGCTTATATAAGTGTATTATGATATGATAAACTCATATAAGCACATAAATCTTTAAATAAGCTAGAAAATT-AAAGCTTATGAAATATAAGC---AATCGAATAAGCTCCTAAACCCACATATAAGCT-----AAACACCCCCTTAAGTGAAAATATTGATGTGTTCTCACTTTCTCAATATTAACAAAATTCTATTATGTGCTTCTAGATTTTTAAAAAGTTAGTGTACTAAAAATGAAAGTCTATAAATTGAGAGTGAACATAACGTTTAAAAATAATGCTATATATAGTTTCTCTTTTGTGCTTATTTAGTGATAAATCATTGTTATTGTTTCCCAAAGTGAATACAACAGTTTTTAATGGTGATTGGCCAACAAAACAAGAACTATAATCATTAAAAATTTGATAGTTTAGTCTACTCGATGGTTTTTTCTCTACATTTTGGTAAAGAAAGTGATTATTATAGCTATAGAATATCATATTGTATTTTCCAAAAAAACTAGGATAAGTTTAAAAAATGTAAAAGGTAAAGAAGTGATGATATGAGGTGTAGTCAGTGATAAAGATTTGAGTTGTCCGGTAATTTTAGAGAAAGTTGTGTATAACAAGATTCACTCAGATTTCTTCTGTTCATTTTCACACTCATACCAGCTGGCACTTTTCCCAACTCGACACGTGTTGTACGGTCTGAAAACAACCCTTTTGCTTTTACTAAACCCTAGCTAGTTCACGAGTGTAATATTTAATGCACACAAAAATTTGACTAGAAACATAGCTTTTGAAAAATGTACTTTGTTGGTTATCATATTTATTGTATTGGGTATGGTTTTGTTTAGGTGACAAATCAAGTGTTTAGGTTTGCTAAGAAGGCTGGTGCAAGTTACATCAACAAGCCGAAAATGAGACACTATGTTCATTGTTACGCGTTGCATTGTCTTGATGAGGAGGGGTCGAATGCGTTGAGGAGGGCTTATAAGGAGAGAGGAGAAAATGTTGGGGCATGGAGGCAGGCATGTTACAAGCCGTTGGTGACTATTGCGGCTAGACAAGGTTGGGACATTGATGCTATATTTAACTCACATCCGCGTTTGTCTATATGGTATGTCCCAACCAAACTCA
>CzBT-LFY-1
TGTCGTGAGTTCTTGGTCCAAGTTCAGAACATTGCTAAAGAGAAAGGTGAAAAATGTCCCACAAAGGTATTGTCATTTTCCATTGTCCAACTTTTCATGTTACTATAATTCACAACAAGCTAAATGTTTTAGATTTGCTACATAATTG---ATGTGATCTTTTAAAGAGTATTCCACTCTTTAAAATGTTCTATATTTGTAGAAAAAGTGCACTTCTTTTGTTTAAAATATCAGAAAATCTTAGGGGGTGTTTTTTTAAGCT--TATATG--TGGCTTATTAGCTTATTTGTTTTTCGTCTTATATTTCGTAACTTCTAATTTTTCGGCTCATTTTGAGACAGACTTATATAAGTTTACTATAATATGATAAACTCATATAAACTCATAAGTCTTTAAATAAGGCGGAAAATT-GGAGCTTATAAAATATAAGCCGAAATCAGATAAGCTCATAAGCTCACATATAAGCTTAAACAAACACCCCTTAAAGTGAACATATTGATGTGCTCTCACTTTCTCAATATTAGCAAAATTCTATTATGTGCTTCTAGTTTTTTAAAAATTTATTGTACTAAAAATGAAAGTCTATAAATTGAGAGTGAACATAACGTTTAAAATATATGCTATATGTAGTTTCTCTTTTGTGCTTATTTAGTGATAAATCATTGTTATTGTTTCCCAAAGTGTATACAACAGTTTTTAATGGTGATTGGCCAGCAAAACAAGAACTATAATCATTAGAAATTTGATAGTTTAGTCTACTCAATGGTTTTTTCTCTACATTTTGGTAAAGAAAGTGATTATTATAGCTATAGAATATCATATTGTATTTTCCAAAAAAACTAGGATAAGTTTAAAAAATGTAAAAGGTAAAGAAGTGATGATATGAGGTGTAGTCAGTGATAAAGATTTGAGTTGTCCGGTAATTTTAGAGAAAGTTGTGTATAACAAGATTCACTCAGATTTCTTCTGTTCATTTTCACACTCATACCAGCTGACACTGTTCCCAACTCGACACGTGTTGTACGGTCTGAAAACAGCCCTTTTGCTTTTACTAAACCCTAGCTAGTTCACGAGTGTAATATTTAATGCACACAAAAATTTGACTAGAAACATAACTTTTGAAAAATGTACTTTGTTGGTTATCATATTTATTGTATTGGGTATGGTTTTGTTTAGGTGACAAATCAAGTGTTTAGGTTTGCTAAGAAGGCTGGTACAAGTTATATCAACAAGCCGAAAATGAGACACTATGTTCATTGTTACGCGTTGCATTGTCTTGATGAGGAGGGGTCGAATGCGTTGAGGAGGGCTTTTAAGGAGAGAGGAGAAAATGTTGGCGCATGGAGGCAGGCATGTTACAAGCCATTGGTGACTATTGCGGCTAGGCAAGGTTGGGACATTGATGCTATATTTAACTCACATCCGCGTTTGTCTATATGGTATGTCCCAACCAAACTCA
>CzBT-LFY-2
TGTCGTGAGTTCTTGGTCCAAGTTCAGAACATTGCTAAAGAGAAAGGTGAAAAATGTCCTACAAAGGTATTATCATTTTCCATTGTCCACCTTTTCATGTTATTATAATTCACAAGAAGCTAAATGTTTTAGATTTGCTACATAATTG---ATGTGCTCTTTTAAAAAGTATTCCACTCTTTAAAATGCTCTATATTTGTAGAAAAGGTGCACTACTTTTGTTTAACATAACCTATAATCTTTTGGGATGTTTGTTTAAGTT-------------------------------------TATATATGTCGTAAGTCTTAATTTTCCGACTTATTTTGATACGGGCTTATATAAGTTTATTATGATATGATAAACTCATATAAGCCCATAAATCTCTAAATAAGCCAGAAAATTAGAGGCTTATAAAATATAAGCCG-AATCAGATAAGCTCTTAAACCCACATATAAGCTTAAACAAACACCCCTTAAAGTGAACATATTGATGTGCTCTCGCTTTCTCAA---TAGCAAAATTCTATTATGCGCTTCTAGATTTTTAAAAAATTACTG-ACTAAAAATGAAAGTCTATAAATTGAGAGTGAACATAACGTTTTAAAAATATGCTATATATAGTTTCTCTTTTGTGCATATTTAGTGATAAATCATTGTTATTGTTTCCCAAAGTGTATACAACAGTTTTTAATGGTGATTGGCCAATAAAACAAGAACTATAATCATTAGAAATTTGATAGTTTAGTCTACTCAATGGTTTTTTCTCTACATTTTGGTAAAGAAAGTGATTATTATAGCTATAGAATATCATATTGTATTTTCCAAAAAAACTAGGATAAGTTTAAAAAATGTAAAAGGTAAAGAAGTGATGATATGAGGTGTAGTCAGTGATAAAGATTTGAGTTGTCCGGTAATTTTAGAGAAAGTTGTGTATAACAAGATTCACTCAGATTTCTTCTGTTCATTTTCACACCTATACCAGCTGGCACTGTTCCCAACTCGACACGTGTTGTACGGTCTGAATACAACCCTTTTGCCTTTACTAAACCCTAGCTAGTTCACGAGTGTAATATTTAATGCACACAAAAATTTGACTAGAAACATAGCTTTTGAAAAATGTACTTTGTTGGTTATCTTATTTATTGTATTGGGTATGGTTTTGTTTAGGTGACAAATCAAGTGTTTAGGTTTGCTAAGAAGGCTGGTGCAAGTTACATCAACAAGCCGAAAATGAGACACTATGTTCATTGTTACGCGTTGCATTGTCTTGATGAGGAGGGGTCGAATGCGTTGAGGAGGGCTTTTAAGGAGAGAGGAGAAAATGTTGGCGCATGGAGGCAGGCATGTTACAAGCCATTGGTGACTATTGCGGCTAGGCAAGGTTGGGACATTGATGCTATATTTAACTCACATCCGCGTTTGTCTATATGGTATGTCCCAACCAAACTCA
>Act-LFY-1
TGTCGTGAGTTCTTGGTCCAAGTTCAGAACATTGCTAAAGAGAAAGGTGAAAAATGTCCTACAAAGGTATTATCATTTTCCATTGTCCAACTTTTGATGTTACTATAATTCACAAGAAGCTAAATGTTTTAGATTTGCTACATAATTGATCATGTGCACTTTTAAAGAGTATTCCACTCTTTAAAATGTTCTATATTTGTAGAAAAGGTGCACTTCTTTTGTTGAACATAAATTCTAATTTTC--CGGCTTTTATTT-------CATAAA--TGTTCTATTGATGTGCT-ATTTTTCCACTTTTATTTCATAAATTCTTATTTTCCGGCTTATTTTGAGATAGGCTTATAAAAATTTATTATGATATGATAAAGTCATATAAGCTCATAAGTTTTTAAATAAGCCAGAAAATT-AAGGCTTATAAAATATAAGCCAAAATCATATAAGCTCATAAGCCCACTTGTAAGCTTAAACACACACCC-TTAAAGTGAATATATTGATGGGCTCTCACTTTCTCAATATTAGCAAAATTCTATTATGTGCTTCTAGATTTTTAAAAAATTACTGTACTAAAAATGAAAGTCTATAAATTGAGAGTGAACATAACGTTTAAAAAATATGCTATATATAGTTTCTCTTTGGTGCTTATTTAGTGATAAATCATTGTTATTGTTCCCCAAAGTGGATGCAACAGTTTTTAATGGTGATTGGCCAACAAAACAAGAACTATAATCATTAGAAATTTGATAGTTTAGTCTACTCAATGGTTTTTTCTCTACATTTTGGCAAAGAAAGTGATTATTATAGCTATAGAATATCATGTTGTATTTTCCAAAAAAACTAGGATAAGTTTAAAAAATGTAAAAGGTAAAGAAGTGATGATATGAGGTGTAGTCAGTGATAAAGATTTGAGTTGTCCGGTAATTTTAGAGAAAGTTGTGTATAACAAGATTCACTCAGATTTCTTCTGTTCATTTTCACACCCTTACCAGCTGGCACTGTTCCCAACTCGACACGTGTTGTACGGTCTGAAAACAACCCTTTTGCTTTTACTAAACCCTAGCTAGTTCACGAGTGTAATATTTAATGCACACAAAATTTTGACTAGAAACATAGCTTTTGAAAAATGTACTTTGTTGGTTATCATATTTATTGTATTGAGTATGGTTTTGTCTAGGTGACAAATCAAGTGTTTAGGTTTGCTAAGAAGGCTGGTGCAAGTTATATCAACAAGCCGAAAATGAGACACTATGTTCATTGTTACGCGTTGCATTGTCTTGATGAGGAGGGGTCGAATGCGTTGAGGAGGGCTTTTAAGGAGAGAGGAGAAAATGTTGGCGCATGGAGGCAGGCATGTTACAAGCCATTGGTGACTATCGCGGCTAGGCAAGGTTGGGACATTGATGCTATATTCAACTCACATCCGCGTTTGTCTATATGGTATGTCCCAACCAAACTCA
>Cye-LFY-1
TGTCGTGAGTTCTTGGTCCAAGTTCAGAACATTGCTAAAGAGAAAGGTGAAAAATGTCCTACAAAGGTATTGTCATTTTCCATTGTCCATCTTTTCATGTTACTATAATTCACAACAAGCTAAATGTTTTAGATTTGCTACATA--------------CTTTTAAAGAGTATTCCACTCTTTAAAATGTTCTATATTTGTAGAAAAGGTGCACTTCTTTTATTTAACATAACATAAAATCTTA---GGTGTTTCTTTATGCT--TATATG--TGACTTATTAGCT--TTTTTTTTTCGGCTTGTATTTCATAAGTCTTAATTTTTCGACTTATTTTGATACGGGCTTATATGAGTTTATTATGATATGATTAACTCATATAAGCCCATACGTCTCTAAATA-GCTGGAAAATT-GAGGCTTATAAAATATAAGCGAAAATCAGATAAGCTCATAAGCCCACATATAAGCTTAAAGAAACTCCCCTTAAAGTGAACATATTGAGGTGCTCTCACTTTCTCAGTATTAGCAAAATTCTATTATGTGCTTCTA------------------------------------TATAAATTATGAGTGAACATAACGTTTAAAAAATATGCTATATACAGTTTCTCTTTTGTGCTTATTTAGTGATAAATCATTGTTATTGTTTCCCGAAGTGTAT---ACAGTTTTTAATGGTGATTGGCCAACAAAACAAGAACTATAATCATTAGAAATTTGATAGTTTAGTCTACTCAATGGTTTTTTCTCTACATTTTGGTAAAGAAAGTGATTATTATAGCTATAGAATATCATATTGTATTTTCCAAAAAAACTAGGATAAGTTTAAAAAATGTAAAAGGTAAAGAAGTGATGATATGAGGTGTAGTCAGTGATAAAGATTTGAGTTGTCCGGTAATTTTAGAGAAAGTTGTGTATAACAAGATTCACTCAGATTTCTTCTGTTCATTTTCACACTCATACCAGCTGGCACTTTTCCCAACTCGACACGTGTTGTACGGTCTGAAAACAACCCTTTTGCTTTTACTAAACCCTAGCTAGTTCACGAGTGTAATATTTAATGCACACAAAAATTTGACTAGAAACATAGCTTTTGAAAAATGTACTTTGTTGGTTATCATATTTATTGCATTGGGTATGGTTTTGTTTAGGTGACAAATCAAGTGTTTAGGTTTGCTAAGAAGGCTGGTGCAAGTTATATCAACAAGCCGAAAATGAGACACTATGTGCATTGTTACGCGTTGCATTGTCTTGATGAGGAGGGGTCGAATGCGTTGAGGAGGGCTTATAAGGAGAGAGGGGAAAATGTTGGGGCATGGAGGCAGGCATGTTACAAGCCATTGGTGACTATTGCGGCTAGGCAAGGTTGGGACATTGATGCTATATTTAACTCACATCCGCGTTTGTCTATATGGTATGTCCCAACCAAACTCA
>Cye-LFY-2
TGTCGTGAGTTCTTGGTCCAAGTTCAGAACATTGCTAAAGAGAAAGGTGAAAAGTGTCCTACAAAGGTATTGTCATTTTCCATTGTCCAACTTTTCATGTTACTATAATTCACAACAAGCTAAATGTTTTAGATTTGCTACATA--------------CTTTTAAAGAGTATTCCACTCTTTAAAATGTTCTATATTTGTAGAAAAGGTGCACTTCTTTTGTTGAACATAACATAAAATCTTA---GGTGTTTGTTTAAGCT----------------------TTATTTGTTTTTCGGCTTATATTTCATAAGTCTTAATTTTCCTACTTATTTTAATACGGGCTTATATAAGTTTATTATGATATGATAAACTCATATAAACCCATAAGTCTCTAAATAAGCCGGAAAATT-GAGGCTTATTAAATATAAGCTAAAATTAGATAAGCTCATAAGCTCACATATAAGCTTAAACAAACACCCCTTAAAGTGAACATATTGATGTGCTCTCACTTTCTCAATATTAGCAAAATTCTATTATGTGCTTCTAGTTTTTTTTAAAGTTACTTTACTAAAATTGAAAGTTTTTAAATTGAGAGTGAACATAGCGTTTAAAAAATATGCTATATATAGTTTCTCTTTTGTGCTTATTTAGTGATAAATCATTGTTATTGTTTCCCAAAGTGAATACAACAGTTTTTAATGGTGATTGGCCAACAAAACAAGAACTATAATCATTAGAAATTTGATAGTTTAGTCTACTCAATGGTTTTTTCTCTACATTTTGGTAAAGAAAGTGATTATTATAGCTATAGAATATCATATTGTATTTTCCAAAAAAACTAGGATAAGTTTAAAAAATGTAAAAGGTAAAGAAGTGATGATATGAGGTGTAGTCAGTGATAAAGATTTGAGATGTCCGGTAATTTTAGAGAAAGTTGTGTATAACAAGATTCACTCAGATTTCTTCTGTTCATTTTCACACTCATACCAGCTGGCACTTTTCCCAACTCGACACGTGTTGTACGGTCTGAATACAACCCTTTTGCTTTTACTAAACCCTAGCTAGTTCACGAGTGT---ATTTAATG--CACAAAAATTTGACTAGAAACATAGCTTTTGAAAAATGTACTTTGTTGGTTATCATATTTATGGTATTGGGTATGGTTTTGTTTAGGTGACAAATCAAGTGTTTAGGTTTGCTAAGAAGGCTGGTGCAAGTTATATCAACAAGCCGAAAATGAGACACTATGTTCACTGTTACGCGTTGCATTGTCTTGATGAGGAGGGGTCGAATGCGTTGAGGAGGGCTTATAAGGAGAGAGGAGAAAATGTTGGGGCATGGAGGCAGGCATGTTACAAGCCATTGGTGACTATTGCGGCTAGACAAGGTTGGGACATTGATGCTATATTTAACTCACATCCGCGTTTGTCTATATGGTATGTCCCAACCAAACTCA
>Con-LFY-1
TGTCGTGAGTTCTTGGTCCAAGTTCAGAACATTGCTAAAGAGAAAGGTGAAAAATGTCCTACAAAGGTATTGTCATTTTCCATTGTCCAACTTTTCATGTTACTATAATTCACAAGAAGCTAAATGTTTTAGATTTGCTACATAATTGATCATGTGCTCTTTTAAATAGTATTCCACTCTTTAAAATGTTCTATATTTGTTGAAAAGGTGCACTTCTTTCGTTTAACATAATAGAAAATCTTATGGGATGTT--GTTAAACT--TGTACG--TGGCTTATTAGCTTATTTGTTTTTTGGCTTATATTTCATAAGTCTTAGTTTTCCGGCTTATTTTGAGACGGTCTTATATAATTTTATTATTGTATGATAAACTCATATAAGTCTATAAATCTTTAAATAAGCTGGAAAATT-AAGGCTTAT-AAATATAAGCCAAAATCAGATGAGCT------CCCACATATAAGCTTAAACAAACACCCTTTAAAGTGAAGATATTGATGTGATCTTTCTTT-TCAATATTAGCAAAATTCTATTATGTGTTTCTAGATTTTTTTAAATTTACTGTACTAAAAATGGAAGTCTATAAATTGAGAGTGAACTTAACGTCTAAAAAATATGCTATATACAGTTTCTCTTTTGTGCTTATTTAGTGATAAATCATTGTTATTGTTTCCCGAAGTGAATACAACAGTTTTTAATGGTGATTGGCCAACAAAACAAGAACTATAATCATTAGAAATTTGATAGTTTAGTCTACTCAATGGTTTTTTCTCTACATTTTGGTAAAGAAAGTGATTATTATAGCTATAGAATATCATATTGTATTTTCCAAAAAAACTAGGATAAGTTTAAAAAATGTAAAAGGTAAAGAAGTGATGATATGAGGTGTAGTCAGTGATAAAGATTTGAGTTGTCCGGTAATTTTAGAGAAAGTTGTGTATAACAAGATTCACTCAGATTTCTTCTGTTCATTTTCACACTCATACCAGCTGGCACTTTTCCCAACTCGACACGTGTTGTACGGTCTGAAAACAACCCTTTTGCTTTTACTAAACCCTAGCTAGTTCACGAGTGTAATATTTAATGCACACAAAAATTTGACTAGAAACATAGCTTTTGAAAAATGTACTTTGTTGCTTATCATATTTATTGTATTGGGTATGGTTTTGTTTAGGTGACAAATCAAGTGTTTAGGTTTGCTAAGAAGGCTGGTGCAAGTTATATCAACAAGCCGAAAATGAGACACTATGTTCATTGTTATGCGTTGCATTGTCTTGATGAGGAGGGGTCGAATGCGTTGAGGAGGGCTTATAAAGAGAGAGGAGAAAATGTTGGGGCATGGAGGCAGGCATGTTACAAGCCATTGGTGACTATTGCGGCTAGACAAGGTTGGGACATTGATGCTATATTTAACTCACATCCGCGTTTGTCTATATGGTATGTCCCAACCAAACTCA
>Con-LFY-2
TGTCGTGAGTTCTTGGTCCAAGTTCAGAACATTGCTAAAGAGAAAGGTGAAAAATGTCCTACAAAGGTATTATCATTTTCCATTGTCCACCTTTTCATGTTATTATAATTCACAAGAAGCTAAATGTTTTAGAGTTGCTACATAATTG---ATGTGCTCTTTTAAAAAGTATTCCACTCTTTAAAATGCTCTATATTTGTAGAAAAGGTGCACTACTTTTGTTTAACATAACCTATAATCTTATGGGATGTTTGTTTAAGTT--TATATA--TGTCTTATGAGCTTATTTGTTTTTTGGCTTATATTTCGTAAGTCTTAATTTTCCGACTTATTTTGATACGGGCTTGTATAAGTTTATTATGATACGATAAACTCATATAAGCCCATAAATCTCTAAATAAACCGGAAAATTGGAGGCTTATAAAATATAAGCCGAAATCAGATAAGCTCTTAAACCCACATATAAGCTTGAACAAACACCCTTTAAAGTGAACATATTGATGTGCTCTCACTTTCTCAGTATTAGCAAAATTCTATTATGTGCTTCTA------------------------------------TATAAATTAAGAGTGAACATAACGTTTAAAAAATATGCTATATATAGTTTCTCTTTTGTGCTTATTTAGTGATAAATCATTGTTATTGTTTCCCAAAGTGTATACAACAGTTTTTAATGGTGATTGGCCAACAAAACAAGAACTATAATCATTAGAAATTTGGTAGTTTAGTCTACTCAATGGTTTTTTCTCTACATTTTGGTAAAGAAAGTGATTATTATAGCTACAGAATATCATATTGTATTTTCCAGAAAAACTAGGATAAGTTTAAAAAATGTAAAAGGTAAAGAAGTGATGATATGAGGTGTAGTCAGTGATAAAGATTTGAGTTGTCCGGTAATTTTAGAGAAAGTTGTGTATAACAAGATTCACTCAGATTTCTTCTGTTCATTTTCACACCCATACCAGCTGGCACTGTTCCCAACTCGACACGTGTTGTACGGTCTGAAAACAACCCTTTTGCTTTTACTAAACCCTAGCTAGTTCACGAGTGTAATATTTAATGCGCACAAAAATTTGACTAGAAACATAGCTTTTGAAAAATGTACTTTGTTGGTTATCATATTTATTGTATTGGGTATGGTTTTGTTTAGGTGACAAATCAAGTGTTTAGGTTTGCTAAGAAGTCTGGTGCAAGTTACATCAACAAACCGAAAATGAGACACTATGTTCATTGTTACGCATTGCATTGTCTTGATGAGGAGGGGTCGAATGCGTTGAGGAGGGCTTATAAGGAGAGAGGAGAAAATGTTGGGGCATGGAGGCAGGCATGTTACAAGCCATTGGTGACTATCGCGGCTAGACAAGGTTGGGACATTGATGCTATATTTAACTCACATCCGCGTTTGTCTATATGGTATGTCCCAACCAAACTCA
>Cmk-LFY-1
TGTCGTGAGTTCTTGGTCCAAGTTCAGAACATTGCTAAAGAGAAAGGTGAAAAATGTCCTACAAAGGTATTGTCATTTTCTATTGTCCACCTTTTCATGTTATTATAATTCACAAGAAGCTAAATGTTCTAGATTTCCTACATAATTG---ATGTGCTCTTTTAAAGAGTATTCCACTCATTAAAATGTTCTATATTTGTAGAAAAGGTGCACTTCTTTTGTTTAACATAACATAAAATCTTA---GGTGTTTGTTTAAGCT--TACGTG--TGGCTTATTAGCTTATTTGTTTTCCGGCTTATATTTCATAAGTCTTAAATTTTAGGCTTATTTTGAGACAGACTTATATTAGTTTATTATGATATGATAAACTCATATAAACCCTTAAGTCTCTAAATAAGCCGAAAAATT-GAGGCTTATAAAATATAATCGAAAATCAGATAAGCTCATAAACCCACATATAAGCTTAAACAAACACCCCTTAAAGTGAACATATTGATGTGCTCTCACTTTCTTAGTATTAGCAAAATTCTATTATGTGCTTCTA------------------------------------TATAAATTAAGAGTGAACATAACGTTTAAAAAATATGCTATATATAGTTTCTCTTTTGTGCTTATTTAGTGATAAATCATTGTTATTGTTTCCCAAAGTGTATACAACAGTTTTTAATGGTGATTGGCCAACAAAACAAGAACTATAATCATTAGAAATTTGGTAGTTTAGTCTACTCAATGGTTTTTTCTCTACATTTTAGTAAAGAAAGTGATTATTATAGCTATAGAATATCATATTGTATTTTCCAAAAAAACTAGGATAAGTTTTAAAAATGTAAAAGGTAAAGAAGTGATGATATGAGGTGTAGTCAGTGATAAAGATTTGAGTTGTCCGGTAATTTTAGAGAAAGTTGTGTATAACAAGATTCACTCAGATTTCTTCTGTTCATTTTCACACCCGTACCAGCTGGCACTGTTCCCAACTCGACACGTGTTGTACGGTCTGAAAACAACCCTTTTGCTTTTACTAAACCCTAGCTAGTTCACGAGTGTAATATTTAATGCACACAAAATTTTGACTAGAAACATAGCTTTTGAAAAATGTACTTTGTTGGTTATCATATTTATTGTATTGAGTATGGTTTTGTTTAGGTGACAAATCAAGTGTTTAGGTTTGCTAAGAAGGCTGGTGCAAGTTATATCAACAAGCCGAAAATGAGACGCTATGTTCATTGTAACGCGTTGCATTGTCTTGATGAGGAGGGGTCGAATGCGTTGAGGAGGGCTTTTAAGGAGAGAGGAGAAAATGTGGGCGCATGGAGGCAGGCATGTTACAAGCCATTGGTGACTATCGCGGCTAGACAAGGTTGGGACATTGATGCTATATTTAACTCACATCCGCGTTTGTCTATATGGTATGTCCCAACCAAACTCA
>Coc-LFY-1
TGTCGTGAGTTCTTGGTCCAAGTTCAGAACATTGCTAAAGAGAAAGGTGAAAAATGTCCTACAAAGGTATTGTCATTTTCCATTGTCCAACTTTTCATGTTACTATAATTCACATGAAGCTAAATGTTTTAGATTTGCTACATAATTG---ATGTGCTCTTTTAAAGAGTATTCCACTCTTTAAAATGTTCTATATTTGTAGAAAAGGTGCACTTCTTTTGTTTAACATAACCTAAAATCTTG--------------------------------------------TTTGTTTTTCGGCTTATATTTCATGAGTCTTAATTTTCCAGCTTATTTTGAGATGGGCCTTTATAAGTTTATTAT-ATAGGAAAAACTAATATAAGCACATAAGTCTCGAAATAAGGCTGAAAATT-AGAGCGTATGAAATATAAGCCTAAATCAGATAAGCTAACAAGCCCACAAATAAGCTTAAACAAACACCCTCTTAAGTGAACATATTGATGTGCTCTCACTTTCTCAATATTAGCAAAATTCTATTATGTGCTTCTAGATTTTT-AAAAATTACCTTACTAAAAATGAAAGTCTA-AAATTGAGAGTGAACATAACGTTTAAAAATTATGCTATATATAGTTTCTCTTTTGTGCTTATTTAGTGATAAATCATTGTTATTGTTTCCCAAAGTGTATACAACAGTTTTTAATGGTGATTGGCCAACAAAACAAGAACTATAATCATTAGAAATTTGAGAGTTTAGTCTACGCAATGGTTTTTTCTCTACATTTTGGTAAAGAAAGTGATTATTATAGCTATAGAATATCATATTGTATTTTCCAAAAAAACTAGGATAAGTTTAAAAAATGTAAAAGGTAAAGAAGTGATGATATGAGGTGTAGTCAGTGATAAAGATTTGAGTTGTCCGGTAATTTTAGAGAAAGTTGTGTATAACAAGATTCACTCAGATTTCTTCTGTTCATTTTCACACCCATACCAGCTGGCACTGTTCCCAACTCGACACGTGTTGTACGGTCTGAATACAACCCTTTTGCTTTTACTAAACCCTAGCTAGTTCACGAGTGTAATATTTAATGCACACAAAGATTTGACTAGAAACATAGCTTTTGAAAACTGTACTTTGTTGGTTATCATATTTATTGTATTGGGTATGGTTTTGTTTAGGTGACAAATCAAGTGTTTAGGTTTGCTAAGAAGTCTGGTGCAAGTTACATCAACAAACCGAAAATGAGACACTATGTTCATTGTTACGCATTGCATTGTCTTGATGAGGATGGGTCGAATGCGTTGAGGAGGGCTTATAAGGAGAGAGGAGAAAATGTTGGGGCATGGAGGCAGGCATGTTACAAGCCATTGGTGACTATCGCGGCTAGACAAGGTTGGGACATTGATGCTATATTTAACTCACATCCGCGTTTGTCTATATGGTATGTCCCAACCAAACTCA
>Coc-LFY-2
TGTCGTGAGTTCTTGGTCCAAGTTCAGAACATTGCTAAAGAGAAAGGTGAAAAATGTCCTACAAAGGTATTGTCATTTTCCATTGTCCAACTTTTCATGTTACTATAATTCACATGAAGCTAAATGTTTTAGATTTCCTACATAATCG---ATGTGCTCTTTTAAAGAGTATTCCACTCTTTAAAATGTTCTGTATTTGTAGAAAAGGTGCACTTCTTTTGTTTAACATAAAAGAAAATCTTAGGGGGTGTTTGTTTAAGCT--TAAATG--TGGCTCATGAGCTTATTTGTTTTTCGGTTTATGTT---AAAGTCCTAATTCTCCAACTTATTTTGATACAGACTTATATAAGTTTATTATGATATAATAAACTCATATAAGCCCATAAGTCTCTAAATAAGTCGAAAAAAT-AAGGCTTATAAAACATAAACCGAAATCATATAAGCTTATAAGCTCACATC-----------------------------ACATATTTATGTGCTCTCACTTTCTAAATATTAGCAATATTCTATTATGTGCTTCTAGATTTTAAAAAAATTACTGTACTAAAAATGAAAGTCTATAAATTGAGAGTGAACATAACGTTTAAAAAATATGCTATATATAGTGTCTCTTTTGTGCTTATTTGGTGATAAATCATTGTTATTGTTTCCCGAAGTGAATACAACAGTTTTTAATGGTGATTGGCCAACAAAACAAGAACTATAATCATTAGAAATTTGATAGTTTAGTCTACTCAATGG-TTTTTCTCTACATTTTGGTAAAGAAAGTGATTATTATAGCTATAGAATATCATATTGTATTTTCCAAAAAAACTAGGATAAGTTTAAAAAATGTAAAAGGTAAAGAAGTGATGATATGAGATGTAGTCAGTGATAAAGATTTGAGTTGTCCGGTAATTTTAGAGAAAGTTGTGTATAACAAGATTCACTCAGATTTCTTCTGTTCATTTTCACACCCTTACCAGCTGGCACTGTTCCCAACTCGACACGTGTTGTACGGTCTGAAAACAACCCTTTTGCTTTTACTAAACCCTAGCTAGTTCACGAGTGTAATATTTAATGAATACAAAATTTTGACTAGAAACATAGCTTTTGAAAATTGTACTTTGTTGGTTATCATATTTATTGTATTGGGTATGGTTTTGTTTAGGTGACAAATCAAGTGTTTAGGTTTGCTAAGAAGTCTGGTGCAAGTTACATCAACAAACCGAAAATGAGACACTATGTTCATTGTTACGCGTTGCATTGTCTTGATGAGGAGGGGTCGAATGCGTTGAGGAGGGCTTATAAGGAGAGAGGAGAAAATGTTGGGGCATGGAGGCAGGCATGTTACAAGCCATTGGTGACTATCGCGGCTAGACAAGGTTGGGACATTGATGCTATATTTAACTCACATCCGCGTTTGTCTATATGGTATGTCCCAACCAAACTCA
>Cyo-LFY-1
TGTCGTGAGTTCTTGGTCCAGGTTCAGAACATTGCTAAAGAGAAAGGTGAAAAATGTCCCACAAAGGTATTATCATTTTCCATTGTCCACCTTTTCATGTTATTATAATTCACAAGAAGCTAAATGTTTTAGATTTGCTATATAATTG---ATGTGCTCTTTTAAAGAGTATTCCACTCTTTAAAATGCTTTATATTTGTAGAAAAGGTGCACTACTTTTGTTTAACATAACCTATAATCTTATGGGATGTTTGTTTAAGTT--TATATA--TGTCTTATGAGCTTATTTGTTTTTTGGCTTATATTTCATAAGTCCTAATTTTCCGACTTATTTTGATACGGGCTTATATAAGTTTATTATTATATGATAAACTCATATAAGCCCATAAATCTCTAAATAAGCCGGAAAATTGGAGGCTTATAAAATATAAGCCGAAATCAGATAAGCTCCTAAACTCACATATAAGCTTAAACAAACACCCTTTAAAGTGAACATATTGATGTGCTCTCACTTTCTCAGTATTAGCAAAATTCTATTATGTGCTTCTA------------------------------------TATAAATTAAGAGTGAACATAACGTTTAAAAAATATGCTATATATAGTTTCTCTTTTGTGCTTATTTAGTGATAAATCATTGTTATTGTTTCCCAAAGTGTATACAACAGTTTTTAATGGTGATTGGCCAACAAAACAAGAACTATAATCATTAGAAATTTGGTAGTTTAGTCTACTCAATGGTTTTTTCTCTACATTTTGGTAAAGAAAGTGATTATTATAGCTACAGAATATCATATTGTATTTTCCAGAAAAACTAGGATAAGTTTAAAAAATGTAAAAGGTAAAGAAGTGATGATATGAGGTGTAGTCAGTGATAAAGATTTGAGTTGTCCGGTAATTTTAGAGAAAGTTGTGTATAACAAGATTCACTCAGATTTCTTCTGTTCATTTTCACACCCGTACCAGCTGGCACTGTTCCCAACTCGACACGTGTTGTACGGTCTGAAAACAACCCTTTTGCTTTTACTAAACCCTAGCTAGTTCACGAGTGTAATATTTAATGCACACAAAATTTTGACTAGAAACATAGCTTTTGAAAAATGTACTTTGTTGGTTATCATATTTATTGTATTGAGTATGGTTTTGTCTAGGTGACAAATCAAGTGTTTAGGTTTGCTAAGAAGGCTGGTGCAAGTTATATCAACAAGCCGAAAATGAGACACTATGTTCATTGTTACGCGTTGCATTGTCTTGATGAGGAGGGGTCGAATGCGTTGAGGAGGGCTTTTAAGGAGAGAGGAGAAAATGTGGGCGCATGGAGGCAGGCATGTTACAAGCCATTGGTGACTATCGCGGCTAGGCAAGGTTGGGACATTGATGCTATATTTAACTCACATCCGCGTTTGTCTATATGGTATGTCCCAACCAAACTCA
>Cyo-LFY-2
TGTCGTGAGTTCTTGGTCCAAGTTCAGAACATTGCTAAAGAGAAAGGTGAAAAATGTCCTACAAAGGTATTGTCATTTTCCATTGTCCAACTTTTCATGTTACTATAATTCACAACAAGCTAATTGTTTTAGATTTGCTACATA--------------CTTTTAAAGAGTATTCCACTCTTTAAAATGTTCTATATTTGTAG-AAAGGTGCACTTCTTTTGTTTAACATAACATAAAATCTTA--AGGTGTTTGTTTAAGCT--TACATG--TGGCTTATTAGCTTATTTGTTTTTCGGCTTATATTTCATAAATCTTAATTTTCCGGCTTATTTTGATACGAGCTTATATAAGTTTATTATGATATGATAAACTCATATAAGCCCATAAGTTTCTAAATAAGCCAAAAAATT-AGGGCTTATGAAATGTAAGCCGAAATCAAATAAGCT-------------------------------CCCTCAAAGTGAACATATTGATGTGCTCTCACTTTCTCAATATTAACAAAATTCTATTATGTGCTTCTATAATTTTTTAAAATTACTGTACTAAACATAAGAA--TATAATTTAAAAAT-----TATTGTCTAAAAAGAATGC--CATATAGTTTCTCTTTTGTGCTTATTTAGTGATAAATCATTGTTATTGTTTCCCGAAGTGAATACAACAGTTTTTAATGGTGATTGGCCAACAAAACAAGAACTATAATCATTAGAAATTTGATAGTTTAGTCTACTCAGTGGTTTTTTCTCTACATTTTGGTAAAGAAAGTGATTATTATAGCTATAGAATATCATATTGTATTTTCCAAAAAAACTAGGATAAGTTTAAAAAATGTAAAAGGTAAAGAAGTGATGATATGAGGTGTAGTCAGTGATAAAGATTTGAGTTGTCCGGTAATTTTAGAGAAAGTTGTGTATAACAAGATTCACTCAGATTTCTTCTGTTCATTTTCACACCAATACCAGCTGGCACTGTTCCCAACTCGACACGTGTTGTACGGTCTGAATACAACCCTTTTGCTTTTACTAAACCCTAGCTAGTTCACGAGTGTAATATTTAATGCATACAAAAATTTGACTAGAAACATAACTTTTGAAAAATGTACTTTGTTGGTTATCTTATTTATTGTATTGGGTATGGTTTTGTTTAGGTGACAAATCAAGTGTTTAGGTTTGCTAAGAAGGCTGGTGCAAGTTATATCAACAAGCCGAAAATGAGGCACTATGTTCATTGTTACGCGTTGCATTGTCTTGATGAGGAGGGGTCGAATGCGTTGAGGAGGGCTTATAAGGAGAGAGGAGAAAATGTTGGGGCATGGAGGCAGGCATGTTACAAGCCGTTGGTGACTATCGCGGCTAGACAAGGTTGGGACATTGATGCTATATTTAACTCACATCCGCGTTTGTCTATATGGTATGTCCCAACCAAACT--
>Cyo-LFY-3
TGTCGTGAGTTCTTGGTCCAAGTTCAGAACATTTCTAAAGAGAAAGGTGAAAAATGTCCTACAAAGGTATTGTCATTTTCTATTGTCCATCTTTTCATGTTATTATAATTCACAAGAAGCTAAATGTTTTAGATTTGCTACATAATTG---ATGTGCTCTTTTAAAGAGTATTCCACTCTTTAAAATGTTCTATATTTGTAGAAAAGGTGCACTTCTTTTGTTTTACATAACATAAAATCTTA---GGTGTTTGTTTAAGCT--TTTGTG--TGGCTTATTAGCTTATTTGTTTTCCGGCTTATATTAGATAAGTCTTAAATTTTAGGCTTATTTTGAGACAGACTTATATTAGTTTATTATGATATGATAAACTCATATAAACCCTTAAGTCTCTAAATAAGCCGAAAAATT-GAGGCTTATAAAATATAATCGAAAATCAGATAAGCTCATAAACCCACATATAAGCTTAAACAAACACCCCTTAAAGTGAACATATTGATGTGCTCTCACTTTCTTAGTATTAGCAAAATTCTATTATGTGCTTCTA------------------------------------TATAAATTAAGAGTGAACATAACGTTTAAAAAATATGCTATATATAGTTTCTCTTTTGTGCTTATTTAGTGATAAATCATTGTTATTGTTTCCCAAAGTGTATACAACAGTTTTTAATGGTGATTGGCCAACAAAACAAGAACTATAATCATTAGAAATTTGGTAGTTTAGTCTACTCAATGGTTTTTTCTCTACATTTTGGTAAAGAAAGTGATTATTATAGCTACAGAATATCATATTGTATTTTCCAGAAAAACTAGGATAAGTTTAAAAAATGTAAAAGGTAAAGAAGTGATGATATGAGGTGTAGTCAGTGATAAAGATTTGAGTTGTCCGGTAATTTTAGAGAAAGTTGTGTATAACAAGATTCACTCAGATTTCTTCTGTTCATTTTCACACCCGTACCAGCTGGCACTGTTCCCAACTCGACACGTGTTGTACGGTCTGAAAACAACCCTTTTGCTTTTACTAAACCCTAGCTAGTTCACGAGTGTAATATTTAATGCACACAAAATTTTGACTAGAAACATAGCTTTTGAAAAATGTACTTTGTTGGTTATCATATTTATTGTATTGAGTATGGTTTTGTCTAGGTGACAAATCAAGTGTTTAGGTTTGCTAAGAAGGCTGGTGCAAGTTATATCAACAAGCCGAAAATGAGACACTATGTTCATTGTTACGCGTTGCATTGTCTTGATGAGGAGGGGTCGAATGCGTTGAGGAGGGCTTTTAAGGAGAGAGGAGAAAATGTGGGCGCATGGAGGCAGGCATGTTACAAGCCATTGGTGACTATCGCGGCTAGGCAAGGTTGGGACATTGATGCTATATTTAACTCACATCCGCGTTTGTCTATATGGTATGTCCCAACCAAACTCA
>Ccr-LFY-1
TGTCGTGAGTTCTTGGTCCAAGTTCAGAACATTGCTAAAGAGAAAGGTGAAAAATGTCCTACAAAGGTATTGTCATTTTCCATTGTCCAACTTTTCATGTTACTATAATTCACATGAAGCTAAATGTTTTAGATTTGCTACATAATTG---ATGTGCTCTTTTAAAGAGTATTCCACTCTTTAAAATGTTCTATATTTGTTGAAAAGGTGCACTTCTTTCGTTTAACATAACCTAAAATCTTG--------------------------------------------TTTGTTTTTCGGCTTATATT--------------TTTCCGGCTTATTTTGAGATGGGCCTTTATAAGTTTATTAT-ATAGGAAAAACTAATATAAGCACATAAGTCTTGAAATAAGGCTGAAAATT-AGAGCGTATGAAATATAAGCCTAAATCAGATAAGCTAACAAGCCCACAAATAAGCTTAAACAAACACCCTCTTAAGTGAACATATTGATGTGCTCTCACTTTCTCAATATTAGCAAAATTCTATTATGTGCTTCTAGATTTTTAAAAA-----TTTACTAAAAATGAAAGTCTA-AAATTGAGAGTGAATATAACGTTTAAAAATTATGCTATATATAGTTTCTCTTTTGTGCTTATTTAGTGATAAATCATTGTTGTTGTTTCCCAAAGTGTATACAACAGTTTTTAATGGTGATTGGCCAACAAAACAAGAACTATAATCATTAGAAATTTGATAGTTTAGTCTACTCAATGGTTTTTTCTCTACATTTTGGTAAAGAAAGTGATTATTATGGCTATAGAATATCATATTGTATTTTCCAAAAAAACTAGGATAAGTTTAAAAAATGTAAAAGGTAAAGAAGTGATGATATGAGGTGTAGTCAGTGATAAAGATTTGAGTTGTCCGGTAATTTTAGAGAAAGTTGTGTATAACAAGATTCACTCAGATTTCTTCTGTTCATTTTCACACCCATACCAGCTGGCACTGTTCCCAACTCGACACGTGTTGTACGGTATGAAAACAACCCTTTTGCTTTTACTAAACCCTAGCTAGTTCACGAGTGTAATATTTAATGCGCACAAAAATTTGACTAGAAACATAGCTTTTGAAAAATGTACTTTGTTGGTTATCATATTTATTGTATTGGGCATGGTTTTGTTTAGGTGACAAATCAAGTGTTTAGGTTTGCTAAGAAGGCTGGTGCAAGTTACATCAACAAGCCGAAAATGAGACACTATGTTCATTGTTACGCGTTGCATTGTCTTGATGAGGAGGGGTCGAATGCGTTGAGGAGGGCTTATAAGGAGAGAGGAGAAAATGTTGGGGCATGGAGGCAGGCATGTTACAAGCCATTGGTGACTATCGCGGCTAGACAAGGTTGGGACATTGATGCTATATTTAACTCACATCCGCGTTTGTCTATATGGTATGTCCCAACCAAACTCA
