# Supplementary material for: Clarifying Recent Adaptive Diversification of the Chrysanthemum-Group on the Basis of an Updated Multilocus Phylogeny of Subtribe Artemisiinae (Asteraceae: Anthemideae)
Source: Front Plant Sci. 2021 May 26;12:648026. doi: 10.3389/fpls.2021.648026 (PMC8187803; doi:10.3389/fpls.2021.648026)
Supplement: Supplementary Data Sheet 1 — Datasets of the sequence alignments. [file Data_Sheet_1.ZIP › nam.fas]

>Apl-NAM-1
TGGGTTATGCATGAATATCGTCTTGAAGGAAAATTTGCTTACCATTTTTTGTCCAAAAGCTCAAAGGTAACCTTAAAAATCTTCATCACTTAATGCTATTCTATGGTTTATACTTTGTAGCATCTATATCTATAAGTTGGTACATAAAGAAAGATTTGATTTTGCATGGTGTCTTTTTGTTGGGATTCTGGATAAAGTTTGTATTTAATGCAGATTTTTAACGGTAAATCGCCTATTTTCTAGTACTAAAAGTTTTACTTTATCTTGTAACAGTGCTAATTAACTACTCGTAGTACGGAGTACACTTATTTATCTTTTTATTAAACTTTAATTACATATAAAATCGTTAGTTAAATATGTCATTTACATTCACTTAGTTACTAAAAACATTTTCTTTTTGGATACTTAAATATATATAATTGTGTGTCATTTAACTTGAAATGACGGGATAATCAAGTGATTTGGCACATGTTTACTGAGGAAATATATGTCGTTGATTTCTGAAAGGACATCTTTTACCAGTCAGAAGTTTAG----TGACGATATTTGCGTACGAACTACTGTGTACAAGTAACCTATTTTAGTTAAGAAACAGTTTGTTGT-ATATAAATAAATATTCATTAAAAAATTTTAAGTTCGGTGTTTAAAATGTTTAAATAAACCTTGTTCTTGTATATTGATAGTGATACTGATTATGTCTAAATTTGGTATTAGGACGAATGGGTGATCTCACGTGTGTTCAAGAAGAG
>Apl-NAM-2
TGGGTTATGCATGAATATCGTCTTGAAGGAAAATTTGCTTACCATTTTTTGTCCAAAAGCTCAAAGGTAACCTTAAAAATCTTCATCACTTAATGCTATTCTATGGTTTATACTTTGTAGC-TCTATATCTATAAGTTGGTACATAAAGAAAGATTTGATTTTGCATGGTGTCTTTTTGTTGGGATTCTGGATAAAGTTTGTATTTAATGCAGATTTTTAACGGTAAATCGCCTATTTTGTAGTACTAAAAGTTTTACTTTATCTTGTAACAGTGCTAAATAACTACTCGTAGTACGGAGTACACTTATTTATCTTTTTATTAAACTTTAATTACATATAAAATCGTTAGTTAAATATGTCATTTACATTCACTTGGTTACTAAAAACATTTTCTTTTTGGATACTTAAATATATATAATTGTGTGTCATTTAACTTGAAATGACGGGATAATTAAGTGATTTGGCACATGTTTACTGAGGAAATATATGTCGTTGATTTCTGAAAGGACATCTTTTACCAGTCAGAAGTTTAG----TGACGATATTTGCGTACGAACTACTGTGTACAAGTAACCTATTTTAGTTAAGAAACAGTTTGTTGT-ATATAAATAAATATTCATTAAAAAATTTTAAGTTTGGTGTTTAAAATGTTTAAATAAACCTTGTTCTTGTAGATTGATAGTGATACTGATTATGTCTAAATTTGGTATTAGGACGAATGGGTGATCTCACGTGTGTTCAAGAAGAG
>Apa-NAM-1
TGGGTTATGCATGAATATCGTCTTGAAGGAAAATTTGCTTACCATTTTTTGTCCGAAAGCTCAAAGGTAACCTTAAAAATCTTCATCACTTAATGCTATTCTAGGGTTTATACTTTGTAGCATCTATATCTATAAGTTGGTACACAAAGAAAGATTTGATTTTGCATGGTGTCTTTTTGTTGGGATTCTGGATAAAGTTTGTATTTAATGCAGATTTTTAACGGTAAATCGCCTATTTGCTAGTACTAAATTTTTTACTTTATCTTGTAACAGTT------------------TACGGAGTACACTTATTTGTCTTTTTATTTGAGCTTAAATACTTATAAAATCGCTGGTT-AGTATGTCATTTACATTCACTGATTTATTAAAAACATTTTC---------------------TTAAATGTATGTCATTTAACTTGAAATGACGGGATAATCAAGTGATTTGGCACATGTTTACTGAGGAAATATATGTCGTTGATTTCTGAAAGGACATGTTTTACCAGTCAGAAGTTTGGTGCATGACGATATTTGCGTACGAACTACTGTATACAAGTAACCTATTTTAGTTAAGAAACAG----------------TTCACATTCATTAAAGATTTTTAAGTTTGG---------TGTTTAAATAAATCTTATTCTTGTGTATTGATAGTGATACTGATTATGTCTAAATTTGGTATTAGGACGAATGGGTGATCTCACGTGTGTTCAAGAAGAG
>Apr-NAM-1
TGGGTTATGCATGAATATCGTCTTGAAGGAAAATTTGCTTACCATTTTTTGTCCAAAAGCTCAAAGGTAACCTTAAAAATCTTCATCACTTAATGCTATTCTAGGGTTTATACTTTGTAGCATCTATATCTATAAGTTGGTACACAAAGAAAGATTTGATTTTGCATGGTGTCTTTTTGTTGGGATTCTGGATAAAGTTTGTATTTAATGCAGATTTTTAACGGTAAATCGCCTATTTGCTAGTA-------------------------------------ACTACTCGTAGTACGGAGTACACTTATTTATCTTTTTATTAAACTTTAATTACATATAAAATCGTTAGTTAAATATGTCATTTACATTCACTTGGTAACTAAAAACATTTTCTTTATGGATACTTAAAAATATATAAATATATGTCATTTAACTTGAAATGACGGGATAATCAAGTGATTTGGCACATGTTTACTGAGGAAATATATGTCGTTGATTTCTGAAAGGACATCTTTTACCAGTCAGAAGTTTAG----TGACAATATTTGCGTACGAATTACTGTATACAAGTAACCTATTTTAGTTAAGAAACAG----------------TTTACATTCATTAAAGATTTTTAAGTTTGG---------TGTTAAAATAAATCTTGTTCTTGTGTATTGATAGTGATACTGATTATGTCTAAATTTGGTATTAGGACGAATGGGTGATCTCACGTGTGTTCAAGAAGAG
>Apr-NAM-2
TGGGTTATGCATGAATATCGTCTTGAAGGAAAATTTGCTTACCATTTTTTGTCCAAAAGCTCAAAGGTAACCTTAAAAATCTTCATAACTTAATGCTATTCTAGGGTTTATACTTTGTAGCATCTATATCTATAAGTTGGTACACAAAGAAAGATTTGATTTTGCATGGTGTCTTTTTGTTGGGATTGTGGATAAAGTTTGTATTTAATGCAGATTTTTAACGGTAATTCGCCTATTTGCTAGTACTAAAAGTTTTACTTTATCTTGTAACAGTTCTAATTAAC------TAGTACGGAGTAAACTTATTTGCCTTTTTATT----------TACTTAAAAAATCACTAGTTAAATATGTCATTTACATTCACTTAGT-ACTAAAAACATTTTCTTTTTGGATACTTAAAAATATATAAATGTATGTCATTTAACTTGAAATGACGGGATAATCAAGTGATTTGGCACATGTTTACTGAGGAAATATATGTCGTTGATTTCTGAAAGGACATCTTTTACCAGTCAGAAGATTAG----TGACGATATTTGCGTACGAACTGCTGTATACAAGTAACCTATTTTAATTAAG-AACAGTTTGTTGTCATTAAAATAAACATTCATTAAAGATTTTTAAGTTTGGTGTTTAAAATGTGTAAA-------TGTTCTTGTATATTGATAGTGATACTGATTATGTCTAAATTTGGTATTAGGACGAATGGGTGATATCACGTGTGTTCAAGAAGAG
>Af-NAM-1
TGGGTTATGCATGAATATCGTCTTGAAGGAAAATTTGGTTACCATTTTTTGTCCAAAAGCTCAAAGGTAACCTTAAAAATCTTCATCACTTAATGCTATTCTAGGGTTTATACTTTGTAGCATCTATATCTATAAGTTGGTACACAAAGAGAGATTTGATTTTGCATGGTGTCTTTTTGTTGGGATTCTGGATAAAGTTTGTATTTAATGCAGATTTTTAACGGTAAATCGCCTATTTGCTAGTACTAAAAGTTTTACTTTATCTTGTAACAGTGCTAATTAACTACTCGTAGTACGGAGTACACTTATATATCTTTTTATTAAACTTTAGTTACATATAAAATCGTTAGTTAAATGTGTCATTTACATTCACTTAGTTACTAAAAACATTTTCTTTGTGGATGCTTAAATATATATAATTGTATGTCATTTAACTTGAAATGACGGGATAATCAAGTGATTTGGCACATGTTTACTGAGGAAATATATGTCGTTGATTTCTGAAAGGACATCTTTTACCAGTCAGAAGTTTAG----TGACGATATTTGCGTACGAACTACTGTGTACAAGTAACCTATTTTAGTTAAGAAACAGTTTGTTGTCATCAAAATGAACATTCATTGAAGATTTTTAAGTTTGGTGTTTAAAATGTGTAAATAAATCTTGTTCTTGTATTTTGATAGTGATACTGATTATCTCTAAATTTGGTATTAGGACGAATGGGTGATCTCACGTGGGTTCAAGAAGAG
>Aa-NAM-1
TGGGTTATGCATGAATATCGTCTTGAAGGAAAATTTGCTTACCATTTTTTGTCCAAAAGCTCAAAGGTAACCTTAAAATTCTTCATCACTTAATGCTATTCTAGGGTTTATACTTTGTAGCATCTATATCTATAAGTTGGTACACAACGAGAGATTTGATTTTGCATGGTGTCTTTTTGTTGGGATTCTGGATAAAGTTTGTATTTAATGCAGATTTTTAACGGTAATTCGCCCATTTGCTAGTACTAAAAGTTTTACTTTATCTTGTAACAGTGCTAATTAACTACTCGTAGTACGGAGTACACTTATTTATCTTTTTATTAAACTTTAATTACATATAAAATCGTTAGTTAAATATGTCATTTACATTCACTTAGTCACTAAAAACATTTTCTTTTTGGATACTTAAATATATATAATTGTATGTCATTTAACTTGAAATGACGGGATAATCAAGTGATTTGGCACATGTTTACTGAGGAAATATATGTCGTTGATTTCTGAAAGGACATCTTTTACCAGTCAGAAGTTTAG----TGACGATATTTGCGTACGAACTACTGTATACAAGTAACCTA--CTAGTTAAGAAACAG----------------TTTACATTCATTAAAGATTTTTAAGTTTGG---------TGTTTAAATAAA-CTTGTTCTTGTGTATTGATAGTGATACTGATTATGTCTAAATTTGGTATTAGGACGAATGGGTGATATCACGTGTGTTCAAGAAGAG
>Apv-NAM-1
TGGGTTATGCATGAATATCGTCTTGAAGGAAAATTTGCTTACCATTTTTTGTCCAAAAGCTCAAAGGTAACCTTAAAAATCTTCATCACTTAATGCTATTCTAGGTTTTATACTTTGTAGCATCTATATCTATAAGTTGGTACACAAAGAAAGATTTGGTTTTGCATGGTGTTTTTTTGTTGGGATTCTGGATAAAGTTTGTATTTAATGCAGATTTTTAACGGTAAATCGCCTATTTTCTAGTACTAAAAGTTTTACTTTATCTTGTAACAGTGCTAATTAACTACTCGTAGTACGGAGTACACTTATTTATCTTTTTATTAAACTTTAATTACCTATAAAATCGTTAGTTAAATATGTCATTTACATTCACTTAGTTACTAAAAACATTTTCTTTTTGGATACTTAAATATATATGATTGTATGTCATTTAACTTGAAATGCCGGGATAATCAAGTGATTTGGCACATGTTTACTGAGGAAATATATGTCGTTGATTTCTGAAAGGACATCTCTTACCAGTCAGAAGTTTAG----TGACGATATTTACGTACGAAATACAGTATACAAGTAACCTATTAAAGTTAAG-----------------------------------AAGATTTTTAAGTTT-GTGTTTAAAATGTTTAAATAAATCTTGTTCTTGTATATTGATAGTGATACTGATTATGTCTAAATTTGGTATTAGGACGAATGGGTGATCTCACGTGTGTTCAAGAAGAG
>Apv-NAM-2
TGGGTTATGCATGAATATCGTCTTGAAGGAAAATTTGCTTACCATTTTTTGTCCAAAAGCTCAAAGGTAACCTTAAAAATCTTCATCACTTAATGCTATTCTAGGTTTTATACTTTGTAGCATCTATATCTATAAGTTGGTACACAAAGAAAGATTTGGTTTTGCATGGTGTCTTTTTGTTGGGATTCTGGATAAAGTTTGTATTTAATGCAGATTTTTAACGGTAATTCGCCTATTTGCTAGTACTAAAT-TTTTACTTTATCTTGTAACAGTGCTAATTAACTACTCGTAGTATGGAGTACACTTATTTATCTTTTTATTAAACTTTGATTACATATAAAATCGTTAGTTAAATATGTCATTTACATTCACTTAGTTACTAAAAACATTTTCTTTTTGGATACATAAAAATAGATAAATGTATATCATTTAACTTGAAATGACGGGATAATCAAGTGATTTGGCACATGTTTACTGAGGAAATATATGTCGTTGATTTCTGAAAGGACATCTTTTACCAGTCAGAAGTTTAG----TGACGATATTTGCGTACGAACTACTGTATACAAGTAACCTATTTTAGTTAAGAAACAG----------------TTTACATTCATTAAAGATTTTTAAGCTTGG---------TGTTTAAATAAATCTTTTTCTTGTGTATTGATAGTGATACTGATTATGTCTAAATTTGGTATTAGGACGAATGGGTGATCTCACGTGTGTTCAAGAAGAG
>Afr-NAM-1
TGGGTTATGCATGAATATCGTCTTGAAGGAAAATTTGCTTACCATTTTTTGTCCAAAAGCTCAAAGGTAACCTTAAAAATCTTCATCACTTAATGCTATTCTAGGGTTTATACTTTGTAGCATCTATATCTATAAGTTGGTACACAAAGAGAGATTTGATTTTGCATGGTGTCTTTTTGTTGGGATTCTGGATAAAGTTTGTATTTAATGCAGATTTTTAACGGTAAATCGCCTATTTGCTAGTACTAAAAGTTTTACTTTATCTTGTAACAGTGCTAATTAACTACTCGTAGTACGGAGTACACTTATTTATCTTTTTATTAAACTTTAGTTACATATAAAATCGTTAGTTAAATGTGTCATTTACATTCACTTAGTTACTAAAAACATTTTCTTTGTGGATACTTAAATATATATAATTGTATTTCATTTAACTTGAAATGACGGGATAATCAAGTGATTTGGCACATGTTTACTGAGGAAATATATGTCGTTGATTTCTGAAAGGACATCTTTTACCAGTCAGAAGTTTAG----TGACGATATTTGCGTACGAACTACTGTGTACAAGTAACCTATTTTAGTTAAGAAACAGTTTGTTGTCATCAAAATGAACATTCATTGAAGATTTTTAAGTTTGGTGTTTAAAATGTGTAAATAAATCTTGTTC------------------ACTGATTATCTCTAAATTTGGTATTAGGACGAATGGGTGATCTCACGTGTTTTCAAGAAGAG
>Afr-NAM-2
TGGGTTATGCATGAATATCGTCTTGAAGGAAAATTTGCTTACCATTTTTTGTCCAAAAGCTCAAAGGTAACCTTAAAAATCTTCATCACTTAATGCTATTCTAGGGTTTATACTTTGTAGCATCTATATCTATAAGTTGGTACACAAAGAGAGATTTGATTTTGCATGGTGTCTTTTTGTTGGGATTCTGGATAAAGTTTGTATTTAATGCAGATTTTTAACGGTAAATCGCCTATTTGCTAGTACTAAAAGTTTTACTTTATCTTGTAACAGTGCTAATTAACTACTCGTAGTACGGAGTACACTTATTTATCTTTTTATTAAACTTTAGTTACATATAAAATCGTTAGTTAAATGTGTCATTTACATTCACTTAGTTACTAAAAACATTTTCTTTGTGGATACTTAAATATATATAATTGTATGTCATTTAACTTGAAATGACGGGATAATCAAGTGATTTGGCACATGTTTACTGAGGAAATATATGTCGTTGATTTCTGAAAGGACATCTATTACCAGTCAGAAGTTTAG----TGACGATATTTGCGTACGAACTACTGTGTACAAGTAACCTATTTTAGTTAAGAAACAGTTTGTTGTCATCAAAATGAACATTCATTGAAGATTTTTAAGTTTGGTGTTTAAAATGTGTAAATAAATCTTGTTCTTGTATTTTGATAGTGATACTGATTATCTCTAAATTTGGTATTAGGACGAATGGGTGATCTCACGTGTTTTCAAGAAGAG
>AplJJ-NAM-1
TGGGTTATGCATGAATATCGTCTTGAAGGAAAATTTGCTTACCATTTTTTGTCCAAAAGCTCAAAGGTAACCTTAAAAATCTTCATCACTTAATGCTATTCTAGGGTTTATACTTTGTAGCATCTATATCTATAAGTTGGTACACAAAGAAAGATTTGATTTTGCATGGTGTCTTTTTGTTGGGATTCTGGATAAAGTTTGTATTTAATGCAGATTTTTAACGGTAAATCGCCTATTTGCTAGTACTAAATTTTTTACTTTATCTTGTAACAGTT------------------TACGGAGTACACTTATTTGTCTTTTTATTTGAGCTTAAATACTTATAAAATCGCTGGTT-AGTATGTCATTTACATTCACTGATTTATTAAAAACATTTTC---------------------TTAAATGTATGTCATTTAACTTGAAATCACGGGATAATCAAGTGATTTGGCACATGTTTACTGAGGAAATATATGTCGTTGATTTCTGAAAGGACATGTTTTACCAGTCAGAAGTTTGGTGCATGACGATATTTGCGTACGAACTACTGTATACAAGTAACCTATTTTAGTTAAGAAACAG----------------TTCACATTCATTAAAGATTTTTAAGTTTGG---------TGTTTAAATAAATCTTGTTCTTGTGTATTGATAGTGATACTGATTATGTCTAAATTTGGTATTAGGACGAATGGGTGATCTCACGTGTGTTCAAGAAGAG
>Apo-NAM-1
TGGGGTATGCATGAATATCGTCTTGAAGGGAAATTTGCTTACCATTTTTTGTCCAAAAGCTCAAAGGTAACCTTAAAAATCTTCATCACTTAATGCTATTCTAGGGTTTATACTTTGTAGCATCTATATCTATAAGTTGGTACACAAAGAAAGATTTGGTTTTGCATGGTGTCTTTTTGTTGGGATTCTGGATAAAGTTTGTATTTAATGCAGATTTTTAACGGTAAATCGCCTATTTGCTAGTACTAAAAGTTTTACTTTATCTTGTAACAGTTCTAATTAAC------TAGTAGGGAGTAAACTTATTTGCCTTTTTATT----------TACTTAAAAAATAGCTAGTTAAATATGTCATTTACATTCACTTAGTTGCTAAAAACATTTTCTTTTTGGATACTTAAAAATATATAAATGTATGTCATTTAACTTGAAATGACGGGATAATCAAGTGATTTGGCACATGTTTACTGAGGAAATATATG-CGT---------ACGAAATACTGTATACAAGTCAGAAGTTTAG----TGACGATATTTGCGTACGAAATACTGTATACAAGTAACCTATTTTAGTTAAGAAACAGTTTGTTTT-TTTAAACTAAAC-TTCATTGAAGATTTTTAAGTTTGGTGTTTAAAATGTTTAAATAAATCTTGTTCTTGAATATTGATAGTGATACTAATTATGTCTAAATTTGGTATTAGGACGAATGGGTGATCTCACGTGTGTTCAAGAAGAG
>Ati-NAM-1
TGGGTTATGCATGAATATCGTCTTGAAGGAAAATTTGCTTACCATTTTTTGTCCAAAAGCTCAAAGGTAACCTTAAAAATCTTCATCACCTAATGCTATTCTAGGGTTTATACTTTGTAGCATCTATATCTATAAGTTGGTACACAAAGAAAGATTTGGTTTTGCATGGTGTCTTTTTGTTGGGATTCTGGATAAAGTTCGTATTTAATGCAGATTTTTAACGGTAAATCGCCTATTTGCTAGTACTAAAAGTTTTACTTTATCTCGTAACAGTGCTAATTAAC------TAGTACGGAGTAGACTTATTTGTCTTTTCATTAAAGTTTTACTACTTGTAAAATCGCTACTAAAATATGTCATTTACATTCACTGATTTACTAAACACATTTTCTTTATGGATACTTAAAAATATATAAATGTATGTCATTTAACTTGAAATGACGGGGTAATCAAGTGATTTGGCACATGTTTACTGAGGAAATATATGTCGTTGATTTCTGAAAGGACATCTTTTACCAGTCAGAAGTCTAG----TGACGATATTTGCGTACGAACTACTGTGTACAAGTAACCTATTTTAGTTAAGAAACAGATTGTTGT-ATTAAACTTAACATTCATTAAAGATTGTTACGTTTTGTGTTTAAAATGTTTAAATAAATCTTGTTCTTGTATATTGATAGTGATACTGATTATGTCCAAATTTGGTATTAGGACGAATGGGTGATCTCACGTGTGTTCAAGAAGAG
>Ati-NAM-2
TGGGTTATGCATGAATATCGTCTTGAAGGAAAATTTGCTTACCATTTTTTGTCCAAAAGCTCAAAGGTAACCTTAAAAATCTTCATCACTTAATGCTATTCTAGGGTTTATAGTTTGTAGCATCTATATCTATAAGTTGGTACACAAAGAAAGATTTGATTTTGCATGGTGTCTTTTTGTTGGGATTCTGGATAAAGTTTGTATTTAATGCAGATTTTTAACGGTAATTCGCCTATTTGCTAGTACTAAAAGTTTTACTTTATCTTGTAACAGTGCTAATTAACTACTCGTAGTACGGAGTACACTTATTTATCTTTTTATTAAACTTTAATTACATATAAAATCGTTAGTTAAATATGTCATTTACATTCACTTAGTTACTAAAAACATTTTCTTTATGGATACTTAAAAATATATAAATGTATGTCATTTAACTTGAAATGACGGGATAATCAAGTGATTTGGCACATGTTTACTGAGGAAATATATGTCGTTGATTTCTGAAAGGACATCTTTTACCAGTCAGAAGTTTAG----TGACGATATTTGCGTACGAACTACTGTGTACAAGTAACCTATTTTAGTTAAGAAACAGATTGTTGT-ATTAAACTTAACACTCATTAAAGATTGTTACGTTTTGTGTTTAAAATGTTTAAATAAATCTTGTTCTTGTATATTGATAGTGATACTGATTATGTCCAAATTTTGTATTAGGACGAATGGGTGATCTCACGTGTGTTCAAGAAGAG
>Ati-NAM-3
TGGGTTATGCATGAATATCGTCTTGAAGGAAAATTTGCTTACCATTTTTTGTCCAAAAGCTCAAAGGTAACCTTAAAAATCTTCATCACTTAATGCTATTCTAGGGTTTATACTTTGTAGCATCTATATCTATAAGTTGGTACACAAAGAAAGATTTGATTTTGCATGGTGTCTTTTTGTTGGGATTCTGGATAAAGTTTGTATTTAATGCAGATTTTTAACGGTAAATCGCCTATTTGCTAGTA-------------------------------------ACTACTCGTAGTACGGAGTACACTTATTTATCTTTTTATTAAACTTTAATTACATATAAAATCGTTAGTTAAATACGTCATTTACATTCACTTAGTTACTAAAAACATTTTCTCTATGGATACTTAAAAATATATAAATATATGTCATTTAACTTGAAATGACGGGATAATCAAGTGATTTGGCACATGTTTACTGAGGAAATATATGTCGTTGATTTCTGAAAGGACATCTTTTACCAGTCAGAAGTTTAG----TGACAATATTTGCGTACGAATTACTGTATACAAGTAACCTATTTTAGTTAAGAAACAG----------------TTTACATTCATTAAAGATTTTTAAGTTTGG---------TGTTTAAATAAATCTTGTTCTTGTGTATTGATAGTGATACTGGTTATGTCTAAATTTGGTATTAGGACGAATGGGTGATCTCACGTGTGTTCAAGAAGAG
>Akh-NAM-1
TGGGTTATGCATGAATATCGTCTTGAAGGAAAATTTGCTTACCATTTTTTGTCCAAAAGCTCAAAGGTAACCTTAAAAATCTTCATCACTTAATGCTATTCTAGGGTTTATAGTTTGTAGCATCTATATCTATAAGTTGGTACGCAAAGAGAGATTTGATTTTGCATGGTGTCTTTTTGTGTGGATTCTGGATAAAGTTTGTATTTAATGCAGATTTTTAACGGTAATTCGCCTATTTGCTAGTACTAAAAGTTTAACTTTATCTTGTAACAGTGCTAATTAACTACTCGTAGTACGGAATACACTTATTTATCTTTTTATTAAACTTTAATTACATATAAAATCGTTAGTTAAATATGTCATTCACATTCACTTTGTTACTAAAAACATTTTCTTTTTAGATACTTGAAAATATATAAATGTATGTCATTTAACTTGAAATGACGCGATAATCAAGTGATTTGGCACATGTTTACTGAAGAAATATATGTCGTTGATTTCTGAAAGGACATCTTTTACCAGTCAGAAGTTTAG----TGACGATATTTCCGTACGAAATACTGTATGCAAGTAACCTATTTTAGTTAAGAAACAGTTTGTTTT--TTAAACTAAACGTAAATTGAAGATTTTTAAGTTCGGTGTTTAAAATGTTTAAATAAATCTTGTTCTTGTATATTGATAGTGATACTGATTATGTCTAAATTTGGTATTAGGACGAATGGGTGATCTCACGTGTGTTCAAGAAGAG
>Akh-NAM-2
TGGGTTATGCATGAATATCGTCTTGAAGGAAAATTTGCTTACCATTTTTTGTCCAAAAGCTCAAAGGTAACCTTAAAAATCTTCATCACTTAATGCTATTCTAGGGTTTATAGTTTGTAGCATCTATATCTATAAGTTGGTACGCAAAGAGAGATTTGATTTTGCATGGTGTCTTTTTGTGTGGATTCTGGATAAAGTTTGTATTTAATGCAGATTTTTAACGGTAATTCGCCTATTTGCTAGTACTAAAAGTTTTACTTTATCTTGTAACAGTGCTAATTAACTACTCGTAGTACGGAATACACTTATTTATCTTTTTATTAAACTTTAATTACATATAAAATCGTTAGTTAAATATGTCATTTACATTCACTT-GTTACTAAAAACATTTTCTTTTTAGATACTT--AAAAATATAAATGTATGTCATTTAGCTTGAAATGACGCGATAATCAAGTTATTTGGCACATGTTTACTGAAGAAATATATGTCGTTGATTTCTGAAAGGACATCTTTTACCAGTCAGAAGTTTAG----TGACGATATTTCCGTACGAAATACTGTATACAAGTAACCTATTTTAGTTAAGAAACAGTTTGTTTT--TTAAACTAAACGTAAATTGAAGATTTTTAAGTTCGGTGTTTAAAATGTTTAAATAAATCTTGTTCTTGTATATTGATAGTGATACTGATTATGTCTAAATTTGGTATTAGGACGAATGGGTGATCTCACGTGTGTTCAAGAAGAG
>Ate-NAM-1
TGGGTTATGCATGAATATCGTCTTGAAGGAAAATTTGCTTACCATTTTTTGTCCAAAAGCTCAAAGGTAACCTTAAAAATCTTCATCACTTAATGCTATTCTAGGGTTTATACTTTGTAGCATCTATATCTATAAGTTGGTACACAAAGAAAGATTTGATTTTGCATGGTGTCTTTTTGTTGGGATTCTGGATAAAGTTTGTATTTAATGCAGATTTTTAACGGTAAATCGCCTATTTGCTAGTA-------------------------------------ACTACTCGTAGTACGGAGTACACTTATTTATCTTTTTATTAAACTTTAATTACATATAAAATCGTTAGTTAAATATGTCATTTACATTCACTTAGTTACTAAAAACATTTTCTTTATGGATACTTAAAAATATATAAATGTATGTCATTTAACTTGAAATGACGGGATAATCAAGTGATTTGGCACATGTTTACTGAGGAAATATATGTCGTTGATTTCTGAAAGGACATCTTTTACCAGTCAGAAGTTTAG----TGACGATATTTGCGTACGAACTACTGTGTACAAGTAACCTATTTTAGTTAAGAAACAGATTCTTGT-ATTAAACTTAACATTCATTAAAGATTGTTACGTTTTGTGTTTAAAATGTTTAAATAAATCTTGTTCTTGTATATTGATAGTGATACTGATTATGTCCAAATTTGGTATTAGGACGAATGGGTGATCTCACGTGTGTTCAAGAAGAG
>Ab-NAM-1
TGGGTTATGCATGAATATCGTCTTGAAGGAAAATTTGCTTACCATTTTTTGTCCAAAAGCTCAAAGGTAACCTTAAAATTCTTCATCACTTAATGCTATTCTAGGGTTTATACTTTGTAGCATCTATATCTATAAGTTGGTACACAAAGAAAGATTTGATTTTGCATGGTGTCTTTTTGTTGGGATTCTGGATAAAGTTTGTATTTAATGCAGATTTTTAACGGTAAATCGCCTATTTGCTAGTA-------------------------------------ACTACTCGTAGTACGGAGTACACTTATTTATCTTTTTATTAAACTTTAATTACATATAAAATCGTTAGTTAAATATGTCATTTACATGCACTTAGTTACTAAAAACATTTTCTCTATGGATACTTAAAAATATATAAATGTATGTCATTTAACTTGAAATGACGGGATAATCAAGTGATTTGGCACATGTTTACTGAGGAAATATATGTCGTTGATTTCTGAAAGGACATCTTTTACCAGTCAGAAGTTTAG----TGACAATATTTGCGTACGAATTACTGTATACAAGTAACCTATTTTAGTTAAGAAACAG----------------TTTACATTCATTAAAGATTTTTAAGTTTGG---------TGTTTAAATAAATCTTGTTCTTGTGTATTGATAGTGATACTTATTATGTCTAAATTTGGTATTAGGACGAATGGGTGATATCACGTGTGTTCAAGAAGAG
>Ab-NAM-2
TGGGTTATGCATGAATATCGTCTTGAAGGAAAATTTGCTTACCATTTTTTGTCCAAAAGCTCAAAGGTAACCTTAAAATTCTTCATCACTTAATGCTATTCTAGGGTTTATACTTTGTAGCATCTATATCTATAAGTTGGTACACAAAGAAAGATTTGATTTTGCATGGTGTCTTTTTGTTGGGATTCTGGATAAAGTTTGTATTTAATGCAGATTTTTAACGGTAAATCGCCTATTTGCTAGTA-------------------------------------ACTACTCGTAGTACGGAGTACACTTATTTATCTTTTTATTAAACTTTAATTACATATAAAATCGTTAGTTAAATATGTCATTTACATGCACTTAGTTACTAAAAACATTTTCTCTATGGATACTTAAAAATATATAAATGTATGTCATTTACCTTGAAATGACGGGATAATCAAGTGATTTGGCACATGTTTACTGAGGAAATATATGTCGTTGATTTCTGAAAGGACATCTTTTACCAGTCAGAAGTTTAG----TGACAATATTTGCGTACGAATTACTGTATACAAGTAACCTATTTTAGTTAAGAAACAG----------------TTTACGTTCATTAAAGATTTTTAAGTTTGG---------TGTTTAAATAAATCTTGTTCTTGTGTATTGATAGTGATACTGATTATGTCTAAATTTGGTATTAGGACGAATGGGTGATATCACGTGTGTTCAAGAAGAG
>Asa-NAM-1
TGGGTTATGCATGAATATCGTCTTGAAGGAAAATTTGCTTACCATTTTTTGTCCAAAAGCTCAAAGGTAACCTTAAAAATCTTCATCACTTAATGCTATTCTAGGGTTTATACTTTGTAGCATCTATATCTATAAGTTGGTACACAAAGAGAGATTTGATTTTGCATGGTGTCTTTTTGTTGGGATTCTGGATAAAGTTTGTATTTAATGCAGATTTTTAACGGTAAATCGCCTATTTGCTAGTACTAAAAGTTTTACTTTATCTTGTAACAGTGCTAATTAACTACTCGTAGTACGGAGTACACTTATTTATCTTTTTATTAAACTTTAGTTACATATAAAATCGTTAGTTGAATATGTCATTTACATTCACTTAGTTACTAAAAACATTTTCTTTGTGGATACTTAAATATATATAATTGTATGTCATTTAACTTGAAATGACGGGATAATCAAGTGATTTGGCACATGTTTACTGAGGAAATATATGTCGTTGATTTCTGAAAGGACATCTTTTACCAGTCAGAAGTTTAG----TGACGATATTTGCGTACGAACTACTGTGTACAAGTAACCTATTTTAGTTAAGAAACAGTTTGTTGTCATCAAAATAAACATTCATTGAAGATTTTTAAGTTTGGTGTTTAAAATGTGTAACTAAATCTTGTTCTTGTATTTTGATAGTGATACTGATTATCTCTAAATTTGGTATTAGGACGAATGGGTGATCTCACGTGTGTTCAAGAAGAG
>Asa-NAM-2
TGGGTTATGCATGAATATCGTCTTGAAGGAAAATTTGCTTACCATTTTTTGTCCAAAAGCTCAAAGGTAACCTTAAAAATCTTCATCACTTAATGCTATTCTAGGGTTTATACTTTGTAGCATCTATATCTATAAGTTGGTACACAAAGAGAGATTTGATTTTGCATGGTCTCTTTTTATTGGGATTCTGGATAAAGTTTGTATTTAATGCAGATTTTTAACGGTAAATCGCCTATTTGCTAGTACTAAAAGTTTTACTTTATCTTGTAACAGTGCTAATTAACTACTCGTAGTACGGAGTACACTTATTTATCTTTTTATTAAACTTTAGTTACATATAAAATCGTTAGTTAAATATGTCATTTACATTCACTTAGTTACTAAAAACATTTTCTTTATGGATACTTAAAAATATATAAATGTATGTCATTTAACTTGAAATGACGGGATAATCAAGTGATTTGGCACATGTTTACTGAGGAAATACATGTCGTTGATTTCTGAAAGGACATCTTTTACCAGTCAGAAGTTTAG----TGACGATATTTGCGTACGAACTACTGTGTACAAGTAACCTATTTTAGTTAAGAAACAGTTTGTTGTCATCAAAATAAACATTCATTGAAGATTTTTAAGTTTGGTGTTTAAAATGTGTAAATAAATCTTGTTCTTGTATTTTGATAGTGATACTGATTATCTCTAAATTTGGTATTAGGACGAATGGGTGATCTCACGTGTGTTCAAGAAGAG
>Anb-NAM-1
TGGGTTATGCATGAATATCGTCGTGAAGGAAAATTTGCTTACCATTTTTTGTCCAAAAGCTCAAAGGTAACCTTAAAAATCTTCATCGCTTAATGCTATTCTAGGGTTTATACTTTGTAGCATCTATATCTATAAGTTGGTACACAAAGAAAGATTTGATTTTGCATGGTGTCTTTTTGTTGGGATTCTGGATAAAGTTTGTATTTAATGCAGATTTTTAACGGTAAATCGCCTATTTGCTAGTA-------------------------------------ACTACTCGTAGTACGGAGTACACTTATTTATCTTTTTATTAAACTTTAATTACATATAAAATCGTTAGTTAAATATGTCATTTACATTCACTTAGTAACTAAAAACATTTTCTTTATGGATACTTAAAAATATATAAATATATGTCATTTAACTTGAAATGACGGGATAATCAAGTGATTTGGCACATGTTTACTGAGGAAATATATGTCGTTGATTTCTGAAAGGACATCTTTTACCAGTCAGAAGTTTAG----TGACAATATTTGCGTACGAATTACTGTATACAAGTAACCTATTTTAGTTAAGAAGCAG----------------TCAACATTCATTAAAGATTTTTAAGTTTGG---------TGTTTAAATAAATCTTGTTCTTGTGTATTGATAGTGATACTGATTATGTCTAAATTTGGTATTAGGACGAATGGGTGATATCACGTGTGTTCAAGAAGAG
>Ay-NAM-1
TGGGTTATGCATGAATATCGTCTTGAAGGAAAATTTGCTTACCATTTTTTGTCCAAAAGCTCAAAGGTAACCTTAAAAATCTTCATCACTTAATGCTATTCTAGGGTTTATACTTTGTAGCATCTATATCTATAAGTTGGTAGACAAAGAAAGATTTGATTTTGCATGGTGTCTTTTTGTTGGGATTCTGGATAAAGTTTGTATTTAATGCAGATTTTTAACGGTAATTCGCCTATTTTCTAGTACTAAAAGTTTTACTTTATCTTGTAACAGTGCTAATTAACTACTCGTAGTACGGAGTACACTTATTT--------ATTAAACTTTAATTACATATAAAATCGTTAGTTAAATATGTCATTTACATTCACTTAGTTACTAAAAACATTTTCTTTTTGGATACTTAAAAATATATAAATGTATGTCATTTAACTTGAAATGACGGGATAATCAAGTGATTTGGCACATGTTTACTGAGGAAATATATGTCGTTGATTTCTGAAAGGACATCTTTTACCAGTCAGAAGTTTAG----TGACGATATTTGCGTACGAGCTACTGTATACAAGTAACCTATTTTAGTTAAGAAACAG----------------TTTACATTCATTGAAGATTTTTAAGTTTGG---------TGTTTAAATAAATCTTGTTCTTGTGTATTGATAGTGATACTGATTATGTCCAAATTTGGTATTAGGACGAATGGGTGATCTCACGTGTGTTCAAGAAGAG
>Ay-NAM-2
TGGGTTATGCATGAATATCGTCTTGAAGGAAAATTTGCTTACCATTTTTTGTCCAAAAGCTCAAAGGTAACCTTAAAAATCTTCATCACTTAATGCTATTCTAGGGTTTATACTTTGTAGCATCTATATCTATAAGTTGGTACACAAAGAAAGATTTGATTTTGCATGGTGTCTTTTTGTTGGGATTCTGGATAAAGTTTGTATTTAATGCAGATTTTTAACGGTAAATCGCCTATTTGCTAGTACTAAAAGTTTTACTTTATCTCGTAACAGTGCTAATTAAC------TAGTACGGAGTAGACTTATTTGTCTTTTCATTAAAGTTTTACTACTTATAAAATCGCTACTAAAATATGTCATTTACATTCACTGATTTACTAAACACATTTTCTTTATGGATACTTAAAAATATATAAATGTATGTCATTTAACTTGAAATGACGGGATAATCAAGTGATTTGGCACATGTTTACTGAGGAAATATATGTCGTTGATTTCTGAAAGGACATCTTTTACCAGTCAGAAGTTTAG----TGACGATATTTGCGTACGAACTACTGTGTACAAGTAACCTATTTTAGTTAAGAAACAGATTGTTGT-ATTAAACTTAACATTCATTAAAGATTGTTACGTTTTGTGTTTAAAATGTTTAAATAAATCTTGTTCTTGTATATTGATAGTGATACTGATTATGTCCAAATTTGGTATTAGGACGAATGGGTGATCTCACGTGTGTTCAAGAAGAG
>Arl-NAM-1
TGGGTTATGCATGAATATCGTCTTGAAGGAAAATTTGCTTACCATTTTTTGTCCAAAAGCTCAAAGGTAACCTTAAAAATCTTCATCGCTTAATGCTATTCTAGGGTTTATACTTTGTAGCATCTATATCTATAAGTTGGTACACAAAGAGAGATTTGATTTTGCATGGCGTCTTTTTGTTGGGATTCTGGATAAAGTTTGTATTTAATGCAGATTTTTAACGGTAAATCGCCTATTTGCTAGTACTAAA-GTTTTACTTTATCTTGTAACAGTGCTAATTAACTACTCGTAGTACGGAGTACACTTATTTATCTTTTTATTAAACTTTAGTTACATATAAAATCGTTAGTTAAATATGTCATTTACATTCACTTAGTTTCTAAAAACATTTTCTTTGTGGATACTTCAATATATATAATTGTATGTCATTTAACTTGAAATGACGGGATAATCAAGTGATTTGGCACATGTTTACTGAGGAAATATATGTCGTTGATTTCTGAAAGGACATCTTTTACCAGTCAGAAGTTTAG----TGACGATATTTGCGTACGAACTACTGTGTACAAGTAACCTATTTTAGTTAAGAAACAGTTTGTTGTCATCAAAATAAACATTCATTGAAGATTTTTAAGTTTGGTGTTTAAAATGTGTAAATAAATCTTGTTCTTGTATTTTGATAGTGATACTGATTATCTCTAAATTTGGTATTAGGACGAATGGGTGATCTCACGTGTGTTCAAGAAGAG
>Ant-NAM-1
TGGGTTATGCATGAATATCGTCTTGAAGGAAAATTTGCTTACCATTTTTTGTCCAAAAGCTCAAAGGTAACCTTAAAAATCTTCATCACTTAATGCTATTCTAGGGTTTATAGTTTGTAGCATCTATATCTATAAGTTGGTACGCAAAGAGAGATTTGATTTTGCATGGTGTCTTTTTGTGTGGATTCTGGATAAAGTTTGTATTTAATGCAGATTTTTAACGGTAATTCGCCTATTTGCTAGTACTAAAAGTTTAACTTTATCTTGTAACAGTGCTAATTAACTACTCGTAGTACGGAATACACTTATTTATCTTTTTATTAAACTTCAATTACATATAAAATCGTTAGTTAAATATGTCATTTACATTCACTTTGTTACTAAAAACATTTTCTTTTTAGATACTT-AAAATATATAAATGTATGTCATTTAACTTGAAATGACGCGATAATCAAGTGATTTGGCACATGTTTACTGAAGAAATATATGTCGTTGATTTCTGAAAGGACATCTTTTACCAGTCAGAAGTTTAG----TGACGATATTTCCGTACGAAATACTGTATACAAGTAACCTATTTTAGTTAAGAAACAGTTTGTTTT--TTAAACTAAACGTAAATTGAAGATTTTTAAGTTCGGTGTTTAAAATGTTTAAATAAATCTTGTTCTTGTATATTGATAGTGATACTGATTATGTCTAAATTTGGTATTAGGACGAATGGGTGATCTCACGTGTGTTCAAGAAGAG
>Arm-NAM-1
TGGGTTATGCATGAATATCGTCTTGAAGGAAAATTTGCTTACCATTTTTTGTCCAAAAGCTCAAAGGTAACCTTAAAAATCTTCATCACT---TGCTATTCTAGGGTTTATACTTTGTAGCATCTATATCTATAAGTTGGTACACAAAGAAAGATTTGATTTTGCATGGTGTCTTTTTGTTGGGATTCTGGATAAAGTTTGTATTTAATGCAGATTTTTAACGGTAAATCGCCTATTTGCTAGTA-------------------------------------ACTACTCGTAGTACGGAGTACACTTATTTATCTTTTTATTAAACTTTAATTACATATAAAATCGTTAGTTAAATATGTCATTTACATTCACTTAGTAACTAAAAACATTTTCTTTATGAATACTTAAAAATATATAAATATATGTCATTTAACTTGAAATGACGGGATAATCAAGTGATTTGGCACATGTTTACTGAGGAAATATATGTCGTTGATTTCTGAAAGGACATCTTTTACCAGTCAGAAGTTTAG----TGACAATATTTGCGTACGAATGACTGTATACAAGTAACCTATTTTAGTTAAGAAACAG------------------AACATTCATTAAAGATTTTTAAGTTTGG---------TGTTTAAATAAATCTTGTTCTTGTGTATTGATAGTGATACTGATTATGTCTAAATTTGGTATTAGGACGAATGGGTGATCTCACGTGTGTTCAAGAAGAG
>Arm-NAM-2
TGGGTTATGCATGAATATCGTCTTGAAGGAAAATTTGCTTACCCTTTTTTGTCCAAAAGCTCGAAGGTAACCTTAAAAATCTTCATAACTTAATGCTATTATAGGGTTTATACTTTGTAGCATCTATATCTATAAGTTGGTACACAAAGAAAGATTTGATTTTGCATGGTGTCTTTTTGTTGGGATTCTGGATAAAGTTTGTATTTAATGCAGATTTTTAACGGCAAATCGCCTATTTTCTAGTACTAAAAGTTTTACTTTATCTTGTAACAGTGCTAATTAAATAAGTGTA----GGAGTACACTTATTTATCTTTTTATTAAACTTTAATTACATATAAAATCGTTAGTTAAATATGTCATTTACATTCACTTAGTTACTAAAAACATTTTCTTTATGGATACTTAAAAATATATAAATGTATGTCATTTAACTTGAAATGACGGGATAATCAAGTGCTTTGGCACATGTTTACTGAGGAAATATATGTCGTTGATTTCTGAAAGGACATCTTTTACCAGTCAGAAGTTTAG----AGACGATATTTGCGTACGAACTACTGTATACAAATAACCTATTTTAGTTAAGAAACAG----------------TTTACATTCATTAAAGATTTTTAAGTTTGG---------TGTTTAAATAAATCTTGTTCTTGTGTATTGATAGTGATACTGATTATGTCTAAATTTGGTATTAGGACGAATGGGTGATCTCACGTGTGTTCAAGAAGAG
>Arm-NAM-3
TGGGTTATGCATGAATATCGTCTTGAAGGAAAATTTGCTTACCATTTTTTGTCCAAAAGCTCGAAGGTAACCTTAAAAATCTTCATAACTTAATGCTATTATAGGGTTTATACTTTGTAGCATCTATATCTATAAGTTGGTACACAAAGAAAGATTTGATTTTGCATGGTGTCTTTTTGTTGGGATTCTGGATAAAGTTTGTATTTAATGCAGATTTTTAACGGTAAATCGCCTATTTTCTAGTACTAAAAGTTTTACTTTATCTTGTAACAGTGCTAATTAAATAAGTGTA----GGAGTACACTTATTTATCTTTTTATTAAACTTTAATTACATATAAAATCGTTAGTTAAATATGTCATTTACATTCACTTAGTTACTAAAAACATTTTCTTTATGGATACTTAAAAATATATAAATATATGTCATTTAACTTGAAATGACGGGATAATCAAGTGATTTGGCACATGTTTACTGAGGAAATATATGTCGTTGATTTCTGAAAGGACATCTTTTACCAGTCAGAAGTTTAG----TGACAATATTTGCGTACGAATGACTGTATACAAGTAACCTATTTTAGTTAAGAAACAG----------------TCAACATTCATTAAAGATTTTTAAGTTTGG---------TGTTTAAATAAATCTTGTTCTTGTGTATTGATAGTGATACTGATTATGTCTAAATTTGGTATTAGGACGAATGGGTGATCTCACGTGTGTTCAAGAAGAG
>Ash-NAM-1
TGGGTTATGCATGAATATCGTCTTGAAGGAAAATTTGCTTACCATTATTTGTCCAAAAGCTCAAAGGTAACCTTAAAAATCTTCATCACTTAATGCTATTCTAGGGTTTATACTTTGTAGCATCTATATCTATAAGTTGGTACACAAAGAAAGATTTGATTTTGCATGGTGTCTTTTTGTTGGGATTCTGGATAAAGTTTGTATTTAATGCAGATTTTTAACGGTAAATCGCCTATTTGCTAGTACTAAAAGTTTTACTTTATCTTGTAACAGTGCTAATTAACTACTCGTAGTACGGAGTACACTTATTTATCTTTTTATTAAACTTTAATTACATATAAAATCGTTAGTTAAATATGTCAGTTACATTCACTTAGTTACTAAAAACATTTTCTTTATGGATACTTAAAAATATATAAATTTATGTCATTTAACTTGAAATGACGGGATAATCAAGTGATTTGGCACATGTTTACTGAGGAAATATATGTCGTTGATTTCTGAAAGGACATCTTTTACCAGTCAGTAGTTTAG----TGACGATATTTGCGTACGAACTACTGTATACAAGTAACCTATCTAAGTTAAGTAACAG----------------TTTACATTCATTAAATATTTTTAAGTTTGG---------TGTTTAAATAAATCTTGTTCTTGTGTATTGATAGTGATACTGATTATGTCTAAATTTGGTATTAGGACGAATGGGTGATCTCACGTGTGTTCAAGAAGAG
>Htr-NAM-1
TGGGTTATGCATGAATATCGTCTTGAAGGAAAATTTGCTTACCATTTTTTGTCCAAAAGCTCAAAGGTAACCTTAAAAATCTTCATCACTTAATGCTATTCTAGGGTTTATACTTTGTAGCATCTATATCTATAAGTTGGTACACAAAGAAAGATTTGATTTTGCATGGTGTCTTTTTGTTGGGATTCTGGATAAAGTTTGTATTTAATGCAGATTTTTAACGGTAAATCGCCTATTTGCTAGTACTAAAAGTTTTACTTTATCTTATAACAGTGCTAATTAAC------TAGTACGGAGTAGACTTATTTGTCTTTTTATTAGAGTTTAAATACTTAT-AAATCGCTTGTTAAATATGTCATTTACATTCACTGATATACTAAAAACATTTTCTTTTTGGATACCAAAAAATATATAAATGTATGTCATTTAACTTGAAATGACTGGATAATCAAGTGATTTGGCACATGTTTACTGAGGAAATATATGTCGTTGATTTCTGAAAGGACATCTTTTACCAGTCAGAAGTTTAG----TGACGATATTTACGTACGAAATACTGTATACAAGTAACCTATTTTAGTTAAGAAACAGTTTGTTTT--TTAAACTAAACATTCATTGAAGATTTTTAACTTTGGTGTTTAAAATGTTTAAATTAATCTTGTTCTTGTATATTGATAGTGATACTGATTATGTCTAAATTTGGTATTAGGACGAATGGGTGATCTCACGTGTGTTCAAGAAGAG
>Htr-NAM-2
TGGGTTATGCATGAATATCGTCTTGAAGGAAAATTTGCTTACCATTTTTTGTCCAAAAGCTCAAAGGTAACCTTAAAAATCTTCATCACTTAATGCTATTCTAGGGTTTATACTTTGTAGCATCTATATCTATAAGTTAGTACACAAAGAAAGATTTGATTTTGCATGGTGTCTTTTTGTTGGGATTCTGGATAAAGTTTGTATTTAATGCAGATTTTTAACGGTAAATCGCCTATTTGCTAGTACTAAAAGTTTTACTTTATCTTATAACAGTGCTAATTAAC------TAGTACGGAGTAGACTTATTTGTCTTTTTATTAGAGTTTAAATACTTAT-AAATCGCTTGTTAAATATGTCATTTACATTCACTGATATACTAAAAACATTTTCTTTTTGGATACCAAAAAATATATAAATGTATGTCATTTAACTTGAAATGACTGGATAATCAAGTGATTTGGCACATGTTTACTGAGGAAATATATGTCGTTGATTTCTGAAAGGACATCTTTTACCAGTCAGAAGTTTAG----TGACGATATTTACGTACGAAATACTGTATACAAGTAACCTATTTTAGTTAAGAAACAGTTTGTTTT--TTAAACTAAACATTCATTGAAGATTTTTAACTTTGGTGTTTAAAATGTTTAAATTAATCTTGTTCTTGTATATTGATAGTGATACTGATTATGTCTAAATTTGGTATTAGGACGAATGGGTGATCTCACGTGTGTTCAAGAAGAG
>Ei-NAM-1
TGGGTTATGCATGAATATCGTCTTGAAGGAAAATTTGCTTACCATTTCTTGTCCAAAAGCTCAAAGGTAACCTTAAAAATCTTCATCACTTAATGCTATTCTAGGGTTTTTACTTTGTAGCATCTATGTCTATAAGTTGGTACACAAAGACATATTTGATTTTGTATGGTGTCTTTTTGTTGGGATTGTGGATAAAGCTTGAATTTAATGCAGATTTTTAACGGTAAATCGCCTATTTGCTAGTACTAAAAGTTTTACTTTATCTTGTACCAGTGCTAATTAACTAATCGTAGTACGGAGTACACTTATTTAACTTTTTATTAAACTTTAATTACATATAAAATCGTTAGTTAAATATGACATTTACATTCACTTAGATACTAACAACATTTTCTTTTTGGATACCTAAAAATATATAAATGTATGTCATTTAACTTGAAATGGCGGGATAATCAAGTGATTTGGCACATGTTTACTGAGGAAATATATGTAGTTGATTTCTGAAAGGACATCTTTTACCAGTCAGAAGTTTAG----TGACGATATTTTCGTACGAATTACTGTATACAAGTAACCTATTTTAGTTAAGAAACAGTTTGTT----------------TTCATTAGAGATTTTTAAGTTTGGTGTTTAAAATGTTTAAATAAATCTTGTTCTTGTGTATTGATAGTGATACTGATTATGTCTAAATTTGGTATTAGGACGAATGGGTGATATCACGTGTGTTCAAGAAGAG
>Ei-NAM-2
TGGGTTATGCATGAATATCGTCTTGAAGGAAAATTTGCTTACCATTTTTTGTCCAAAAGCTCAAAGGTAACCTTAAAAATCTTCATCACTTAATGCTATTCTAGGGTTTTTACTTTGTAGCATCTATGTCTATAAGTTGGTACACAAAGAGAGATTTGATTTTGCATGGTGTCTTTTTGTTGGGATTGTGGATAAAGTTTGTATTTAATGCAGATTTTTAACGGTAAATCGCCTATTTGCTAGTACTAAAAGTTTTACTTTATCTTGTACCAGTGCTAATTAACTAATCGTAGTACGGAGTACACTTATTTAACTTTTTATTAAACTTTAATTACATATAAAATCGTTAGTTAAATATGACATTTACATTCACTTAGATACTAACAACATTTTCTTTTTGGATACCTAAAAATATATAAATGTATGTCATTTAACTTGAAATGGCGGGATAATCAAGTGATTTGGCACATGTTTACTGAGGAAATATATGTAGTTGATTTCTGAAAGGACATCTTTTACCAGTCAGAAGTTTAG----TGACGATATTTTCGTACGAATTACTGTATACAAGTAACCTATTTTAGTTAAGAAACAGTTTGTT----------------TCCATTAGAGATTTTTAAGTTTGGTGTTTAAAATGTTTAAATAAATCTTGTTCTTGTGTATTGATAGTGATACTGATTATGTCTAAATTTGGTATTAGGACGAATGGGTGATATCACGTGTGTTCAAGAAGAG
>Cr-NAM-1
TGGGTTATGCATGAATATCGTCTTGAAGGAAAATTTGCTTACCATTTTTTGTCCAAAAGCTCAAAGGTAACCTTAAAAATCTTGATCACTTGATGCTATTCTAGGGTTTATACTTTGTAGCATCTATATCTATAAGTTGGTACACAAAGAAAGATTTGATTTTGCATGGCGTCTTTTTGTTGGGATTCTGGATAAAGTTGGTATTTAATGCAGATTTTTAACGGTAAATCGCCTATTTGCTAGTACTAAAAGTTTTACTTTATCTTGTAACAGTGCTAATTAAC------TAGCACGGAGTACACTTATTTGTCTTTTTATTTGAATTTAAATACTTATAAAATCGCTAGTT-AGTATGTCATTTACATTCACTGATTTACTAAAAACATTTTC---------------------TTAAATGTATGTCATTTAACTTGAAATGACGGGATAATCAAGTGATTTGGCACATGTTTACTGAGGAAATATATGTCGTTGATTTCTGAAAGGACATATTTTGCCAGTCAGAAGTTTAG----TGACGATATTTACGTACGAAATACTGTATACAAGTAACCTATTTTAGTTAAGAAACAGTTTGTTTT--TTAAACTAAACATTCATTGAAGATTTTTAAGTTTGGTGTTTAAAATGTTTAAATAAATCTTGTTCTTGTATATTGATAGCGATACTGATTATGTCTAAATTTGGTATTAGGACGAATGGGTGATCTCACGTGTGTTCAAGAAGAG
>Chy-NAM-1
TGGGTTATGCATGAATATCGTCTTGAAGGAAAATTTGCTTACCATTTTTTGTCCAAAAGCTCAAAGGTAACCTTAAAAATCTTCATCACTTAATGCTATTCTAGGGTTTATACTTTGTAGCATCTATATCTATAAGTTGGTACACAAAGAAAGATTTGATTTTGCATGGCGTCTTTTTATTGGGATTCTGGATAAAGTTGGTATTTAATGCAGATTTTTAACGGTAAATCGCCTATTTGCTAGTACTAAAAGTTTTACTTTATCTTGTAACAGTCCTAATTAACTACTCGTAGTACGGAGTACACTTATTTATCTTTTTATTAAACTTTAATTACATATAAAATCGTTAGTTAAATATGTCATTTACATTCACTTAGTTACTAAAAACATTTTCTTTTTGGATACTTAAATATATATAATTGTATGTCATCTAACTTGAAATGACGGGATAATCAAGTGATTTGGCACATGTTTACTGAGGAAATATATGTCGTTGATTTCTGAAAGGACATCGTTTACCAGTCAGAAGTTTAG----TGACGATATTTGCGTACGAAATACTGTATACAAGTAACCTATTTTAGTTAAGAAACACTTTGTTTT--TTAAAGTAAACATTCATTGAAGATTTTTAAGTTTGGTGTTTAAAATGTTTAAATAAATCTTGTTCTTGTATATTGATAGTGATACTGATTATGTCTAAATTTGGTATTAGGACGAATGGGTGATCTCACGTGTGTTCAAGAAGAG
>Chy-NAM-2
TGGGTTATGCATGAATATCGTCTTGAAGGAAAATTTGCTTACCATTTTTTGTCCAAAAGCTCAAAGGTAACCTTAAAAATCTTCATCACTTAATGCTATTCTAGGGTTTATACTTTGTAGCATCTATATCTATAAGTTGGTACACAAAGAAAGATTTGATTTTGCATGGCGTCTTTTTATTGGGATTCTGGATAAAGTTGGTATTTAATGCAGATTTTTAACGGTAAATCGCCTATTTGCTAGTACTAAAAGTTTTACTTTATCTTGTAACAGTCCTAATTAACTACTCGTAGTACGGAGTACACTTATTTATCTTTTTATTAAACTTTAATTACATATAAAATCGTTAGTTAAATATGTCATTTACATTCACTTAGTTACTAAAAACATTTTCTTTTTGGATACTTAAATATATATAATTGTATGTCATCTAACTTGAAATGACGGGATAATCAAGTGATTTGGCACATGTTTACTGAGGAAATATATGTCGTTGATTTCTGAAAGGACATCGTTTACCAGTCAGAAGTTTAG----TGACGATATTTGCGTACGAAATACTGTATACAAGTAACCTATTTTAGTTAAGAAACACTTTGTTTT--TTAAAGTAAACATTCATTGAAGATTTTTAAGTTTGGTGTTTAAAAGGTTAAAATAAATCTTGGTCCTGGAAATTGAAAGTGATACTGATTATGGCTAAATTTGGTATTAGGACGAATGGGTGATCTCACGTGTGTTCAAGAAGAG
>Cno-NAM-1
TGGGTTATGCATGAATATCGTCTTGAAGGAAAATTTGCTTACCATTTTTTATCCAAAAGCTCAAAGGTAACCTTAAAAATCTTCATCACTTAATGCTATTCTAGGGTTTATACTTTGTAGCATCTATATCTATAAGTTGGTACACAAAGAAAGATTTGATTTTGCATGGTGTCTTTTTATTGGGATTCTGGATAAAGTTGGTATTTAATGCAGATTTTTAACGGTAAATCGCCTATTTGCTAGTA------------------------------------------------------------------------------------------------------------------------------------------------------------------------------------GTCATCTAACTTGAAATGACGGGATAATCAAGTGATTTGGCACATGTTTACTGAGGAAATATATGTCGTTGATTTCTGAAAGGACATCGTTTACCAGTCAGAAGTTTAG----TGACGATATTTACGTACGAAATACTGTATACAAGTAACCTATTTTAGTTAAGAAACACTTT-------------------TTCATTGAAGATTTTTAAGTTTGGTGTTTAAAATGTTTAAATAAATCTTGTTCTTGTATATTGATAGTGATACTGATTATGTCTAAATTTGGTATTAGGACGAATGGGTGATCTCACGTGTGTTCAAGAAGAG
>Cbi-NAM-1
TGGGTTATGCATGAATATCGTCTTGAAGGAAAATTTGCTTACCATTTTTTATCCAAAAGCTCAAAGGTAACCTTAAAAATCTTCATCACTCAATGCTATTCTAGGGTTTATACTTTGTAGCATCTATATCTATAAGTTGGTACACAAAGAAAGATTTGATTTTGCATGGTGTCTTTTTGTTGGGATTGTGGATAAAGTTTGTATTTAATGCAGATTTTTAACGGTAAATCGCCTATTTGCTAGTACTAAAAGTTTTACTTTATCTTGTAACAGTGCTAATTAACTACTCGTAGTACGGAGTACACTTATTTATCTTTTTATTAAACTTTAATTACATATAAAATCGTTAGTTAA--ATGTCATTTACATTCACTTAGTTACTAAAAACATTTTCTTTTTGGATACTTAAAAATATATAATTGTATGTCATTTAACTTGAAATGACGGGATAATCAAGTGATTTGGCACATGTTTACTGAGGAAATATATGTCGTTGATTTCTGAAAGGACATGTTTTACCAGTCAGAAGTTTGGTGCATGACGATATTTGCGTACGAACTACTGTATACAAGTAACCTATTTTAGTTAAGAAACAGATTGTTGT-ATTAAACTTAACATTCATTAAAGATTTTTAAGTTTGGTGTTTAAAATGTTTAAATAAATCTTGTTCTTGTATATTGATAGTGATACTGATTATGTCTAAATTTGGTATTAGGACGAATGGGTGATCTCACGTGTGTTCAAGAAGAG
>Cbi-NAM-2
TGGGTTATGCATGAATATCGTCTTGAAGGAAAATTTGCTTACCATTTTTTGTCCAAAAGCTCGAAGGTAACCTTAAAAATCTTCATCACTTAATGCTATTCTAGGGTTTATACTTTGTAGCATCTATATCTATAAGTTGGTACACAAAGAAAGATTTGATTTTGCAAGGTGTCTTTTTATTGGGATTCTGGATAAAGTTGGTATTTAATGCAGATTTTTAACGGTAAATCGCCTATTTGCTAGTACTAAAAGTTTTACTTTATCTTGTAACAGTCCTAATTAAC------TACT-CGTAGTACACTTATTTATCTTTTTATTAAACTTTAATTACATATAAAATCGTTAGTTAAATATGTCATTTAAATTCACTGATTTACTAAAAACATTTTCTCTTTGGATACTTAAAAATATGTAAATGTATGTCATTTAACTTGAAATGACGGGATAATCAAGTGATTTGGCACATGTTTACTGAGGAAATATATGTCGTTGATTTCTGAAAGGACATGTTTTACCAGTCAGAAGTTTGGTGCATGACGATATTTGCGTACGAACTACTGTATACAAGTAACCTATTTTAGTTAAGAAACAGTTTGTT----------------TTCATTAAAGATTTTTAAGTTTGGTGTTTAAAATGTTTAAATAAATCTTGTTCTTGTGTATTGATAGTGATACTGATTATGTCTAAATTTGGTATTAGGACGAATGGGTGATCACACGTGTGTTCAAGAAGAG
>Cs-NAM-1
TGGGTTATGCATGAATATCGTCTTGAAGGAAAATTTGCTTACCATTTTTTGTCCAAAAGCTCAAAGGTGACCTTAAAAATCTCCATCACTTAATGCTATTCTAGGGTTTATACTTTGTAGCATCTATATCTATAAGTTGGTACACAAAGAAAGATTTGATTTTGCATGGTGTCTTTTTGTTGGGATTGTGGATAAAGTTTGTATTTAATGCAGATTTTTAACGGTAAATCGCCTATTTTCTAGTACTAAAAGTTTTACTTTATCTTGTAACAGTTCTAATTAAC------TAGTACGGAGTAAACTTATTTGTCTTTTTATT----------TACTTATAAAATCGCTAGTTAAATATGTCATTTACATTCACTGATT---TAAAAACATTTTCTCTTTGGATACTAAAAAAAATATAAATGTATGTCATTTAGCTTGAAATGACGGGATAATCAAGTGATTTGGCACATGTTTACTGAGGAAATATATGTCGTTGATTTCTGAAAGGACATGTTTTACCAGTCAGAAGTTTGGTGCATGACGATATTTGCGTACGAACTACTGTATACAAGTAACCTATTTTAGCTAAGAAACAGTTTGTT----------------TTCATTAAAGATTTTTAAGTTTGGTGTTTAAAATGTTTAAATAAATCTTGTTCTTGTGTATTGATAGTGATACTGATTATGTCTAAATTTGGTATTAGGACGAATGGGTGATCTCACGTGTGTTCAAGAAGAG
>Cs-NAM-2
TGGGTTATGCATGAATATCGTCTTGAAGGAAAATTTGCTTACCATTTTTTGTCCAAAAGCTCAAAGGTGACCTTAAAAATCTCCATCACTTAATGCTATTCTAGGGTTTATACTTTGTAGCATCTATATCTATAAGTTGGTACACAAAGAAAGATTTGATTTTGCATGGTGTCTTTTTGTTGGGATTGTGGATAAAGTTTGTATTTAATGCAGATTTTTAACGGTAAATCGCCTATTTTCTAGTACTAAAAGTTTTACTTTATCTTGTAACAGTTCTAATTAAC------TAGTACGGAGTAAACTTATTTGTCTTTTTATT----------TACTTATAAAATCGCTAGTTAAATATGTCATTTACATTCACTGATT---TAAAAACATTTTCTCTTTGGATACTAAAAAATATATAAATGTATGTCATTTAGCTTGAAATGACGGGATAATCAAGTGATTTGGCACATGTTTACTGAGGAAATATATGTCGTTGATTTCTGAAAGGACATGTTTTACCAGTCAGAAGTTTGGTGCATGACGATATTTGCGTACGAACTACTGTATACAAGTAACCTATTTTAGCTAAGAAACAGTTTGTT----------------TTCATTAAAGATTTTTAAGTTTGGTGTTTAAAATGTTTAAATAAATCTTGTTCTTGTGTATTGATAGTGATACTGATTATGTCTAAATTTGGTATTAGGACGAATGGGTGATCTCACGTGTGTTCAAGAAGAG
>Cp-NAM-1
TGGGTTATGCATGAATATCGTCTTGAAGGAAAATTTGCTTACCATTTTTTATCCAAAAGCTCAAAGGTAACCTTAAAAATCTTCATCACTTAATGCTATTCTAGGGTTTATACTTTGTAGCATATATATCTATAAGTTGGTACACAAAGAAAGATTTGATTTTGCATGGTGTCTTTTTGTTGGGATTGTGGATAAAGTTTGTATTTAATGCAGATTTTTAACGGTAAATCGCCTATTTTCTAGTACTAAAAGTTTTACTTTATCTTGTAACAGTTCCAATTAAC------TAGTACGGAGTAAACTTATTTGTCTTTTTATT----------TACTTATAAAATCGCTAGTTAAATATGTCATTTACATTCACTGATT---TAAAAACATTTTCTCTTTGGATACTAAAAAATATATAAATGTATGTCATTTAACTTGAAATGACGGGATAATCAAGTGATTTGGCACATGTTTACTGAGGAAATATATGTCGTTGATTTCTGAAAGGACATGTTTTACCAGTCAGAAGTTTGGTGCATGACGATATTTGCGTACGAACTACTGTATACAAGTAACCTATTTTAGTTAAGAAACAGTTTGTT----------------TTCATTAAAGATTTTTAAGTTTGGTGTTTAAAATGTTTAAATAAATCTTGTTCTTGTGTATTGATAGTGATACTGATTATGTCTAAATTTGGTATTAGGACGAATGGGTGATCTCACGTGTGTTCAAGAAGAG
>Cp-NAM-2
TGGGTTATGCATGAATATCGTCTTGAAGGAAAATTTGCTTACCATTTTTTATCCAAAAGCTCAAAGGTAACCTTAAAAATCTTCATCACTTAATGCTATTCTAGGGTTTATACTTTGTAGCATCTATATCTATAAGTTGGTACACAAAGAAAGAGTTGATTTTGCATGGTGTCTTTTTGTTGGGATTGTGGATAAAGTTTGTATTTAATGCAGATTTTTAACGGTAAATCGCCTATTTTCTAGTACTAAAAGTTTTACTTTATCTTGTAACAGTTCTAATTAAC------TAGTACGGAGTAAACTTATTTGTCTTTTTATT----------TACTTATAAAATCGCTAGTTAAATATGTCATTTACATTCACTGATT---TAAAAACATTTTCTCTTTGGATACTAAAAAATATATAAATGTATGTCATTTAACTTGAAATGACGGGATAATCAAGTGATTTGGCACATGTTTACTGAGGAAATATATGTCGTTGATTTCTGAAAGGACATGTTTTACCAGTCAGAAGTTTGGTGCATGACGATATTTGCGTACGAACTACTGTATACAAGTAACCTATTTTAGTTAAGAAACAGTTTGT-----------------TTCATTAAAGATTTTTAAGTTTGGTGTTTAAAATGTTTAAATAAATCTTGTTCTTGTGTATTGATAGTGATACTGATTATGTCTAAATTTGGTATTAGGACGAATGGGTGATCTCACGTGTGTTCAAGAAGAG
>Cl-NAM-1
TGGGTTATGCATGAATATCGTCTTGAAGGAAAATTTGCTTACCATTTTTTATCCAAAAGCTCAAAGGTAACCTTAAAAATCTTCATCACTTAATGCTATTCTAGGGTTTATACTTTGTAGCATCTATATCTATAAGTTGGTACACAAAGAAAGATTTGATTTTGCATGGTGTCTTTTTGTTGGGATTGTGGATAAAGTTTGTATTTAATGCAGATTTTTAACGGTAAATCGCCTATTTTCTAGTACTAAAAGTTTTACTTTATCTTGTAACAGTTCTAATTAAC------TAGTACGGAGTAAACTTATTTGTCTTTTTATT----------TACTTATAAAATCGCTAGTTAAATATGTCATTTACATTCACTGATT---TAAAAACATTTTCTCTTTGGATACTAAAAAATATATAAATGTATGTCATTTAACTTGAAATGACGGGATAATCAAGTGATTTGGCACATGTTTACTGAGGAAATATATGTCGTTGATTTCTGAAAGGACATGTTTTACCAGTCAGAAGTTTGGTGCATGACGATATTTGCGTACGAACTACTGTATACAAGTAACCTATTTTAGTTAAGAAACAGTTTGTT----------------TTCATTAAAGATTTTTAAGTTTGGTGTTTAAAATGTTTAAATAAATCTTGTTCTTGTGTATTGATAGTGATACTGATTATGTCTAAATTTGGTATTAGGACGAATGGGTGATCTCACGTGTGTTCAAGAAGAG
>Cn-NAM-1
TGGGTTATGCATGAATATCGTCTTGAAGGAAAATTTGCTTACCATTTTTTGTCCAAAAGCTCAAAGGTAACCTTAAAAATCTTCATCACTTAATGCTATTCTAGGGTTTATACTTTGTAGCATCTATATCTATAAGTTGGTACACAAAGAAAGATTTGATTTTGCATGGTGTCTTTTTGTTGGGATTGTGGATAAAGTTTGTATTTAATGCAGATTTTTAACGGTAAATCGCCTATTTTCTAGTACTAAAAGTTTTACTTTATCTTGTAACAGTTCGAATTAAC------TAGTACGGAGTAAACTTACTTGTCTTTTTATT----------TACTTATAAAATCGCTAGTTAAATATGTCATTTACATTCACTGATT---TAAAAACATTTTCTCTTTGGATAGTAAAAAATATATAAATGTATGTCATTTAACTTGAAATGACGGGATAATCAAGTGATTTGGCACATGTTTACTGAGGAAATATATGTCGTTGATTTCTGAAAGGACATGTTTTACCAGTCAGAAGTTTGGTGCATGACGATATTTGCGTACGAACTACTGTATACAAGTAACCTATTTTAGTTAAGAAACAGTTTGTT----------------TTCATTAAAGATTTTTAAGTTTGGTGTTTAAAATGTTTAAATAAATCTTGTTCTTGTATATTGATAGTGATACTGATTAAGTCTAAATTTGGTATTAGGACGAATGGGTGATCTCACGTGTGTTCAAGAAGAG
>Cri-NAM-1
TGGGTTATGCATGAATATCGTCTTGAAGGAAAATTTGCTTACCATTTTTTGTCCAAAAGCTCAAAGGTAACCTTAAAAATCTTCATCACTTAATGCTATTCTAGGGTTTATCCTTTGTAGCATCTATATCTATAAGTTGGTACACAAAGAGAGATTTGATTTTGCATGGTGTCTTTTTGTTGGGATTCTGGATAAAGTTTGTATTTAATGCAGATTTTTAACGGTAAATCGCCTATTTGCTAGTACTAAAAGTTTTACTTTATCTTGTAACAGTTCTAATTAAC------TAGTACTGAGTAAACTTATTTGTCTTTTTATT----------TACTTATAAAATTGCTAGTTAAATATGTCATTTACATTCACTGATTTACTAAAAACGTTTTCTCTTTGGATACTTAAAGATATATAAATGTATGTCATTTAACTTGAAATGACCGGATAATCAAGTGATTTGGCACATGTTTACGGAGGAAATATATGTCGTTGATTTCTGAAAGGACATGTTTTACCAGTCAGAAGTTTGGTGCATGACGATATTTGCGTACGAACTACTGTATACAAGTAACCTATTTTAGTTAAGAAACAGTTTGTT----------------TTCATCAAAGATTTTTAAGTTTGGTGTTTAAAATGTTTAAATAAATCTTGTTCTTGTGTATTGATAGTGATACTGATTATGTCTAAATTTGGTATTAGGACGAATGGGTGATCTCACGTGTGTTCAAGAAGAG
>Cdi-NAM-1
TGGGTTATGCATGAATATCGTCTTGAAGGAAAATTTGCTTACCATTTTTTATCCAAAAGCTCAAAGGTAACCTTAAAAATCTTCATCAATTAATGCTATTCTAGGGTTTATACTTTGTAGCATCTATATCTATAAGTTTGTACACAAAGAAAGATTTGATTTTGCATGGTGTCTTTTTGTTGGGATTGTGGATAAAGTTTGTATTAAATGCAGATTTTTAACGGTAAATCGCCTATTTTCTAGTACTAAAAGTTTTACTTTATCTTGTGACAGTTCTAATTAAC------TAGTACGGAGTAAACTTATTTGTCTTTTTATT----------TACTTATAAAATCGCTAGTTAAATATGTCATTTACATTCACTGATT---TAAAAACATTTTCTCTTTGGATACTAAAAAATATATAAATGTATGTCATTTAACTTGAAATGACGGGATAATCAAGTGATTTGGCACATGTTTACTGAGGAAATATATGTCGTTGATTTCTGAAAGGACATGTTTTACCAGTCAGAAGTTTGGTGCATGACGATATTTGCGTACGAACTACTGCATACAAGTAACCTATTTTAGTTAAGAAACAGTTTGTT----------------TTCATTAAAGATTTTTAAGTTTGGTGTTTAAAATGTTTAAATAAATCTTGTTCTTGTGTATTGATAGTGATACTGATTATGTCTAAATTTGGTATTAGGACGAATGGGTGATCTCACGTGTGTTCAAGAAGAG
>Cdi-NAM-2
TGGGTTATGCATGAATATCGTCTTGAAGGAAAATTTGCTTACCATTTTTTATCCAAAAGCTCAAAGGTAACCTTAAAAATCTTCATCACTTAATGCTATTCTAGGGTTTATACTTTGTAGCATCTATATCTGTAAGTTGGTACACAAAGAAAGATTTGATTTTGCATGGTGTCTTTTTGTTGGGATTGTGGATAAAGTTTGTATTTAATGCAGATTTTTAACGGTAAATCGCCTATTTTCTAGTACTAAAAGTTTTACTTTATCTTGTAACAGTTCTAATTAAC------TAGTACGGAGTAAACTTATTTGTCTTTTTATC----------TACTTATAAAATCGCTAGTTAAATATGTCATTTACATTCACTGATT---TAAAAACATTTTCTCTTTGGATACTAAAAAATATATAAATGTATGTCATTTAACTTGAAATGACGGGATAATCAAGTGATTTGGCACATGTTTACCGAGGAAATATATGTCGTTGATTTCTGAAAGGACATGTTTTACCAGTCAGAAGTTTGGTGCATGACGATATTTGCGTACGAACTACTGTATACAAGTAACCTATTTTAGTTAAGAAACAGTTTGTT----------------TTAATTAAAGATTTTTAAGTTTGGTGTTTAAAATGTTTAAATAAATCTTGTTCTTGTGTATTGATAGTGATACTGATTATGTCTAAATTTGGTATTAGGACGAATGGGTGATCTCACGTGTGTTCAAGAAGAG
>Cbo-NAM-1
TGGGTTATGCATGAATATCGTCTTGAAGGAAAATTTGCTTACCATTTTTTATCCAAAAGCTCAAAGGTAACCTTAAAAATCTTCATCACTTAATGCTATTCTAGGGTTTATACTTTGTAGCATCTATATCTATAAGTTGGTACACAAAGAAAGATTTGATTTTGCATGGTGTCTTTTTGTTGGGATTGTGGATAAAGTTTGTATTTAATGCAGATTTTTAACGGTAAATCGCCTATTTTCTAGTACTAAAAGTTTTACTTTATCTTGTAACAGTTCTAATTAAC------TAGTACGGAGTAAACTTATTTGTCTTTTTATT----------TACTTATAAAATCGCTAGTTAAATATGTCATTTACATTCACTGATT---TAAAAACATTTTCTCTTTGGATACTAAAAAATATATAAATGTATGTCATTTAACTTGAAATGACGGGATAATCAAGTGATTTGGCACATGTTTACTGAGGAAATATATGTCGTTGATTTCTGAAAGGACATGTTTTACCAGTCAGAAGTTTGGTGCATGACGATATTTGCGTACGAACTACTGTATACAAGTAACCTATTTTAGTTAAGAAACAGTTTGTT----------------TTCATTAAAGATTTTTAAGTTTGGTGTTTAAAATGTTTAAATAAATCTTGTTCTTGTGTATTGATAGTGATACTGATTATGTCTAAATTTGGTATTAGGACGAATGGGTGATCTCACGTGTGTTCAAGAAGAG
>Cok-NAM-1
TGGGTTATGCATGAATATCGTCTTGAAGGAAAATTTGCTTACCATTTTTTATCCAAAAGCTCAAAGGTAACCTTAAAAATCTTCATCACTTAATGCTATTCTAGGGTTTATACTTTGTAGCATCTATATCTATAAGTTGGTACACAAAGAAAGATTTGATTTTGCATGGTGTCTTTTTGTTGGGATTGTGGATAAAGTTTGTATTTAATGCAGATTTTTAACGGTAAATCGCCTATTTTCTAGTACTAAAAGTTTTACTTTATCTTGTAACAGTTCTAATTAAC------TAGTAAAGAGTAAACTTATTTGTCTTTTTATT----------TACTTGTAAAATCGCTAGTTAAATATGTCATTTACATTCACTGATT---TAAAAACATTTTCTCTTTGGATACTAAAAAATGTATAAATGTATGTCATTTAACTTGAAATGACGGGATAATCAAGTGATTTGGCACATGTTTACTGAGGAAATATATGTCGTTGATTTCTGAAAGGACATGTTTTACCAGTCAGAAGTTTGGTGCATGACGATATTTGCGTACGAACTACTGTATACAAGTAACCTATTTTAGTTAAGAAACAGTTTGTT----------------TTCATTAAAGATTTTTAAGTTTGGTGTTTAAAATGTTTAAATAAATCTTGTTCTTGTGTATTGATAGTGATACTGATTATGTCTAAATTTGGTATTAGGACGAATGGGTGATCTCACGTGTGTTCAAGAAGAG
>Cok-NAM-2
TGGGTTATGCATGAATATCGTCTTGAAGGAAAATTTGCTTACCATTTTTTATCCAAAAGCTCAAAGGTAACCTTAAAAATCTTCATCACTTAATGCTATTCTAGGGTTTATACTTTGTAGCATCTATATCTATAAGTTGGTACACAAAGAAAGATTTGATTTTGCATGGTGTCTTTTTGTTGGGATTGTGGATAAAGTTTGTATTTAATGCAGATTTTTAACGGTAAATCGCCTATTTTCTAGTACTAAAAGTTTTACTTTATCTTGTAACAGTTCTAATTAAC------TAGTACGGAGTAAACTTATTTGTCTTTTTATT----------TACTTATAAAATCGCTAGTTAAATATGTCATTTACATTCACTGATT---TAAAAACATTTTCTCTTTGGATACTAAAAAATATATAAATGTATGTCATTTAACTTGAAATGACGGGATAATCAAGTGATTTGGCACATGTTTACTGAGGAAATATATGTCGTTGATTTCTGAAAGGACATGTTTTACCAGTCAGAAGTTTGGTGCATGACGATATTTGCTTACGAACTACTGTATACAAGTAACCTATTTTAGTTAAGAAACAGTTTGTT----------------TTCATTAAAAATTTTTAAGTTTGGTGTTTAAAATGTTTAAATAAATCTTGTTCTTGTGTATTGATAGTGATACTGATTATGTCTAAATTTGGTATTAGGACGAATGGGTGATCTCACGTGTGTTCAAGAAGAG
>CiXX-NAM-1
TGGGTTATGCATGAATATCGTCTTGAAGGAAAATTTGCTTACCATTTTTTATCCAAAAGCTCAAAGGTAACCTTAAAAATCTTCATCACTTAATGCTA---TAGTGTTTATACTTTGTAGCATCTATATCTATAAGTTGGTACACAAAGAAAGATTTGATTTTGCATGGTGTCTTTTTGTTGGGATTGTGGATAAAGTTTGTATTTAATGCAGATTTTTAACGGTAAATCGCCTATTTTCTAGTACTAAAAGTTTTACTTTATCTTGTAACAGTTCTAATTAAC------TAGTACGGAGTAAACTTATTTGTCTTTTTATT----------TACTTATAAAATCGCTAGTTAAATATGTCATTTACATTCACTGATT---TAAAAACATTTTCTCTTTGGATACTAAAAAATATATAAATGTGTGTCATTTAACTTGAAATGACGGGATAATCAAGTGATTTGGCACATGTTTACTGAGGAAATATATGTCGTTGATTTCTGAAAGGACATGTGTTACCAGTCAGAAGTTTGGTGCATGACGATATTTGCGTACGAACTACTGTATACAAGTAACCTATTTTAGTTAAGAAACAGTTTGTT----------------TTCATTAAAGATTTTTAAGTTTGGTGTTTAAAATGTTTAAATAAATCTTGTTCTTGTGTATTGATAGTGATACTGATTATGTCTAAATTTGGTATTAGGACGAATGGGTGATCTCACGTGTGTTCAAGAAGAG
>CiXX-NAM-2
TGGGTTATGCATGAATATCGTCTTGAAGGAAAATTTGCTTACCATTTTTTGTCCAAAAGCTCAAAGGTAACCTTAAAAATCTTCATCACTTAATGCTATTCTAGGGTTTATACTTTGTAGCATCTATATCTATAAGTTGGTACACAAAGAAAGATTTGATTTTGCATGGTGTCTTTTTGTTGGGATTGTGGATAAAGTTTGTATTTAATGCAGATTTTTAACGGTAAATCGCCTATTTTCTAGTACTAAAAGTTTTACTTTATCTTGTAACAGTTCTAATTAAC------TAGTACGGAGTAAACTTATTTGTCTTTTTATT----------TACTTATAAAATCGCTAGTTAAATATGTCATTTACATTCACTGATT---TAAAAACATTTTCTCTTTGGATACTAAAAAATATATAAATGTATGTCATTTAACTTGAAATGACGGGATAATCAAGTGATTTGGCACATGTTTACTGAGGAAATATATGTCGTTGATTTCTGAAAGGACATGTTTTACCAGTCAGAAGTTTGGTGCATGACGATATTTGCGTACGAACTACTGTATACAAGTAACCTATTTTAGTTAAGAAACAGTTTGTT----------------TTCATTAAAGATTTTTATGTTTGGTGTTTAAAATGTTTAAATAAATCTTGTTCTTGTATATTGATAGTGATACTGATTAAGTCTAAATTTGGTATTAGGACGAATGGGTGATCTCACGTGTGTTCAAGAAGAG
>CiXX-NAM-3
TGGGTTATGCATGAATATCGTCTTGAAGGAAAATTTGCTTACCATTTTTTATCCAAAAGCTCAAAGGTAACCTTAAAAATCTTCATCACTTAATGCTATTCTAGGGTTTATACTTTGTAGCATCTATATCTATAAGTTGGTACACAAAGAAAGATTTGATTTTGCATGGTGTCTTTTTGTTGGGATTGTGGATAAAGTTTGTATTTAATGCAGATTTTTAACGGTAAATCGCCTATTTTCTAGTACTAAAAGTTTTACTTTATCTTGTAACAGTTCTAATTAAC------TAGTACGGAGTAAACTTATTTGTCTTTTTATT----------TACTTATAAAATCGCTAGTTAAATATGTCATTTACATTCACTGATT---TAAAAACATTTTCTCTTTGGATACTAAAAAATATATAAATGTATGTCATTTAACTTGAAATGACGGGATAATCAAGTGATTTGGCACATGTTTACTGAGGAAATATATGTCGTTGATTTCTGAAAGGACATGTGTTACCAGTCAGAAGTTTGGTGCATGACGATATTTGCGTACGAACTACTGTATACAAGTAACCTATTTTAGTTAAGAAACAG----------------------TTCATTAAAGATTTTTAAGTTTGGTGTTTAAAATGTTTAAATAAATCTTGTTCTTGTGTATTGATAGTGATACTGATTATGTCTAAATTTGGTATTAGGACGAATGGGTGATCTCACGTGTGTTCAAGAAGAG
>CiMZ-NAM-1
TGGGTTATGCATGAATATCGTCTTGAAGGAAAATTTGCTTACCATTTTTTGTCCAAAAGCTCAAAGGTGACCTTAAAAATCTCCATCACTTAATGCTATTCTAGGGTTTATACTTTGTAGCATCTATATCTATAAGTTGGTACACAAAGAAAGATTTGATTTTGCATGGTGTCTTTTTGTTGGGATTGTGGATAAAGTTTGTATTTAATGCAGATTTTTAACGGTAAATCGCCTATTTTCTAGTACTAAAAGTTTTACTTTATCTTGTAACAGTTCTAATTAAC------TAGTACGGAGTAAACTTATTTGTCTTTTTATT----------TACTTATAAAATCGCTAGTTAAATATGTCATCTACATTCACTAATT---TAAAAACATTTTCTCTTTGGATACTAAAAAATATATAAATGTATGTCATTTAACTTGAAATGACGGGATAATCAAGTGATTTGGCACATGTTTACTGAGGAAATATATGTCGTTGATTTCTGAAAGGACATCTTTTACCAGTCAGAAGTTTAG----TGACGATATTTGCGTACGAATTACTGTATACAAGTAACCTATTTTAGTTAAGAAACAGTTTGTT----------------TTCATTTAAGATTTTTAACATTGGTGTTTAAAATGTTTAAATAAATCTTGTTCTTGTATATTGATAGTGATACTGATTAAGTCTAAATTTGGTATTAGGACGAATGGGTGATCTCACGTGTGTTCAAGAAGAG
>CiMZ-NAM-2
TGGGTTATGCATGCATATCGTCTTGAAGGAAAATTTGCTTACCATTTTTTGTCCAAAAGCTCAAAGGTAACATTAAAAATCTCCATCACTTAATGCTATTCTAGGGTTTATACTTTGTAGCATCTATATCTATAAGTTGGTACACAAAGAAAGATTTGATTTTGCATGGTGTCTTTTTGTTGGGATCGTGGATAAAGTTTGTATTTAATGCAGATTTTTAACGGTAAATCGCCTATTTTCTAGTACTAAAAGTTTTACTTTATCTTGTAACAGTTCTAATTAAC------TAGTACGGAGTAAACTTATTTGTCTTTTTATT----------TACTTATAAAATCGCTAGTTCAATATGTCATTTACATTCACTGATT---TAAAAACATTTTCTCTTTGGATACTAAAAAATATATAAATGTATGTCATTTAACTTGAAATGACGGGATAATCAAGTGATTTGGCACATGTTTACTGAGGAAATATATGTCGTTGATTTCTGAAAGGACATTTTTTACCAGTCAGAAGTTTGGTGCATGACGATA-TTGCGTACGAACTACTGTATACAAGTAACCTATTTTAGTTAAGAAACAGTTTGTT----------------TTCATTAAAGATTTTTAAGTTCGGTGTTTAAAATGTTTAAATAAATCTTGTTCTTGTGTATTGATAGTGATACTGATTATGTCTAAATTTGGTATTAGGACGAATGGGTGATCTCACGTGTGTTCAAGAAGAG
>CiMZ-NAM-3
TGGGTTATGCATGAATATCGTCTTGAAGGAAAATTTGCTTACCATTTTTTATCCAAAAGCTCAAAGGTAACCTTAAAAATCTTCATCACTTAATGCTATTCTAGGGTTTATACTTTGTAGCATCTATATCTATAAGTTGGTACACAAAGAAAGATTTGATTTTGCATGGTGTCTTTTTGTTGGGATTGTGGATAAAGTTTGTATTTAATGCAGATTTTTAACGGTAAATCGCCTATTTTCTAGTACTAAAAGTTTTACTTTATCTTGTAACAGTTCTAATTAAC------TAGTACGGAGTAAACTTATTTGTCTTTTTATT----------TACTTATAAAATCGCTAGTTAAATATGTCATTTACATTCACTGATT---TAAAAACATTTTCTCTTTGGATACTAAAAAATATATAAATGTATGTCATTTAACTTGAAATGACGGGATAATCAAGTGATTTGGCACATGTTTACTGAGGAAATATATGTCGTTGATTTCTGAAAGGACATGTTTTACCAGTCAGAAGTTTGGTGCATGACGATATTTGCGTACGAACTACTGTATACAAGTAACCTATTTTAGTTAAGAAACAGTTTGTT----------------TTCATTAAAGATTTTTAAGTTTGGTGTTTAAAATGTTTAAATAAATCTTGTTCTTGTATATTGATAGTGATACTGATTATGTCTAAATTTGGTATTAGGACGAATGGGTGATCTCACGTGTGTTCAAGAAGAG
>CiGY-NAM-1
TGGGTTATGCATGAATATCGTCTTGAAGGAAAATTTGCTTACCATTTTTTATCCAAAAGCTCAAAGGTAACCTTAAAAATCTTCATCACTTAATGCTATTCTAGGGTTTATACTTTGTAGCATCTATATCTATAAGTTGGTACACAAAGAAAGATTTGATTTTGCATGGTGTCTTTTTGTTGGGATTCTGGATAAAGTTTGTATTTAATGCAGATTTTTAACGGTAAATCGCCTATTTGCTAGTACTAAAAGTTTTACTTTATCTTATAACAGTGCTAATTAAC------TAGTACGGAGTGGACTTATTTGTCTTTTTATTAGAGTTTAAATACTTAT-AAATCGCTCGTTAAATATGTCATTTACATTCACTGATTTACTAAAAACATTTTCTTTTTGGATACCTAAAAATATATAAATGTATGTCATTTAACTTGAAATGACGGGATAATCAAGTGATTTGGCACATGTTTACTGAGGAAATATATGTCGTTGATTTCTGAAAGGACATCTTTTACCAGTCAGAAGTTTAG----TGACGATATTTACGTACGCAATACTGTATACAAGTAACCTATTT-AGTTAAGAAACAGTTTGTTTT--TTAAACTAAACATTCATTGAAGATTTTTTAGTTTGGTATATAAAATATTTACATAAATCTTGTTCTTGTATATTGATAGTGATACTAATTATGTCTAAATTTGGTATTAGGACGAATGGGTGATCTCACGTGTGTTCAAGAAGAG
>CiGY-NAM-2
TGGGTTATGCATGAATATCGTCTTGAAGGAAAATTTGCTTACCATTTTTTGTCCAAAAGCTCAAAGGTAACCTTAAAAATCTTCATCACTTAATGCTATTCTAGGGTTTATACTTTGTAGCATCTATATCTATAAGTTGGTACACAAAGAAAGATTTGGTTTTGCATGGTGTCTTTTTGTTGGGATTGTGGATAAAGTTTGTATTTAATGCAGATTTTTAACGGTAAATCGCCTATTTGCTAGTACTCAAAGTTTTACTTTATCTTGTAACAGTGCTAATTAACTACTCGTAGTACGGAGTAAACTTATTTGTCTTTTTATTAAATTTTAATTACGTATAAAATCGTTAGTTAAATATGTCATTTACATTCACTGATTTACTAAAAACATTTTCTTTTTGGATACCTAAAAATATATTAATGTATGTCATTTAACTTGAAATGACGGGATAATCAAGTGATTTGGCACATGTTTACTGAGGAAATATATGTCGTTGATTTCTGAAAGGACATCTTTTACCAGTCAGAAATTTAG----TGACGATATTTACGTACGAAATACTGTATACAAGTAACCTGTTTTAGTTAAGAAACAGTTTGTTTT--TTAAACTAAACATTCATTGAAGATTTTTAAGTTTGGTGTTTAAAATGTTTAAATAAATCTTGTTCTTGTATATTGATAGTGATACTGATTATGTCTAAATTTGGTATTAGGACGAATGGGTGATCTCACGTGTGTTCAAGAAGAG
>CiGY-NAM-3
TGGGTTATGCATGAATATCGTCTTGAAGGAAAATTTGCTTACCATTTTTTATCCAAAAGCTCAAAGGTAACCTTAAAAATCTTCATCACTTAATGCTATTCTAGGGTTTATACTTTGTAGCATCTATATCTATAAGTTGGTACACAAAGAAAGATTTGATTTTGCATGGTGTCTTTTTGCTGGGATTGTGGATAAAGTTTGTATTTAATGCAGATTTTTAACGGTAAATCGCCTATTTTCTA------AAAGTTTTACTTTATCTTGTAACAGTTCTAATTAAC------TAGTACGGAGTAAACTTATTTGTCTTTTTATT----------TACTTATAAAATCGCTAGTTAAATATGTCATTTACATTCACTGATT---TAAAAACATTTTCTCTTTGGATACTAAAAAATATATAAATGTATGTCATTTAACTTGAAATGACGGGATAATCAAGTGATTTGGCACATGTTTACTGAGGAAATATATGTCGTTGATTTCTGAAAGGACATGTTTTACCAGTCAGAAGTTTGGTGCATGACGATATTTGCGTACGAACTACTGTATACAAGTAACCTATTTTAGTTAAGAAACAGTTTGTT----------------TTCATTAAAGATTTTTAAGTTTGGTGTTTAAAATGTTTAAATAAATCTTGTTCTTGTGTATTGATAGTGATACTGATTATGTCTAAATTTGGTATTAGGACGAATGGGTGATCTCACGTGTGTTCAAGAAGAG
>Cv-NAM-1
TGGGTTATGCATGAATATCGTCTTGAAGGAAAATTTGCTTACCATTTTTTGTCCAAAAGCTCAAAGGTAACCTTAAAAATCTTCATCACTTAATGCTATTCTAGGGTTTATACTTTGTAGCATCTATATCTATAAGTTGGTACACAAAGGAAGATTTGATTTTGCATGGTGTCTTTTTGTTGGGATTGTGGATAAAGTTTGTATTTAATGCAGATTTTTAACGGTAAATCGCCTATTTGCTAGTACTAAAAGTTTTACTTTATCTTATAAAAGTGCTGATTAAC------TAGTACGGAGTAGACTTATTTGTCTTTTTATTAGAGTTTAAATACTTAT-AAATCGCTATTTAAATATGTCATTTACATTCACTGATTTACTAAAAACATTTTCTTTTTGGATACCTAAAAATATATAAATGTATGTCATTTAACTTGAAATGACGGGATAATCAAGTGATTTGGCACATGTTTACTGAGGGAATATATGTCGTTGATTTCTGAAAGGACATATTTTACCAGTCAGAAGTTTAA----TGACGATATTTACGTACGAAATACTGTATACAAGTAACCTATTATAGTTAAGAAACAGTTTGTTTT--TTAAACTAAACATTCATTGAAGATTTTTAAGTTTGGCGTTTAAAATGTTTAAATAAATCTTGTTCTTGTATATTGATAGCGATACTGATTATTTCTAAATTTGGTATTAGGACGAATGGGTGATCTCACGTGTGTTCAAGAAGAG
>Cv-NAM-2
TGGGTTATGCATGAATATCGTCTTGAAGGAAAATTTGCTTACCATTTTTTGTCCAAAAGCTCAAAGGTAACCTTAAAAATCTTCATCACTTAATGCTATTCTAGGGTTTATACTTTGTAGCATCTATATCTATAAGTTGGTACACAAAGAAAGA-TTGATTTTGCATGGTGTCTTTTTGTTGGGATTCTGGATAAAGTTTGTATTTAATGCAGATTTTTTACGGTAAATCGCCTATTTGCTAGTACTAAAAGTTTTACTTTATCTTATAAAAGTGCTAATTAAC------TAGTACGGAGTAGACTTATTTGTCTTTTTATTAGTGTTTAAATACTTAT-AAATCGCTAGTTAAATATGTCATTTACATTCACTGATTTACTAAAAACATTTTCTTTTTGGATACCTAAAAATATATAAATGTATGTCATTTAACTTGAAATGACGGGATAATCAAGTGATTTGGCACATGTTTACTGAGGAAATATATGTCGTTGATTTCTGAAAGGACATCTCCTACCAGTCACAAGTTTAG----TGACGATATTTGCGTACGAATGACTGTATACAAGTAGCCTATTTTAGTTAAGAAACAGTTTGTTTT----------------CATTAAAGATTTTTAAGTTTGGTGTTTAAAATGTTTAAATAAATCTTGTTCTTGTATATTGATAGCGATACTGATTATGTCTAAATTTGGTATTAGGACGAATGGGTCATCTCACGTGTGTTCAAGAAGAG
>Cv-NAM-3
TGGGTTATGCATGAATATCGTCTTGAAGGAAAATTTGCTTACCATTTTTTGTCCAAAAGCTCAAAGGTAACCTTAAAAATCCTCATCACTTAATGCTATTCTAGGGTTTATACTTTGTAGCATCTATATCTATAAGTTGGTACACAAAGAAAGATTTGATTTTGCATGGTGTATTTTTGTTGGGATTCTGGATAAAGTTGGTATTTAATGCAGATTTTTAACGGTAAATCGCCTATTTGCTAGTACTAAAAGTTTTACTTTATCTTGTAACAGTGCTAATTAAC------TAGCACGGAGTACACTTATTTGTCTTTTTATTTGAATTTAAATAGTTATAAAATCGCTAGTT-AGTATGTCATTTACATTCACTGATTTACTAAAAACATTTTC---------------------TTAAATGTATGTCATTTAACTTGAAATGACGGGATAATCAAGTGATTTGGCACATGTTTACTGAGGAAATATATGTCGTTGATTTCTGAAAGGACATATTTTACCAGTCAGAAGTTTAG----TGACGATATTTACGTACGAAATACTGTATACAAGTAACCTATTTTAGTTAAGAAACAGTTTGTTTT--TTAAACTAAACATTCATTAAAGATTTTTAAGTTTGGTGTTTAAAATGTTTAAATAAATCTTGTTCTTGTATATTGATAGTGATACTGATTATGTCTAAATTTGGTATTAGGACGAATGGGTGATCTCACGTGTGTTCAAGAAGAG
>Ot-NAM-1
TGGGTTATGCATGAATATCGTCTTGAAGGAAAATTTGCTTACCATTTTTTGTCCAAAAGCTCAAAGGTAACCTTAAAAATCTTCATCACTTAATGCTATTCTGGGGTTTATACTTTGTAGCATCTATACCTATAAGTTGGTACACAAAGAGAGATTTGATTTTGCATGGTGTCTTTTTGTTGGGATTCTGGATAAAGTTTGTATTTAATGCAGATTTTTAACGGTAAATCGCCTATTTGCTAGTACTAAAAGTTTTACTTTATCTTGTAACAGTGCTAATTAACTACTTGTAGTACGGAGTACACTTATTTATCTTTTTATTAAACTTTAATTACATATAAAATCGTTAGCTAAATATGTCATTTACATTCACTTAGTTACTAAAAACATTTTCTTTTTGGATACTTAAAAATATATAATTGTATGTCATTTAACTTGAAATGACGGGATAATCAAGTGATTTGGCACATGTTTACTGAGGAAATATATGTCGTTGATTTCTGAAAGGACATCTTTTACCAGTCAGAAGTTTAG----TGACGATATTTGCGTACGAACTACTGTATACAA------------AGTTAAGAAACAG----------------TTTACATTCATTAAAGATTTTTAAGTTTGG---------TGTTTAAATAAATCTTGTTTTTGTGTATTGATAGTGATACTGATTATGTCTAAATTTGGTATTAGGACGAATGGGTGATCTCACGTGTGTTCAAGAAGAG
>Ot-NAM-2
TGGGTTATGCATGAATATCGTCTTGAAGGAAAATTTGCTTACCATTTTTTGTCCAAAAGCTCAAAGGTAACCTTAAAAATCTTCATCATTTAATGCTATTCTAGGGTTTATACTTTGTAGCATCTATATCTATAAGTTGGTACACA--GAGAGATTTGATTTTGCATGGTGTCTTTTTGTTGGGATTCTGGATAAAGTTTGTATTTAATGCAGATTTTTAACGGTAAATCGCCTATTTGCTAGTACTAAAAGTTTTACTTTATCTTGTAACAGTGCTAATTAACTACTCGTAGTACGGAGTACACTTATTTATCTTTTTATTAAACTTTAATTACATATAAAATCGTTAGCTAAATATGTCATTTACATTCACTTGGTTACTAAAAACATTTTCTTTTTGGATACTTAAAAATATATAATTGTATGTCATTTAACTTGAAATGACGGGATAATCAAGTGATTTGGCACATGTTTACTGAGGAAATATATGTCGTTGATTTCTGAAAGGACATCTTTTACCAGTCAGAAGTTTAG----TGACGATATTTGCGTACGAACTACTGTATACAAGTAACCTATTTTAGTTAAGAAACAG----------------TTTACATTCATTAAAGATTTTTAAGTTTGG---------TGTTTAAATAAATCTTGTTTTTGTGTATTGATAGTGATACTGATTATGTCTAAATTTGGTATTAGGACGAATGGGTGATCTCACGTGTGTTCAAGAAGAG
>Ol-NAM-1
TGGGTTATGCATGAATATCGTCTTGAAGGAAAATTTGCTTACCATTTTTTGTCCAAAAGCTCAAAGGTAACCTTAAAAATCTTCATCACTTAATGCTATTCTAGGGTTTATACTTTGTAGCATCTATATCTATAAGTTGGTACACAAAGAGAGATTTGATTTTGCATGGTGTCTTTTTGTTGGGATTCTGGATAAAGTTTGTATTTAATGCAGATTTTTAACGGTAAATCGCCTATTTGCTAGTAC----------------------------------TAACTATTCGTACTACGGAGTACACTTATTTATCTTTTTATTAAACTTTAATTACATATAAAATCGTTAGTTAAATATGTCATTTACATTCACTTAGTTACTAAAAACATTTTCTTTTTGGATACCTAAAATTATATAAATGTATGTCATTTAACTTGAAATGACGGGATAATCAAGTGATTTGGCACATGTTTACTGAGGAAATATATGTCGTTGATTTCTGAAAGGGCATATTTTACCAGTCAGAAGTTTAG----TGACGATATTTACGTACGAACTACTGTATACAAGTAACCTATTTTAGTTAAGAAACAG----------------TTTACATTCATTAAAGATTTTTAAGTTTGG---------TGTTTAAATAAATCTTGTTCTTGTGTATTGATAGTGATACTGATTATGTCTAAATTTGGTATTAGGACGAATGGGTGATCTCACGTGTGTTCAAGAAGAG
>Cm-NAM-1
TGGGTTATGCATGAATATCGTCTTGAAGGAAAATTTGCTTACCATTTTTTGTCCAAAAGCTCAAAGGTAACCTTAAAAATCTTCATCACTTAATGCTATTCTAGGGTTTATACTTTGTAGCATCTATATCTATAAGTTGGTACACAAAGAAAGATTTGATTTTGCATGGTGTCTTTTTATTGGGATTCTGGATAAAGTTGGTATTTAATGCAGATTTTTAACGGTAAATCGCCTATTTGCTAGTACTAAAAGTTTTACTTTATCTTGTAACAGTGCTAATTAACTACTCGTAGTACGGAGTAGACTTATTTATCTTTTTATTAAACTTTAATTACATATAAAATCGTTAGTTAAGTATGTCATTTACATTCACTTAGTTACTAAAAACATTTTCTTTTTGGATACTTAAAAATATATAAATGTATGTCATTTAACTTGAAATGACGGGATAATCAAGTGATTTGGCACATGTTTACTGAGGAAATATATGTCGTTGATTTCTGAAAGGACATCTCTTACCAGTCACAAGTTTAG----TGACGATATTTGCGTACGAATTACTGTATACAAGTAACCTATTTTAGTTAAGAAACAGTTTGTT----------------TTCATTAAAGATTTTTAAGTTTGGTGTTTAAAATGTTTAAATAAATCTTGTTCTTGTATATTGATAGTGATACTGATTATGTCCAAACTTGGTATTAGGACGAATGGGTGATCTCACGTGTGTTCAAGAAGAG
>Cm-NAM-2
TGGGTTATGCATGAATATCGTCTTGAAGGAAAATTTGCTTACCATTTTTTGTCCAAAAGCTCAAAGGTAACCTTAAAAATCTTCATCACTTAATGCTATTCTAGGGTTTATACTTTGTAGCATCTATATCTATAAGTTGGTACACAAAGAAAGATTTGATTTTGCATGGTGTCTTTTTGTTGGGATTGTGGATAAAGTTTGTATTTAATGCAGATTTTTAACGGTAAATCGCCTATTTGCTAGTACTAAAAGTTTTACTTTATCTTATAAAAGTGCTAATTAAC------TAGTACGGAGTAGACTTATTTGTCTTTTTATTAGAGTTTAAATACTTAT-AAATCGCTAGTTAAATATGTCATTTACATTCACTGATTTACTAAAAACATTTTCTTTTTGGATACCTAAAAATATATAAATGTATGTCATTTAACTTGAAATGACGGGATAATCAAGTGATTTGGCACATGTTTACTGAGGAAATATATGTCGTTGATTTCTGAAAGGACATATTTTACCAGTCAGAAGTTTAA----TGACGATATTTACGTACGAAATACTGTATACAAGTAACCTATTATAGTTAAGAAACAGTTTGTTTT--TTAAACTAAACATTCATTGAAGATTTTTAAGTTTGGTGTTTAAAATGTTTAAATAAATCTTGTTCTTGTGTTTTGATAATGATACTGATTATGTCTAAATTTGGTATTAGGACGAATGGGTGATCTCACGTGTGTTCAAGAAGAG
>Cmo-NAM-1
TGGGTTATGCATGAATATCGTCTTGAAGGAAAATTTGCTTACCATTTTTTATCCAAAAGCTCAAAGGTAACCTTAAAAATCTTCATCACTTAATGCTATTCTAGGGTTTATACTTTGTAGCATCTATATCTATAAGTTGGTACACAAAGAAAGATTTGATTTTGCATGGTGTCTTTTTGTTGGGATTGTGGATAAAGTTTGTATTTAATGCAGATTTTTAACGGTAAATCGCCTATTTTCTAGTACTAAAAGTTTTACTTTATCTTGTAACAGTTCTAATTAAC------TAGTAAAGAGTAAACTTATTTGTCTTTTTATT----------TACTTGTAAAATCGCTAGTTAAATATGTCATTTACATTCACTGATT---TAAAAACATTTTCTCTTTGGATACTAAAAAATGTATAAATGTATGTCATTTAACTTGAAATGACGGGATAATCAAGTGATTTGGCACATGTTTACTGAGGAAATATATGTCGTTGATTTCTGAAAGGACATGTTTTACCAGTCAGAAGTTTGGTGCATGACGATATTTGCGTACGAACTACTGTATACAAGTAACCTATTTTAGTTAAGAAACAGTTTGTT----------------TTCATTAAAGATTTTTAAGTTTGGTGTTTAAAATGTTTAAATAAATCTTGTTCTTGTGTATTGATAGTGATACTGATTATGTCTAAATTTGGTATTAGGACGAATGGGTGATCTCACGTGTGTTCAAGAAGAG
>Cmo-NAM-2
TGGGTTATGCATGAATATCGTCTTGAAGGAAAATTTGCTTACCATTTTTTGTCCAAAAGCTCAAAGGTAACCTTAAAAATCTTCATCACTTAATGCTATTCTAGGGTTTATACTTTGTAGCATCTATATCTATAAGTTGGTACACAAAGAGAGATTTGATTTTGCATGGTGTCTTTTTGTTGGGATTCTGGATAAAGTTTGTATTTAATGCAGATTTTTAACGGTAAATCGCCTATTTGCTAGTACTAAAAGTTTCACTTTATCTTGTAACGGTGCTAATTAACTACTCCTAGTACGGAGTAGACTTATTTGTCTTTTTATTAGAGTTTAAATACTTATAAAATCGCTAGTTGAATATGTCATTTACATTCACTGATTTACAAAAAACATTTTCTTTTTG--------AAAATATATAAATGGATGTCATTTAACTTGAAATGACGGGATAATCAAGTGATTTGGCACATGTTTACTGAGGAAATATATGTCGTTGATTTCTGAAAGGACATATTTTACCAGTCAGAAGTTTAG----TGACGATATTTGCGTACGAACTACTGTATACAAGTAACCTATTTTAGTTAAGTAACAGTTTGTTGT-ATTAAACTAAACATTCATTAAAGAATTTTAAGTTTGATGTTTAAAATGTTAAAATAAATCTTGTTCTTGTATATTGATAGTGATACTGATTATGTCTAAATTTGGTATTAGGACGAATGGGTGATCTCACGTGTGTTCAAGAAGAG
>Cor-NAM-1
TGGGTTATGCATGAATATCGTCTTGAAGGAAAATTTGCTTACCATTTTTTGTCCAAAAGCTCAAAGGTAACCTTAAAAATCTTCATCACTTAATGCTATTCTAGGGTTTATACTTTGTAGCATCTATATCTATAAGTTGGTACACAAAGAGAGATTTGATTTTGCATGGTGTCTTTTTGTTGGGATTCTGGATAAAGTTTGTATTTAATGCAGATTTTTAACGGTAAATCGCCTATTTGCTAGTACTAAAAGTTTTACTTTATCTTGTAACAGTGCTAATTAACTACTCGTAGTACGGAGTACACTTATTTATCTTTTTATTAAACTTTAATTACATATAAAATCGTTAGCTAAATATGTCATTTACATTCACTTAGTTACTAAAAACATTTTCTTTTTGGATACTTAAAAATATATAATTGTATGTCATTTAACTTGAAATGACGGGGTAATCAAGTGATTTGGCACATGTTTACTGAGGAAATATATGTCGTTGATTTCTGAAAGGACATCTTTTACCAGTCAGAAGTTTAG----TGACGATATTTGCGTACGAACTACTGTATACAAAAAAACTAAACTAGTTAAGAAACAG----------------TTTACATTCATTAAAGATTTTTAAGTTTGG---------TGTTTAAATAAATCTTGTTTTTGTGTATTGATAGTGATACTGATTATGTCTAAATTTGGTATTAGGACGAATGGGTGATCTCACGTGTGTTCAAGAAGAG
>Csi-NAM-1
TGGGTTATGCATGAATATCGTCTTGAAGGAAAATTTGCTTACCATTTTTTGTCCAAAAGCTCAAAGGTAACCTTAAAAATCTTCATCACTTAATGCTATTCTAGGGTTTATACTTTGTAGCATCTATATCTATAAGTTGGTACACAAAGAGAGATTTGATTTTGCATGGTGTCTTTTTGTTGGGATTCTGGATAAAGTTTGTATTTAATGCTGATTTTTAACGGTAAATCGCCTATTTTCTAGTACTAAAAGTTTTACTTTATCCTGTAACAGTGCTA----------------ACGGAGTAGTCTTATTTGTCTTTTTATTAGAGTTTAAATACTTAT-AAATCGCTAGTTAAATATGTCATTTACATTCACTGATTTACTAAAAACATTTTCTTTTTGGATACC--AAAATATATAAATGTATGTCATTTAACTAGAAATGACGGGATAATCAAGTGATTTGGCACATGTTTACTGAGGAAATATATGTCGTTGATTTCTGAAAGGACATCTTTTACCAGTCAGAAGTTTAG----TGACGATATTTGCGTACGAAATACTGTATACAAGTAACCTATTTTAATAAAGAAACAGTTTGTTTT--TTAAACTAAACGTTCATTGAAGATTTTTGAGTTTGGTGTTTAAAATGTTTAAATAAATCTTGTTCTTGTATATTGATAGTGATACTGATTATGTCTAAATTTGGTATTAGGACGAATGGGTGATCTCACGTGTGTTCAAGAAGAG
>Csi-NAM-2
TGGGTTATGCATGAATATCGTCTTGAAGGAAAATTTGCTTACCATTTTTTGTCCAAAAGCTCAAAGGTAACCTTAAAAATCTTCATCACTTAATGCTATTCTAGGGTTTATAGTTTGTAGCATCTATATCTATAAGTTGGTACGCAAAGAGAGATTTGATTTTGCATGGTGTCTTTTTGTTGGGATTCTGGATAAAGTTTGTATTTAATGCAGATTTTTAACGGTAATTCGCCTATTTGCTAGTACTAAAAGTTTTACTTTATCTTGTAACAGTGCTAATTAACTACTCGTAGTACGGAGTACACTTATTTATCTTTTTACTAAACTTTAATTACATATAAAATCGTTAGTTAAATATGTCATTTACATTCACTTTGTTACTAAAAACATTTTCTTTTTAGATACTTGAAAATATATAAATGTATGTCATTTAACTTGAAATGACGCGATAATCAAGTGATTTGGCACATGTTTACTGAAGAAATATATGTCGTTGATTTCTGAAAGGACATCTTTTACCAGTCAGAAGTTTAG----TGACGATATTTGCGTACGAAATACTGTATACAAGTAGCCTATTTTAATTAAGAAACAGTTTGTTTT--TTAAACTAAACGTTCATTGAAGATTTTTAAGTTCGGTGTTTAAAATGTTTAAATAAATCTTGTTCTTGTATATTGATAGTGATACTGATTATGTCTAAATTTGGTATTAGGACGAATGGGTGATCTCACGTGTGTTCAAGAAGAG
>Csi-NAM-3
TGGGTTATGCATGAATATCGTCTTGAAGGAAAATTTGCTTACCATTTTTTGTCCAAAAGCTCAAAGGTAACCTTAAAAATCTTCATCACTTAATGCTATTCTAGGGTTTATACTTTGTAGCATCTATATCTATAAGTTGGTACACAAAGAAAGATTTGATTTTGCATGGTGTCTTTTTGTTGGGATTCTGGATAAAGTTTGTATTTAATGCAGATTTTTAACGGTAAATCGCCTATTTTCTAGTACTAGAAGTTTTACTTTATCTTATAACAGTGCTAATTAAC------TAGTACGAAGTAGACTTATTTGTCTTTTCATTAAAGTTTTAATACTTATAAAATCGCTACTTAAATATGTCATTTACATTCACCGATTTACTAAAGACATTTTCTTTTTG----------AAAATATAAATGTATGTCATTTAACTTGAAGTGACTGGATAATCAAGTGATTTGGCACATGTTTACTGAGGAAATATATGTCGTTGATTTCTGAAAGGACATATTTTACCAGTCAGAATTTTAG----TGACGATATTTACGTACGAACTGCTGTATACAAGTAACCTATTTTAATTAAGAAACAG----------------TTTACATTCATTAAAGATTTTTAAGTTTGG---------TGTTTAAATAAGTCTTGTTCTTGTGTATTGATAGTGATACTGATTATGCTTAAATTTGGTATTAGGACGAATGGGTGATCTCACGTGTGTTCAAGAAGAA
>Cna-NAM-1
TGGGTTATGCATGAATATCGTCTTGAAGGAAAATTTGCTTACCATTTTTTGTCCAAAAGCTCAAAGGTAACCTTAAAAATCTTCATCACTTAATGCTATTCTAGGGTTTATACTTTGTAGCATCTATGTCTATAAGTTGGTACACAAAGAGAGATTTGATTTTGCATGTTGTCTTTTTGTTGGGATTCTGGATAAAGTTTGTATTTAATGCAAATTTTTAACGGTAAATCGCCTATTTGCTAGTACTAAAAGTTTTACTTTATCTTGTACCAGTGCTAATTAACTACTCCTAGTACGGAGTAGACTTATTTGCCTTTTTATT----------TACTTATAAAATCGCTAGTTAAATATGTCATTTACATTCACTAATTTACTAAAAACATTTTCTTTTTGGATACTTGAAAATATATAAATGTATGTCATTTAACTTGAAATGACGGGATAATCAAGTGATTTGGCACATGTTTACTGAGGAAATATATGTCGTTGATTTCTGAAAGGACATCTTTTACCAGTCAGAAGTTTAG----TGACGATATTTGCGTACGAACTGCTGTATACAAGTAACCTATTT-------AAAACTGTTTGTTTTCATTAAAATAAACATTCATTCAAGATTTTTAAGTTTGGTGTTTAAAATGTTTAAATAAATCTTGTTCTTGTATATTGATAGTGATACTAATTATGTCTAAATTTGGTATTAGGACGAATGGGTGATCGCACGTGTGTTCAAGAAGAG
>Cna-NAM-2
TGGGTTATGCATGAATATCGTCTTGAAGGAAAATTTGCTTACCATTTTTTGTCCAAAAGCTCAAAGGTAACCTTAAAAATCTTCATCACTTAATGCTATTCTAGGGTTTATACTTTGTAGCATCTATATCTATAAGTTGGTACACAAAGAAAGATTTGATTTTGCATGGTGTCTTTTTGTTGGGATTCTGGATAAAGTTTGTATTTAATGCAGATTTTTAACGGTAAATCGCCTATTTGCTAGTACTAAAAGTTTTACTTTATCTTGTACCAGTGCTAATTAAC------TAGTACGGAGTAGACTTATTTGCCTTTTTATT----------TACTTGTAAAATCGCTAGTTAAATATGTCATTGACATTCACTAATTTACTAAAAACATTTTCTTTTTGGATACTTGAAAATATATAAATGTATGTCATTTAACTTGAAATGACGGGATAATCAAGTGATTTGGCACATGTTTACTGAGGAAATATATGTCGTTGATTTCTGAAAGGACATAGTTTACCAGTCAGAAGTTTAG----TGACGATATTTACGTACGAAATACTGTATACAAGTAACCTATTTAAGTTAAGAAACAGTTTATTTT--TTAAACTAAACATTCATTGAAGATTTTTAAGTTTGGTGTTTAAAATGTTTAATTAAATCTTGTTCTTGTATATTGATAGTGATACTGATTATGTCTAAATTTGGTATTAGGACGAATGGGTGATCTCACGTGTGTTCAAGAAGAG
>Cna-NAM-3
TGGGTTATGCATGAATATCGTCTTGAAGGAAAATTTGGTTACCATTTTTTGTCCAAAAGCTCAAAGGTAACCTTAAAAATCTTCATCACTTAATGCTATTCTAGGGTTTATACTTTGTAGCATCTACATCTATAAGTTGGTACACAAAGAGAGATTTGATTTTGCATGGTGTCTTTTTGTTGGGATTCTGGATAAAGTTTGTATTTAATGCAGATTTTTAACGGTAATTCGCCTATTTGCTAGTACTAAAAGTTTTACTTTATCTTGTAACAGTGCTAATTAACTACTCGTAGTACGGAGTAGACTTATTTGTCTTTTTATTAAAGT--AATTACTTATAAAATCGTTAGTTAAATATGTCATTTACATTCACTTTGTTACTAAAAACATTTTCTTTTTGGATACTTAAAAATATATAAATGTATGTCATTTAACTTGAAATGACGCGATAATCAAGTGATTTGGCACATGTTTACTGAAGAAATATATGTCGTTGATTTCTGAAAGGACATCTTTTACCAGTCAGAAGTTTAG----TGACGATATTTGCGTACGAACTACTGTGTACAAGTAACCTATTTAAGTTAAGAAACAG----------------TTTACATTCAATAAAGATTTTTAAGTTTGGTGTTTAAAATGTTTAAATAAATCTTGTGCTTGTATATTGATAGTGATACTGATTATATCTAAATTTGGTATTAGGACGAATGGGTGATCTCACGTGTGTTCAAGAAGAG
>Car-NAM-1
TGGGTTATGCATGAATATCGTCTTGAAGGAAAATTTGCTTACCATTTTTTGTCCAAAAGCTCAAAGGTAACCTTAAAAATCTTCATCACTTAATGCTATTCTAGGGTTTATACTTTGTAGCATCTATGTCTATAAGTTGGTACACAAAGAGAGATTTGATTTTGCATGGTGTCTTTTTGTTGGGATTCTGGATAAAGTTTGTATTTAATGCAGATTTTTAACGGTAAATCGCCTATTTGCTAGTACTAAAAGTTTTACTTTATCTTGTACCAGTGCTAATTAAC------TAGTACGGAGTAGACTTATTTGCCTTTTTATT----------TACTTATAAAATCGCTAGTTAAATATGTCATTTACATTCACTAATTTACTAAAAACATTTTCTTTTTGGATACTTAAAAATATATAAATGTATGTCATTTAACTTGAAATGACGCGATAATCAAGTGATTTGGCACATGTTTACTGAGAAAATATATGTCGTTGATTTCTGAAAGGACATCTTTTACCAGTCAGAAGTTTAG----TGACGATATTTGCGTACGAAATACTGTATACAAGTAACCTATTTTAGTTAAGAAAAAGTTTGTTTT--TTAAACTAAACGTTCATTGAAGATTTTTAAGTTTGGTGTTAAAAATGTTTAAATAAATCTTGTTCTTGTATATTGATAGTGATACTGATTATGTCTAAATTTGGTATTAGGACGAATGGGTGATCTCACGTGTGTTCAAGAAGAG
>Cc-NAM-1
TGGGTTATGCATGAATATCGTCTTGAAGGAAAATTTGCTTACCATTTTTTGTCCAAAAGCTCAAAGGTAACCTTAAAAATCTTCATCACTTAATGCTATTCTAGGGGTTATAGTTTGTAGCATCTATGTCTATAAGTTGGTACACAAAGAGAGATTTGATTTTGCATGGTGTCTTTTTGTTGGGATTCTGGATAAAGTTTGAATTTAATGCAGATATTTAACGGTAATTCGCCTATTTGCTAGTACTAAAAGTTTTACTTTATCTTGTAACAGTGCTAATAAACTACTCGTAGTACGGAGTACACTTATTTATCTTTTTATTAAACTTTAATTACATATAAAATCGTTAGTTAAATATGTCATTTACATTCACTTTGTTACTAAAAACATTTTCTTTTTAGATACTTGAAAATATATAAATGTATGTCATTTAACTTGAAATGACGCGATAATCAAGTGAATTGGCACATGTTTACTGAAGAAATATATGTCGTTGATTTCTGAAAGGACATCTTTTACCAGTCAGAAGTTTAG----TGACGATATTTGCGTACGAAATACTGTATACAAGTAACCTATTTTAGTTAAGAAACAGTTTGTTTT--TTAAACTAAACGTTCATTGAAGATTTTTAAGATCGGTGTTTAAAATGTTTAATTAAACCTTGTTCTTGTATATTGATAGTGATACTGATTATGTCTAAATTTGGTATTAGGACGAATGGGTGATCTCACGTGTGTTCAAGAAGAG
>Cma-NAM-1
TGGGTTATGCATGAATATCGTCTTGAAGGAAAATTTGCTTACCATTTTTTGTCCAAAAGCTCAAAGGTAACCTTAAAATTCTTCATCACTTAATGCTATTCTAGGGTTTATAGTTTGTAGCATCTATATCTATAAGTTGGTAAACAAAGAGAGATTTGATTTTGCATGGTGTCTTTTTGTTGGGATTCTGGATAAAGTTTGTATTTAATGCAGATTTTTAACGGTAAATCGCCTATTTGCTAGTACTAAAAGTTTTACTTTATCTTGTAACAGTGCTAATTAACTACTCGTAGTACGGGGTAGACTTATTTGTCTTTTTATTAGAGTTTAAATACTTATAAAATCGCTAGTTAAATAAGTCATTTACATTCACTGATTTACTAAAAACATTTTCTTTTAGGATACTTGGAAATATATAAATGTATGTAACTTAACTTGAAATGACGGGATAATCAAGTGATTTGGCACATGTTTACTGAGGAAATATATGTCGTTGATTTCTGAAAGGACATATTTTACCAGTCAGAAGTTTAG----TGACGATATTTACGTACAAAATACTGTATACAAGAAACCTATTTAAGTTAAGAAACAGTTTGCTTT--TTAAACTAAACATTCATTGAAGATT----------------AAAATGTTTAAATAAATCTTGTTCTTGTATACTGATAGTGATACTGATTATGTCTAAATTTGGTATTAAGACAAATGGGTGATCTCACGTGTGTTCAAGAAGAG
>Cma-NAM-2
TGGGTTATGCATGAATATCGTCTTGAAGGAAAATTTGCTTACCATTTTTTGTCCAAAAGCTCAAAGGTAACCTTAAAAATCTTCATCACTTAATGCTATTCTAGGGTTTGTAGTTTGTAGCATCTATATCTATAAGTTGGTACACAAAGAGAGATTTAATTTTGCATGGTGTCTTTTTGTTGGGATTCTGGATAAAGTTTGTATTTAATGCAGATTTTTAACGGTAAATCGCCTATTTGCTAGTACTAAAAGTTTTACTTTATCTTGTACCAGTGCTAATTAAC------TAGTACGGAGTAGACTTATTTGCCTTTTTATT----------TACTTATAAAATCGCTAGTTAAATATGTCATTTACATTCACTAATTTACTAAAACCATTTTCTTTTTGGATACTTGAAAATATATAAATGTATGTCATTTAACTTGAAATGACGGGATAATCAAGTGATTTGGCACATGTTTACTGAGGAAATATATGTCGTTGATTTCTGAAAGGACATCTTTTACCAGTCAGAAGTTTAG----TGACGATATTTGCGTACGAACTGCTGTATACAAGTAATCTA---TATTTAAGAAACTGTTTGTTTTCATTAAAATAAACATTCATTCAAGATTTTTGAGTTTGGTGTTTAAAATGTTTAAATAAATCTTGTTCTTGTATATTGATAGTGATACTGATAATGTCTAAATTTGGTATTAGGACGAATGGGTGATCTCACGTGTGTTCAAGAAGAG
>CzSK-NAM-1
TGGGTTATGCATGAATATCGTCTTGAAGGAAAATTTGCTTACCATTTTTTGTCCAAAAGCTCAAAGGTAACCTTAAAAATCTTCATCACTTAATGCTATTCTAGGGTTTATACTTTGTAGCATCTATATCTATAAGTTGGTACACAAAGAGAGATTTGATTTTGCATGGTGTCTTTTTGTTGGGATTCTGGATAAAGTTTGTATTTAATGCAGATTTTTAACGGTAAATCGCCTATTTGCTAGTACTAAAAGTTTTACTTTATCTTGTAACAGTGCTAATTAACTACTCGTAGTACGGAGTACACTTATTTATCTTTTTATTAAACTTTAATTACATATAAAATCGTTAGCTAAATATGTCATTTACATTCACTTAGTTACTAAAAACATTTTCTTTTTGGATACTTAAAAATATATAATTGTATGTCATTTAACTTGAAATGACGGGATAATCAAGTGATTTGGCACATGTTTACTGAGGAAATATATGTCGTTGATTTCTGAAAGGACATCTTTTACCAGTCAGAAGTTTAG----TGACGATATTTGCGTACGAACTACTGTATACAAAAAAACTAAACTAGTTAAGAAACAG----------------TTTACATTCATTAAAGATTTTTAAGTTTGG---------TGTTTAAATAAATCTTGTTTTTGTGTATTGATAGTGATACTGATTATGTCTAAATTTGGTATTAGGACGAATGGGTGATCTCACGTGTGTTCAAGAAGAG
>CzBT-NAM-1
TGGGTTATGCATGAATATCGTCTTGAAGGAAAATTTGCTTACCATTTTTTGTCCAAAAGCTCAAAGGTAACCTTAAAAATCTTCATCACTTAATGCTATTCTAGGGTTTATAGTTTGTAGCATCTATATCTATAAGTTGGTACACAAAGAGAGATTTGATTTTGCATGGTGTCTTTTTGTTGGGATTCTGGATAAAGTTTGTATTTAATGCAGATTTTTAACGGTAAATCACCTATTTGCTAGTACTAAAAGTTTTACTTTATCTTGTAACAGTGCTAATTAACTACTCGTAGTACGGAGTAGACTTATTTGTCTTTTTATTAGAGTTTAAATACTTATAAAATCGTTAGTTAAATATGTCATTTACATTCACTGATTTACTAAAATCATTTTCTTTTTGGATACTTAAAAATATATTAATGTATGTAATTTAACTTGAAATGACGGGATAATCAAGTGATTTGGCACATGTTTACTGAGGAAATATATGTCGTTGATTTCTGAAAGGACATCTTTTGCCAGTCAGAAGTTTAG----TGACGATATTTGCGTACGAACTGCTGTATACAAGTAACCTATTTTAATTAAGAAACAGTTTATTGT--TTTAAAATAAAATGGATTAATAATT-TTAAGTTCGGTGTTTAAAAAGTTTAAATAAATCTTGTTATTGTGTATTGATAGTGATACTGATTATGTCTAAATTTGGTATTAGGACGAATGGGTGATCTCACGTGTGTTCAAGAAGAG
>CzBT-NAM-2
TGGGTTATGCATGAATATCGTCTTGAAGGAAAATTTGCTTACCATTTTTTGTCCAAAAGCTCAAAGGTAACCTTAAAAATCTTCATCACTTAATGCTATTCTAGGGTTTATAGTTTGTAGCATCTATATCTATAAGTTGGTACACAAAGAGAGATTTGATTTTGCATGGTGTCTTTTGGTTGGGATTCTGGATAAAGTTTGTATTTAATGCAGATTTTTAACGGTAAATCACCTATTTGCTAGTACTAAAAGTTTTACTTTATCTTGTAACAGTGCTAATTAACTACTCGTAGTACGGAGTAGACTTATTTGTCTTTTTATTAGAGTTTAAATACTTATAAAATCGTTAGTTAAATATGTCATTTACATTCACTGATTTACTAAAATCATTTTCTTTTTGGATACTTGAATATATATAAATGTATGTAATTTAACTTGAAATGACGGGATAATCAAGTGATTTGGCACATGTTTACTGAGGAAATATATGTCGTTGATTTCTGACAGGACATCTTTTGCCAGTCAGAAGTTTAG----TGACGATATTTGCGTACGAACTGCTGTATACATGTAACCTATTTTAATTAAGAAACAGTTTATTGT--TTTAAAATAAAATGGATTAATAATT-TTAAGTTCGGTGTTTAAAAAGTTTAAATAAATCTTGTTCTTGTGTATTGATAGTGATACTGATAATGTCTAAATTTGGTATTAGGACGAATGGGTGATCTCACGTGTGTTCAAGAAGAG
>CzBT-NAM-3
TGGGTTATGCATGAATATCGTCTTGAAGGAAAATTTGCTTACCATTTTTTGTCCAAAAGCTCAAAGGTAACCTTAAAAATCTTCATCACTTAATGCTATTCTAGGGTTTATACTTTGTAGCATCTATATCTATAAGTTGGTACACAAAGAGAGATTTGATTTTGCATGGTGTCTTTTTGTTGGGATTCTGGATAAAGTTTGTATTTAATGCAGATTTTTAACGGTAAATCGCCTATTTGCTAGTACTAAAAGTTTTACTTTATCTTGTAACAGTGCTAATTAACTACTCGTAGTACGGAGTACACTTATTTATCTTTTTATTAAACTTTAGTTACATATAAAATCGTTAGTTAAATGTGTCATTTACATTCACTTAGTTACTAAAAACATTTTCTTTGTGGATACTTAAATATATATAATTGTATGTCATTTAACTTGAAATGACGGGATAATCAAGTGATTTGGCACATGTTTACTGAGGAAATATATGTCGTTGATTTCTGAAAGGACATCTATTACCAGTCAGAAGTTTAG----TGACGATATTTGCGTACGAACTACTGTGTACAAGTAACCTATTTTAGTTAAGAAACAGTTTGTTGTCATCAAAATGAACATTCATTGAAGATTTTTAAGTTTGGTGTTTAAAATGTGTAAATAAATCTTGTTCTTGTATTTTGATAGTGATACTGATTATCTCTAAATTTGGTATTAGGACGAATGGGTGATCTCACGTGTGTTCAAGAAGAG
>CzBT-NAM-4
TGGGTTATGCATGAATATCGTCTTGAAGGAAAATTTGCTTACCATTTTTTGTCCAAAAGCTCAAAGGTAACCTTAAAAATCTTCATCACTTAATGCTATTCTAGGGTTTATAGTTTGTAGCATCTATATCTATAAGTTGGTACACAAAGAGAGATTTGATTTTGCATGGTGTCTTTTTGTTGGGATTCTGGATAAAGTTTGTATTTAATGCAGATTTTTAACGGTAAATCGCCTATTTGCTAGTACTAAAAGTTTTACTTTATCTTGTATCAGTGCTAATTAAC------TAGTACGGAGTAGACTTATTTGCCTTTTTATT----------TACTTATAAAATCGCTAGTTAAATATGTCATTTACATTCACTAATTTACTAAAATCATTTTCTTTTTGGATACTTGAAAATATATAAATGTATGTCATTTAACTTGAAATGACGGGATAATCAAGTGATTTGGCACATGTTTACTGAGGAAATATATGTCGTTGATTACTGAAAGGACATCTTTTACCAGTCAGAAGTTTAG----TGACGATATTTGCGTACGAATTACTGTATACAAGTAACCTATTTAACTTAAGAAACAGTTTGTTGT-ATTAAAATAAACATTCATTAAAGATTTTTGAGTTTGGTGTTTAAAATGTTTAAATAAATCTTGTTCTTGTATATTGACAGTGATACTGATTATGTCTAAATTTGGTATTAGGACGAATGGGTGATCTCACGTGTGTTCAAGAAGAG
>Act-NAM-1
TGGGTTATGCATGAATATCGTCTTGAAGGAAAATTTGCTTACCATTTTTTGTCCAAAAGCTCAAAGGTAACCTTAAAAATCTTCATCACTTAATGCTATTCTAGGGTTTATAGTTTGTAGCATCTATATCTATAAGTTGGTACACAAAGAGAGATTTGATTTTGCATGGTGTCTTTTTGTTGGGATTCTGGATAAAGTTTGTATTTAATGCAGATTTTTAACGGTAAATCACCTATTTGCTAGTACTAAAAGTTTTACTTTATCTTGTAACAGTGCTAATTAACTACTCGTAGTACGGAGTAGACTTATTTGTCTTTTTATTAGAGTTTAAATACTTATAAAATCGTTAGTTAAATATGTCATTTACATTCACTGATTTACTAAAATCATTTTCTTTTTGGATACTTGAAAATATATAAATGTATGTAATTTAACTTGAAATGACGGGATAATCAAGTGATTTGGCACATGTTTACTGAGGAAATATATGTCGTTGATTTCTGAAAGGACATCTTTTGCCAGTCAGAAGTTTAG----TGACGATATTTGCGTACGAACTGCTGTATACAAGTAACCTATTTTTGTTAAG-AACAGTTTATTGT--TTTAAAATAAAATGGATTAATAATT-TTAAGTTCGGTGTTTAAAAAGTTTAAATAAATCTTGTTCTTGTGTATTGATAGTGATACTGATTATGTCTAAATTTGGTATTAGGACGAATGGGTGATCTCACGTGTGTTCAAGAAGAG
>Act-NAM-2
TGGGTTATGCATGAATATCGTCTTGAAGGAAAATTTGCTTACCATTTTTTGTCCAAAAGCTCAAAGGTAACCTTAAAAATCTTCATCACTTAATGCTATTCTAGGGTTTATACTTTGTAGCATCTATATCTATAAGTTGGTACACAAAGAGAGATTTGATTTTGCATGGTGTCTTTTTGTTGGGATTCTGAATAAAGTTTGTATTTAATGCAGATTTTTAACGGTAAATCGCCTATTTGCTAGTACTAAATTTTTTACTTTATCTTGTAACAGTTCTAATTAAC------TAGTACGGAGTACACTTATTTGTCTTTTTATTTGAGCTTAAATACTTATAAAATCGCTAGTT-AGTATGTCATTTACCTTCACTGATTTATTAAA-----------------------------------TGTATGTCATTTAACTTGAAATGACGGGATAATCAAGTGATTTGGCACATGTTTACTGAGGAAATATATGTCGTTGATTTCTGAAAGGACATGTTTTACCAGTCAGAAGTTTGGTGCATGACGATATTTGCGTACGAACTACTGTATACAAGTAACCTATTTTAGTTAAGAAACAG----------------TCCACATTCATTAAAGATTTTTAAGTTTGG---------TATTTAAATAAATCTTGTTCTTGTGTATTGATAGTGATACTGATTATGTCTAAATTTGGTATTAGGACGAATGGGTGATCTCACGTGTGTTCAAGAAGAG
>Act-NAM-3
TGGGTTATGCATGAATATCGTCTTGAAGGAAAATTTGCTTACCATTTTTTGTCCAAAAGCTCAAAGGTAACCTTAAAAATCTTCATCACTTAATGCTATTCTAGGGTTTATACTTTGTAGCATCTATGTCTATAAGTTGGTACACAAAGAGAGATTTGATTTTGCATGGTGTCTTTTTGTTGGGATTCTGGATAAAGTTTGTATTTAATGCAGATTTTTAACGGTAAATCGCCTATTTGCTAGTACTAAAAGTTTTGCTTTACTTTGTAACAGTGCTAATTAACTACTCGCAGTACGGAGTACACATAT----CTTTTTATTAAACTTTAATTACATATAAAATCGTTAGTTAAATATGTCATTTACATTCACTTAGTTACTAAAAACATTTTCTTTTTGGATACTTAAAAATATATAAATGTATGTCATTTAACTTGAAATGACGGGATAATCAAGTGATTTGGCACATGTTTACTGAGGAAATATATGTCGTTGATTTCTGAAAGGACATCTTTTACCAGTCAGAAGTTTAG----TGACGATATTTGCGTACGAACTACTGTATACAAGTAACCTATTTTAGTTAAGAAACAG----------------TTTACATTCATTAAAGATTTTTAAGTTTGG---------TGTTGAAATAAATCTTGTTCTTGTG--TTGATAGTGATACTGATAATGTCTAAATTTGGTATTAGGACGAATGGGTGATCTCACGTGTGTTCAAGAAGAG
>Cye-NAM-1
TGGGTTATGCATGAATATCGTCTTGAAGGAAAATTTGCTTACCATTTTTTGACCAAAAGCTCAAAGGTAACCTTAAAAATCTTCATCACTTAATGCTATTCTAGGGTTTATACTTTGTAGCATCTATATCTATAAGTTGGTACACAAAGAGAGATTTGATTTTGCATGGTGTCTTTTTGTTGGGATTCTGGATAAAGTTTGTATTTAATGCAGATTTTTAACGGTAAATCGCCTATTTGCTAGTACTAAAAGTTTTACTTTATCTTGTACCAGTGCTAATTAAC------TAGTACGGAGTAGACTTATTTGCCTTTTTATT----------TACTTGTAAAATCGCTAGTTAAATATGTCATTTACATTCACTAATTTACTAAAAACATTTTCTTTTTGGATACTTGAAAATATATAAATGTATGTCATTTAACTTGAAATGACGGGATAATCAAGTGATTTGGCACATGTTTACTGAGGAAATATATGTCGTTGATTTCTGAAAGGACATAGTTTACCAGTCAGAAGTTTAG----TGACGATATTTACGTACGAAATACTGTATACAAGTAACCTACTATAGTTAAGAAACAGTTTGTTTT--TTAAACTAAACATTCATTGAAGATTTTTAAGTTTGGTGTTTAAAATGTTTAATTAAATCTTGTTCTTGTATATTGATAGTGATACTGATTATGTCTAAATTTGGTATTAGGACGAATGGGTGATCGCACGTGTGTTCAAGAAGAG
>Con-NAM-1
TGGGTTATGCATGAATATCGTCTTGAAGGAAAATTTGCTTACCATTTTTTGTCCAAAAGCTCAAAGGTAACCTTAAAAATCTTCATCACTTAATGCTATTCTAGGGTTTATACTTTGTAGCATCTATGTCTATAAGTTGGTACACAAAGAGAGATTTGATTTTGCATGGTGTCTTTTTGTTGGGATTCTGGATAAAGTTTGTATTTAATGCAGATTTTTAACGGTAATTCGCCTATTTGCTAGTACTAAAAGTTTTACTTTATCTTGTAACAGTGCTAATTAACTACTCGTAGTACGGAGTACACTTATTTATCTTTTTATTAAACTTTAATTACATATAAAATCGTTAGTTAAATATGTCATTTACATTCACTTTGTTACTAAAAACATTTTCTTTTTAGATACTTGAAAATATATAAATGTACGTCATTTAACTTGAAATGACGCGATAATCAAGTGATTTGTCACATGTTTACTGAAGAAATATATGTCGTTGATTTCTGAAAGGACATCTTTTACCAGTCAGAAGTTTAG----TGACGATATTTGCGTACGAAATACTGTATACAGGTATCCTATTTTAATTAAGAAACAGTTTGTTTT--TTAAACTAAACGTTCATTGAAGATTTTTAAGTTCGGTGTTTAAAATGTTTAAATAAATCTTGTTCTTGTATATTGATAGTGATACTGATTATGTCTAAATTTGGTATTAGGACGAATGGGTGATCTCACGTGTGTTCAAGAAGAG
>Con-NAM-2
TGGGTTATGCATGAATATCGTCTTGAAGGTAAATTTGCTTACCATTTTTTGTCCAAAAGCTCAAAGGTAACCTTAAAAATCTTCATCACTTAATGCTATTCTAGGGTTTATACTTTGTAGCATCTATGTCTATAAGTTGGTACACAAAGAGAGATTTGATTTTGCATGGTGTCTTTTTGTTGGGATTCTGGATAAAGTTTGTATTTAATGCAGATTTTTAACGGTAATTCGCCTATTTGCTAGTACTAAAAGTTTTACTTTATCTTGTAACAGTGCTAATTAACTACTCGTAGTACGGAGTACACTTATTTATCTTTTTATTAAACTTTAATTACATATAAAATCGTTAGTTAAATATGTCATTTACATTCACTTTGTTACTAAAAACATTTTCTTTTTAGATACTTGAAAATATATAAATGTACGTCATTTAACTTGAAATGACGCGATAATCAAGTGATTTGTCACATGTTTACTGAAGAAATATATGTCGTTGATTTCTGAAAGGACATCTTTTACCAGTCAGAAGTTTAG----TGACGATATTTGCGTACGAAATACTGTATACAGGTATCCTATTTTAATTAAGAAACAGTTTGTTTT--TTAAACTAAACGTTCATTGAAGATTTTTAAGTTCGGTGTTTAAAATGTTTAAATAAATCTTGTTCTTGTATATTGATAGTGATACTGATTATGTCTAAATTTGGTATTAGGACGAATGGGTGATCTCACGTGTGTTCAAGAAGAG
>Con-NAM-3
TGGGTTATGCATGAATATCGTCTTGAAGGAAAATTTGCTTACCATTTTTTGTCCAAAAGCTCAAAGGTAACCTTAAAAATCTTCATCACTTAATGCTATTCTAGGGTTTATAGTTTGTAGCATCTATATCTATAAGTTGGTACACAAAGAGAGATTTGATTTTGCATGGTGTCTTTTTGTTGGGATTCTGGATAAAGTTTGTATTTAATGCAGATTTTTAACGGTAAATCGCCTATTTGCTAGTACTAAAAGTTTTACTTTATCTTGTACCAGTGCTAATTAAC------TAGTACGGAGTAGACTTATTTGCCTTTTTATT----------TACTTGTAAAATCGCTAGTTAAATATGTCATTTACATTCACTAATTTACTAAAAACATTTTCTTTTTGGATACTTAAAAATATATAAATGTATGTCATTTAACTTAAAATGACGGGATAATCAAGTAACTTGGCACATGTTTACTGAGGAAATATATGTCGTTGATTTCTGAAAGGACATCTTTTACCAGTCAGAAGTTTAG----TGACGATATTTGCGTACGAATTACTCTATACAAGTAACCTCTTTTAATTAAGAAACAGTTTGTTTT----------------CATCAAAGATTTTTAACTTTGGTGTTTAAAATGTTTAAAGAAATCTTGTTCTTGTATATTGATAGTGATACTGATTATGTCCAAATTTGGTATTAGGACGAATGGGTGATCTCACGTGTGTTCAAGAAGAG
>Con-NAM-4
TGGGTTATGCATGAATCTCGTCTTGAAGGAAAATTTGCTTACCATTTTTTGTCCAAAAGCTCAAAGGTAACCTTAAAAATCTTCATCACTTAATGCTATTCTAGGGTTTATACTTTGTAGCATCTATATCTATAAGTTGGTACACAAAGAGAGATTTGATTTTGCATGGTGTCTTTTTGTTGGGATTCTGGATAAAGTTTGTATTTAATGCAGATTTTTAACGGTAGATCGCTTATTTGCTAGTACTAAAAGTTTTACTTTATCTTGTAACAGTCCTAATTAAC------TAGTACGGAGTAAACTTATTTGTCTTTTTATT----------TACTTATAAAATTGCTAGTTAAATATGTCATTTACATTCACTGATT---TAAAAACATTTTCTCTTTGGATACTAAAAAATATATAAATGTATGTCATTTAACTTGAAATGACGGGATAATCAAGTGATTTGGCACATGTTTACTGAGGAAATATATGTCGTTGATTTCTGAAAGGACATGTTTTACCAGTCAGAAGTTTGGTGCATGACGATATTTGCGTACGAACTACTGTATA----TATACTATTTTAGTTAAGAAACAGTTTGTT----------------TTCATTAAAGATTTTTAAGTTTGGTGTTTAAAATGTTTAAATAAATCTTGTTCTTGTGTATTGATAGTGATACTGATTATGTCCAAATTTGGTATTAGGACGAATGGGTGATCTCACGTGTGTTCAAGAAGAG
>Cmk-NAM-1
TGGGTTATGCATGAATATCGTCTTGAAGGAAAATTTGCTTACCATTTTTTGTCCAAAAGCTCAAAGGTAACCTTAAAAATCTTCATCACTTAATGCTATTCTAGGGTTTATACTTTGTAGCATCTATATCTATAAGTTGGTACACAAAGAAAGATTTGATTTTGCATGGTGTCTTTTTATTGGGATTCTGGATAAAGTTGGTATTTAATGCAGATTTTTAACGGTAAATCGCCTATTTGCTAGTACTAAAAGTTTTACTTTATCTTGTAACAGTGCTAATTAACTACTCGTAGTACGGAGTAGACTTATTTATCTTTTTATTAAACTTTAATTACATATAAAATCGTTAGTTAAGTATGTCATTTACATTCACTTAGTTACTAAAAACATTTTCTTTTTGGATACTTAAAAATATATAAATGTATGTCATTTAACTTGAAATGACGGGATAATCAAGTGATTTGGCACATGTTTACTGAGGAAATATATGTCGTTGATTTCTGAAAGGACATCTCTTACCAGTCACAAGTTTAG----TGACGATATTTGCGTACGAATTACTGTATACAAGTAACCTATTTTAGTTAAGAAACAGTTTGTT----------------TTAATTAAAGATTTTTAAGTTTGGTGTTTAAAATGTTTAAATAAATCTTGTTCTTGTATATTGATAGTGATACTGATTATGTCCAAACTTGGTATTAGGACGAATGGGTGATCTCACGTGTGTTCAAGAAGAG
>Coc-NAM-1
TGGGTTATGCATGAATATCGTCTTGAAGGAAAATTTGCTTACCATTTTTTATCCAAAAGCTCAAAGGTAACCTTAAAAATCTTCATCACTTAATGCTATTCTAGGGTTTATACTTTGTAGCATCTATATCTATAAGTTGGTACACAAAGAAAGATTTGATTTTGCATGGTGTCTTTTTGTTGGGATTGTGGATAAAGTTTGTATTTAATGCAGATTTTTAACGGTAAATCGCCTATTTTCTAGTACTAAAAGTTTTACTTTATCTTGTAACAGTTCTAATTAAC------TAGTACGGAGTAAACTTATTTGTCTTTTTATT----------TACTTATAAAATCGCTAGTTAAATATGTCATTTACATTCACTGATT---TAAAAACATTTTCTCTTTGGATACTAAAAAATATATAAATGTATGTCATTTAACTTGAAATGACGGGATAATCAAGTGATTTGGCACATGTTTACTGAGGAAATATATGTCGTTGATTTCTGAAAGGACATGTGTTACCAGTCAGAAGTTTGGTGCATGACGATATTTGCGTACGAACTACTGTATACAAGTAACCTATTTTAGTTAAGAAACAGTTTGTT----------------TTCATTAAAGATTTTTAAGTTTGGTGTTTAAAATGTTTAAATAAATTTTGTTCTTGTGTATTGATAGTGATACTGATTATGTCTAAATTTGGTATTAGGACGAATGGGTGATCTCACGTGTGTTCAAGAAGAG
>Coc-NAM-2
TGGGTTATGCATGAATATCGTCTTGAAGGAAAATTTGCTTACCATTATTTGTCCAAAAGCTCAAAGGTAACCTTAAAAATCTTCATCACTTAATGCTATTCTAGGGTTTATACTTTGTAGCATCTATATCTATAAGTTGGTACACAAAGAAAGATTTGATTTTGCATGGTGTCTTTTTGTTGGGATTCTGGATAAAGTTTGTATTTAATGCAGATTTTTAACGGTAAATCGCCTATTTGCTAGTACTAAAAGTTTTACTTTATCTTGTAACAGTGCTAATTAACTACTCGTAGTACGGAGTACACTTATTTATCTTTTTATTAAACTTTAATTACATATAAAATCGTTAGTTAAATATGTCAGTTACATTCACTTAGTTACTAAAAACATTTTCTTTATGGATACTTAAAAATATATAAATTTATGTCATTTAACTTTAAATGACGGGATAATCAAGTGATTTGGCACATGTTTACTGAGGAAATATATGTCGTTGATTTCTGAAAGGACATCTTTTACCAGTCAGTAGTTTAG----TGACGATATTTGCGTACGAACTACTGTATACAAGTAACCTATTATAGTTAAGTAACAG----------------TTTACATTCATTAAATATTTTTAAGTTTGG---------TGTTTAAATAAATCTTGTTCTTGTGTATTGATAGTGATACTGATTATGTCTAAATTTGGTATTAGGACGAATGGGTGATCTCACGTGTGTTCAAGAAGAG
>Coc-NAM-3
TGGGTTATGCATGAATATCGTCTTGAAGGAAAATTTGCTTACCATTTTTTGTCCAAAAGCTCAAAGGTAACCTTAAAAATCTCCATCACTTAATGCTATTCTAGGGTTTATACTTTGTAGCATCTATATCTATAAGTTGGTACACAAAGAAAGATTTGATTTTGCATGGTGTCTTTTTGTTGGGATTGTGGATAAAGTTTGTATTTAATGCAGATTTTTAACGGTAAATCGCCTATTTTCTAGTACCAAAAGTTTTACTTTATCTTGTAACAGTTCTAATTAAC----TACAGTACGGAGTAAACTTATTTGTCTTTTTATT----------TACTTATAAAATCGCTAGTTAAATATGTCATTTACATTCACTGATT---TAAAAACATTTTCTCTTTGGATACTAAAAAATATATAAATGTATGTCATTTAACTTGAAATGACGGGATAATCAAGTGATTTGGCACATGTTTACTGAGGAAATTTATGTCGTTGATTTCTGAAAGGACATGTTTTACCAGTCAGAAGTTTGGTGCATGACGATATTTGCGTACGAACTACTGTATACAAGTAACCTATTTTAGTTAAGAAACAGTTTGTT----------------TTCATTAAAGATTTTTAAGTTTGGTGTTTAAAATGTTTAAATAAATCTTGTTCTTGTGTATTGATAGTGATACTGATTATGTCTAAATTTGGTATTAGGACGAATGGGTGATCTCACGTGTGTTCAAGAAGAG
>Cyo-NAM-1
TGGGTTATGCATGAATATCGTCTTGAAGGAAAATTTGCTTACCATTTTTTGTCCAAAAGCTCAAAGGTAACCTTAAAAATCTTCATCACTTAATGCTATTCTAGGGTTTATACTTTGTAGCATCTATATCTATAAGTTGGTACACAAAGAAAGATTTGATTTTGCATGGTGTCTTTTTATTGGGATTCTGGATAAAGTTGGTATTTAATGCAGATTTTTAACGGTAAATCGCCTATTTGCTAGTACTAAAAGTTT-ACTTTATCTTGTAACAGTGCTAATTAACTACTCGTAGTACGGAGTAGACTTATTTATCTTTTTATTAAACTTTAATTACATATAAAATCGTTAGTTAAGTATGTCATTTACATTCACTTAGTTACTAAAAACATTTTCTTTTTGGATACTTAAAAATATATAAATGTATGTCATTTAACTTGAAATGACGGGATAATCAAGTGATTTGGCACATGTTTACTGAGGAAATATATGTCGTTGATTTCTGAAAGGACATCTCTTACCAGTCACAAGTTTAG----TGACGATATTTGCGTACGAATTACTGTATACAAGTAACCTATTTTAGTTAAGAAACAGTTTGTT----------------TTCATTAAAGATTTTTAAGTTTGGTGTTTAAAATGTTTAAATAAATCTTGTTCTTGTATATTGATAGTGATACTGATTATGTCCAAACTTGGTATTAGGACGAATGGGTGATCTCACGTGTGTTCAAGAAGAG
>Cyo-NAM-2
TGGGTTATGCATGAATATCGTCTTGAAGGAAAATTTGCTTACCATTTTTTGTCCAAAAGCTCAAAGGTAACCTTAAAAATCTTCATCACTTAATGCTATTCTAGGGTTTATACTTTGTAGCATCTATATCTATAAGTTGGTACACAAAGAAAGATTTGATTTTGCATGGTGTCTTTTTGTTGGGATTCTGGATAAAGTTTGTATTTAATGCAGATTTTTAACGGTAAATCGCCTATTTGCTAGTACTAAATTTTTTACTTTATCTTGTAACAGTT------------------TACGGAGTACACTTATTTGTCTTTTTATTTGAGCTTAAATACTTATAAAATCGCTGGTT-AGTATGTCATTTACATTCACTGATTTATTAAAAACATTTTC---------------------TTAAATGTATGTCATTTAACTTGAAATGACGGGATAATCAAGTGATTTGGCACATGTTTACTGAGGAAATATATGTCGTTGATTTCTGAAAGGACATGTTTTACCAGTCAGAAGTTTGGTGCATGACGATATTTGCGTACGAACTACTGTATACAAGTAACCTATTTTAGTTAAGAAACAG----------------TTCACATTCATTAAAGATTTTTAAGTTTGG---------TGTTTAAATAAATCTTGTTCTTGTGTATTGATAGTGATACTGATTATGTCTAAATTTGGTATTAGGACGAATGGGTGATCTCACGTGTGTTCAAGAAGAG
>Cyo-NAM-3
TGGGTTATGCATGAATATCGTCTTGAAGGAAAATTTGCTTACCATTTTTTATCCAAAAGCTCAAAGGTAACCTTAAAAATCTTCATCACTTAATGCTATTCTAGGGTTTATACTTTGTAGCATCTATATCTATAAGTTGGTACACAAAGAAAGATTTGATTTTGCATGGTGTCTTTTTGTTGGGATTGTGGATAAAGTTTGTATTTAATGCAGATTTTTAACGGTAAATCGCCTATTTTCTAGTACTAAAAGTTTTACTTTATCTTGTAACAGTTCTAATTAAC------TAGTACGGAGTAAACTTATTTGTCTTTTTATT----------TACTTATAAAATCGCTAGTTAAATATGTCATTTACATTCACTGATT---TAAAAACATTTTCTCTTTGGATACTAAAAAATATATAAATGTGTGTCATTTAACTTGAAATGACGGGATAATCAAGTGATTTGGCACATGTTTACTGAGGAAATATATGTCGTTGATTTCTGAAAGGACATGTGTTACCAGTCAGAAGTTTGGTGCATGACGATATTTGCGTACGAACTACTGTATACAAGTAACCTATTTTAGTTAAGAAACAGTTTGTT----------------TTCATTAAAGATTTTTAAGTTTGGTGTTTAAAATGTTTAAATAAATCTTGTTCTTGTGTATTGATAGTGATACTGATTATGTCTAAATTTGGTATTAGGACGAATGGGTGATCTCACGTGTGTTCAAGAAGAG
>Ccr-NAM-1
TGGGTTATGCATGAATATCGTCTTGAAGGAAAATTTGCTTACCATTTTTTGTCCAAAAGCTCAAAGGTAACCTTAAAAATCTTTATCACTTCATGCTATTCTAGGGTTTATACTTTGTAGCATCTATATCTATAAGTTGGTACACAAAGAAAGATTTGATTTTGCATGGTGTCTTTTTGTTGGGATTCTGGA---AGTTT-TACTTTAT-----CTTATAAC-------------------AGTGCTAAAAGTTTTACTTTATCTTATAACAGTGCTAATTAAC------TAGTACGAAGTAGACTTATTTGTCTTTTCATTAAAGTTTTAATACTTATAAAATCGCTACTTAAATATGTCATTTACATTCACTGATTTACTAAAAACATTTTCTTTTTG----------AAAATATAAATGTATGTCATTTAACTTGAAATGACTGGATAATCAAGTGATTTGGCACATGTTTACTGAGGAAATATATGTCGTTGATTTCTGAAAGGACATCTTTTACCAGTCAGAAGTTTAG----TGACGATATTTACGTACGAAATACTGTATATAAGTAACCTATTTAAGTTGAGAAACAATTTGTTTT--TTAAATTAAACATTCATTGAAGATTTTTAAGTTT-GTGTTTAAAATGTTTAAATAAATCTTGTTCTTGTGTTTTGATAATGATACTGAT--TGTCTAAATTTGGTATTAGGACGAATGGGTGATCTCACGTGTGTTCAAGAAGAG
>Ccr-NAM-2
TGGGTTATGCATGAATATCGTCTTGAAGGAAAATTTGCTTACCATTTTTTGTCCAAAAGCTCAAAGGTAACCTTAAAAATCTTCATCACTTAATGCTATTCTAGGGTTTATACTTTGTAGCATCTATATCTATAAGTTGGTACACAAAGAAAGATTTGATTTTGCATGGTGTCTTTTTGTTGGGATTGTGGATAAAGTTTGTATTTAATGCAGATTTTTAACGGTAAATCGCCTATTTGCTAGTACTAAAAGTTTTACTTTATCTTATAAAAGTGCTAATTAAC------TAGTACGGAGTAGACTTATTTGTCTTTTTATTAGAGTTTAAATACTTTT-AAATCGCTAGTTAAATATGTCATTTACATTCACTGATTTACTATAAACATTTTCTTTTTGGATACCTAAAAATATATAAATGTATGTCATTTAACTTGAAATGACGGGATAATCAAGTGATTTGGCACATGTTTACTGAGGAAATATATGTCGTTGATTTCTGAAAGGACATATTTTACCAGTCAGAAGTTTAA----TGACGATATTTACGTACGAAATACTGTATACAAGTAACCTA---TAGTTAAGAAACAGTTTGTTTT--TTAAACTAAACATTCATTGAAGATTTTTAAGTTTGGTGTTTAAAATGTTTAAATAAATCTTGTTCTTGTGTTTTGATAATGATACTGATTA----------TGGTATTAGGACGAATGGGTGATCTCACGTGTGTTCAAGAAGAG
>Ccr-NAM-3
TGGGTTATGCATGAATATCGTCTTGAAGGAAAATTTGCTTACCATTTTTTGTCCAAAAGCTCAAAGGTAACCTTAAAAATCTTCATCACTTAATGCTATTCTAGGGTTTATACTTTGTAGCATCTATATCTATAAGTTGGTACACAAAGAAAGATTTGATTTTGCATGGTGTCTTTTTATTGGGATTCTGGATAAAGTTGGTATTTAATGCAGATTTTTAACGGTAAATCGCCTATTTGCTAGTACTAAAA-TTTTACTTTATCTTGTAACAGTGCTAATTAACTACTCGTAGTACGGAGTAGACTTATTTATCTTTTTATTAAACTTTAATTACATATAAAATCGTTAGTTAAGTATGTCATTTACATTCACTTGGTTACTAAAAACATTTTCTTTTTGGATACTTAAAAATATATAAATTTATGTCATTTAACTTGAAATGACGGGATAATCAAGTGATTTGGCACATGTTTACTGAGGAAATATATGTCGTTGATTTCTGAAAGGACATCTCTTACCAGTCACAAGTTTAG----TGACGATATTTGCGTACGAATTACTGTATACAAGTAACCTATTTTAGTTAAGAAACAGTTCGTT----------------TTCATCAAAGATTTTTAAGTTTGGTGTTTAAAATGTTTAAATAAATCTTGTTCTTGTATATTGATAGTGATACTGATTATGTCCAAACTTGGTATTAGGACGAATGGGTGATCTCACGTGTGTTCAAGAAGAG
>Brp-NAM-1
TGGGTTATGCATGAATATCGTCTTGAAGGAAAATTTGCTTACCATTTTTTGTCCAAAAGCTCAAAGGTAACCTTAAAAATCTTCATCACTTAATGCTATTCTAGGGTTTATACTTTGTAGCATCTATATCTATAAGTTGGTACACAAAG--AGATTTGATTTTGCATGGTGTCTTTTAGTTGGGATTCTGGATAAAGTTTGTATTTAATGCAGATTTTTAACGGTAATTCGCCTATTTGCTAGTACTAAAAGTTTTACTTTATCTTGTAACAGTGCTAATTAAC------TAGTACGGAGTAGACTTATTTGTCTTTTTATTATAGTTTAAATACTTATGAAATCGCTAGTTAAATATGTCATTTACATTCACTGATTTACTAAAAACATTTTCTT--------------AATATATAAATGTATA--ATCTAACTTGAAATGACGGGATAATCAAGTGATTTGGCACATGTTTACTGAGGAAATATCTGTCGTTGATTTCTGAAGGGACATATTTTACCAGTCAGAAGTTTAG----TGACGATATATGCGTACGAACTACTGTATACAAGTAACCTATTTTAGCTAAGAAACAGTTT------------------ATTCATTAAAGATTTTTAAGTTTGGTGTTTAAAATGTTTAAATAAATCTTGTTCTTGTATATTGATAGTGATACTGATTATGTCTAAATTTGGTATTAGGACGAATGGGTGATCTCACGTGTGTTCAAGAAGAG
>Nni-NAM-1
TGGGTTATGCATGAATATCGTCTTGAAGGAAAATTTGCTTACCATTTTTTGTCCAAAAGCTCAAAGGTAACCTTAAAAATCTTTATCACTTAATGCTATTCTAGGGTTTATACTTTGTAGCATCTATATCTATAAGTTGGTACACAAAGAAAGATTTGATTTTGCATGGTGCCTTTTTGTTGGGATTCTGGATAAAGTTTGTATTTAATGCAGATTTTTAACGGTAAATCGCCTATTTGCTAGTACTAAAAGTTTTACTTTATCTTGTAACAGTGCTAATTAAC------TAGTACGGAGTAGACTTAT-TGTCGTTTTATTAAAGTTTAAATACTTATAAAATCGCTAGTTAAATATGTCATTTACATTCACTGA-TTACTAAAAACATTTTCTTTTTGGATACTTGAAAACATATAAATGTATGTCATTTAACTTGAAATGACGGGATAATCAAGTGATTTGGCACATGTTTACTAAGGAAATATATGTCGTTGATTTCTGAAAGGACATATTTTACGAGTCAGAAGTTTAG----TGACGATATTTGCGTACGAACTACTGTATACATGTAACCTATTTTAGTTAAGAAACAGATTGTTGT-ATTAAACTAAACATTCATTAGAGATTTTTAAGTTTGGTGTTTAAAATGTTTAAATAAATCTTGTTCTTGTATATTGATAGTGATACTGATTATGTCTAAATTTGGTATTAGGACGAATGGGTGATCTCACGTGTGTTCAAGAAGAG
>Lse-NAM-1
TGGGTTATGCATGAATATCGTCTTGAAGGAAAATTTGCTTACCATTTTTTGTCCAAAAGCTCAAAGGTAACCTTAAAAATCTTCATCACTTAATGCTATTCTAGGGTTTATACTTTGTAGTATCTATATCTATAAGTTGGTACACAAAGAAAGATTTGATTTTGCATGGTGTCTTTTTGTTGGCATTCTGGATAAAGTTTGTATTTAATGCAGATTTTTAACGATAAATTGCCTATTTGCTAGTACTAAAAGTTTTACTTTATCTTGTAACAGTGCTAATTAGC------TAGTACGGAGTAGACTTATTTGTCTTTTTATGGAAGTTTAAATACTTATAAAATCGCTAGTTAAATAGGTCATTTACATTCACTGATTTACTAAAAACATTTTCTTTTTGGATACTTAAAAATATATAAATGTTCGTCATTTAACTTGAAATGACGGGATAATCAAGTGATTTGGCACATGTTTACTGAGGAAATATATGTCGTTGATTTTTGGTAGGACACATTTTACCAG-CAGAAGTTTAG----TGACGATATTTGCGTACGAACTACTGTATACAAGTAACCTATTTTAGTTAAGAAACAGTTTGTTGT-ATTAAAATAAACATTCATTAAAGATTTTTAAGTTAGGTGTTTAAAATGTTTAAATAAATCTTGTTCTTGTATATTGATAGAGATACTGATTATGTCTAAATTTGGTATTAGGACGAATGGGTTATCTCACGTGTGTTCAAGAAGAG
>Ll-NAM-1
TGGGTTATGCATGAATATCGTCTTGAAGGAAAATTTGCTTATCATTTTTTGTCCAAAAGCTCAAAGGTAACCTTAAAAATCTTCATCACTTGATGCTACTCTAGGGTTTATACTTTGTAGCATCTATATCTATAAGTTGGTACACAAAGAAAGATTTGATTTTGCATGGTGTCTTTTTGTTGGGATTCTGGATAAAGTTTGTATTTAATGCAGATTTTTAACGGTAAATCGCCTATTTGCTAGTACTAAAAGTTTTACTTTATCTTGTAACAGTTATAATTAAC------TAGTACTGAG---ACTTATTTGTCTTTTTATTAGAGTTTAATTACTAGTAAAATCGCTAGTTAAATATGTCACTTACCTTCACTGATTTACTAAAAACGTTTTCTTAATGGATACTTAAAAATATATAAATGTATGTCATTTAACTTGAAATGACGGGATAATCAAGTGATTTGGCACATGTTTACTAAGGAAATATATGTCGTTGATTTCTGAAAGGACATATTTTACCATTCAGAAGTTTAG----TGACGATATTTGCGTACGAACTACTGTATACAAGTAACCTATTTTAGTTAAGAAACAGATTGTTGT-ATTAAACTAAACATTCATTAAAGATTTGTAAGTTTGGTGTTTAAAATGTTTAAATAAATCTTGTTCTTGTATATTGATAGTGATACTGATTGTGTCTAAATTTGGTATTAGGATGAATGGGTGATCTCACGTGTGTTCAAGAAGAG
>Ttt-NAM-1
TGGGTTATGCATGAATATCGTCTTGAAGGAAAATTTGCTTACCATTTTTTGTCCAAAAGCTCAAAGGTAACCTTAAAAACCTTCATCACTTAATGCTATTCTAGGGTTTATACTTTGTAGCATCTATATCTATAAGTTGGTACACAAAGAAAGATTTGATTTTGCATGGTGTCTTTTTGTTGGGATTCTGGATAAAGTTTGTATTTAATGCAGATTTTTAACGGTAAATCGCCTATTTGCTAGTACTAAAGTTTTTACTTTATCTTGTAACAGTGCTAATTAAC------TAGTACGGAGTAGACTTATTTGTCTTTTTATTAAAGTTTAAATACCTATAAAATCGCTAGTTAAATATGTCATTTTCATTCACTGATTTACTAGAAACATTTCTAATTTGTATACTTAAAAAAATATAAATTTATGTCATTTAACTTGAAATGACGGGATAATCAAGTGATTTGGCACATGTTTACTGAGGAAATATCTGTCGTTGATTTCTGAAAGGACATATTTTACCAGTCAGAAGTTTAG----TGACGATATTTGCGTACGGACTACTGTATACAAGTAACCTATATTAAAAAAAAAAAAAGTTATACTAGTTAAG--AAACATTCATTAAAGATTTTTAAGTTTTGTGTTTAAAATGTTTAAATAAATCTTGTTCTTGTATATTGATAGTGATAGTGATTATGTCTAAATTTGGTATTAGGACGAATGGGTGATCTCACGTGTGTTCAAGAAGAG
>Ttt-NAM-2
TGGGTTATGCATGAATATCGTCTTGAAGGAAAATTTGCTTACCATTTTTTGTCCAAAAGCTCAAAGGTAACCTTAAAAATCTTCATCACTTAATGCTATTCTAGGGTTTATACTTTGTAGCATCTATGTCTATAAGTTGGTACACAAAGAAAGATTTGATTTTGCATGGTGTCTTTTTGTTGGGATTCTCGATAAAGTTTGTATTTAATGCAGATTTTTAACGGTAAATCGCCTATTTGCTAGTACTAAAGTTTTTACTTTATCTTGTAACAGTGCTAATTAAC------TAGTACGGAGTAGACTTATTTGTCTTTTTATTAAAGTTTAAATACCTATAAAATCGCTAGTTAAATATGTCATTTTCATTCACTGATTTTCTAAAAACATTTCTAATTTGTATACTTAAAAAAATATAAATTTATGTCATTTAACTTGAAATGACGGGATAATCAAGTGATTTGGCACATGTTTACTGAGGAAATATCTGTCGTTGATTTCTGAAAGGACATATTTTACCAGTCAGAAGTTTAG----TGACGATATTTGCGTACGAACTACTGTATACAAGTAACCTATATTAAAAAAAAAAAAACTAGTTAA--------GAAACATTCATTAAAGATTTTTAAGTTTTGCGTTTAAAATGTTTAAATAAATCTTGTTCTTGTATATTGATAGTGATACTGATTATGTCTAAATTTGGTATTAGGACGAATGGGTGATCTCACGTGTGTTCAAGAAGAG
>Aar-NAM-1
TGGGTTATGCATGAATATCGTCTTGAAGGAAAATTTGCTTACCATTTTTTGTCCAATAGCTCAAAGGTAACCTTAAAAGTCTTCATCACTTAATGCTATTCTAGGGTTTATACTTTGTAGCATCTATATCTATAAGTTGGTACACAAAGAAAGATTTGATTTTGCATGGTGTCTTTTTGTTGGGATTCTGGATAAAGTTTGTATTTAATGCAGATTTTTAACGGTAAATCGCCTATTTGCTAGTACTAAAA---------------------------------------------------------------------------------TACTAATAAAATCGCAAGTTAAATATGTCATTTACATTCACTGATTTACTAAAAACATTTTCTTTTTGGATACTTAAATATATATAAATGTATGTCATTTAACTTGAAATGACGGGATAATCAAGTGATTTGGCACATGTTTACTGTGGAAATATCTGTCGTTGATTTCTGAAAGGACATATTTTACCAGTCTGAAGTTTAG----GGACGATATTTGCGTACGAACTACTGTATACAAGTAACCTGTTTTAGTTAAGGAACAGTTTGTTGT-ATTAAAATAAACATTCATTAAAGATTTTTAAGTTTGGTGTTTAAAATGTTTAAATAAATCTTGTTCTTGTATATTGATAGTGATACTAATTATGTCTACATTTGGTATTAGGACGAATGGGTGATCTCACGTGTATTCAAGAAGAG
>Aar-NAM-2
TGGGTTATGCATGAATATCGTCTTGAAGGAAAATTTGCTTACCATTTTTTGTCCAATAGCTCAAAGGTAACCTTAAAAATCTTCATCACTTAATGCTATTCTAGGGTTTATACTTTGTAGCATCTATATCTATAAGTTGGTACACAAAGAAAGATTTGATTTTGCATGGTGTCTTTTTGTTGGGATTCTGGATAAAGTTTGTATTTAATGCAGATTTTTAACGGTAAATCGCCTATTTGCTAGTACTAAAA---------------------------------------------------------------------------------TACTAATAAAATCGCAAGTTAAATATGTCATTTACATTCACTGATTTACTAAAAACATTTTCTTTTTGGATACTTAAATATATATAAATGTATGTCATTTAACTTGAAATGACGGGATAATCAAGTGATTTGGCACATGTTTACTGAGGAAATATCTGTCGTTGATTTCTGAAAGGACATATTTTACCAGTCTGAAGTTTAG----GGACGATATTTGCGTACGAACTACTGTATACAAGTAACCTGTTTTAGTTAAGGAACAGTTTGTTGT-ATTAAAATAAACATTCATTAAAGATTTTTAAGTTTGGTGTTTAAAATGTTTAAATAAATCTTGTTCTTGTATATTGATAGTGATACTAATTATGTCTACATTTGGTATTAGGACGAATGGGTGATCTCACGTGTATTCAAGAAGAG
>Aar-NAM-3
TGGGTTATGCATGAATATCGTCTTGAAGGAAAATTTGCTTACCATTTTTTGTCCAAAAGCTCAAAGGTAACCTTAAAAATCTTCATCACTTAATGCTATTCTAGGGTTTATACTTTGTAGCATCTATATCTATAAGTTGGTACACAAGGAAAGATTTGATTTTGCATGGTGTCTTTTTGTTGGGATTCTGGATAAAGTTCGTATTTAATGCTGATTTTTAACGGTAAATCGCCTATTTGCTAGTACTAAAAGTTTTACTTTATCTTGTAACTGT--TAATTAAC------TAGTACGGAGTAAACTTATTTGTCTTTTTATTAGAGCTTAAATACTAATAAAATCGCTAGTTAAATATGTCATTTACATTCACTGATTTACTAAAAACATTTTCTTTTTGGATACTTAAAAATATGTAAATGTATGTCATTTAACTTGAAATGAC-GGATAATCAAGTGATTTGGCACATGTTTACTGAGGAAATATCTGTCGTTGATTTCTGAAAGGACATATTTTACCAGTCTGTAGTTTAG----GAACGATTTTTGCGTACGAACTACTGTATACAAGTAACCTGTTTTAGTTAAGGAACAGTTTGTTGT-ATTAAAATAAACATTCATTAAAGATTTTGAAGTTTGTTGTTTAAAATGTTTAAATAAATCTTGTTCTTGTATAGTGATAGTGATACTAATTATGTCTACATTTGGTATTAGGACGAATGGGTGATCTCACGTGTATTCAAGAAGAG
>Aar-NAM-4
TGGGTTATGCATGAATATCGTCTTGAAGGAAAATTTGCTTACCATTTTTTGTCCAATAGCTCAAAGGTAACCTTAAAAATCTTCATCACTTAATGCTATTCTAGGGTTTATACTTTGTAGCATCTATATCTATAAGTTGGTACACAAAGAAAGATTTGATTTTGCATGGTGTCTTTTTGTTGGGATTCTGGATAAAGTTTGTATTTAATGCAGATTTTTAACGGTAAATCGCCTATTTGCTAGTACTAAAA---------------------------------------TACTACGTAGTA-----------------------------------ATAAAATCGCAAGTTAAATATGTCATTTACATTCACTGATTTACTAAAAACATTTTCTTTTTGGATACTTAAATATATATAAATGTATGTCATTTAACTTGAAATGACGGGATAATCAAGTGATTTGGCACATGTTTACTGAGGAAATATCTGTCGTTGATTTCTGAAAGGACATATTTTACCAGTCTGAAGTTTAG----GGACGATATTTGCGTACGAACTACTGTATACAAGTAACCTGTTTTAGTTAAGGAACAGTTTGTTGT-ATTAAAATAAACATTCATTAAAGATTTTTAAGTTTGGTGTTTAAAATGTTTAAATAAATCTTGTTCTTGTATATTGATAGTGATACTAATTATGTCTACATTTGGTATTAGGACGAATGGGTGATCTCACGTGTATTCAAGAAGAG
>Adu-NAM-1
TGGGTTATGCATGAATATCGTCTTGAAGGAAAATTTGCTTACCATTTTTTGTCCAATAGCTCAAAGGTAACCTTAAAAATCTTCATCACTTAATGCTATTCTAGGGTTTATACTTTGTAGCATCTATATCTATAAGTTGGTACACAAAGAAAGATTTGATTTTGCATGGTGTCTTTTTGTTGGGATTCTGGATAAAGTTTGTATTTAATGCAGATTTTTAACGGTAAATCGCCTATTTGCTAGTACTAAAA---------------------------------------------------------------------------------TACTAATAAAATCGCAAGTTAAATATGTCATTTACATTCACTGATTTACTAAAAACATTTTCTTTTTGGATACTTAAATATATATAAATGTATGTCATTTAACTTGAAATGACGGGATAATCAAGTGATTTGGCACATGTTTACTGAGGAAATATCTGTCGTTGATTTCTGAAAGGACATATTTTACCAGTCTGAAGTTTAG----GGACGATATTTGCGTACGAACTACTGTATACAAGTAACCTGTTTTAGTTAAGGAACAGTTTGTTGT-ATTAAAATAAACATTCATTAAAGATTTTTAAGTTTGGTGTTTAAAATGTTTAAATAAATCTTGTTCTTGTATATTGATAGTGATACTAATTATGTCTACATTTGGTATTAGGACGAATGGGTGATCTCACGTGTATTCAAGAAGAG
>Adu-NAM-2
TGGGTTATGCATGAATATCGTCTTGAAGGAAAATTTGCTTACCATTTTTTGTCCAATAGCTCAAAGGTAACCTTAAAAATCTTCATCACTTAATGCTATTCTAGGGTTTATACTTTGTAGCATCTATATCTATAAGTTGGTACACAAAGAAAGATTTGATTTTGCATGGTGTCTTTTTGTTGGGATTCTGGATAAAGTTTGTATTTAATGCAGATTTTTAACGGTAAATCGCCTATTTGCTAGTACTAAAA---------------------------------------------------------------------------------TACTAATAAAATCGCAAGTTAAATATGTCATTTACATTCACTGATTTACTAAAAACATTTTCTTTTTGGATACTTAAATATATATAAATGTATGTCATTTAACTTGAAATGACGGGATAATCAAGTGATTTGGCACATGTTTACTGAGGAAATATCTGTCGTTGATTTCTGAAAGGACATATTTTACCAGTCTGAAGTTTAG----GGACGATATTTGCGTACGAACTACTGTATACAAGTAACCTGTTTTAGTTGAGGAACAGTTTGTTGT-ATTAAAATAAACATTCATTAAAGATTTTTAAGTTTGGTG-TTAAAATGTTTAAATAAATCTTGTTCTTGTATATTGATAGTGATACTAATTATGTCTACATTTGGTATTAGGACGAATGGGTGATCTCACGTGTATTCAAGAAGAG
>Al-NAM-1
TGGGTTATGCATGAATATCGTCTTGAAGGAAAATTTGCTTACCATTTTTTGTCCAAAAGCTCAAAGGTAACCTTAAAAATCTTAATCACTTAATGCTATTCTAGGGTTTATACTTTGTAGCATCTATATCTATAAGTTGGTACACAAAGAAAGATTTGATTTTGCATGGTGTCTTTTTGTTGGGATTCTGGATAAAGTTTGTATTTAATGCAGATTTTTAACGGTAAATCGCCTATTTGCTAGTACTAAAAGTTTTACTTTATCTTGTAACTGT--TAATTAAC------TAGTACGGAGTAAACTTATTTGTCTTTTTATTAGAGCTTAAATACTAATAAAATCGCTAGTTAAATATGTCATTTACATTCACTGATTTACTAAAAACATTTTCTGTTTGGATACTTAAAAATATGTAAATGTATGTCATTTAACTTGAAATGAC-GGATAATCAAGTGATTTGGCACATGTTTACTGAGGAAATATCTGTCGTTGATTTCTGAAAGGACATATTTTACCAGTCTGAAGTTTAG----GAACGATTTTTGCGTACGAACTACTGTATACAAGTAACCTGTTTTAGTTAAGGAACAGTTTGTTCT-ATTAAAATAAACATTCATTAAAGATTTTTAAGTTTGGTGTTTAAAATGTTTAAATAAATCTTGTTCTTGTATATTGATAGTGATACTAATTATGTCTACATTTGGTATTAGGACGAATGGGTGATCTCACGTGTGTTCAAGAAGAG
>Al-NAM-2
TGGGTTATGCATGAATATCGTCTTGAAGGAAAATTTGCTTACCATTTTTTGTCCAATAGCTCAAAGGTAACCTTAAAAATCTTCATCACTTAATGCTATTCTAGGGTTTATACTTTGTAGCATCTATATCTATAAGTTGGTACACAAAGAAAGATTTGATTTTGCATGGTGTCTTTTTGTTGGGATTCTGGATAAAGTTTGTATTTAATGCAGATTTTTAACGGTAAATCGCCTATTTGCTAGTACTAAAA---------------------------------------------------------------------------------TACTAATAAAATCGCAAGTTAAATACA--------------------------------------------------------------GTATGT----------------------------------TTGGCACATGTTTACTGAGGAAATATCTGTCGTTGATTTCTGAAAGGACATATTTTACCAGTCTGAAGTTTAG----GGACGATATTTGCGTACGAACTACTGTATACAAGTAACCTGTTTTAGTTAAGGAACAGTTTGTTCT-ATTAAAATAAACATTCATTAAAGATTTTTAAGTTTGGTGTTTAAAATGTTTAAATAAATCTTGTTCTTGTATATTGATAGTGATACTAATTATGTCTACATTTGGTATTAGGACGAATGGGTGATCTCACGTGTGTTCAAGAAGAG
>Al-NAM-3
TGGGTTATGCATGAATATCGTCTTGAAGGAAAATTTGCTTACCATTTTTTGTCCAATAGCTCAAAGGTAACCTTAAAAATCTTCATCACTTAATGCTATTCTAGGGTTTATACTTTGTAGCATCTATATCTATAAGTTGGTACACAAAGAAAGATTTGATTTTGCATGGTGTCTTTTTGTTGGGATTCTGGATAAAGTTTGTATTTAATGCAGATTTTTAACGGTAAATCGCCTATTTGCTAGTACTAAAA---------------------------------------------------------------------------------TACTAATAAAATCGCAAGTTAAATATGTCATTTACATTCACTGATTTACTAAAAACATTTTCTTTTTGGATACTTAAATATATATAAATGTATGTCATTTAACTTGAAATGACGGGATAATCAAGTGATTTGGCACATGTTTACTGAGGAAATATCTGTCGTTGATTTCTGAAAGGACATATTTTACCAGTCTGAAGTTTAG----GGACGATATTTGCGTACGAACTACTGTATACAAGTAACCTGTTTTAGTTAAGGAACAGTTTGTTGT-ATTAAAATAAACATTCATTAAAGATTTTTAAGTTTGGTGTTTAAAATGTTTAAATAAATCTTGTTCTTGTATATTGATAGTGATACTAATTATGTCTACATTTGGTATTAGGACGAATGGGTGATCTCACGTGTGTTCAAGAAGAG
>Aan-NAM-1
TGGGTTATGCATGAATATCGTCTTGAAGGAAAATTTGCTTACCATTTTTTATCCAAAAGCTCAAAGGTAACCTTAAAAATCTTCTTAACTTAATGCTATTCTAGGGTTTATACTTTGTAGCATCTATATCTATAAGTTGGTACACGAAGAAAGATTTGATTTTGCATGGTGTCTTTTTGTTGGGATTCTGGATAAAGTTTGTATTTAATGCAGATTTTTAACGGTAAATCGCCTATTTGCTAGTACTAAAAGTTTTACTTTATCTT---------------AAC------TAGTACGGAGTAGACTTATTTGCCTTTTTATTAGAGCTTAAATACTAATAAAATCGCTAGTTAAATATGGCATTTACATTCACTGATTTACTAAAAGCATTTTCTTTTTGGATACTTAAATATATGTAAAT--------------TTGAA--------ATAATCAAGTGATTTGGCACATGTTTACTGAGGAAATATATGTCTTTGATTTCTGAAAGGACATCTTTTACCAGTCAGAAGTTTAG----TGACGATATTTTCGTACGAACTACTGTATACAAGTAACCTATTTTACTTAAGAAACAGTTCGTTGT-ATCACAATAAACATTCATTAAAGAGTTTTAAGTTTGGTGATTAAAATGTTTAAATGAATCTTGTTCTTATATATTGATAGTGATACTGATTATGTCTAAATTTGGTTTTAGGACGAATGGGTGATCTCACGTGTGTTTAAGAAGAG
>Aan-NAM-2
TGGGTTATGCATGAATATCGTCTTGAAGGAAAATTTGCTTACCATTTTTTATCCAAAAGCTCAAAGGTAACCTTAAAAATCTTCATAACTTAAAGCTATTCTAGGGTTTATACTTTGTAGCATCTATATCTATAAGTTGGTACACGAAGAAAGATTTGATTTTGCATGGTGTCTTTTTGTTGGGATTCTGGATAAAGTTTGTATTTAATGCAGATTTTTAACGGTAAATCGCCTATTTGCTAGTACTAAAAGTTTTACTTTATCTTG----------AATTAAC------TAGTACGGAGTAGACTTATTTGCCTTTTTATTAGAGTTTAAATACA-ATAAAATCGCTAGTTAAATATGTCATTTACATTCACTGATTTACTAAAAACATTTTCTTTTTGGATACTTAAATATATATAAAT--------------TTGAAATACCGGGATAATCAAGTGATTTGGCACATGTTTACTGAGGAAATATATGTCTTTGATTTCTGAAAGGACATCTTTTACCAGTCAGAAGTTTAG----TGACGATATTTTCGTACGAACTACTGTATACAAGTAACCTATTTTAGTTAAGAAACA-----------------------TTCATTAAAGATTTTTAAGTTTGATGCTTA------------AAATCTTGTTCTTGTATATAGATAGTGATACTGATTATGTCTTAATTTGGTATTAGGACGAATGGGTGATCTCACGTGTGTTTAAGAAGAG
>Aca-NAM-1
TGGGTTATGCATGAATATCGTCTTGAAGGAAAATTTGCTTACCATTTTCTGTCCAAAAGCTCAAAGGTAACCTTAAAAGTCTTCATCACTTAATGCTATTCTAGGGTTTATACTTTGTAGCATCTATATCTATAAGTTGGTACACAAAGAAAGATTTGGTTTTGCATGGTGTCTTTTTGTTGGGATTCTGGATAAAGTTTGTATTTAATGCAGATTTTTAACGGTAAATCGCCTATTTGCTAGTACTAAAAGTTTTACTTTATCTTGCAACAGTTCTAATTAAC------------TAAATACACTTATTTGTCTTTATATT-----------------------------------TGTCATTTAAATT---------ACTCAAAACATTTTCTTTTTGGATACACAAAAATATAAAAGTGTATGTCATTTAACTTGAAATGACGGGATAATCAAGTGATTTGGCACATGCTTACTGAGGAAATATATGTCGTTGATTTCTGAAAGGACATATTTTACCGGTCAGAAGTTTAG----TGACGAGATTTTCGTACGAACTACTGTATACAAGTAACCTATTTTAGGTAAGAAACAGTTTGTTGT-ATTAAACTAAACACTCATTAAAGATTTTTAAGTTTGGTGTTTAAAATATTTAAATAAATGTTGTTCTGGTATATTGATAGTGATACTGATTATGTCTAAATTTGGTATTAGGACGAATGGGTGATCTCACGTGTGTTCAAGAAGAG
>Aca-NAM-2
TGGGTTATGCATGAATATCGTCTTGAAGGAAAATTTGCTTACCATTTTCTGTCCAAAAGCTCAAAGGTAACCTTAAAAGTCTTCATCACTTAATGCTATTCTAGGGTTTATACTTTGTAGCATCTATATCTATAAGTTGGTACACAAAGAAAGATTTGGTTTTGCATGGTGTCTTTTTGTTGGGATTCTGGATAAAGTTTGTATTTAATGCAGATTTTTAACGGTAAATCGCCTATTTGCTAGTACTAAAAGTTTTACTTTATCTTGTAACAGTTCTAATCAAC------------TAAATACACTTATTTGTCTTTATATT-----------------------------------TGTCATTTACATT---------ACTCAAAACATTTTCTTTTTGGATACACAAAAATATATTAATGTATGTCATTTAACTTGAAATGACGGGATAATCAAGTGATTTGGCACATGCTTACTGAGGAAATATATGTCGTTGATTTCTGAAAGGACATATTTTACCGGTCAGAAGTTTAG----TGACGATATTTTCGTACGAACTACTGTATACAAGTAACCTATTTTAGTTAAGAAACAGTTTGTTGT-ATTAAACTAAACATTCATTAAAGATTTTTAAGTTTGGTGTTTAAAAAGTTTAAATAAGTCTTGTTCTTGTATATTGATAGTGATACTGATTATGTCTAAATTTGGTATTAGGACGAATGGGTGATCTCACGTGTGTTCAAGAAGAG
>Asc-NAM-1
TGGGTTATGCATGAATATCGTCTTGAAGGAAAATTTGCTTACCATTTTCTGTCTAAAAGCTCAAAGGTAACCTTAAAAATCTTCATCACTTAATGCTATTCTAGGGTTTATACTTTGTAGCATCTATATCTATAAGTTGGTACACAAAGAAAGATTTGGTTTTGCATGGTGTCTTTTTGTTGGGATTCTGGATAAAGTTTGTATTTAATGCAGATTTTTAACGGTAAATCGCCTATGTGCTAGTACTAAAAGTTTTACTTTATCTTGTAACAGTTCTAATTAAC------------TAAATACACTTATTTGTCTTTATATT------------------------------------GTCATTTACATT---------ACTCAAAACATTTTCTTTTTGGATACACAAAAATATTTAAGTGTATGTCATTTAACTTGAAATGACGGGATAATCAAGTGATTTGGCACATGCTTACTGAGGAAATATATGTCGTTGATTTCTGAAAGGACATATTTTACCGGTCAGAAGTTTAG----TGACGATATTTTCGTACGAACTACTGTATACAAGTAACCTATTTTAGTTAAGAAACAGTTTGTTGT-ATTAAACTAAACATTCATTAAAGATTTTTAAGTTTGGTGTTTAAAATGTTTAAATAAGTCTTGTTCTTGTATATTGATAGTGATACTGATTATGTCTAAATTTGGTATTAGGACGAATGGGTGATCTCACGTGTGTTCAAGAAGAG
>Asc-NAM-2
TGGGTTATGCATGAATATCGTCTTGAAGGAAAATTTGCTTACCATTTTCTGTCTAAAAGCTCAAAGGTAACCTTAAAAGTCTTCATCACTTAATGCTATTCTAGGGTTTATACTTTGTAGCATCTATATCTATAAGTTGGTACACAAAGAAAGATTTGGTTTTGCATGGTGTCTTTTTGTTGGGATTCTGGATAAAGTTTGTATTTAATGCAGATTTTTAACGGTAAATCGCCTATTTGCTAGTACTAAAAGTTTTACTTTATCTTGTAACAGTTCTAATTAAC------------TAAATACACTTATTTGTCTTTATATTTGTCT-----------------------TTATATTTGTCATTTACATT---------ACTCAAAACATTTTCTTTTTGGATACACAAAAATATATAAATGTATGTCATTTAACTTGAAATGACGGGATAATCAAGTGATTTGGCACATGCTTACTGAGGAAATATATGTCGTTGATTTCTGAAAGGACATATTTTACCGGTCAGAAGTTTAG----TGACGAGATTTTCGTACGAACTACTGTATACAAGTAACCTATTTTAGGTAAGAAACAGTTTGTTGT-ATTAAACTAAACATTCATTAAAAAATTTTAAGTTTGGTGTTTAAAATATTTAAATAAAGCTTGTTCTTGTATATTGATAGTGATACTGATTATGTCTAAATTTGGTATTAGGACGAATGGGTGATCTCACGTGTGTTCAAGAAGAG
>Ag-NAM-1
TGGGTTATGCATGAATATCGTCTTGAAGGAAAATTTGCTTACCATTTTTTGTCCAAAAGCTCAAAGGTAACCTTAGAAATCTTCATCACTTAATGCTATTCTAGGGTTTATACTTTGTAGCATCTATATCTATAAGTTGGTACACAAAGAAAGATTTGATTTTGCATGGTGTCTTTTTGTTGGGATTCTGGATAAAGTTTGTATTTAATGCAGATTTTTAACGGTAAATCGCCTATTTGCTAGTACTAAAAGTTTTACTTTATCTTGTAACAGT--TAATTAAC------TAGTACGGAGTAGACTTATTTGTCTTTTTATTAGAGTTTAAATACTAATAAAATCGCTAGTTAAGTATGTCTTCTACATTCACTGATTTACGAAAAACATTTTCTTTTAGGATACTTAAATATATATAAATGTATGTCATTTAACTTGAAATAACGGGATAATCAAGTGATTTGGCACATGTTTACTGAGGAAATATATGTCGTTGATTTCTGAAAGGACATATTTTATCAGTCAGAAGTTTAG----TGAAGATATTTGCGTACGAACTACTGTATACAAGTAACCTATTTTAGTTAAGAAACAGTTTGTTGT-ATTAAAATAAACATTCATTAAAGATTTTTAAGTTTGGTGATTAAAATGTTCAAATAAATCTTGTTCTTGTATATAGATAGTGATACTGATTATGTCTAAATTTGGTATTAGGACGAATGGGTGATCTCACGTGTGTTCAAGAAGAG
>Ag-NAM-2
TGGGTTATGCATGAATATCGTTTTGAAGGAAAATTTGCTTACCATTTTTTATCCAAAAGCTCAAAGGTAACCTTAAAAATCTTCATAACTTAATGCTATTCTAGGGTTTACACTTTGTAGCATCTATATCTATAAGTTGGTACACAAATAAAGATTTGATTTTGCATGGTGTCTTTTTGTTGGGATTCTGGATAAAGTTTGTATTTAATGCCGATTTTTAACGGTAAATCGGCTATTTGCTAGTACTAAAAGTTTTACTTTATCTTGTAACAGT--TAATTAACTACT-----TACGGAGTAGACTTGTTTAG-TTTTTATTAGAGTTTAAATACATAAATTATCGCTAGTTAAATATGTCATTTACATTCACTGATTTACTAAAAACATTTTCTTTTTGGATACTTAAAAATATACAAATGTACGTCATTTAACTTGAAATAACGGGATAATCAAGTGATTTGGCACATGTTTACTGAGGAAATATATGTCGTTGATCTCTGAAAGGACATATTTTACCAGTCAGAAGTTAAG----TGAAGATATTTGCGTACGAACTACTGTATACAAGTAACCTATTTTAGTTAAGAAACAGTTTGTTGT-ATTAAA---AACATTCATTAAAGATTTTTAAGTTTGGTGATTAAAATGTTCAAATAAATCTTGTTCTTGTATATAGATAGTGATACTGATTATGTCTAAATTTGGTATTAGGACGAATGGGTGATCTCACGTGTGTTCAAGAAGAG
>Ag-NAM-3
TGGGTTATGCATGAATATCGTCTTGAAGGAAAATTTGCTTACCATTTTTTATCCAAAAGCTCAAAGGTAACCTTAAAAATCTTCATAACTTAATGCTATTCTAGGGTTTATATTTTGTAGCATCTATATCTATAAGTTGGTACACAAAGAAAGATTTGATTTTGCATGGTGTCTTTTTGTTGGGATTCTGGATAAAGTTTGTATTTAATGCAGATTTTTAACGGTAAATCGCCTATTTGCTAGTACTAAAAGTTTTACTTTATCTTGTAACTGT--TAATTAAC------TAGTACGGCAAAGACTTATTTGCCTTTTTATTCGAGTTTAAAAACTAATAAAATCGTTAGTTAAATATGTCATTTACATTCACTGATTTACTAAAAACATTTTCTTTTTGGTTGCTTAAAAATATACAAATGTATGTCATTTAACTTGAAATGACGGGATAATCAAGTGATTTGGCACATGTTTACTGAGGAAATATATGTCGTTGATTTCTGAAAGGACATAGTTTACCAGTCAGAAGTTTAG----TGACGATATTTGCGTACGAACTCCTGTATACAATTAACCTATTTTAGTTAAGAAACAGATGGTTGT-ATTAAAATAAACATTCATTAAAGATTTTTAAGTTTGTTGATTAAA-TGTTAAAATAAATCTTGTTCTTGTATATTGATAGTGATACTGATTATGCCTAAATTTGGTATTAGGACGAATGGGTGATCTCACGTGTGTTCAAGAAGAG
>Aer-NAM-1
TGGGTTATGCATGAATATCGTCTTGAAGGAAAATTTGCTTACCATTTTCTGTCTAAAAGCTCAAAGGTAACCTTAAAAATCTTCATCACTTAATGCTATTCTAGGGTTTATACTTTGTAGCATCTATATCTATAAGTTGGTACACAAAGAAAGATTTGGTTTTGCATGGTGTCTTTTTGTTGGGATTCTGGATAAAGTTTGTATTTAATGCAGATTTTTAACGGTAAATCGCCTATTTGCTAGTACTAAAAGTTTTACTTTATCTTGTAGCAGTTCTAATTAACTA------------AATACACTTATTTGTCTTTATATT-----------------------------------TGTCATTTACATT---------ACTCAAAACATTTTCTTTTTGGATACACAAAAATATATAAGTGTATGTCATTTAACTTGAAATGACGGGATAATCAAGTGATTTGGCACATGCTTACTGAGGAAATATATGTCGTTGATTTCTGAAAGGACATATTTTACCAGTCAGAAGTTTAG----TGACGATATTTTCGTACGAACTACTGTATACAAGTAACCTATTTTAGTTAAGAAACAGTTTGTTGT-ATTAAACTAAACATTCATTAAAGATTTTTAAGTTTGGTGTTTAAAAAGTTTAAATAAGTCTTGTTCTTGTATATTGATAGTGATACTGATTATGTCTAAATTTGGTATTAGGACGAATGGGTGATCTCACGTGTGTTCAAGAAGAG
>Aer-NAM-2
TGGGTTATGCATGAATATCGTCTTGAAGGAAAATTTGCTTACCATTTTCTGTCCAAAAGCTCAAAGGTAACCTTAAAAATCTTCATCACTTAATGCTATTCTAGGGTTTATACTTTGTAGCATCTATATCTATAAGTTGGTACACAAAGAAAGATTTGGTTTTGCATGGTGTCTTTTTGTTGGGATTCTGGATAAAGTTTGTATTTAATGCAGATTTTTAACGGTAAATCGCCTATTTGCTAGTACTAAAAGTTTTACTTTATCTTGTAACAGTTCTAATTAAC-------------TAAACCACTTATTTGTCTTTATATT-----------------------------------TGTCATTTACATT---------ACTCAAAACATTTTCTTTTTGGATACACAAAAATATATAAGTGTATGTCATTTAACTTGAAATGACGGGATAATCAAGTGATTTGGCACATGCTTACTGAGGAAATATATGTCGTTGATTTCTGAAAGGACATATTTTACCGGTCAGAAGTTTAG----TGACGATATTTTCGTACGAACTACTGTATACAAGTAACCTATTTTAGTTAAGAAACAGTTTGTTGT-ATTAAACTAAACATTCATTAAAGATTTTTAAGTTTGGTGTTTAAAATATTTAAATAAAGCTTGTTCTTCTATATTGATAGTGATACTGATTATGTCTAAATTTGGTATTAGGACGAATGGGTGATCTCACGTGTGTTCAAGAAGAG
>Ach-NAM-1
TGGGTTATGCCTGAATATCGTCTTGAAGGAAAATTTGCTTACCATTTTTTGTCCAAAAGCTCAAAGGTAACCTTAAAAATCTTTGTAACTTAATGCTATTCTAGGGTTTATACTTTGTAGCATCTATATCTATAAGTTGGTACACAAAGAAAGATTTGATTTTGCATGGTGTCTTTTTGTTGGGATTCTGGATAAAGTTTGTATTTAATGCAGATTTTTAACGGTAAATCGCCTATTTGCTAGTACTAAAAGTTCTACTTTAAGTTGTAACAGT--TAATTAAC------TAGTACGGAGCAGACTTATTTGTCTTTTTATTAGAGTTTAAATACTAATAAAATCGCTAGTTAA------------------------------------------TTTGGATACTTAAAAATATATAAATGTATGTCATTTAACTTGAAATGACGGGATAATCAAGTGATTTGTCACATGTTTACTGAGGAAATATATGTCGTTGATTTCTGAAAGGACATCTTTTACCAGTCACAAGTCTAG----TGACGATATTTGCGTACGTACTACTGTATACAAGTAACCTATTTTAGTTAAGAAACAG-----------------------------------------TTTGGTG-TTAGAATGTTTAAATAAATCTTGTTCTTGTATATTGATAGTGATACTGATTATGTCTAAATTTGGTATTAGGACGAATGGGTGATCTCACGTGTGTTCAAGAAGAG
>Adr-NAM-1
TGGGTTATGCATGAATATCGTCTTGAAGGAAAATTTGCTTACCATTTTTTGTCCAAAAGCTCAAAGGTAACCTTAAAAATCTTCATCACTTAATGCTATTCTACGGTTTATACTTTGTAGCATCTATATCTATAAGTTGGTACACAAAGAAAGATTTGGTTTTGCATGGTGTCTTTTTGTTGGGATTCTGGATAAAGTTTGTATTTAATGCAGATTTTTAACGGTAAATCGCCTATTTGCTAGTACTAAAAGTTTTACTTTATCTTGTAACAGTTCTAATTAAC-------------TACTAGACTTATTTGTCTTTTTATT-----------------------------------TGTCATTTACATTCACTGATTTACTCAAAACATTTTCTTTTTGGATACACAAAAGTATATAAATGTACGTCATTTAACTTGAAATGACGGGATAATCAAGTGATTTGGCACATGCTTACTGAGGAAATATATGTCGTTGATTTCTGAAAGGACATATTTTACCGGTCAGAAGTTTAG----TGACGATATTTTCGTACGAACTACTGTATACAAGTAACCTATTTTAGTTAAGAAACAGTTTGTTGT-ATTAAACTAAACATTCATTAAAGATTTTTAAGTTTGGTGTTTAAAATGTTTAAATAAA---TGTTCTTTTATATTGATAGTGATACTGATTATGTCTAAATTTGGTATTAGGACGAATGGGTGATCTCACGTGTGTTCAAGAAGAG
>Adr-NAM-2
TGGGTTATGCATGAATATCGTCTTGAAGGAAAATTTGCTTACCATTTTTTGTCCAAAAGCTCAAAGGTAACCTTAAAAATCTTCATCACTTAATGCTATTCTACGGTTTATACTTTGTAGCATCTATATCTATAAGTTGGTACACGAAGAAAGATTTGGTTTTGCATGGCGTCTTTTTGTTGGGATTCTGGATAAAGTTTGTATTTAATGCAGATTTTTAACGGTAAATCGCCTATTTGCTAGTACTAAAAGTTTTACTTTATCTTGTAACAGTTCAAATTAAC-------------TACTAGACTTATTTGTCTTTTTATT-----------------------------------TGTCATTTACATTCACTGATTTACTCAAAACATTTTCTTTTTGGATACACAAAAGTATATAAATGTACGTCATTTAACTTGAAATGACGGGATAATCAAGTGATTTGGCACATGCTTACTGAGGAAATATATGTCGTTGATTTCTGAAAGGACATATTTTACCGGTCAGAAGTTTAG----TGACGATATTTTCGTACGAACTACTGTATACAAGTAACCTATTTTAGTTAAGAAACAGTTTGTTGT-ATTAAACTAAACATTCATTAAAGATTTTTAAGTTTGGTGTTTAAAATGTTTAAATAAA---TGTTCTTTTATATTGATAGTGATACTGATTATGTCTAAATTTGGTATTAGGACGAATGGGTGATCTCACGTGTGTTCAAGAAGAG
>Adr-NAM-3
TGGGTTATGCATGAATATCGTCTTGAAGGAAAATTTGCTTACCATTTTTTGTCCAAAAGCTCAAAGGTAACCTTAAAAATCTTCATCACTTAATGCTATTCTACGGTTTATACTTTGTAGCATCTATATCTATAAGTTGGTACACAAAGAAAGATTTGGTTTTGCATGGTGTCTTTTTGTTGGGATTCTGGATAAAGTTTGTATTTAATGCAGATTTTTAACGGTAAATCGCCTATTTGCTAGTACTAAAAGTTTTACTTTATCTTGTAACAGTTCTAATTAAC-------------TACTAGACTTATTTGTCTTTTTATT-----------------------------------TGTCATTTACATTCACTGATTTACTCAAAACATTTTCTTTTTGGATACACAAAAGTATATAAATGTATGTCATTTAACTTGAAATGACGGGATAATCAAGT-------------------------------------GATTTCTGAAAGGACATATTTTACCGGTCAGAAGTTTAG----TGACGATATTTTCGTACGAACTACTGTATACAAGTAACCTATTTTAGTTAAGAAACAGTTTGTTGT-ATTAAACTAAGCATTCATTAAAGATTTTTAAGTTTGGTGTTTAAAATGTTTAAATAAA---TGTTCTTTTATATTGATAGTGATACTGATTATGTCTAAATTTGGTATTAGGACGAATGGGTGATCTCACGTGTGTTCAAGAAGAG
>Adr-NAM-4
TGGGTTATGCATGAATATCGTCTTGAAGGAAAATTTGCTTACCATTTTTTGTCCAAAAGCTCAAAGGTAACCTTAAAAATCTTCATCACTTAATGCTATTCTACGGTTTATACTTTGTAGCATCTATATCTATAAGTTGGTACACAAAGAAAGATTTGGTTTTGCATGGTGTCTTTTTGTTGGGATTCTGGATAAAGTTCGTATTTAATGCAGATTTTTAACGGTAAATCGCCTATTTGCTAGTACTAAAAGTTTTACTTTATCTTGTAACAGTTCTAATTAAC-------------AACTAGACTTATTTGTCTTTTTATT-----------------------------------TGTCATTTACATTCACTGATTTACTCAAAACATTTTCTTTTTGGATACACAAAAGTATA-------------------TTGAAATGACGGGATAATCAAGTGATTTGGCACATGCTTACTGAGGAAATATATGTCGTTGATTTCTGAAAGGACATATTTTACCGGTCAGAAGTTTAG----TGACGATATTTTCGTACGAACTACTGTATACAAGTAACCTATTTTAGTTAAGAAACAGTTTGTTGT-ATTAAACTAAACATTCATTAAAGATTTTTAAGTTTGGTGTTTAAAATGTTTAAATAAA---TGTTCTTTTATATTGATAGTGATACTGATTATGTCTAAATTTGGTATTAGGACGAATGGGTGATCTCACGTGTGTTCAAGAAGAG
>Ain-NAM-1
TGGGTTATGCATGAATATCGTCTTGAAGGAAAATTTGCTTACCATTTTTTGTCCAAAAGCTCAAAGGTAACCTTAAAAATCTTCATCACTTAATGCTATGCTAGGGTTTATACTTTGTAGCATCTATATCTATAAGTTGGTACACAAAGAAAGATTTGATTTTGCATGGTGTCTTTTTGTTGGGATTCTGGATAAAGTTTGTATTTAATGCAGATTTTTAACGGTAAATCGCCTATTTGCTAGTACTAAAA---------------------------------------------------------------------------------TACTAATAAAATCGCTAGCTAAATATGTCATTTACATTCACTGATTTACTAAAAACATTTTCTTTTTGGATACTTAAAAATATATAAATGTATGTCATTTAACTTGGAATGACGGGATAATCAAGTGATTTGGCACATGTTTACTGAGGAAATATCTGTAGTTGATTTCTGAAAGGACATATTTTACCAGTCTGAAGTTTAG----GGACGATATTTGCGTACGAACTACTGTATACAAGTAACCTGTTTTAGTTAAGGAACAGTTTGTTGT-ATTAAAATAAACATTCATTAAAGATTTTTAAGTTTGGTGTTTAAAATGTTTAAATAAATCTTGTTCTTGTATATTGATAGTGATACTAATTATGTCTACATTTGGTATTAGGACGAATGGGTGATCTCACGTGTGTTCAAGAAGAG
>Apb-NAM-1
TGGGTTATGCATGAATATCGTCTTGAAGGAAAATTTGCTTACCATTTTCTGTCCAAAAGCTCAAAGGTAACCTTAAAAATCTGCATCACTTAATGCTATTCTAGGGTTTATACTTTGTAGCATCTATATCTATAAGTTGGTACACAAAGAAAGATTTGGTTTTGCATGGTGTCTTTTTGTTGGGATTCTGGATAAAGTTTGTATTTAATGCAGATTTTTAACGGTAAATCGCCTATTTGCTAGTACTAAAAGTTTTACTTTATCTTGTAACAGTTCTAATTAAC------------TAAATACACTTATTTGTCTTTATATT-----------------------------------TGTCATTTACATT---------ACTCAAAACATTTTCTTTTTGGATACACAAAAATATATAAGTGTATGTCATTTAACTTGAAATGACGGGATAATCAAGTGATTTGGCACATGCTTACTGAGGAAATATATGTCGTTGATTTCTGAAAGGACATATTTTACCGGTCAGAAGTTTAG----TGACGATATTTTCGTACGAACTACTGTATACAAGTAACCTATTTTAGTTAA-AAACAGTTTGTTGT-ATTAAACTAAACATTCATTAAAGATTTTTAAGTTTGGTGTTTAAAATGTTTAAATAAGTCTTGTTCTTGTATATTGATAGTGATACTGATTATGTCTAAATTTGGTATTAGGACGAATGGGTGATCTCACGTGTGTTCAAGAAGAG
>Ajp-NAM-1
TGGGTTATGCATGAATATCGTCTTGAAGGAAAATTTGCTTACCATTTTCTGTCCAAAAGCTCAAAGGTAACCTTAAAAATCTTCATCACTTAATGCTATTCTAGGGTTTATACTTTGTAGCATCTATATCTATAAGTTGGTACACAAAGAAAGATTTGGTTTTGCATGGTGTCTTTTTGTTGGGATTCTGGATAAAGTTTGTATTTAATGCAGATTTTTAACGGTAAATCGCCTATTTGCTAGTACTAAAAGTTTTACTTTATCTTGTAACAGTTCTAATTAAC------------TAAATACACTTATTTGTCTTTATAT-----------------------------------ATGTCATTTACATT---------ACTCAAAACATTTTCTTTTTGGATACACAAAAATATATAAATGTATGTCATTTAACTTAAAATGACGGGATAATCAAGTGATTTGGCACATGCTTACTGAGGAAATATATGTCGTTGATTTCTGAAAGGACATATTTTACCGGTCAGAAGTTTAG----TGACGAGATTTTCGTACGAACTACTGTATACAAGTAACCTATTTTAGGTAAGAAACAGTTTGTTGT-ATTAAACTAAACATTCATTAAAGATTTTTAAGTTTGGTGTTTAAAATATTTAAATAAATGTTGTTCTTGTATATTGATAATTGTACTGATTATGTCTAAATTTGGTATTAGGACGAATGGGTGATCTCACGTGTGTTCAAGAAGAG
>Aru-NAM-1
TGGGTTATGCATGAATATCGTCTTGAAGGAAAATTTGCTTACCATTTTTTGTCCAATAGCTCAAAGGTAACCTTAAAAATCTTCATCACTTAATGCTATTCTAGGGTTTATACTTTGTAGCATCTATATCTATAAGTTGGTACACAAAGAAAGATTTGATTTTGCATGGTGTCTTTTTGTTGGGATTCTGGATAAAGTTTGTATTTAATGCAGATTTTTAACGGTAAATCGCCTATTTGCTAGTACTAAAA---------------------------------------------------------------------------------TACTAATAAAATCGCAAGTTAAATATGTCATTTACATTCACTGATTTACTAAAAACATTTTCTTTTTGGATACTTAAATATATATAAATGTATGTCATTTAACTTGAAATGACGGGATAATCAAGTGATTTGGCACATGTTTACTGAGGAAATATCTGTCGTTGATTTCTGAAAGGACATATTTTACCAGTCTGAAGTTTAG----GGACGATATTTGCGTACGAACTACTGTATACAAGTAACCTGTTTTAGTTAAGGAACAGTTTGTTGT-ATTAAAATAAACATTCATTAAAGATTTTTAAGTTTGGTGTTTAAAATGTTTAAATAAATCTTGTTCTTGTATATTGATAGTGATACTAATTATGTCTACATTTGGTATTAGGACGAATGGGTGATCTCACGTGTGTTCAAGAAGAG
>Amc-NAM-1
TGGGTTATGCATGAATATCGTCTTGAAGGAAAATTTGCTTACCATTTTTTGTCCAAAAGCTCAGAGGTAACCTTCAAAATCTTCATCACTTAATGCTATTCTAGGGTTTATACTTTTTAGCATCTATATCTATAAGTTGGTACACAAAGAGAGATTTGATTTTGCATGGTGTCTTTTTGTTGGGATTCTGGATAAAGCTTGTATTTAATGCAGATTTTTAACGGTAAATCGCCTATTTGCTAGTAC--------------------------------------------------GGAGTAGACTTATTTATCTTTTTATTAGAGT---------CATAAAATCGCTAGTTTAATATGTTATTTACATTCACTGATTTACTAAAAACATTTTCTTTTTGGAAACTTAAAAATACATAAATGTATGTCATTTAACTTGAAATGACGGGATAATCAAGTGATTTGCCACATGCTTACTGAGGAAATATATGTCGTTGATTTCTGAAAGGACATCTTTTACCAGTCAGAAGTTTAG----TGACGATATTTACGTACGAACTACTGTATACAAGTAACCTATTTAGGTTAAGAAACAGTTTGTTGT-TTTGAAATAAACACTCATTAAAGATTTTTAAATTTGGTGTTTAAAATGTTGAAATAAATGTTGTTCTTGTATAGTGATAGTGATACTGATTATGTCTAAATTTGGTATTAGGACGAATGGGTGATCTCACGTGTGTTCAAGAAGAG
>Amc-NAM-2
TGGGTTATGCATGAATATCGTCTTGAAGGAAAATTTGCTTACCATTTTTTGTCCAAAAGCTCAAAGGTAACCTTAAAAATCTTCATCACTTAATGCTATTCTAGGGTTTATACTTTTTAGCATCTATATCTATAAGTTGGTACACAAAGAGAGATTTGATTTTGCATGGTGTCTTTTTGTTGGGATTCTGGATAAAGCTTGTATTTAATGCAGATTTTTAACGGTAAATCGCCTATTTGCTAGTAC--------------------------------------------------GGACTAGACTTATTTATCTCTTTATTAGAGT---------CATAAAATCGCTAGTTTAATATGTTATTTACATTCACTGATTTACTAAAAACATTTTCTTTTTGGAAACTTAAAAATACATAAATGTATGTCATTTAACTTGAAATGACGGGATAATCAAGTGATTTGCCACATGCTTACTGAGGAAATATATGTCGTTGATTTCTGAAAGGACATCTTTTACCAGTCAGAAGTTTAG----TGACGATATTTGCGTACGAACTACTGTATACAAGTAACCTATTTTAGTTAAGAAA-AGTTTATTGT--TTTGAAATAACATTCATTAAAGATTTTTAAGTTTGGTATTTAAAATGTTTAAATAAATTTTGTTCTTATATATTGATAGTGACACTGATTATGTCTAAATTTGCTATTAGGACGAATGGGTGATCTCACGTGTGTTCAAGAAGAG
>Asv-NAM-1
TGGGTTATGCATGAATATCGTCTTGAAGGAAAATTTGCTTACCATTTTTTGTCCAAAAGCTCAAAGGTAACCTTAAAAATCTTCATCACTTAATGCTACTCTAGGGTTTATACTTTTTAGCATCTATATCTATAAGTTGGTACACAAAGGGAGATTTGATTTTGCATGGTGTCTTTTTGTTGGGATTCTGGATAAAGTTTGTATTTAATGCAGATTTTTAACGGTAAATCGCCTATTTGCTAGTACTAAAAGTTTAACTTTATCTTGTAACAGT--TAATTAAC------TAGTACGGAGTAGACTTATTTCTCTTTTTATTAGAGT---------CATAAAATCGCTAGTTTAATATGTTATTTGCATTCACTGATATACTAAA--CATTTTCATTTTGGATACTTAAAAATATATAAATGTATGTCATATAACTTGAAATGAAGGGATAATCAAGTGATTTGGCACATGCTTACTGAGGAAATATATGTCGTTGATTTCTGAAAGGACATCTTTTACCAGTCAGAAGTTTAG----TGATGATATTTGCGTACGAACTACTGTATACAAGTAACCTATTTTAGTTAAGAAACAGTTTGTTTTCATTAAAGTAAACATTCTTTAAAGATTTTTAAGTTTGGTG-TTAAAATGTTTAAATAAATCTTGTTCTTGTATATTGATAGTGATACTAATTATATCTGAATTTGCTATTAGGACGAATGGGTGATCTCACGTGTGTTCAAGAAGAG
>Asv-NAM-2
TGGGTTATGCATGAATATCGTCTTGAAGGAAAATTTGCTTACCATTTTTTGTCCAAAAGCTCAAAGGTAACCTTAAAAATCTTCATCACTTAATGCTACTCTAGGGTTTATACTTTTTAGCATCTATATCTATAAGTTGGTACACAAAGAGAGATTTGATTTTGCATGGTGTCTTTTTGTTGGGATTCTGGATAAAGTTTGTATTTAATGCAGATTTTTAACGGTAAATCGCCTATTTGCTAGTACTAAAAGTTTAACTTTATCTTGTAACAGT--TAATTAAC------TAGTACGGAGTAGACTTATTTCTCTTTTTATTAGAGT---------CATAAAATCGCTAGTTTAATATGTTATTTACATTCACTGATATACTAGAGGTAACC--TTTTTGGATACTTAAAAATATATAAATGTATGTCATATAACTTGAAATGAAGGGATAATCAAGTGATTTGGCACATGCTTACTGAGGAAATATATGTCGTTGATTTCTGAAAGGACATCTTTTACCAGTCAGAAGTTTAG----TGATGATATTTGCGTACGAACTACTGTATACAAGTAACCTATTTTAGTTAAGAAACAGTTTGTTTTCATTAAAGTAAACATTCTTTAAAGATTTTTAAGTTTGGTG-TTAAAATGTTTAAATAAATCTTGTTCTTGTATATTGATAGTGATACTAATTATGTCTGAATTTGCTATTAGGACGAATGGGTGATCTCACGTGTGTTCAAGAAGAG
>Asv-NAM-3
TGGGTTATGCATGAATATCGTCTTGAAGGAAAATTTGCTTACCATTTTTTGTCCAAAAGCTCAAAGGTAACCTTAAAAATCTTCATCACTTAATGCTACTCTAGGGTTTATACTTTTTAGCATCTATATCTATAAGTTGGTACACAAAGAGAGATTTGATTTTGCATGGTGTCTTTTTGTTGGGATTCTGGATAAAGTCTGTATTTAATGCAGATTTTTAACGGTAAATCGCCTATTTGCTAGTACTAAAAGTTTAACTTTATCTTGTAACAGT--TAATTAAC------TAGTACGGAGTAGACTTATTTCTCTTTTTATTAGAGT---------CATAAAATCGCTAGTTTAATATGTTATTTACATTCACTGATATACTAAAGGTAACC--TTTTTGGATACTTAAAAATATATAAATGTATGTCATATAACTTGAAATGAAGGGATAATCAAGTGATTTGGCACATGCTTACTGAGGAAATATATGTCGTTGATTTCTGAAAGGACATCTTTTACCAGTCAGAAGTTTAG----TGATGATATTTGCGTACGAACTACTGTATACAAGTAACCTATTTTAGTTAAGAAACAGTTTGTTTTCATTAAAGTAAACATTCTTTAAAGATTTTTAAGTTTGGTG-TTAAAATGTTTAAATAAATCTTGTTCTTGTATATTGATAGTGATACTAATTATGTCTGAATTTGCTATTAGGACGAATGGGTGATCTCACGTGTGTTCAAGAAGAG
>Aac-NAM-1
TGGGTTATGCATGAATATCGTCTTGAAGGAAAATTTGCTTACCATTTTTTGTCCAAAAGCTCAAAGGTAACCTTAAAAATCTTCATCACTTAATGCTATTCTAGGGTTTATACTTTGTAGCATCTATATCTATAAGTTGGTACACAAAGAAAGATTTGATTTTGCATGGTGTCTTTTTGTTGGGATTCTGGATAAAGTTTGTATTTAATGCAGATTTTTAACGGTAAATCGTCTATTTGCTAGTACTAAAAGTTTTACTTTATCTTGTAACTGT--TAATTAAC------TAGTACGGAGTAAACTTAATTGTCTTTTTATTACAGTTTAAATACTAATAAAATCGCTAGTTAAATATGTCATTTACATTCACTGATTTACTAAAAACATTTTCTTTTTGGATACTTAAAAATATATAAATGTATGTCATTTAACTTGAAATGACGGGATAATCAAGTGATTTGGCACATGTTTACTGAGGAAATATCTGTCGTTGATTTCTGAAAGGACATATTTTACCAGTCTGAAGTTTAG----GGACGATATTTGCGTACGAACTACTGTATACAAGTAACCTGTTTTAGTTAAGGAACAGTTTGTTGT-ATTAAAATAGACATTCATTAAAGATTTTTAAGTTTGGTGTTTAAAATGTTTAAATAAATCTTGTTCTTGTATATTGATAGTGATACTAATTATGTCTACATTTGGTATTAGGACGAATGGGTGATCTCACGTGTGTTCAAGAAGAG
>Aac-NAM-2
TGGGTTATGCATGAATATCGTCTTGAAGGAAAATTTGCTTACCATTTTTTGTCCAAAAGCTCAAAGGTAACCTTAAAAATCTTCATCACTTAATGCTATTCTAGGGTTTATACTTTATAGCATCTATATCTATAAGTTGGTACACAAAGAAAGATTTGATTTTGCATGGTGTCTTTTTGTTGGGATTCTGGATAAAGTTTGTATTTAATGCAGATTTTTAACGGTAAATCGTCTATTTGCTAGTACTAAAAGTTTTACTTTATCTTGTAACTGT--TAATTAAC------TAGTACGGAGTAAACTTAATTGTCTTTTTATTACAGTTTAAATACTAATAAAATCGCTAGTTAAATATGTCATTTACATTCACTGATTTACTAAAAACATTTTCTTTTTGGATACTTAAAAATATATAAATGTATGTCATTTAACTTGAAATGACGGGATAATCAAGTGATTTGGCACATGTTTACTGAGGAAATATCTGTCGTTGATTTCTGAAAGGACATATTTTACCAGTCTGAAGTTTAG----GGACGATATTTGCGTACGAACTACTGTATACAAGTAACCTGTTTTAGTTAAGGAACAGTTTGTTGT-ATTAAAATAGACATTCATTAAAGATTTTTAAGTTTAGTGTTTAAAATGTTTAAATAAATCTTGTTCTTGTATATTGATAGTGATACTAATTATGTCTACATTTGGTATTAGGACGAATGGGTGATCTCACGTGTGTTCAAGAAGAG
>Ata-NAM-1
TGGGTTATGCATGAATATCGTCTTGAAGGAAAATTTGCTTACCATTTTTTGTCCAAAAGCTCAAAGGTAACCTTAAAAATCTTCATCACTTAATGCTATTCTAGGGTTTATACTTTGTAGCATCTATATCTATAAGTTGGTACACAAAGAAAGATTTGATTTTGCATGGTGTCTTTTTGTTGGGATTCTGGATAAAGTTTGTATTTAATGCAGATTTTTAACGGTAAATCGGCTATTTGCTAGTACTAAAAGTTTTACTTTATCCTGTAACATTGTTAATTAAC-------------TAGTAGACTTATTTGTCTTTTTATTAGAGTTTAAATACTTATAAAATCGCGAGTTAAATATGTCATTTACATTCATTGATTTACTAAAAACATTTTCTGTTTGGATACACAAAAATATATAAATGTATGTCATTTAACTTGAAATGACGGGATAATCAAGTGATTTGGCACATGCTTACTGAGGAAATATATGTCGTTGATTTCTGAAAGGACATATTTTACCAGTCAGAAGTTTAG----TGACGATATTCGCGTACGAACTACTGTATACAAGAAG--------AGTTAAGAAACAGTTTGTTGT-ATTAAAATAAACATTCATTAAAGATTTTAAAGTACAGTGTTTAAAATGTTTAAATAAATCTTGTTCTTGTATATTGATAGTGATACTGATTATGTCTAAATTTGGTATTAGGACGAATGGGTGATCTCACGTGTGTTCAAGAAGAG
>Ata-NAM-2
TGGGTTATGCATGAATATCGTCTTGAAGGAAAATTTGCTTACCATTTTTTGTCCAAAAGCACAAAGGTAACCTTAAAAATCTTCATCACTTAATGCTATTCTAGGGTTTATACTTTGTAGCATCTATATCTATAAGTTGGTACACAAAGAAAGATTTGATTTTGCATGGTGTCTTTTTGTTGGGATTCTGGATAAAGTTTGTATTTAATGCAGATTTTTAACGGTAAATCGGCTATTTGCTAGTACTAAAAGTTTTACTTTATCCTGTAACCTTGTTAATTAAC-------------TAGTAGACTTATTTGTCTTTTTATTAGAGTTTAAATACTTATAAAATCGCGAGTTAAATATGTCATTTACATTCATTGATTTACTAAAAACATTTTCTGTTTGGATACACAAAAATATATAAATGTATGTCAT-TAACTTGAAATGACGGGATTATCAAGTGATTTGGCACATGTTTACTGAGGAAATATATG---TTGATTTCTG---------------CCAGTCAGAAGTTTAG----TGACGATATTTGCGTACGAACTACTGTTTACAAGTAACCTATTTTAGTTAAGAAACAGTTTGTTGT----------ATTAATCATTAAAGATTTTTAAGTTTGGTGTTTAAAATGTTTAAATAAATCTTGTTCTTGTATATTGATAGTGATACTGATTATGTCTAAATTTGGTATTAGGACGAATGGGTGATCTCACGTGTGTTCAAGAAGAG
>Ari-NAM-1
TGGGTTATGCATGAATATCGTCTTGAAGGAAAATTTGCTTACCATTTTTTGTCCAAAAGTTCAAAGGTAACCTTAAAAATCTTCATAACTTAATGCTATTCTAGGGTTTATACTTTGTAGCATCTATATCTATAAGTTGGTACACAAAGAAAGATTTGAT-TTGCATGGTGTCTTTTTGTTGGGATTCTGGATAAAGTTTGTATTTAATGCAGATTTTTAACGGTAAATCGCCTATTTGCTAGTACTAAAAGTTCTACTTTATGTTGTAACAGT--TAATTAAC------TAGTAGGGAGTAGACTTATTTGTCTTTTTAGT---TTTTTATTAGTCATAAAATCGCTAGTTTAATATGTCATTTACATTCACTGACTTACTAAAAACATTTTCTTATTGGATACTTAAAAATATATAAATGTATGTGATTTAACTTAAAATGACGGGATAATCAAGTGGTTTGGCACATGTTTACTGAGGAAATA--TGTCGTTGATTTCTGAAAGGACATCTTTTACCAGTCACAAGCCTAG----TGACGATATTTGCGTACGTACTACTGGATACAAGTAACCTATTTTAAAAAAGAAACAA------------AAAAACTAAACTAGTTAAGAAAC----AGTTTGGCGTTTAAAATGTTTAAATAAATCTTGTTCTTGTATATTGATAGTGATACTGATTATGTCTAAATTTGGTATTAGGACGAATGGGTGATCTCACGTGTGTTCAAGAAGAG
>Ast-NAM-1
TGGGTTATGCATGAATATCGTCTTGAAGGAAAATTTGCTTACCATTTTTTGTCCAAAAGCTCAAAGGTAACCTTAAAAATCTTCATCACTTAATGCTATTCTAGGGTTTATACTTTGTAGCATCTATATCTATAAGTTGGTACACAAAGAAAGATTTGATTTTGCATGGTATCTTTTTATTGGGATTCTGGATAAAGTTTGTATTTAATGCAGATTTTTAACGGTAAATCGCCTATTTGCTAGTACTAAAA---------------------------------------------------------------------------------TACTAATAAAATCGCTAGTTAAATATGTCATTTACATTCACTGATTTACTAAAAACATTTTCTTTTTGGATACTTTAAAATATATAAATGTATGTCATTTAACTTGAAATGACGGGATAATCAAGTGATTTGGCACATGGTTACTGAGGAAATATCTGTCGTTGATTTCTGAAAGGACATATTTTACCAGTCTGAAATTTAG----GGACGATATTTGCGTACGAACTACTGTATACAAGTAACCTGTTTTAGTTAAGGAACAGTTTGTTGT-ATTAAAATAAACATTCATTAAAGATTTTTAAGTTTGGTGTTTAAAATGTTTAAATAAATCTTGTTCTCGTATATTGATAGTGATACTAACTATGTCTACATTTAGTATTAGGACGAATGGGTGATCTCACGTGTGTTCAAGAAGAG
>Ast-NAM-2
TGGGTTATGCATGAATATCGTCTTGAAGGAAAATTTGCTTACCATTTTTTGTCCAAAAGCTCAAAGGTAACCTTAAAAATCTTCATCACTTAATGCTATTCTAGGGTTTATACTTTGTAGCATCTATATCTATAAGTTGGTACACAAAGAAAGATTTGATTTTGCATGGTATCTTTTTATTGGGATTCTGGATAAAGTTTGTATTTAATGCAGATTTTTAACGGTAAATCGCCTATTTGCTAGTACTAAAA---------------------------------------------------------------------------------TACTAATAAAATCGCTAGTTAAATATGTCATTTACATTCACTGATTTACTAAAAACATTTTCTTTTTGGATACTTTAAAATATATAAATGTATGTCATTTAACTTGAAACGACGGGATAATCAAGTGATTTGGCACATGGTTACTGAGGAAATATCTGTCGTTGATTTCTGAAAGGACATATTTTACCAGTCTGAAGTTTAG----GGACGATATTTGCGTACGAACTACTGTATACAAGTAACCTGTTTTAGTTAAGGAACAGTTTGTTGT-ATTAAAATAAACATTCATTAAAGATTTTTAAGTTTGGTGTTTAAAATGTTTAAATAAATCTTGTTCTCGTATATTGATAGTGATACTAACTATGTCTACATTTGGTATTAGGACGGATGGGTGATCTCACGTGTGTTCAAGAAGAG
>Hh-NAM-1
TGGGTTATGCATGAATATCGTCTTGAAGGAAAATTTGCTTACCATTTTTTGTCCAAAAGCTCAAAGGTAACCTTAAAAATCTTCATCACTTAATGCTATTCTAGGGTTTATACTTTGTAGCATCTATATCTATAAGTTGGTACACAAGGAGAGATTTGATTTTGCATGGTGTCTTTTTGTTGGGATTCTGGATAGAGTTTGTATTTAATGCAGATTTTTAACGGTAAATCGCCTATTTGCTAGTACTAAAAGTTTTACTTTATCCTGTAACTGT--TAATTAAC------TAGTACGGACTAGACTTATTTGTCTTTTTATTAGAGTTTAGATACTAATAAAATCGCTAGTTAAATATGTCATTTACATTCACTGATTTACTAAAAACATTTTTTTTTTGGATACTTAAAAACATATAAATGTATGTCATTTAACTTGAAATGACGGGATAATCAAGTGATTTGGCACATGTTTACTGACGAAATATATGTCGTTGATTTCTGAAAGGACATAGTTTACCAGTCAGAAGTTTAG----TGACGATATTTGCGTACGAACTACTGTATACAAGTAACCTATTTTAGTTAAGAAACAG-----------------------------------------TTTGGTGTTTAAAATGTTTAAATAAATCTTGTTCTTGTATATTGATAGTGATACTGATTATGTCTAAATTTGGTATTAGGACGAATGGGTGATCTCACGTGTGTTCAAGAAGAG
>Hh-NAM-2
TGGGTTATGCATGAATATCGTCTTGAAGGAAAATTTGCTTACCATTTTTTGTCCAAAAACTCAAAGGTAACCTTAAAAATCCTCATCACTTAATGCTATTCTAGGGTTTATACTTTGTAGCATCTATATCTATAAGTTGGTACACAAGGAGAGATTTGATTTTGCATGGTGTCTTTTTGTTGGGATTCTGGATAAAGTTTGTATTTAATGCAGATTTTTAACGGTAAATCGCCTATTTGCTAGTACTAAAACTTTTACTTTATCCTGTAACTG-GTTAATTAAC------TAGTACGGACTAGACTTATTTGTCTTTTTATTAGAGTTTAGATACTAATAAAATCGCTAGTTAAATATGTCATTTACATTCACTGATTTACTAAAAACATTTTTTTTTTGGATACTTAAAATTATATAAATGTATGTCATTTAACTTGAAATGACGGGATAATCAAGTGATTTGGCACATGTTTACTGACGAAATATATGTCGTTGATTTCTGAAAGGACATAGTTTACCAGTCAGAAGTTAAG----TGACGATATTTGCGTACGAACTACTGTATACAAGTAACCTATTTTAGTTAAGAAACAG-----------------------------------------TTTGGTGTTTAAAATGTTTAAATAAATCTTGTTCTTGTATATTGATAGTGATACTGATTATGTCTAAATTTGGTATTAGGACGAATGGGTGATCTCACGTGTGTTCAAGAAAAG
>Hd-NAM-1
TGGGTTATGCATGAATATCGTCTTGAAGGAAAATTTGCTTACCATTTTTTGTCTAAAAGCTCAAAGGTAACCTTAAAAATCTTCATCACTTAATGCTATTCTAGGGTTTATACTTTGTAGCATCTATATCTATAAGTTGACACACAAAGGAAGATTTGATTTTGCATGATGTCTTTCTGTTGGGAGTCTGGATAAAGTTTGTATTTAATGCAGATTTTTAACGGTAAATCGCCCATTTGCTAGTACTAAAAGTTTTACTTTATCTTGTAACAGTGCTAATTAACTAGTACGAGTACGGAGTAGACTTGTTTGTCTTTTTATTGAAGTTTAAATACTTATAAAATCGCTAGTTAAATGTGTCATTTTCATTCACCGATTTACTAAAGACATTTCTAATTTGTATACTTAAAAATATATAAATTTATGTCATTTAACTTGAAATGATGGGATAATCAAGTGATTTGGCACATGTTTACTGAGGAAATATCTGTCGTTGATTTCTGAAAGGACAT--TTTAACAGCCAGAAGTTTAG----TG-------------ACGAACTACTGTATACAAGTAACCTATTTTAGTTAAGAAACAGTTTGTTGT-ATTAAAATAAACATTCATTAAAGATTTTTAACTTTGGTGTTTAAAATGTTTAAATAAATCTTGTTCTTGTATATTGATAGTGATACTGATTATGTCTAAATTTGGTATTAGGACGAATGGGTGATCTCACGTGTGTTCAAGAAGAG
>Hd-NAM-2
TGGGTTATGCATGAATATCGTCTTGAAGGAAAATTTGCTTACCATTTTTTGTCCAAAAGCTCAAAGGTAACCTTAAAAATCTTCATCACTTAATGCTATTCTAGGGTTTATACTTTGTAGCATCTATATCTATAAGTTGGTACACAAAGGAAGATTTGATTTTGCATGATGTCTTTCTGTTGGGAGTCTGGATAAAGTTTGTATTTAATGCAGATTTTTAACGGTAAATCGCCCATTTGCTAGTACTAAAAGTTTTACTTTATCTTGTAACAGTGCTAATTAACTAGTACGAGTACGGAGTAGACTTGTTTGTCTTTTTATTGAAGTTTAAATACTTATAAAATCGCTAGTTAAATGTGTCATTTTCATTCACTGATTTACTAAAGACATTTCTGATTTGTATACTTAAAAAAATATAAATTTATGTCATTTAACTTGAAATAATGGGATAATCAAGTGATTTGGCACATGTTTACTGAGGAAATATCTGTCGTTGATTTCTGAAAGGACAT--TTTAACAGCCAGAAGTTTAG----TG-------------ACGAACTACTGTATACAAGTAACCTATTTTAGTTAAGAAACAGTTTGTTGT-ATTAAAATAAACATTCATTAAAGATTTTTAACTTTGGTGTTTAAAATGTTTAAATAAATCTTGTTCTTGTATATTGATAGTGATACTGATTATGTCTAAATTTGGTATTAGGACGAATGGGTGATCTCACGTGTGTTCAAGAAGAG
>Hk-NAM-1
TGGGTTATGCATGAATATCGTCTTGAAGGAAAATTTGCTTACCATTTTTTGTCCAAAAGCTCGAAGGTAACCTTAAAAATCTTCATCACTTAACGCTATTCTAGGGTTTATACTTTGTAGCATCTATATCTATAAGTTGGTACACAAAGAAAGACTTGATTTTGCATGGTGTCTTTTTGTTGGGATTCTGGATAAAGTTTGTATTTAATGCAGATTTTTAACGGTAAATCGCCTATTTGCTAGTACTAAAAGTTTTACTTTATCTTGTAACAGTGCTAATTAAC------TAGTACGGAGTAGACTTATTTGTCTTTTTATTAAAGTTTAAATACTTATAAAATCGCTAGTTAAATATGTCATTTACTTTCACTGATTTACTAAAAACATTTCTAGTTTGAATACTTAAAAAAATATAAATGTATGTCATTTAACTTGAAATGACGGGATAATCAAGTGATTTGGCACATGTTTACTGAGGAAATATCTGTCGTTGATTTCTGAAAGAACATATTTTACCAGTCAGAAGTTTAG----TGACGATATTTGCGTACGAACTACTGTATACAAGTAACCTATTTTAGTTAAGAAACAGTTTGTTGT-TTTAAAATAAACATTCATTAAAGATTTTTAAGTTTTGTGTTTAAAATGTTTAAATAAATCTTGTTCTTGTATATTGATAGTGATACTGATTATGTCTAAATTTGGTATTAGGACGAATGGGTGATCTCACGTGTGTTCAAGAAGAG
>Cch-NAM-1
TGGGTTATGCATGAATATCGTCTTGAAGGAAAATTTGCTTACCATTTTTTATCCGAAAGCTCAAAGGTAACCTTAAAAATCTTCATAACTTAATGCTATTCTAGGGTTTATACTTTGTAGCATCTATTCCTATAAGTTGGTACACAAAGAAAGATTTGATTTTGCATTGTGTCTTTTTGTTGGGATTCTGGATAAAGTTTGTATTTAATGCAGATTTTTAACGGTAAATCG-----------GCCCTAAAAGTTTTACTTATTCTTGTAACAGT--TAATTAAC------TAGTACGGAGTAGACTTATTTGTCTTTTTATTAGAGTTTAAATACAAATAAAATCGCTAGTTAAATATGTCATTTACATTCACTGATTTACTAAAAACATTTTCTTTTTGGATACTTTAAAATATATAAACGTATGTCATTTAACTTGAAATGA-GGGATAATCAAGTGATTTGGCACATGTTTACTGAGGAAATATATGTCGTTGATTTCTGAAAGGACATATTTTACCAGTCAGAAGTTTAG----TGACGATA-TTGCGTACGAACTACTGTATACAAGTAACCTATTTTAGTTAAGAAACAGATTGTTTT-ATTAAACTAAACATTCATTAAGGATTTTTAAGTTAGGTGATTAAAATGTTTAAATAAATCTTGTTCTTA-ATATTGATAGTGATACTGATTATGTCTAAATTTGGTATTAGGACGAATGGGTGATCTCACGTGTGTTCAAGAAGAG
>Fs-NAM-1
TGGGTTATGCATGAATATCGTCTTGAAGGAAAATTTGCTTACCATTTTCTGTCCAAAAGCTCAAAGGTAACCTTAAAAATCTTCATCACTTAATGCTATTTTAGGGTTTATACTTTGTAGCATCTATATCTATAAGTTGGTACACAAAGAAAGATTTGGTTTTGCATGGTGTCTTTTTGTTGGGATTCTGGATAAAGTTTGTATTTAATGCTGATTTTTAACGGTAAATCGCCTATTTGCTAGTACTAAAAGTTTTACTTTATCTTGTAACAGTTCTAATTAAC------------TAAATACACTTATTTGTCTTTATATT-----------------------------------TGTCATTTACATT---------AATCAAAACATTTTCTTTTTGGATACACAAAAATATATAAGTGTAAGTCATTTAACTTGAAATGACGGGATAATCAAGTGATTTGGCACATGCTTACTGAGGAAATATATGTCGTTGATTTCTGAAAGGACATATTTTACCGGTCAGAAGTTTAG----TGACGATATTTTCGTACGAACTACTGTATACAAGTAACCTATTTTAGTTAAGAAACAGTTTGTTGT-ATTAAACTAAACATTCATTAAAGATTTTTAAGTTTGGTGTATAAAATGTTTAAATAAATCTTGTTCTTGTATATTGATAGTGATACTGATTATGTCTAAATTTGGTATTAGGACGAATGGGTGATCTCACGTGTGTTCAAGAAGAG
>Fs-NAM-2
TGGGTTATGCATGAATATCGTCTTGAAGGAAAATTTGCTTACCATTTTCTGTCCAAAAGCTCAAAGGTAACCTTAAAAATCTTCATCACTTAATGCTATTCTAGGGTTTATACTTTGTAGCATCTATATCTATAAGTTGGTACACAAAGAAAGATTTGGTTTTGCATGGTGTCTTTTTGTTGGGATTCTGGATACAGTTTGTATTTAATGCTGATTTTTAACGGTAAATCGCCTATTTGCTAGTACTAAAAGTTTTACTTTATCTTGTAACAGTTCTAGTTAAC------------TAAATACACTTATTTGTCTTTATATT-----------------------------------TGTCATTTACATT---------AATCAAAACATTTTCTTTTTGGATACACAAAAATATATAAGTGTATGTCATTTAACTTGAAATGACGGGATAATCAAGTGATTTGGCACATGCTTACTGAGGAGATATATGTCGTTGATTTCTGAAAGGACATATTTTACCGGTCAGAAGTTTAG----TGACGATATTTTCGTACGAACTACTGTATACAAGTAACCTATTTTAGTTAAGAAACAGTTTGTTGT-ATTAAACTAAACATTCATTAAAGATTTTTAAGTTTGGTATTTAAAATGTTTAAATAAGTCTTGTTCTTGTATATTGATAGTGATACTGATTATGTCTAAATTTGGTATTAGGACGAATGGGTGATCTCACGTGTGTTCAAGAAGAG
>Kab-NAM-1
TGGGTTATGCATGAATATCGTCTTGAAGGAAAATTTGCTTACCATTTTTTGTCCAAAAGCTCAAAGGTAACCTTAAAAATCTACATCACTTAATGCTATTCTAGGGTTTATACTTTGTAGCATCTGTATCTATAAGTTGGTACACAAAGAAAGATTTGATTTTGCATGGTGTCTTTCTGTTGGGATTCTGGATAAAGTTTGTATTTAATGCAGATTTTTAACGGTAAATCGCCTATTTGCTAGTACTAAAAGTTTTACTTTATCCTGTGACATTGCTAATTAAC-------------TAGCAGACTTATTTGTCTTTTTATTAGAGTTTAAATACTTATAAAATTGCTAGTTAAATATGTCATTTACATTTACTGATTTACTAAAAACAATTTCATTTTGGATGCTTAAAAATATATAAATGTATGTCATTTAACTTGAAATGACGAGATAATCAAGTGATTTGGCACATGCTTACTGAGGAAATATATGTCTTTGATTTCTGAAAGGACATATTTTACCGGTCAGAAGTTTAG----TGACGATATTTTCGTACGAACTACTGTATACAAGTAACCTGTTTTAGTTAAGAAACAGTTTGTTGT-ATTAAACTAAACAT---------ATTTATTAGTTTGGTGTTTAAAATGTTAATATAAATCTTGTTCTTGTATATTGATCGTGATACTGATTATGTCTAAATTTGGTATTAGGACGAATGGGTGATCTCACGTGTGTTCAAGAAGAG
>Kab-NAM-2
TGGGTTATGCATGAATATCGTCTTGAAGGAAAATTTGCTTACCATTTTTTGTCCAAAAGCTCAAAGGTAACCTTAAAAATCTACATCACTTAATGCTATTCTAGGGTTTATACTTTGTAGCATCTATATCTATAAGTTGGTACGCAAAG--AGATTTGATTTTGCATGGTGTCTTTC--TTGGGATTCTGGATAAAGTTTGTATTTAATGCAGATTTTTAACGGTAAATCGCCTATTTGCTAGTACTAAAAGTTTTACTTTATCCTGTAACATTGCTAATTAAC-------------TAGTAGACTTATTTGTCTTTTTATTAGAGTTTAAATACTTATAAAATTGCTAGTTAAATATGTCATTTACATTTACTGATTTACTAAAAACAATTTCATTTTGGATACTTAAAAATATATAAATGTATGTCATTTAACTTGAAATTACGAGATAATCAAGTGATTTGGCACATGCTTGCTGAGGAAATATATGTCGTTGATTTCTGAAAGGACATATTTTACCGGTCAGAAGTTTAG----TGACGATATTTTCGTACGAACTACTGTATACAAGTAACCTGTTTTAGTTAAGAAACAGTTTGTTGT-ATTAAACTAAACAT---------ATTTATAAGTTTGGTGTTTAAAATGTTAATATAAATCTTGTTCTTGTATA------------TTGATTATGTCTAAATTTGGTATTAGGACGAATGGGTGATCTCACGTGTGTTCAAGAAGAG
>Ps-NAM-1
TGGGTTATGCATGAATATCGTCTTGAAGGAAAATTTGCTTACCATTTTTTGTCCAAAAGCTCAAAGGTAACCTTAAAAATCTTCATAACTTAATGCTATTCTAGGGTTTATACTTTGTAGCATCTATATCTATAAGTTGGTACACAAAGAAAGATTTGATTTTGCATGGTGTCTTTTTGTTGGGATTCTGGATAAAGTTTGTATTTAATGCAGATTTTTAACGGTAAA---CCTATTTGCTAGTACTAAAAGTTTTACTTTATCTTGTAACAGT--TAATTAAC------TAGTACGGAGTAGACTTATTTTTCTTTTTATTAAAGTTTAAACTCTAATAAAATCGCTAGTTAAATATGTCATTTAC--------------TAAAAACATTTTCTTTTTGGATACTTAAAAATATTTAAATGTATGTCATTTAACTTAAAATGACGGGATAACCAAGTGATTTGTCACATATTTACTGAGGAAATATCTGTCGTTGATTTCTGAAAGGACATATTTTACCGGTCAGAAGTTTAG----TGACGATATTTGCGTACGAACTACTGTATACAAGTAACCTGTTTTAGTTAAGGAACAGTTTGTTGT--ATTAAATAAACATTTATTATAGATTTTTAAGCTTGGTGTTTAAAATGTTTAAATAAATCTTGTTCTTATATATTGATAGTGATACTGATTATGTCTAAATTTGGTATTAGGACGAATGGGTGATCTCACGTGTGGTCAAGAAGAG
>Pq-NAM-1
TGGGTTATGCATGAATATCGTCTTGAAGGAAAATTTGCCTACCATTTTTTGTCCAAAAGCTCAAAGGTAACCTTAAAAATCTTCATAACTTGATGCTATTCTAGGGTTTATACTTTGTAGCATCTATATCTATAAGTTGGTACACAAAGAAAGATTTGATTTTGCATGGTGTCTTTTTGTTGGGATTCTGGATAAAGTTTGTATTTAATGCAGATTTTTAACGGTAAA---CCTATTTGCTAGTACTAAAAGTTTTACTTTATCTTGTAACAGT--TAATTAAC------TAGTACGGAGTAGACTTATTTTTCTTTTTATTAAAGTTTAAACTCTAATAAATTCGCTAGTTAAATATGTCATTTAC--------------TAAAAACATTTTCTTTTTGGATACTTAAAAATATGTTAATGTATGTCATTTAACTTAAAATGACGGGATAATCAAGTGATTTGGCACATGTTTACCGAGGAAATATCTGTCGTTGATTTCTGAAAGGACATATTTTGCCAGTCAGAAATTTAG----TGACGATATTTGCGTACGAACTACTGTATACAAGTAACCTGTTTTAGTTAAGGAACAGTTTGTTGT--ATTAAATAAATATTTATTAAAGATTTTTAAGCTTGGTGTTTAAAATGTTTAAATAAATCTTGTTCTTATATATTGATAGTGATACTGATTATGTCTAAATTTGGTATTAGGATGAATGGGTGATCTCACGTGTGTTCAAGAAGAG
>Pt-NAM-1
TGGGTTATGCATGAATATCGTCTTGAAGGAAAATTTGCTTACCATTTTTTGTCCAAAAGCTCAAAGGTAACCTTAAAAATCTTCATAACTTAATGTTATTCTAGGGTTTATACTTTGTAGCATCTATATCTATAAGTTGGTACACAAAGAAAGATTTGATTTTGCATGGTGTCTTTTTGTTGGGATTCTGGATAAAGTTAGTATTTAATGCAGATTTTTAACGGTAAA---CCTATTTGCTAGTACTAAAAGTTTTACTTTATCTTGTAACAGT--TAATTAAC------TAGTACGGAGTAGACTTATTTTTCTTTTTATTAAAGTTTAAACTCTAATAAAATCGCTAGTTAAATATGTCATCTAC--------------TAAAAACATTTTCTTTTTGGATACTTAAAAATATGTTAATGCATGTCATTTTA-----------AGTATAATCAAGTGATTTGGCACATGTTTACTGAGGAAATATCTGTCGTTGATTTCTGAAAGGACATATTTTACCAGTCAGAAGTTTAG----TGACGATATTTGCGTACGAACTACTGTATACAAGTAACCTGTTTTAGTTAAGCAACAGTTTGTTGT--TTTAAATAAACATTTATT-AAGATTTTCAAGCTTGGTGGTTAAAATGTTTAAATAAATCTTGTTCTTATATATTGATAGTGATACTGATTATGTCTAAATTTGGTATTAGGACGAATGGGTGATCTCACGTGTGTTTAAGAAGAG
>Pt-NAM-2
TGGGTTATGCATGAATATCGTCTTGAAGGAAAATTTGCTTACCATTTTTTGTCCAAAAGCTCAAAGGTAACCTTAAAAATCTTCATAACTTAATGTTATTCTAGGGTTTATACTTTGTAGCAT------CTATAAGTTGGTACACAAAGAAAGATTTGATTTTGCATGGTGTCTTTTTGTTGGGATTCTGGATAAAGTTAGTATTTAATGCAGATTTTTAACGGTAAA---CCTATTTGCTAGTACTAAAAGTTTTACTTTATCTTGTAACAGT--TAATTAAC------TAGTACGGAGTAGACTTATTTTTCTTTTTGTTAAAGTTTAAACTCTAATAAAATCGCTAGTTAAATATGTCATCTAC--------------TAAAAACATTTTCTTTTTGGATACTTGAAAATATGTTAATGCATGTCATTTTA-----------AGTATAATCAAGTGATTTGGCACATGTTTACTGAGGAAATATCTGTCGTTGATTTCTGAAAGGACATATTTTACCAGTCAGAAGTTTAG----TGACGATATTTGCGTACGAACTACTGTATACAAGTAACCTGTTTTAGTTAAGGAACAGTTTGTTGT--ATTAAATAAACATTTATT-AAGATTTTCAAGCTTGGTGTTTAAAATGTTTAAATAAATCTTGTTCTTATATATTGATAGTGATACTGATTATGTCTAAATTTGGTATTAGGACGAATGGGTGATCTCACGTGTGTTTAAGAAGAG
>Ppu-NAM-1
TGGGTTATGCATGAATATCGTCTTGAAGGAAAATTTGCTTACCATTTTTTGTCCAAAAGCTCAAAGGTAACCTTAAAAATCTTCATAACTTAATGTTATTCTAGGGTTTATACTTTGTAGCATCTATATCTATAAGTTGGTACACAAAGAAAGATTTGATTTTGCATGGCGTCTTTTTGTTGGGATTCTGGATAAAGTTAGTATTTAATGCAGATTTTTAACGGTAAA---CCTATTTGCTAGTACTAAAAGTTTTACTTTATCTTGTAACAGT--TAATTAAC------TAGTACGGAGTAGACTTATTTTTCTTTTTATTAAAGTTTAAACTCTAATAAAATCGCTAGTTAAATATGTCATCTAC--------------TAAAAACATTTTCTTTTTGGATACTTAAAAATATATAAATGTATGTCATTTTA-----------AGTATAATCAAGTGATTTGGCACATGTTTACTGAGGAAATATCTGTCGTTGATTTCTGAAAGGACATATTTTACCAGTCAGAAGTTTAG----TGACGATATTTGCGTACGAACTACTGTATATAAGTAACCTGTTTTAGTTAAGGAACAGTTTGTTGT--ATTAAATAAACATTTATC-AAGATTTTCAAGCTTGGTGTTTAAAATGTTTAAATAAATCTTGTTCTTATATATTGATAGTGATACTGATTATGTCTAAATTTGGTATTAGGACGAATGGGTGATCTCACGTGTGTTCAAGAAGAG
>Pr-NAM-1
TGGGTTATGCATGAATATCGTCTTGAAGGAAAATTTGCTTACCATTTTTTGTCCAAAAGCTCAAAGGTAACCTTAAAAATCTTCATAACTTAATGCTATTCTAGGGTTTATACTTTGTAGCATCTATATCTATAAGTTGGTACACAAAGAAAGATTTGATTTTGCATGGTGTCTTTTTGTTGGGATTCTGGATAAAGTTTGTATTTAATGCAGATTTTTAACGGTAAA---CCTATTTGCTAGTACTAAAAGTTTTACTTTATCTTGTAACAGT--TAATTAAC------TACTACGAAGTAGACTTATTTTTCTTTTTATTAAAGTTTAAACTCTAATAAAATCGCTAGTTAAATATGTCATTTAC--------------TAAAAACATTTTCTTTTTGGATACTTAAAAATATGTTAATGTATGTCATTTAGCTTAAAATGACGGGGTAATCAAGTGATTTGGCACATGTTTACCGAGGAAATATCTGTCGTTGATTTCTGAAAGGACATATTTTACCAGTCAGAAGTTTAG----TGACGATATTTGCGTACGAACTACCGTGTACAAGTAACCTGTTTTAGTTAAGGAACAGTTTGTTGT--ATTAAATAAACATTTATTAAAGATTTTTAAGCTTGG---------TGTTTAAATAAATCTTGTTCTTATATATTGATAGTGATACTGATTATGTCTAAATTTGGTATTAGGATGAATGGGTGATCTCACGTGTGTTCAAGAAGAG
>Sf-NAM-1
TGGGTTATGCATGAATATCGTCTTGAAGGAAAATTTGCTTACCATTTTTTATCCAAAAGCTCAAAGGTAACCTTAAAAAGCTTCATAACTTAATGCTATTCTAGGGTTTATACTTTGTAGCATCTATATCTATAAGTTGGTACACAAAGAAAGATTTGATTTTGCATGGTGTCTTTTTGTTGGGATTCTGGATAAAGTTTGTATTTAATGCAGATTTTTAACGGTAAATCGGCTATTTGCTAGTACTAAAAGTTTTACTTTATCTTGTAACAGT--TAATTAAC------TAGTACGGAGTAGACTTATTTGTCTTTTTATTAGAGTTTAAATACTATAAAAATCGCTAGTTAAATATGTCATTTACATTCACTGATTTACTAAAAACATTTTCTTTTTGGATACTTAAAAATACACAACTGTATGTCATTTAACTTGAAATGATGGGATAATCAAGTGATTTGGCACATGTTTACTGAGGAAATATATGTCGTTGATTTCTGAAAGGACACATTTTACCAGTCAGAAGTTTAG----TGACGATATTTGCGTACGAACGACTGTATACAAGTAACCTATTTTAGTTAAGAAACAGTTTGTTGC-ATTAAAATAAATATTCATTAAAGATTTTTAAGTTTGGTGATTAAAATGTTTAAATAAATC-------------TAGATAGTGATACTAATTATGTCTAAATTTGGTATTAGGACGAATGGGTGATCTCACGTGTGTTCAAGAAGAG
>Stc-NAM-1
TGGGTTATGCATGAATATCGTCTTGAAGGAAAATTTGCTTACCATTTTTTGTCCAAAAGCTCAAAGGTAACCTCAAAAATCTTCATCACTTAATGCTATTCTAGGGTTTATACTTTGTAGCATCTATATCTATAAGTTGGTACACAAAGAAAGATTTGATTTTGCATGGTGTCTTTTTGTTTGGATTCTGGATAAAGTTTGTATTTAATGCAGATTTTTAACGGTAAATCGCCTATTTGCTAGTACTAAAAGTTTTACTTTATCGTGTGTCAGTACTAAT-AAC------TAATACGGAGTAAACTTATTTGTCTTTTTATTAGAGTTTAAATACTTATAAACTCGCTAGTT-AGTATGTCATTTACATT-ACTGATTTACAAAAAATATTTTCTTATTGGCTACATAAAAATATATAAATGTATGTCATTTAACTTGAAATGACCGGATAATCAAGTGATTTGGTACATGTTTACTGAGGAAATATCTGTCGTTGATTTCTGAAAGGACGTATATTACCATTCAGAAGTTTAG----TGACGATATTTGCGTACGAACTACTGTATACAAGTAACCTATTTTAATTAAGAAACAGTTTGTTGT-ATCAAAATAAACATTCATTAATGATTTTTAAGTTTGG---------TGTTTAAAT--ATCTTATTCTTGTATATTGATAGTGATACTGACTATGTCTAAATTTGGTATTAGGACGAATGGGTGATCTCACGTGTGTTCAAGAAGAG
>Chr-NAM-1
TGGGTTATGCATGAATATCGTCTTGAAGGAAAATTTGCTTACCATTTTTTATCCAAAAGCTCAAAGGTAACCTTAAAATTCTTCATCACTCAATGCTAGTTTAGGTTTTATACTTTATAGCATCTATATCTATAAGTTGGTACACAAAGAAAGATTTGATTTTGCATGGTGTCTTTTTGTTGGGATTCTGGATAAAGTTTGTATTTAATGCAGATTTTTAACGGTAATTCGCCTATTTGCTAGTACTAAAAGTTTTACTTTATCTTGAAACTGTGCTAATTAAC------TAGTACGGAGTACACTTATTTGTCTTTTTATTAGAGCTTA---ACTTGTAAAAAC---AGTTAAATATGTCATTTACATTCACTGAGACACTGA----------------GTTACTA----------TAATGTATGTCATTTAACTTGAAATGACTGGATAATCAAGTGATTTGGCACATGTTTACTGAGGAAATATCTGTCGTTGATTTCTGAAAGGACATATTTTACCAGTCAGAAGTTTAG----TGACGATATATGCGTACAAACTACTGTATACAAGTAACCTATTTTAGTTTAGAAACAGTTTGATGT-TTTAAAATAAACATTCATTAAAGAATTTTAAGTCTCGTGTTTAAAATGTTTAAATGAATCTTGTTCTTGTATATTGATAGTGATACTGATTAGGTCTAAATTTGATATCAGGACGAATGGGTGATCTCACGTGTGTTCAAGAAGAG
>Cd-NAM-1
TGGGTTATGCATGAATATCGTCTTGAAGGAAAATTTGCTTACCATTTTTTGTCCAAAAGCTCAAAGGTAACCTTA----------------------ATGCTAGGGTTTATACTTTGTAGCATCTATATCTATAAGTTGGTACACAATGAAAGATTTGATATTGCATGGTGTCTTTTTGTTGGGATTCTGGATAAAGTTTGTATTTAATGCAGATTTTTAACGGTAATTCGCCTATTTGCTAGTACTAAAAGTTTTACTTTATCTTGTAACTGTCCTAATTAACTACTTAGAGTATGGAGTAGACTTATTTGTCCTTTTATTAGAGTTTAAATACTTATTAGAACGCTAGTTAAATATGTCATTTACATTCACTGATTTACGAAAATTATT----------------------------------GTCATTTAACTTGAAATGACCGGATAATCAAGCTATTTGGCACATGTTTACTGAGGAAATATCTGTCGTTGATTTCTGAAAGGACATATTTTACCAGTCAGAAGCTTAG----TGACGAATTTTGCGTACGAACTACTGCACACAAGTAACCTATTTTAGTTAAGAAACAGTTTA-----------------ATTTGTTATAAA----TAAACCTTATGTTTAA----CTTAAATAATTCTTG--CTTGTTTATTGATAGTGATACTGATTAGGTCTAAATTTGGTATCAGGACGAATGGGTGATCTCACGTGTGTTCAAGAAGAG
>Sch-NAM-1
TGGGTGATGCATGAATATCGTCTTGAAGGAAAATTTGCTTACCATTTTTTGTCCAAAAGCTCAAAGGTAACCTTTAAAACCTTCATATCTTAATGCTATTCTAGGGTTTATACTTTGTAGCATATATATCTATAAGTTGGTACACAA--AAAGATTTGATTTTGCATGGTGTCTTTTTGTTGGGATTTTG---------------------ATGGTTTTAAAGGTAA-----------------------------------------------------------------------------------------------------------CCTTTAAAACCGT------------------------------------------------------------AAGAATAAA------------------------------------------GATTTG----------------------------------------------------------------------------------------------CTACTATACTACAGTA---------GATTACCAAAC--------------------------------------------------------------------------TTCTTGTATATTGATGGTGATACTGATAATGTCTAAATATGGTACTAGGACGAATGGGTGATTTCACGTGTTTTCAAGAAGAG
>Sch-NAM-2
TGGGTGATGCATGAATATCGTCTTGAAGGAAAATTTGCTTACCATTTTTTGTCCAAAAGCTCAAAGGTAACCTTTAAAACCTTCATATCTTAATGCTATTCTAGGGTTTATACTTTGTAGCATATATATCTATAAGTTGGTACACAA--AAAGATTTGATTTTGCATGGTGTCTTTTTGTTGGGATTTTGGATAAAGTTTGTATTTAATGCGGGTTTTTAACGGTAAATCAGCTATTTGCTAGTACTGAAAGTTTTACTTTATCTTGTTACAGTGCTAATTAAC--------------------TGTATTTGTCGTTTTGTTAAACT-----------TAAAATCACTAGTTAAATATGTCATCTACATTAACTGAGTTACTAAAACCATTTTTTTATTGGATACATACATATTTATAAATGTAAGTCATCTAACTTGAAATGACCGGATAATCAAGTGACTCGGCACATGTTTACTGAGGAAATATCTGTCGTTGATTTCTGAAAGGACATATTTTACTAGTCAGAAATTTAG----TGACGATATTTGCGTACGAACTACTGTATACAAGTAACCTACTCTATTCAAATACTAA--------------------CAAACATAAAAGATTATTAAGTACATTGTACTTAATATTTAACCAAATTTTTTTCTTGTATATTGATGGTGATACTGATAATGTCTAAATATGGTACTAGGACGAATGGGTGATTTCACGTGTTTTCAAGAAGAG
>Arf-NAM-1
TGGGTTATGCATGAATATCGTCTTGAAGGAAAATTTGCTTATCATTTTTTGTCCAAAAGCTCAAAGGTAACCTTAAAAACCTTCATGTCTTAATGCTATTCTAGGGTTTATACTTTGTAGCATATATATCTATAAGTTAGTACACAA--AAAGATTTGATTTTGCATGGTGTCTTTTTGTTCAGATTTTGGATAAAGTTTGTATTTAATGCGGATTTTTAACGGTAAATCAGCTATTTGCTAGTACTGAAAGTTTTACTTTTTCTTGTTACAGTGCTAATTAAC-------TGTACGGAACACACTTATTTGTCCATTTGTTAAACTTT-----------AAATCACTAATTAAATATGTCATTCACATTCATTGATTTACTAAAAATATATCTTTTTTTGATACTT---AAATTATAAATGTATGTCATTTAACTTGAAGTGACCGGATAATCAAGTGACTCGGCACATGTTTACTGAGGAAATATCTGTCGTTGATTTCGGAAAGGACATATATTACCAGTCAGAAG-TTAG----TGACGATATTTGTGTACGAACTACTGTATACAAGTAACCTATTTAAGTTGAGGAACAGTTTGTTGTTTTTAATGT-----TTAAGCAAAGCTTT-----TCTTGTGTTTCTAATGT---AGTATGTTATTGTCTTGTTTATTGATGATAATACTGATCATGTCTAAATATGGTACTAGGACGAATGGGTGATCTCACGTGTGTTCAAGAAGAG
>Arf-NAM-2
TGGGTTATGCATGAATATCGTCTTGAAGGAAAATTTGCTTATCATTTTTTGTCCAAAAGCTCAAAGGTAACCTTAAAAACCTTCATGTCTTAATGCTATTCTAGGGTTTATACTTTGTAGCATATATATCTATAAGTTAGTACACAA--AAAGATTTGATTTTGCATGGTGTCTTTTTGTTCGGATTTTGGATAAAGTTTGTATTTAATGCGGATTTTTAACGGTAAATCAGCTATTTGCTAGTACTGAAAGTTTTACTTTTTCTTGTTACAGTGCTAATTAAC-------TGTACGGAGCACACTTATTTGTCCCTTTGTTAAACTTT-----------AAATCACTAATTAAATATGTCATTCACATTCATTGATTTAC---------------TTTGGATACTT---AAAATATAAATGTATGTCATTTAACTTGAAGTGACCGGAGAATCAAGTGACTCGGCACATGTTTACTGAGGAAATATCTGTCGTTGATTTCTGAAAGGACATATTTTACCAGTCAGAAG-TTAG----TGACGATATTTGTGTACGAACTACTGTATACAAGTAACCTATTTAACTTGAGGAACAG-----------------------------------------TTTGTTGTTTTTAATGTTTAAGCAAAGCTTTTTCTTGTTTATTGATGATGATACTGATCATGTCTAAATATGGGACTAGGACGAATGGGTGATCTCACGTGTGTTCAAGAAGAG
>Cmu-NAM-1
TGGGTTATGCATGAATATCGTCTTGAAGGCAAATTTGCTTATCATTTTTTGTCCAAAAGCTCAAAGGTAACCTTAAAAAACTTCATTTCTTAATGCTATTCTAGGGTTTATACTTTATACTTTGTA-----------------GCACAGAAAGATTTGATTTTGCAT-GTGTCTTTTTGTTTAGATTTTGGATAAAGTTTGTATTTAATGCGGATTTTTAACGGTAAATCAGCTATTTGCTAGTACTAAAAGTTTTACTTTATCTTGTTACAGTGCTAATAAGCTACTACCAGTACGGATGACACTTGTTTGTCCCTTTGTTAAACTTA----------AAAATCAGTAGTTAAATATATC------------TGATTTACTAAAAACATTTTTTATTTGAAAACTTAAATATATATAAATGTATGTCATTTAACTTGAAATGACCGGATAATCATGTGATTCGGCACATGTTTACTGAGGAAATATCTGTCTTTGATTTCTGAAAGGACATGTTTTACCAGTCAGTAGTTTAG----TGACGATTTTTGCGTACGAACTACTGTATACAAGCAACCTATTT---TAAAATAACTA-----------------AACTAGGAATTAGAGATTTAAAAGTTTGGTGTTTCTAATGTT-------GTTTTG----------TTGA-------ACTGATCATGTCTAAATTTGGTACTAGGACGAATGGGTGATCTCACGTGTGTTCAAGAAGAG
>Cmu-NAM-2
TGGGTTATGCATGAATATCGTCTTGAAGGCAAATTTGCTTATCATTTTTTGTCCAAAAGCTCAAAGGTAACCTTAAAAACCTTCATATCTTAATGCTATTCTAGGGTTTCTACTTTATACTTTGTA-----------------GCACAGAAAGATTTGATTTTGCAT-GTGTCTTTTTAGTTGGATTTTGGATAAAGTTTGTATTTAATGCGGATTTTTAACGGTAAATCAGCTATTTGCTAGTACTAAAAGTTTTACTTTATCTTGTTACAGTGCTAATAAGCTACTACCAGTACGGATGACACTTGTTTGTCCCTTTGTTAAACTTA----------AAAATCAGTAGTTAAATATAGTAT----------AGATTTACTAAAAACATTTTTTTTTTGGAAACTTGAAAATATATAAATGTATGTCATTTAACTTGAAATGACCGGATAATCAAGTGATTCGGCACATGTTTACTGAGGAAATATCTGTCTTTGATTTCTGAAAGGACATGTTTTACCAGTCAGTAGTTTAG----TGACGATTTTTGCGTACGAACTACTGTATACAAGCAACCTATTT---TAAAATAACTA-----------------AACTAGGAATTAGTGATTTAAAAGTTTGATGTTTCTAATGTTT--------------------------TGTTGATACTGATCATCTCTAAATTTGGTATTAGGACGAATGGGTGATCTCACGTGTGTTCAAGAAGAG
>Mpa-NAM-1
TGGGTTATGCATGAATATCGTCTTGAAGGGAAATTTGCTTACCATTTTTTGTCCAAAAGCTCAAAGGTAACCTTAAAAACCTTCATATCTTAATGCTATTCTAGGGTTTATACTTTTGAGCACATATATCTATAAGTTGGTACACAA--AAAGATTTGATTTTGCATGGTGTCTTTTTATTTGGATTTTGGATAAAGTTTGTATTTAATGTGGATTTTTAACGGTAAATCAGCTATTTTCTAGTACTAAAAGTTTTACTTTAT--TACTCCAGTGCTAATAAACTACTAGCTGTACGGATGACACTTATTTGTCCCTTTTTTAAACT-----------TAAAATCACTAGTTAAATATGTCG------------GATTTACTAAAAACCTTT--TTTTTGGATAGTTAAAAACATATAAATGTATGTCATTTAACTTGAAATGACCGGATAATCAAGTGATTCGGCACATGTTTACTGAGGAAATATCTGTCTTTGATTTCTGAAAGGACATGTTTTACCAGTCAGAAGTTTAG----TGACGATTTTTGCGTACGAACTACTGTATACAAGCAACCTATTTTAGTCAAAAGACAGTTTACTTTTATTAAAGAAAAGATTCATTAAAGATT-TTAATTTTGGTGTCTTAAATGTTTAAACAAACCTT-TTCTTGTATATTTGTGTTGATACTGATCATGTCTAAATTTGGTATTAGGACGAATGGGTGATCTCACGTGTGTTCAAGAAGAG
