# Supplementary material for: Clarifying Recent Adaptive Diversification of the Chrysanthemum-Group on the Basis of an Updated Multilocus Phylogeny of Subtribe Artemisiinae (Asteraceae: Anthemideae)
Source: Front Plant Sci. 2021 May 26;12:648026. doi: 10.3389/fpls.2021.648026 (PMC8187803; doi:10.3389/fpls.2021.648026)
Supplement: Supplementary Data Sheet 1 — Datasets of the sequence alignments. [file Data_Sheet_1.ZIP › nam-CA.fas]

>Apl_NAMint2124
TGGGTTATGCATGAATATCGTCTTGAAGGAAAATTTGCTTACCATTTTTTGTCCAAAAGCTCAAAGGTAACCTTAAAAATCTTCATCACTTAATGCTATTCTATGGTTTATACTTTGTAGCATCTATATCTATAAGTTGGTACATAAAGAAAGATTTGATTTTGCATGGTGTCTTTTTGTTGGGATTCTGGATAAAGTTTGTATTTAATGCAGATTTTTAACGGTAAATCGCCTATTTTCTAGTACTAAAAGTTTTACTTTATCTTGTAACAGTGCTAATTAACTACTCGTAGTACGGAGTACACTTATTTATCTTTTTATTAAACTTTAATTACATATAAAATCGTTAGTTAAATATGTCATTTACATTCACTTAGTTACTAAAAACATTTTCTTTTTGGATACTTAAATATATATAATTGTGTGTCATTTAACTTGAAATGACGGGATAATCAAGTGATTTGGCACATGTTTACTGAGGAAATATATGTCGTTGATTTCTGAAAGGACATCTTTTACCAGTCAGAAGTTTAG----TGACGATATTTGCGTACGAACTACTGTGTACAAGTAACCTATTTTAGTTAAGAAACAGTTTGTTGT-ATATAAATAAATATTCATTAAAAAATTTTAAGTTCGGTGTTTAAAATGTTTAAATAAACCTTGTTCTTGTATATTGATAGTGATACTGATTATGTCTAAATTTGGTATTAGGACGAATGGGTGATCTCACGTGTGTTCAAGAAGAG
>Apl_NAMint23
TGGGTTATGCATGAATATCGTCTTGAAGGAAAATTTGCTTACCATTTTTTGTCCAAAAGCTCAAAGGTAACCTTAAAAATCTTCATCACTTAATGCTATTCTATGGTTTATACTTTGTAGC-TCTATATCTATAAGTTGGTACATAAAGAAAGATTTGATTTTGCATGGTGTCTTTTTGTTGGGATTCTGGATAAAGTTTGTATTTAATGCAGATTTTTAACGGTAAATCGCCTATTTTGTAGTACTAAAAGTTTTACTTTATCTTGTAACAGTGCTAAATAACTACTCGTAGTACGGAGTACACTTATTTATCTTTTTATTAAACTTTAATTACATATAAAATCGTTAGTTAAATATGTCATTTACATTCACTTGGTTACTAAAAACATTTTCTTTTTGGATACTTAAATATATATAATTGTGTGTCATTTAACTTGAAATGACGGGATAATTAAGTGATTTGGCACATGTTTACTGAGGAAATATATGTCGTTGATTTCTGAAAGGACATCTTTTACCAGTCAGAAGTTTAG----TGACGATATTTGCGTACGAACTACTGTGTACAAGTAACCTATTTTAGTTAAGAAACAGTTTGTTGT-ATATAAATAAATATTCATTAAAAAATTTTAAGTTTGGTGTTTAAAATGTTTAAATAAACCTTGTTCTTGTAGATTGATAGTGATACTGATTATGTCTAAATTTGGTATTAGGACGAATGGGTGATCTCACGTGTGTTCAAGAAGAG
>Apa_NAMint2-12
TGGGTTATGCATGAATATCGTCTTGAAGGAAAATTTGCTTACCATTTTTTGTCCGAAAGCTCAAAGGTAACCTTAAAAATCTTCATCACTTAATGCTATTCTAGGGTTTATACTTTGTAGCATCTATATCTATAAGTTGGTACACAAAGAAAGATTTGATTTTGCATGGTGTCTTTTTGTTGGGATTCTGGATAAAGTTTGTATTTAATGCAGATTTTTAACGGTAAATCGCCTATTTGCTAGTACTAAATTTTTTACTTTATCTTGTAACAGTT------------------TACGGAGTACACTTATTTGTCTTTTTATTTGAGCTTAAATACTTATAAAATCGCTGGTT-AGTATGTCATTTACATTCACTGATTTATTAAAAACATTTTCTT---------------------AAATGTATGTCATTTAACTTGAAATGACGGGATAATCAAGTGATTTGGCACATGTTTACTGAGGAAATATATGTCGTTGATTTCTGAAAGGACATGTTTTACCAGTCAGAAGTTTGGTGCATGACGATATTTGCGTACGAACTACTGTATACAAGTAACCTATTTTAGTTAAGAAACAGTTC----------------ACATTCATTAAAGATTTTTAAGTTTGG---------TGTTTAAATAAATCTTATTCTTGTGTATTGATAGTGATACTGATTATGTCTAAATTTGGTATTAGGACGAATGGGTGATCTCACGTGTGTTCAAGAAGAG
>Apr_NAMint2_13
TGGGTTATGCATGAATATCGTCTTGAAGGAAAATTTGCTTACCATTTTTTGTCCAAAAGCTCAAAGGTAACCTTAAAAATCTTCATCACTTAATGCTATTCTAGGGTTTATACTTTGTAGCATCTATATCTATAAGTTGGTACACAAAGAAAGATTTGATTTTGCATGGTGTCTTTTTGTTGGGATTCTGGATAAAGTTTGTATTTAATGCAGATTTTTAACGGTAAATCGCCTATTTGCTAGTA-------------------------------------ACTACTCGTAGTACGGAGTACACTTATTTATCTTTTTATTAAACTTTAATTACATATAAAATCGTTAGTTAAATATGTCATTTACATTCACTTGGTAACTAAAAACATTTTCTTTATGGATACTTAAAAATATATAAATATATGTCATTTAACTTGAAATGACGGGATAATCAAGTGATTTGGCACATGTTTACTGAGGAAATATATGTCGTTGATTTCTGAAAGGACATCTTTTACCAGTCAGAAGTTTAG----TGACAATATTTGCGTACGAATTACTGTATACAAGTAACCTATTTTAGTTAAGAAACAGTTT----------------ACATTCATTAAAGATTTTTAAGTTTGG---------TGTTAAAATAAATCTTGTTCTTGTGTATTGATAGTGATACTGATTATGTCTAAATTTGGTATTAGGACGAATGGGTGATCTCACGTGTGTTCAAGAAGAG
>Apr_NAMint2_4
TGGGTTATGCATGAATATCGTCTTGAAGGAAAATTTGCTTACCATTTTTTGTCCAAAAGCTCAAAGGTAACCTTAAAAATCTTCATAACTTAATGCTATTCTAGGGTTTATACTTTGTAGCATCTATATCTATAAGTTGGTACACAAAGAAAGATTTGATTTTGCATGGTGTCTTTTTGTTGGGATTGTGGATAAAGTTTGTATTTAATGCAGATTTTTAACGGTAATTCGCCTATTTGCTAGTACTAAAAGTTTTACTTTATCTTGTAACAGTTCTAATTAACT------AGTACGGAGTAAACTTATTTGCCTTTTTATT----------TACTTAAAAAATCACTAGTTAAATATGTCATTTACATTCACTTAGT-ACTAAAAACATTTTCTTTTTGGATACTTAAAAATATATAAATGTATGTCATTTAACTTGAAATGACGGGATAATCAAGTGATTTGGCACATGTTTACTGAGGAAATATATGTCGTTGATTTCTGAAAGGACATCTTTTACCAGTCAGAAGATTAG----TGACGATATTTGCGTACGAACTGCTGTATACAAGTAACCTATTTTAATTAAG-AACAGTTTGTTGTCATTAAAATAAACATTCATTAAAGATTTTTAAGTTTGGTGTTTAAAATGTGTAAA-------TGTTCTTGTATATTGATAGTGATACTGATTATGTCTAAATTTGGTATTAGGACGAATGGGTGATATCACGTGTGTTCAAGAAGAG
>Af_NAMint2_1234
TGGGTTATGCATGAATATCGTCTTGAAGGAAAATTTGGTTACCATTTTTTGTCCAAAAGCTCAAAGGTAACCTTAAAAATCTTCATCACTTAATGCTATTCTAGGGTTTATACTTTGTAGCATCTATATCTATAAGTTGGTACACAAAGAGAGATTTGATTTTGCATGGTGTCTTTTTGTTGGGATTCTGGATAAAGTTTGTATTTAATGCAGATTTTTAACGGTAAATCGCCTATTTGCTAGTACTAAAAGTTTTACTTTATCTTGTAACAGTGCTAATTAACTACTCGTAGTACGGAGTACACTTATATATCTTTTTATTAAACTTTAGTTACATATAAAATCGTTAGTTAAATGTGTCATTTACATTCACTTAGTTACTAAAAACATTTTCTTTGTGGATGCTTAAATATATATAATTGTATGTCATTTAACTTGAAATGACGGGATAATCAAGTGATTTGGCACATGTTTACTGAGGAAATATATGTCGTTGATTTCTGAAAGGACATCTTTTACCAGTCAGAAGTTTAG----TGACGATATTTGCGTACGAACTACTGTGTACAAGTAACCTATTTTAGTTAAGAAACAGTTTGTTGTCATCAAAATGAACATTCATTGAAGATTTTTAAGTTTGGTGTTTAAAATGTGTAAATAAATCTTGTTCTTGTATTTTGATAGTGATACTGATTATCTCTAAATTTGGTATTAGGACGAATGGGTGATCTCACGTGGGTTCAAGAAGAG
>Aa_NAMint2-1
TGGGTTATGCATGAATATCGTCTTGAAGGAAAATTTGCTTACCATTTTTTGTCCAAAAGCTCAAAGGTAACCTTAAAATTCTTCATCACTTAATGCTATTCTAGGGTTTATACTTTGTAGCATCTATATCTATAAGTTGGTACACAACGAGAGATTTGATTTTGCATGGTGTCTTTTTGTTGGGATTCTGGATAAAGTTTGTATTTAATGCAGATTTTTAACGGTAATTCGCCCATTTGCTAGTACTAAAAGTTTTACTTTATCTTGTAACAGTGCTAATTAACTACTCGTAGTACGGAGTACACTTATTTATCTTTTTATTAAACTTTAATTACATATAAAATCGTTAGTTAAATATGTCATTTACATTCACTTAGTCACTAAAAACATTTTCTTTTTGGATACTTAAATATATATAATTGTATGTCATTTAACTTGAAATGACGGGATAATCAAGTGATTTGGCACATGTTTACTGAGGAAATATATGTCGTTGATTTCTGAAAGGACATCTTTTACCAGTCAGAAGTTTAG----TGACGATATTTGCGTACGAACTACTGTATACAAGTAACCTACT--AGTTAAGAAACAGTTT----------------ACATTCATTAAAGATTTTTAAGTTTGG---------TGTTTAAATAAA-CTTGTTCTTGTGTATTGATAGTGATACTGATTATGTCTAAATTTGGTATTAGGACGAATGGGTGATATCACGTGTGTTCAAGAAGAG
>Apv_NAMint213
TGGGTTATGCATGAATATCGTCTTGAAGGAAAATTTGCTTACCATTTTTTGTCCAAAAGCTCAAAGGTAACCTTAAAAATCTTCATCACTTAATGCTATTCTAGGTTTTATACTTTGTAGCATCTATATCTATAAGTTGGTACACAAAGAAAGATTTGGTTTTGCATGGTGTTTTTTTGTTGGGATTCTGGATAAAGTTTGTATTTAATGCAGATTTTTAACGGTAAATCGCCTATTTTCTAGTACTAAAAGTTTTACTTTATCTTGTAACAGTGCTAATTAACTACTCGTAGTACGGAGTACACTTATTTATCTTTTTATTAAACTTTAATTACCTATAAAATCGTTAGTTAAATATGTCATTTACATTCACTTAGTTACTAAAAACATTTTCTTTTTGGATACTTAAATATATATGATTGTATGTCATTTAACTTGAAATGCCGGGATAATCAAGTGATTTGGCACATGTTTACTGAGGAAATATATGTCGTTGATTTCTGAAAGGACATCTCTTACCAGTCAGAAGTTTAG----TGACGATATTTACGTACGAAATACAGTATACAAGTAACCTATTAAAGTTAAG-----------------------------------AAGATTTTTAAGTTT-GTGTTTAAAATGTTTAAATAAATCTTGTTCTTGTATATTGATAGTGATACTGATTATGTCTAAATTTGGTATTAGGACGAATGGGTGATCTCACGTGTGTTCAAGAAGAG
>Apv_NAMint224
TGGGTTATGCATGAATATCGTCTTGAAGGAAAATTTGCTTACCATTTTTTGTCCAAAAGCTCAAAGGTAACCTTAAAAATCTTCATCACTTAATGCTATTCTAGGTTTTATACTTTGTAGCATCTATATCTATAAGTTGGTACACAAAGAAAGATTTGGTTTTGCATGGTGTCTTTTTGTTGGGATTCTGGATAAAGTTTGTATTTAATGCAGATTTTTAACGGTAATTCGCCTATTTGCTAGTACTAAA-TTTTTACTTTATCTTGTAACAGTGCTAATTAACTACTCGTAGTATGGAGTACACTTATTTATCTTTTTATTAAACTTTGATTACATATAAAATCGTTAGTTAAATATGTCATTTACATTCACTTAGTTACTAAAAACATTTTCTTTTTGGATACATAAAAATAGATAAATGTATATCATTTAACTTGAAATGACGGGATAATCAAGTGATTTGGCACATGTTTACTGAGGAAATATATGTCGTTGATTTCTGAAAGGACATCTTTTACCAGTCAGAAGTTTAG----TGACGATATTTGCGTACGAACTACTGTATACAAGTAACCTATTTTAGTTAAGAAACAGTTT----------------ACATTCATTAAAGATTTTTAAGCTTGG---------TGTTTAAATAAATCTTTTTCTTGTGTATTGATAGTGATACTGATTATGTCTAAATTTGGTATTAGGACGAATGGGTGATCTCACGTGTGTTCAAGAAGAG
>Afr-NAMint2-3
TGGGTTATGCATGAATATCGTCTTGAAGGAAAATTTGCTTACCATTTTTTGTCCAAAAGCTCAAAGGTAACCTTAAAAATCTTCATCACTTAATGCTATTCTAGGGTTTATACTTTGTAGCATCTATATCTATAAGTTGGTACACAAAGAGAGATTTGATTTTGCATGGTGTCTTTTTGTTGGGATTCTGGATAAAGTTTGTATTTAATGCAGATTTTTAACGGTAAATCGCCTATTTGCTAGTACTAAAAGTTTTACTTTATCTTGTAACAGTGCTAATTAACTACTCGTAGTACGGAGTACACTTATTTATCTTTTTATTAAACTTTAGTTACATATAAAATCGTTAGTTAAATGTGTCATTTACATTCACTTAGTTACTAAAAACATTTTCTTTGTGGATACTTAAATATATATAATTGTATTTCATTTAACTTGAAATGACGGGATAATCAAGTGATTTGGCACATGTTTACTGAGGAAATATATGTCGTTGATTTCTGAAAGGACATCTTTTACCAGTCAGAAGTTTAG----TGACGATATTTGCGTACGAACTACTGTGTACAAGTAACCTATTTTAGTTAAGAAACAGTTTGTTGTCATCAAAATGAACATTCATTGAAGATTTTTAAGTTTGGTGTTTAAAATGTGTAAATAAATCTTGTTC------------------ACTGATTATCTCTAAATTTGGTATTAGGACGAATGGGTGATCTCACGTGTTTTCAAGAAGAG
>Afr-NAMint2-4
TGGGTTATGCATGAATATCGTCTTGAAGGAAAATTTGCTTACCATTTTTTGTCCAAAAGCTCAAAGGTAACCTTAAAAATCTTCATCACTTAATGCTATTCTAGGGTTTATACTTTGTAGCATCTATATCTATAAGTTGGTACACAAAGAGAGATTTGATTTTGCATGGTGTCTTTTTGTTGGGATTCTGGATAAAGTTTGTATTTAATGCAGATTTTTAACGGTAAATCGCCTATTTGCTAGTACTAAAAGTTTTACTTTATCTTGTAACAGTGCTAATTAACTACTCGTAGTACGGAGTACACTTATTTATCTTTTTATTAAACTTTAGTTACATATAAAATCGTTAGTTAAATGTGTCATTTACATTCACTTAGTTACTAAAAACATTTTCTTTGTGGATACTTAAATATATATAATTGTATGTCATTTAACTTGAAATGACGGGATAATCAAGTGATTTGGCACATGTTTACTGAGGAAATATATGTCGTTGATTTCTGAAAGGACATCTATTACCAGTCAGAAGTTTAG----TGACGATATTTGCGTACGAACTACTGTGTACAAGTAACCTATTTTAGTTAAGAAACAGTTTGTTGTCATCAAAATGAACATTCATTGAAGATTTTTAAGTTTGGTGTTTAAAATGTGTAAATAAATCTTGTTCTTGTATTTTGATAGTGATACTGATTATCTCTAAATTTGGTATTAGGACGAATGGGTGATCTCACGTGTTTTCAAGAAGAG
>Av-NAMint2-1
TGGGTTATGCATGAATATCGTCTTGAAGGAAAATTTGCTTACCATTTTTTGTCCAAAAGCTCAAAGGTAACCTTAAAAATCTTCATCACTTAATGCTATTCTAGGGTTTATACTTTGTAGCATCTATATCTATAAGTTGGTACACAAAGAAAGATTTGATTTTGCATGGTGTCTTTTTGTTGGGATTCTGGATAAAGTTTGTATTTAATGCAGATTTTTAACGGTAAATCGCCTATTTGCTAGTACTAAATTTTTTACTTTATCTTGTAACAGTT------------------TACGGAGTACACTTATTTGTCTTTTTATTTGAGCTTAAATACTTATAAAATCGCTGGTT-AGTATGTCATTTACATTCACTGATTTATTAAAAACATTTTCTT---------------------AAATGTATGTCATTTAACTTGAAATCACGGGATAATCAAGTGATTTGGCACATGTTTACTGAGGAAATATATGTCGTTGATTTCTGAAAGGACATGTTTTACCAGTCAGAAGTTTGGTGCATGACGATATTTGCGTACGAACTACTGTATACAAGTAACCTATTTTAGTTAAGAAACAGTTC----------------ACATTCATTAAAGATTTTTAAGTTTGG---------TGTTTAAATAAATCTTGTTCTTGTGTATTGATAGTGATACTGATTATGTCTAAATTTGGTATTAGGACGAATGGGTGATCTCACGTGTGTTCAAGAAGAG
>Apo_NAMint2-124
TGGGGTATGCATGAATATCGTCTTGAAGGGAAATTTGCTTACCATTTTTTGTCCAAAAGCTCAAAGGTAACCTTAAAAATCTTCATCACTTAATGCTATTCTAGGGTTTATACTTTGTAGCATCTATATCTATAAGTTGGTACACAAAGAAAGATTTGGTTTTGCATGGTGTCTTTTTGTTGGGATTCTGGATAAAGTTTGTATTTAATGCAGATTTTTAACGGTAAATCGCCTATTTGCTAGTACTAAAAGTTTTACTTTATCTTGTAACAGTTCTAATTAACT------AGTAGGGAGTAAACTTATTTGCCTTTTTATT----------TACTTAAAAAATAGCTAGTTAAATATGTCATTTACATTCACTTAGTTGCTAAAAACATTTTCTTTTTGGATACTTAAAAATATATAAATGTATGTCATTTAACTTGAAATGACGGGATAATCAAGTGATTTGGCACATGTTTACTGAGGAAATATATG-CGT---------ACGAAATACTGTATACAAGTCAGAAGTTTAG----TGACGATATTTGCGTACGAAATACTGTATACAAGTAACCTATTTTAGTTAAGAAACAGTTTGTTTT-TTTAAACTAAAC-TTCATTGAAGATTTTTAAGTTTGGTGTTTAAAATGTTTAAATAAATCTTGTTCTTGAATATTGATAGTGATACTAATTATGTCTAAATTTGGTATTAGGACGAATGGGTGATCTCACGTGTGTTCAAGAAGAG
>Ati_NAMint2-13
TGGGTTATGCATGAATATCGTCTTGAAGGAAAATTTGCTTACCATTTTTTGTCCAAAAGCTCAAAGGTAACCTTAAAAATCTTCATCACCTAATGCTATTCTAGGGTTTATACTTTGTAGCATCTATATCTATAAGTTGGTACACAAAGAAAGATTTGGTTTTGCATGGTGTCTTTTTGTTGGGATTCTGGATAAAGTTCGTATTTAATGCAGATTTTTAACGGTAAATCGCCTATTTGCTAGTACTAAAAGTTTTACTTTATCTCGTAACAGTGCTAATTAACT------AGTACGGAGTAGACTTATTTGTCTTTTCATTAAAGTTTTACTACTTGTAAAATCGCTACTAAAATATGTCATTTACATTCACTGATTTACTAAACACATTTTCTTTATGGATACTTAAAAATATATAAATGTATGTCATTTAACTTGAAATGACGGGGTAATCAAGTGATTTGGCACATGTTTACTGAGGAAATATATGTCGTTGATTTCTGAAAGGACATCTTTTACCAGTCAGAAGTCTAG----TGACGATATTTGCGTACGAACTACTGTGTACAAGTAACCTATTTTAGTTAAGAAACAGATTGTTGT-ATTAAACTTAACATTCATTAAAGATTGTTACGTTTTGTGTTTAAAATGTTTAAATAAATCTTGTTCTTGTATATTGATAGTGATACTGATTATGTCCAAATTTGGTATTAGGACGAATGGGTGATCTCACGTGTGTTCAAGAAGAG
>Ati_NAMint2-2
TGGGTTATGCATGAATATCGTCTTGAAGGAAAATTTGCTTACCATTTTTTGTCCAAAAGCTCAAAGGTAACCTTAAAAATCTTCATCACTTAATGCTATTCTAGGGTTTATAGTTTGTAGCATCTATATCTATAAGTTGGTACACAAAGAAAGATTTGATTTTGCATGGTGTCTTTTTGTTGGGATTCTGGATAAAGTTTGTATTTAATGCAGATTTTTAACGGTAATTCGCCTATTTGCTAGTACTAAAAGTTTTACTTTATCTTGTAACAGTGCTAATTAACTACTCGTAGTACGGAGTACACTTATTTATCTTTTTATTAAACTTTAATTACATATAAAATCGTTAGTTAAATATGTCATTTACATTCACTTAGTTACTAAAAACATTTTCTTTATGGATACTTAAAAATATATAAATGTATGTCATTTAACTTGAAATGACGGGATAATCAAGTGATTTGGCACATGTTTACTGAGGAAATATATGTCGTTGATTTCTGAAAGGACATCTTTTACCAGTCAGAAGTTTAG----TGACGATATTTGCGTACGAACTACTGTGTACAAGTAACCTATTTTAGTTAAGAAACAGATTGTTGT-ATTAAACTTAACACTCATTAAAGATTGTTACGTTTTGTGTTTAAAATGTTTAAATAAATCTTGTTCTTGTATATTGATAGTGATACTGATTATGTCCAAATTTTGTATTAGGACGAATGGGTGATCTCACGTGTGTTCAAGAAGAG
>Ati_NAMint2-4
TGGGTTATGCATGAATATCGTCTTGAAGGAAAATTTGCTTACCATTTTTTGTCCAAAAGCTCAAAGGTAACCTTAAAAATCTTCATCACTTAATGCTATTCTAGGGTTTATACTTTGTAGCATCTATATCTATAAGTTGGTACACAAAGAAAGATTTGATTTTGCATGGTGTCTTTTTGTTGGGATTCTGGATAAAGTTTGTATTTAATGCAGATTTTTAACGGTAAATCGCCTATTTGCTAGTAA-------------------------------------CTACTCGTAGTACGGAGTACACTTATTTATCTTTTTATTAAACTTTAATTACATATAAAATCGTTAGTTAAATACGTCATTTACATTCACTTAGTTACTAAAAACATTTTCTCTATGGATACTTAAAAATATATAAATATATGTCATTTAACTTGAAATGACGGGATAATCAAGTGATTTGGCACATGTTTACTGAGGAAATATATGTCGTTGATTTCTGAAAGGACATCTTTTACCAGTCAGAAGTTTAG----TGACAATATTTGCGTACGAATTACTGTATACAAGTAACCTATTTTAGTTAAGAAACAGTTT----------------ACATTCATTAAAGATTTTTAAGTTTGG---------TGTTTAAATAAATCTTGTTCTTGTGTATTGATAGTGATACTGGTTATGTCTAAATTTGGTATTAGGACGAATGGGTGATCTCACGTGTGTTCAAGAAGAG
>Akh_NAMint2-12
TGGGTTATGCATGAATATCGTCTTGAAGGAAAATTTGCTTACCATTTTTTGTCCAAAAGCTCAAAGGTAACCTTAAAAATCTTCATCACTTAATGCTATTCTAGGGTTTATAGTTTGTAGCATCTATATCTATAAGTTGGTACGCAAAGAGAGATTTGATTTTGCATGGTGTCTTTTTGTGTGGATTCTGGATAAAGTTTGTATTTAATGCAGATTTTTAACGGTAATTCGCCTATTTGCTAGTACTAAAAGTTTAACTTTATCTTGTAACAGTGCTAATTAACTACTCGTAGTACGGAATACACTTATTTATCTTTTTATTAAACTTTAATTACATATAAAATCGTTAGTTAAATATGTCATTCACATTCACTTTGTTACTAAAAACATTTTCTTTTTAGATACTTGAAAATATATAAATGTATGTCATTTAACTTGAAATGACGCGATAATCAAGTGATTTGGCACATGTTTACTGAAGAAATATATGTCGTTGATTTCTGAAAGGACATCTTTTACCAGTCAGAAGTTTAG----TGACGATATTTCCGTACGAAATACTGTATGCAAGTAACCTATTTTAGTTAAGAAACAGTTTGTTTT--TTAAACTAAACGTAAATTGAAGATTTTTAAGTTCGGTGTTTAAAATGTTTAAATAAATCTTGTTCTTGTATATTGATAGTGATACTGATTATGTCTAAATTTGGTATTAGGACGAATGGGTGATCTCACGTGTGTTCAAGAAGAG
>Akh_NAMint2-34
TGGGTTATGCATGAATATCGTCTTGAAGGAAAATTTGCTTACCATTTTTTGTCCAAAAGCTCAAAGGTAACCTTAAAAATCTTCATCACTTAATGCTATTCTAGGGTTTATAGTTTGTAGCATCTATATCTATAAGTTGGTACGCAAAGAGAGATTTGATTTTGCATGGTGTCTTTTTGTGTGGATTCTGGATAAAGTTTGTATTTAATGCAGATTTTTAACGGTAATTCGCCTATTTGCTAGTACTAAAAGTTTTACTTTATCTTGTAACAGTGCTAATTAACTACTCGTAGTACGGAATACACTTATTTATCTTTTTATTAAACTTTAATTACATATAAAATCGTTAGTTAAATATGTCATTTACATTCACTT-GTTACTAAAAACATTTTCTTTTTAGATACTTAAAAATAT--AAATGTATGTCATTTAGCTTGAAATGACGCGATAATCAAGTTATTTGGCACATGTTTACTGAAGAAATATATGTCGTTGATTTCTGAAAGGACATCTTTTACCAGTCAGAAGTTTAG----TGACGATATTTCCGTACGAAATACTGTATACAAGTAACCTATTTTAGTTAAGAAACAGTTTGTTTT--TTAAACTAAACGTAAATTGAAGATTTTTAAGTTCGGTGTTTAAAATGTTTAAATAAATCTTGTTCTTGTATATTGATAGTGATACTGATTATGTCTAAATTTGGTATTAGGACGAATGGGTGATCTCACGTGTGTTCAAGAAGAG
>Ate_NAMint2_1234
TGGGTTATGCATGAATATCGTCTTGAAGGAAAATTTGCTTACCATTTTTTGTCCAAAAGCTCAAAGGTAACCTTAAAAATCTTCATCACTTAATGCTATTCTAGGGTTTATACTTTGTAGCATCTATATCTATAAGTTGGTACACAAAGAAAGATTTGATTTTGCATGGTGTCTTTTTGTTGGGATTCTGGATAAAGTTTGTATTTAATGCAGATTTTTAACGGTAAATCGCCTATTTGCTAGTA-------------------------------------ACTACTCGTAGTACGGAGTACACTTATTTATCTTTTTATTAAACTTTAATTACATATAAAATCGTTAGTTAAATATGTCATTTACATTCACTTAGTTACTAAAAACATTTTCTTTATGGATACTTAAAAATATATAAATGTATGTCATTTAACTTGAAATGACGGGATAATCAAGTGATTTGGCACATGTTTACTGAGGAAATATATGTCGTTGATTTCTGAAAGGACATCTTTTACCAGTCAGAAGTTTAG----TGACGATATTTGCGTACGAACTACTGTGTACAAGTAACCTATTTTAGTTAAGAAACAGATTCTTGT-ATTAAACTTAACATTCATTAAAGATTGTTACGTTTTGTGTTTAAAATGTTTAAATAAATCTTGTTCTTGTATATTGATAGTGATACTGATTATGTCCAAATTTGGTATTAGGACGAATGGGTGATCTCACGTGTGTTCAAGAAGAG
>Ab-NAMint2-12
TGGGTTATGCATGAATATCGTCTTGAAGGAAAATTTGCTTACCATTTTTTGTCCAAAAGCTCAAAGGTAACCTTAAAATTCTTCATCACTTAATGCTATTCTAGGGTTTATACTTTGTAGCATCTATATCTATAAGTTGGTACACAAAGAAAGATTTGATTTTGCATGGTGTCTTTTTGTTGGGATTCTGGATAAAGTTTGTATTTAATGCAGATTTTTAACGGTAAATCGCCTATTTGCTAGTAA-------------------------------------CTACTCGTAGTACGGAGTACACTTATTTATCTTTTTATTAAACTTTAATTACATATAAAATCGTTAGTTAAATATGTCATTTACATGCACTTAGTTACTAAAAACATTTTCTCTATGGATACTTAAAAATATATAAATGTATGTCATTTAACTTGAAATGACGGGATAATCAAGTGATTTGGCACATGTTTACTGAGGAAATATATGTCGTTGATTTCTGAAAGGACATCTTTTACCAGTCAGAAGTTTAG----TGACAATATTTGCGTACGAATTACTGTATACAAGTAACCTATTTTAGTTAAGAAACAGTTT----------------ACATTCATTAAAGATTTTTAAGTTTGG---------TGTTTAAATAAATCTTGTTCTTGTGTATTGATAGTGATACTTATTATGTCTAAATTTGGTATTAGGACGAATGGGTGATATCACGTGTGTTCAAGAAGAG
>Ab-NAMint2-345
TGGGTTATGCATGAATATCGTCTTGAAGGAAAATTTGCTTACCATTTTTTGTCCAAAAGCTCAAAGGTAACCTTAAAATTCTTCATCACTTAATGCTATTCTAGGGTTTATACTTTGTAGCATCTATATCTATAAGTTGGTACACAAAGAAAGATTTGATTTTGCATGGTGTCTTTTTGTTGGGATTCTGGATAAAGTTTGTATTTAATGCAGATTTTTAACGGTAAATCGCCTATTTGCTAGTA-------------------------------------ACTACTCGTAGTACGGAGTACACTTATTTATCTTTTTATTAAACTTTAATTACATATAAAATCGTTAGTTAAATATGTCATTTACATGCACTTAGTTACTAAAAACATTTTCTCTATGGATACTTAAAAATATATAAATGTATGTCATTTACCTTGAAATGACGGGATAATCAAGTGATTTGGCACATGTTTACTGAGGAAATATATGTCGTTGATTTCTGAAAGGACATCTTTTACCAGTCAGAAGTTTAG----TGACAATATTTGCGTACGAATTACTGTATACAAGTAACCTATTTTAGTTAAGAAACAGTTT----------------ACGTTCATTAAAGATTTTTAAGTTTGG---------TGTTTAAATAAATCTTGTTCTTGTGTATTGATAGTGATACTGATTATGTCTAAATTTGGTATTAGGACGAATGGGTGATATCACGTGTGTTCAAGAAGAG
>Asa_NAMint2-1
TGGGTTATGCATGAATATCGTCTTGAAGGAAAATTTGCTTACCATTTTTTGTCCAAAAGCTCAAAGGTAACCTTAAAAATCTTCATCACTTAATGCTATTCTAGGGTTTATACTTTGTAGCATCTATATCTATAAGTTGGTACACAAAGAGAGATTTGATTTTGCATGGTGTCTTTTTGTTGGGATTCTGGATAAAGTTTGTATTTAATGCAGATTTTTAACGGTAAATCGCCTATTTGCTAGTACTAAAAGTTTTACTTTATCTTGTAACAGTGCTAATTAACTACTCGTAGTACGGAGTACACTTATTTATCTTTTTATTAAACTTTAGTTACATATAAAATCGTTAGTTGAATATGTCATTTACATTCACTTAGTTACTAAAAACATTTTCTTTGTGGATACTTAAATATATATAATTGTATGTCATTTAACTTGAAATGACGGGATAATCAAGTGATTTGGCACATGTTTACTGAGGAAATATATGTCGTTGATTTCTGAAAGGACATCTTTTACCAGTCAGAAGTTTAG----TGACGATATTTGCGTACGAACTACTGTGTACAAGTAACCTATTTTAGTTAAGAAACAGTTTGTTGTCATCAAAATAAACATTCATTGAAGATTTTTAAGTTTGGTGTTTAAAATGTGTAACTAAATCTTGTTCTTGTATTTTGATAGTGATACTGATTATCTCTAAATTTGGTATTAGGACGAATGGGTGATCTCACGTGTGTTCAAGAAGAG
>Asa_NAMint2-24
TGGGTTATGCATGAATATCGTCTTGAAGGAAAATTTGCTTACCATTTTTTGTCCAAAAGCTCAAAGGTAACCTTAAAAATCTTCATCACTTAATGCTATTCTAGGGTTTATACTTTGTAGCATCTATATCTATAAGTTGGTACACAAAGAGAGATTTGATTTTGCATGGTCTCTTTTTATTGGGATTCTGGATAAAGTTTGTATTTAATGCAGATTTTTAACGGTAAATCGCCTATTTGCTAGTACTAAAAGTTTTACTTTATCTTGTAACAGTGCTAATTAACTACTCGTAGTACGGAGTACACTTATTTATCTTTTTATTAAACTTTAGTTACATATAAAATCGTTAGTTAAATATGTCATTTACATTCACTTAGTTACTAAAAACATTTTCTTTATGGATACTTAAAAATATATAAATGTATGTCATTTAACTTGAAATGACGGGATAATCAAGTGATTTGGCACATGTTTACTGAGGAAATACATGTCGTTGATTTCTGAAAGGACATCTTTTACCAGTCAGAAGTTTAG----TGACGATATTTGCGTACGAACTACTGTGTACAAGTAACCTATTTTAGTTAAGAAACAGTTTGTTGTCATCAAAATAAACATTCATTGAAGATTTTTAAGTTTGGTGTTTAAAATGTGTAAATAAATCTTGTTCTTGTATTTTGATAGTGATACTGATTATCTCTAAATTTGGTATTAGGACGAATGGGTGATCTCACGTGTGTTCAAGAAGAG
>Anb_NAMint2-1234
TGGGTTATGCATGAATATCGTCGTGAAGGAAAATTTGCTTACCATTTTTTGTCCAAAAGCTCAAAGGTAACCTTAAAAATCTTCATCGCTTAATGCTATTCTAGGGTTTATACTTTGTAGCATCTATATCTATAAGTTGGTACACAAAGAAAGATTTGATTTTGCATGGTGTCTTTTTGTTGGGATTCTGGATAAAGTTTGTATTTAATGCAGATTTTTAACGGTAAATCGCCTATTTGCTAGTAA-------------------------------------CTACTCGTAGTACGGAGTACACTTATTTATCTTTTTATTAAACTTTAATTACATATAAAATCGTTAGTTAAATATGTCATTTACATTCACTTAGTAACTAAAAACATTTTCTTTATGGATACTTAAAAATATATAAATATATGTCATTTAACTTGAAATGACGGGATAATCAAGTGATTTGGCACATGTTTACTGAGGAAATATATGTCGTTGATTTCTGAAAGGACATCTTTTACCAGTCAGAAGTTTAG----TGACAATATTTGCGTACGAATTACTGTATACAAGTAACCTATTTTAGTTAAGAAGCAGTC----------------AACATTCATTAAAGATTTTTAAGTTTGG---------TGTTTAAATAAATCTTGTTCTTGTGTATTGATAGTGATACTGATTATGTCTAAATTTGGTATTAGGACGAATGGGTGATATCACGTGTGTTCAAGAAGAG
>Ay_NAMint2-3
TGGGTTATGCATGAATATCGTCTTGAAGGAAAATTTGCTTACCATTTTTTGTCCAAAAGCTCAAAGGTAACCTTAAAAATCTTCATCACTTAATGCTATTCTAGGGTTTATACTTTGTAGCATCTATATCTATAAGTTGGTAGACAAAGAAAGATTTGATTTTGCATGGTGTCTTTTTGTTGGGATTCTGGATAAAGTTTGTATTTAATGCAGATTTTTAACGGTAATTCGCCTATTTTCTAGTACTAAAAGTTTTACTTTATCTTGTAACAGTGCTAATTAACTACTCGTAGTACGGAGTACACTTAT--------TTATTAAACTTTAATTACATATAAAATCGTTAGTTAAATATGTCATTTACATTCACTTAGTTACTAAAAACATTTTCTTTTTGGATACTTAAAAATATATAAATGTATGTCATTTAACTTGAAATGACGGGATAATCAAGTGATTTGGCACATGTTTACTGAGGAAATATATGTCGTTGATTTCTGAAAGGACATCTTTTACCAGTCAGAAGTTTAG----TGACGATATTTGCGTACGAGCTACTGTATACAAGTAACCTATTTTAGTTAAGAAACAGTTT----------------ACATTCATTGAAGATTTTTAAGTTTGG---------TGTTTAAATAAATCTTGTTCTTGTGTATTGATAGTGATACTGATTATGTCCAAATTTGGTATTAGGACGAATGGGTGATCTCACGTGTGTTCAAGAAGAG
>Ay_NAMint2-4
TGGGTTATGCATGAATATCGTCTTGAAGGAAAATTTGCTTACCATTTTTTGTCCAAAAGCTCAAAGGTAACCTTAAAAATCTTCATCACTTAATGCTATTCTAGGGTTTATACTTTGTAGCATCTATATCTATAAGTTGGTACACAAAGAAAGATTTGATTTTGCATGGTGTCTTTTTGTTGGGATTCTGGATAAAGTTTGTATTTAATGCAGATTTTTAACGGTAAATCGCCTATTTGCTAGTACTAAAAGTTTTACTTTATCTCGTAACAGTGCTAATTAACT------AGTACGGAGTAGACTTATTTGTCTTTTCATTAAAGTTTTACTACTTATAAAATCGCTACTAAAATATGTCATTTACATTCACTGATTTACTAAACACATTTTCTTTATGGATACTTAAAAATATATAAATGTATGTCATTTAACTTGAAATGACGGGATAATCAAGTGATTTGGCACATGTTTACTGAGGAAATATATGTCGTTGATTTCTGAAAGGACATCTTTTACCAGTCAGAAGTTTAG----TGACGATATTTGCGTACGAACTACTGTGTACAAGTAACCTATTTTAGTTAAGAAACAGATTGTTGT-ATTAAACTTAACATTCATTAAAGATTGTTACGTTTTGTGTTTAAAATGTTTAAATAAATCTTGTTCTTGTATATTGATAGTGATACTGATTATGTCCAAATTTGGTATTAGGACGAATGGGTGATCTCACGTGTGTTCAAGAAGAG
>Arl_NAMint2_1234
TGGGTTATGCATGAATATCGTCTTGAAGGAAAATTTGCTTACCATTTTTTGTCCAAAAGCTCAAAGGTAACCTTAAAAATCTTCATCGCTTAATGCTATTCTAGGGTTTATACTTTGTAGCATCTATATCTATAAGTTGGTACACAAAGAGAGATTTGATTTTGCATGGCGTCTTTTTGTTGGGATTCTGGATAAAGTTTGTATTTAATGCAGATTTTTAACGGTAAATCGCCTATTTGCTAGTACTAAA-GTTTTACTTTATCTTGTAACAGTGCTAATTAACTACTCGTAGTACGGAGTACACTTATTTATCTTTTTATTAAACTTTAGTTACATATAAAATCGTTAGTTAAATATGTCATTTACATTCACTTAGTTTCTAAAAACATTTTCTTTGTGGATACTTCAATATATATAATTGTATGTCATTTAACTTGAAATGACGGGATAATCAAGTGATTTGGCACATGTTTACTGAGGAAATATATGTCGTTGATTTCTGAAAGGACATCTTTTACCAGTCAGAAGTTTAG----TGACGATATTTGCGTACGAACTACTGTGTACAAGTAACCTATTTTAGTTAAGAAACAGTTTGTTGTCATCAAAATAAACATTCATTGAAGATTTTTAAGTTTGGTGTTTAAAATGTGTAAATAAATCTTGTTCTTGTATTTTGATAGTGATACTGATTATCTCTAAATTTGGTATTAGGACGAATGGGTGATCTCACGTGTGTTCAAGAAGAG
>Ant_NAMint2-134
TGGGTTATGCATGAATATCGTCTTGAAGGAAAATTTGCTTACCATTTTTTGTCCAAAAGCTCAAAGGTAACCTTAAAAATCTTCATCACTTAATGCTATTCTAGGGTTTATAGTTTGTAGCATCTATATCTATAAGTTGGTACGCAAAGAGAGATTTGATTTTGCATGGTGTCTTTTTGTGTGGATTCTGGATAAAGTTTGTATTTAATGCAGATTTTTAACGGTAATTCGCCTATTTGCTAGTACTAAAAGTTTAACTTTATCTTGTAACAGTGCTAATTAACTACTCGTAGTACGGAATACACTTATTTATCTTTTTATTAAACTTCAATTACATATAAAATCGTTAGTTAAATATGTCATTTACATTCACTTTGTTACTAAAAACATTTTCTTTTTAGATACTTAAA-ATATATAAATGTATGTCATTTAACTTGAAATGACGCGATAATCAAGTGATTTGGCACATGTTTACTGAAGAAATATATGTCGTTGATTTCTGAAAGGACATCTTTTACCAGTCAGAAGTTTAG----TGACGATATTTCCGTACGAAATACTGTATACAAGTAACCTATTTTAGTTAAGAAACAGTTTGTTTT--TTAAACTAAACGTAAATTGAAGATTTTTAAGTTCGGTGTTTAAAATGTTTAAATAAATCTTGTTCTTGTATATTGATAGTGATACTGATTATGTCTAAATTTGGTATTAGGACGAATGGGTGATCTCACGTGTGTTCAAGAAGAG
>Arm_NAMint2_L1234
TGGGTTATGCATGAATATCGTCTTGAAGGAAAATTTGCTTACCATTTTTTGTCCAAAAGCTCAAAGGTAACCTTAAAAATCTTCATCACT---TGCTATTCTAGGGTTTATACTTTGTAGCATCTATATCTATAAGTTGGTACACAAAGAAAGATTTGATTTTGCATGGTGTCTTTTTGTTGGGATTCTGGATAAAGTTTGTATTTAATGCAGATTTTTAACGGTAAATCGCCTATTTGCTAGTAA-------------------------------------CTACTCGTAGTACGGAGTACACTTATTTATCTTTTTATTAAACTTTAATTACATATAAAATCGTTAGTTAAATATGTCATTTACATTCACTTAGTAACTAAAAACATTTTCTTTATGAATACTTAAAAATATATAAATATATGTCATTTAACTTGAAATGACGGGATAATCAAGTGATTTGGCACATGTTTACTGAGGAAATATATGTCGTTGATTTCTGAAAGGACATCTTTTACCAGTCAGAAGTTTAG----TGACAATATTTGCGTACGAATGACTGTATACAAGTAACCTATTTTAGTTAAGAAACAG------------------AACATTCATTAAAGATTTTTAAGTTTGG---------TGTTTAAATAAATCTTGTTCTTGTGTATTGATAGTGATACTGATTATGTCTAAATTTGGTATTAGGACGAATGGGTGATCTCACGTGTGTTCAAGAAGAG
>Arm_NAMint2_S14
TGGGTTATGCATGAATATCGTCTTGAAGGAAAATTTGCTTACCCTTTTTTGTCCAAAAGCTCGAAGGTAACCTTAAAAATCTTCATAACTTAATGCTATTATAGGGTTTATACTTTGTAGCATCTATATCTATAAGTTGGTACACAAAGAAAGATTTGATTTTGCATGGTGTCTTTTTGTTGGGATTCTGGATAAAGTTTGTATTTAATGCAGATTTTTAACGGCAAATCGCCTATTTTCTAGTACTAAAAGTTTTACTTTATCTTGTAACAGTGCTAATTAAATA-----AGTGTGGAGTACACTTATTTATCTTTTTATTAAACTTTAATTACATATAAAATCGTTAGTTAAATATGTCATTTACATTCACTTAGTTACTAAAAACATTTTCTTTATGGATACTTAAAAATATATAAATGTATGTCATTTAACTTGAAATGACGGGATAATCAAGTGCTTTGGCACATGTTTACTGAGGAAATATATGTCGTTGATTTCTGAAAGGACATCTTTTACCAGTCAGAAGTTTAG----AGACGATATTTGCGTACGAACTACTGTATACAAATAACCTATTTTAGTTAAGAAACAGTTT----------------ACATTCATTAAAGATTTTTAAGTTTGG---------TGTTTAAATAAATCTTGTTCTTGTGTATTGATAGTGATACTGATTATGTCTAAATTTGGTATTAGGACGAATGGGTGATCTCACGTGTGTTCAAGAAGAG
>Arm_NAMint2_S2
TGGGTTATGCATGAATATCGTCTTGAAGGAAAATTTGCTTACCATTTTTTGTCCAAAAGCTCGAAGGTAACCTTAAAAATCTTCATAACTTAATGCTATTATAGGGTTTATACTTTGTAGCATCTATATCTATAAGTTGGTACACAAAGAAAGATTTGATTTTGCATGGTGTCTTTTTGTTGGGATTCTGGATAAAGTTTGTATTTAATGCAGATTTTTAACGGTAAATCGCCTATTTTCTAGTACTAAAAGTTTTACTTTATCTTGTAACAGTGCTAATTAAATA-----AGTGTGGAGTACACTTATTTATCTTTTTATTAAACTTTAATTACATATAAAATCGTTAGTTAAATATGTCATTTACATTCACTTAGTTACTAAAAACATTTTCTTTATGGATACTTAAAAATATATAAATATATGTCATTTAACTTGAAATGACGGGATAATCAAGTGATTTGGCACATGTTTACTGAGGAAATATATGTCGTTGATTTCTGAAAGGACATCTTTTACCAGTCAGAAGTTTAG----TGACAATATTTGCGTACGAATGACTGTATACAAGTAACCTATTTTAGTTAAGAAACAGTC----------------AACATTCATTAAAGATTTTTAAGTTTGG---------TGTTTAAATAAATCTTGTTCTTGTGTATTGATAGTGATACTGATTATGTCTAAATTTGGTATTAGGACGAATGGGTGATCTCACGTGTGTTCAAGAAGAG
>Ash-NAMint2-4
TGGGTTATGCATGAATATCGTCTTGAAGGAAAATTTGCTTACCATTATTTGTCCAAAAGCTCAAAGGTAACCTTAAAAATCTTCATCACTTAATGCTATTCTAGGGTTTATACTTTGTAGCATCTATATCTATAAGTTGGTACACAAAGAAAGATTTGATTTTGCATGGTGTCTTTTTGTTGGGATTCTGGATAAAGTTTGTATTTAATGCAGATTTTTAACGGTAAATCGCCTATTTGCTAGTACTAAAAGTTTTACTTTATCTTGTAACAGTGCTAATTAACTACTCGTAGTACGGAGTACACTTATTTATCTTTTTATTAAACTTTAATTACATATAAAATCGTTAGTTAAATATGTCAGTTACATTCACTTAGTTACTAAAAACATTTTCTTTATGGATACTTAAAAATATATAAATTTATGTCATTTAACTTGAAATGACGGGATAATCAAGTGATTTGGCACATGTTTACTGAGGAAATATATGTCGTTGATTTCTGAAAGGACATCTTTTACCAGTCAGTAGTTTAG----TGACGATATTTGCGTACGAACTACTGTATACAAGTAACCTATCTAAGTTAAGTAACAGTTT----------------ACATTCATTAAATATTTTTAAGTTTGG---------TGTTTAAATAAATCTTGTTCTTGTGTATTGATAGTGATACTGATTATGTCTAAATTTGGTATTAGGACGAATGGGTGATCTCACGTGTGTTCAAGAAGAG
>Htr-NAMint2-2
TGGGTTATGCATGAATATCGTCTTGAAGGAAAATTTGCTTACCATTTTTTGTCCAAAAGCTCAAAGGTAACCTTAAAAATCTTCATCACTTAATGCTATTCTAGGGTTTATACTTTGTAGCATCTATATCTATAAGTTGGTACACAAAGAAAGATTTGATTTTGCATGGTGTCTTTTTGTTGGGATTCTGGATAAAGTTTGTATTTAATGCAGATTTTTAACGGTAAATCGCCTATTTGCTAGTACTAAAAGTTTTACTTTATCTTATAACAGTGCTAATTAACT------AGTACGGAGTAGACTTATTTGTCTTTTTATTAGAGTTTAAATACTTAT-AAATCGCTTGTTAAATATGTCATTTACATTCACTGATATACTAAAAACATTTTCTTTTTGGATACCAAAAAATATATAAATGTATGTCATTTAACTTGAAATGACTGGATAATCAAGTGATTTGGCACATGTTTACTGAGGAAATATATGTCGTTGATTTCTGAAAGGACATCTTTTACCAGTCAGAAGTTTAG----TGACGATATTTACGTACGAAATACTGTATACAAGTAACCTATTTTAGTTAAGAAACAGTTTGTTTT--TTAAACTAAACATTCATTGAAGATTTTTAACTTTGGTGTTTAAAATGTTTAAATTAATCTTGTTCTTGTATATTGATAGTGATACTGATTATGTCTAAATTTGGTATTAGGACGAATGGGTGATCTCACGTGTGTTCAAGAAGAG
>Htr-NAMint2-4
TGGGTTATGCATGAATATCGTCTTGAAGGAAAATTTGCTTACCATTTTTTGTCCAAAAGCTCAAAGGTAACCTTAAAAATCTTCATCACTTAATGCTATTCTAGGGTTTATACTTTGTAGCATCTATATCTATAAGTTAGTACACAAAGAAAGATTTGATTTTGCATGGTGTCTTTTTGTTGGGATTCTGGATAAAGTTTGTATTTAATGCAGATTTTTAACGGTAAATCGCCTATTTGCTAGTACTAAAAGTTTTACTTTATCTTATAACAGTGCTAATTAACT------AGTACGGAGTAGACTTATTTGTCTTTTTATTAGAGTTTAAATACTTAT-AAATCGCTTGTTAAATATGTCATTTACATTCACTGATATACTAAAAACATTTTCTTTTTGGATACCAAAAAATATATAAATGTATGTCATTTAACTTGAAATGACTGGATAATCAAGTGATTTGGCACATGTTTACTGAGGAAATATATGTCGTTGATTTCTGAAAGGACATCTTTTACCAGTCAGAAGTTTAG----TGACGATATTTACGTACGAAATACTGTATACAAGTAACCTATTTTAGTTAAGAAACAGTTTGTTTT--TTAAACTAAACATTCATTGAAGATTTTTAACTTTGGTGTTTAAAATGTTTAAATTAATCTTGTTCTTGTATATTGATAGTGATACTGATTATGTCTAAATTTGGTATTAGGACGAATGGGTGATCTCACGTGTGTTCAAGAAGAG
>Ei-NAMint2-14
TGGGTTATGCATGAATATCGTCTTGAAGGAAAATTTGCTTACCATTTCTTGTCCAAAAGCTCAAAGGTAACCTTAAAAATCTTCATCACTTAATGCTATTCTAGGGTTTTTACTTTGTAGCATCTATGTCTATAAGTTGGTACACAAAGACATATTTGATTTTGTATGGTGTCTTTTTGTTGGGATTGTGGATAAAGCTTGAATTTAATGCAGATTTTTAACGGTAAATCGCCTATTTGCTAGTACTAAAAGTTTTACTTTATCTTGTACCAGTGCTAATTAACTAATCGTAGTACGGAGTACACTTATTTAACTTTTTATTAAACTTTAATTACATATAAAATCGTTAGTTAAATATGACATTTACATTCACTTAGATACTAACAACATTTTCTTTTTGGATACCTAAAAATATATAAATGTATGTCATTTAACTTGAAATGGCGGGATAATCAAGTGATTTGGCACATGTTTACTGAGGAAATATATGTAGTTGATTTCTGAAAGGACATCTTTTACCAGTCAGAAGTTTAG----TGACGATATTTTCGTACGAATTACTGTATACAAGTAACCTATTTTAGTTAAGAAACAGTTTGTT----------------TTCATTAGAGATTTTTAAGTTTGGTGTTTAAAATGTTTAAATAAATCTTGTTCTTGTGTATTGATAGTGATACTGATTATGTCTAAATTTGGTATTAGGACGAATGGGTGATATCACGTGTGTTCAAGAAGAG
>Ei-NAMint2-3
TGGGTTATGCATGAATATCGTCTTGAAGGAAAATTTGCTTACCATTTTTTGTCCAAAAGCTCAAAGGTAACCTTAAAAATCTTCATCACTTAATGCTATTCTAGGGTTTTTACTTTGTAGCATCTATGTCTATAAGTTGGTACACAAAGAGAGATTTGATTTTGCATGGTGTCTTTTTGTTGGGATTGTGGATAAAGTTTGTATTTAATGCAGATTTTTAACGGTAAATCGCCTATTTGCTAGTACTAAAAGTTTTACTTTATCTTGTACCAGTGCTAATTAACTAATCGTAGTACGGAGTACACTTATTTAACTTTTTATTAAACTTTAATTACATATAAAATCGTTAGTTAAATATGACATTTACATTCACTTAGATACTAACAACATTTTCTTTTTGGATACCTAAAAATATATAAATGTATGTCATTTAACTTGAAATGGCGGGATAATCAAGTGATTTGGCACATGTTTACTGAGGAAATATATGTAGTTGATTTCTGAAAGGACATCTTTTACCAGTCAGAAGTTTAG----TGACGATATTTTCGTACGAATTACTGTATACAAGTAACCTATTTTAGTTAAGAAACAGTTTGTT----------------TCCATTAGAGATTTTTAAGTTTGGTGTTTAAAATGTTTAAATAAATCTTGTTCTTGTGTATTGATAGTGATACTGATTATGTCTAAATTTGGTATTAGGACGAATGGGTGATATCACGTGTGTTCAAGAAGAG
>Cr_NAMint2_1234
TGGGTTATGCATGAATATCGTCTTGAAGGAAAATTTGCTTACCATTTTTTGTCCAAAAGCTCAAAGGTAACCTTAAAAATCTTGATCACTTGATGCTATTCTAGGGTTTATACTTTGTAGCATCTATATCTATAAGTTGGTACACAAAGAAAGATTTGATTTTGCATGGCGTCTTTTTGTTGGGATTCTGGATAAAGTTGGTATTTAATGCAGATTTTTAACGGTAAATCGCCTATTTGCTAGTACTAAAAGTTTTACTTTATCTTGTAACAGTGCTAATTAACT------AGCACGGAGTACACTTATTTGTCTTTTTATTTGAATTTAAATACTTATAAAATCGCTAGTT-AGTATGTCATTTACATTCACTGATTTACTAAAAACATTTTCTT---------------------AAATGTATGTCATTTAACTTGAAATGACGGGATAATCAAGTGATTTGGCACATGTTTACTGAGGAAATATATGTCGTTGATTTCTGAAAGGACATATTTTGCCAGTCAGAAGTTTAG----TGACGATATTTACGTACGAAATACTGTATACAAGTAACCTATTTTAGTTAAGAAACAGTTTGTTTT--TTAAACTAAACATTCATTGAAGATTTTTAAGTTTGGTGTTTAAAATGTTTAAATAAATCTTGTTCTTGTATATTGATAGCGATACTGATTATGTCTAAATTTGGTATTAGGACGAATGGGTGATCTCACGTGTGTTCAAGAAGAG
>Chy-NAMint2-1
TGGGTTATGCATGAATATCGTCTTGAAGGAAAATTTGCTTACCATTTTTTGTCCAAAAGCTCAAAGGTAACCTTAAAAATCTTCATCACTTAATGCTATTCTAGGGTTTATACTTTGTAGCATCTATATCTATAAGTTGGTACACAAAGAAAGATTTGATTTTGCATGGCGTCTTTTTATTGGGATTCTGGATAAAGTTGGTATTTAATGCAGATTTTTAACGGTAAATCGCCTATTTGCTAGTACTAAAAGTTTTACTTTATCTTGTAACAGTCCTAATTAACTACTCGTAGTACGGAGTACACTTATTTATCTTTTTATTAAACTTTAATTACATATAAAATCGTTAGTTAAATATGTCATTTACATTCACTTAGTTACTAAAAACATTTTCTTTTTGGATACTTAAATATATATAATTGTATGTCATCTAACTTGAAATGACGGGATAATCAAGTGATTTGGCACATGTTTACTGAGGAAATATATGTCGTTGATTTCTGAAAGGACATCGTTTACCAGTCAGAAGTTTAG----TGACGATATTTGCGTACGAAATACTGTATACAAGTAACCTATTTTAGTTAAGAAACACTTTGTTTT--TTAAAGTAAACATTCATTGAAGATTTTTAAGTTTGGTGTTTAAAATGTTTAAATAAATCTTGTTCTTGTATATTGATAGTGATACTGATTATGTCTAAATTTGGTATTAGGACGAATGGGTGATCTCACGTGTGTTCAAGAAGAG
>Chy-NAMint2-3
TGGGTTATGCATGAATATCGTCTTGAAGGAAAATTTGCTTACCATTTTTTGTCCAAAAGCTCAAAGGTAACCTTAAAAATCTTCATCACTTAATGCTATTCTAGGGTTTATACTTTGTAGCATCTATATCTATAAGTTGGTACACAAAGAAAGATTTGATTTTGCATGGCGTCTTTTTATTGGGATTCTGGATAAAGTTGGTATTTAATGCAGATTTTTAACGGTAAATCGCCTATTTGCTAGTACTAAAAGTTTTACTTTATCTTGTAACAGTCCTAATTAACTACTCGTAGTACGGAGTACACTTATTTATCTTTTTATTAAACTTTAATTACATATAAAATCGTTAGTTAAATATGTCATTTACATTCACTTAGTTACTAAAAACATTTTCTTTTTGGATACTTAAATATATATAATTGTATGTCATCTAACTTGAAATGACGGGATAATCAAGTGATTTGGCACATGTTTACTGAGGAAATATATGTCGTTGATTTCTGAAAGGACATCGTTTACCAGTCAGAAGTTTAG----TGACGATATTTGCGTACGAAATACTGTATACAAGTAACCTATTTTAGTTAAGAAACACTTTGTTTT--TTAAAGTAAACATTCATTGAAGATTTTTAAGTTTGGTGTTTAAAAGGTTAAAATAAATCTTGGTCCTGGAAATTGAAAGTGATACTGATTATGGCTAAATTTGGTATTAGGACGAATGGGTGATCTCACGTGTGTTCAAGAAGAG
>Cno-NAMint2-1234
TGGGTTATGCATGAATATCGTCTTGAAGGAAAATTTGCTTACCATTTTTTATCCAAAAGCTCAAAGGTAACCTTAAAAATCTTCATCACTTAATGCTATTCTAGGGTTTATACTTTGTAGCATCTATATCTATAAGTTGGTACACAAAGAAAGATTTGATTTTGCATGGTGTCTTTTTATTGGGATTCTGGATAAAGTTGGTATTTAATGCAGATTTTTAACGGTAAATCGCCTATTTGCTAGTA------------------------------------------------------------------------------------------------------------------------------------------------------------------------------------GTCATCTAACTTGAAATGACGGGATAATCAAGTGATTTGGCACATGTTTACTGAGGAAATATATGTCGTTGATTTCTGAAAGGACATCGTTTACCAGTCAGAAGTTTAG----TGACGATATTTACGTACGAAATACTGTATACAAGTAACCTATTTTAGTTAAGAAACACTTT-------------------TTCATTGAAGATTTTTAAGTTTGGTGTTTAAAATGTTTAAATAAATCTTGTTCTTGTATATTGATAGTGATACTGATTATGTCTAAATTTGGTATTAGGACGAATGGGTGATCTCACGTGTGTTCAAGAAGAG
>Cb-NAMint2-1
TGGGTTATGCATGAATATCGTCTTGAAGGAAAATTTGCTTACCATTTTTTATCCAAAAGCTCAAAGGTAACCTTAAAAATCTTCATCACTCAATGCTATTCTAGGGTTTATACTTTGTAGCATCTATATCTATAAGTTGGTACACAAAGAAAGATTTGATTTTGCATGGTGTCTTTTTGTTGGGATTGTGGATAAAGTTTGTATTTAATGCAGATTTTTAACGGTAAATCGCCTATTTGCTAGTACTAAAAGTTTTACTTTATCTTGTAACAGTGCTAATTAACTACTCGTAGTACGGAGTACACTTATTTATCTTTTTATTAAACTTTAATTACATATAAAATCGTTAGTTAAAT--GTCATTTACATTCACTTAGTTACTAAAAACATTTTCTTTTTGGATACTTAAAAATATATAATTGTATGTCATTTAACTTGAAATGACGGGATAATCAAGTGATTTGGCACATGTTTACTGAGGAAATATATGTCGTTGATTTCTGAAAGGACATGTTTTACCAGTCAGAAGTTTGGTGCATGACGATATTTGCGTACGAACTACTGTATACAAGTAACCTATTTTAGTTAAGAAACAGATTGTTGT-ATTAAACTTAACATTCATTAAAGATTTTTAAGTTTGGTGTTTAAAATGTTTAAATAAATCTTGTTCTTGTATATTGATAGTGATACTGATTATGTCTAAATTTGGTATTAGGACGAATGGGTGATCTCACGTGTGTTCAAGAAGAG
>Cb-NAMint2-3
TGGGTTATGCATGAATATCGTCTTGAAGGAAAATTTGCTTACCATTTTTTGTCCAAAAGCTCGAAGGTAACCTTAAAAATCTTCATCACTTAATGCTATTCTAGGGTTTATACTTTGTAGCATCTATATCTATAAGTTGGTACACAAAGAAAGATTTGATTTTGCAAGGTGTCTTTTTATTGGGATTCTGGATAAAGTTGGTATTTAATGCAGATTTTTAACGGTAAATCGCCTATTTGCTAGTACTAAAAGTTTTACTTTATCTTGTAACAGTCCTAATTAACTACTCGTAGTAC-------ACTTATTTATCTTTTTATTAAACTTTAATTACATATAAAATCGTTAGTTAAATATGTCATTTAAATTCACTGATTTACTAAAAACATTTTCTCTTTGGATACTTAAAAATATGTAAATGTATGTCATTTAACTTGAAATGACGGGATAATCAAGTGATTTGGCACATGTTTACTGAGGAAATATATGTCGTTGATTTCTGAAAGGACATGTTTTACCAGTCAGAAGTTTGGTGCATGACGATATTTGCGTACGAACTACTGTATACAAGTAACCTATTTTAGTTAAGAAACAGTTTGTT----------------TTCATTAAAGATTTTTAAGTTTGGTGTTTAAAATGTTTAAATAAATCTTGTTCTTGTGTATTGATAGTGATACTGATTATGTCTAAATTTGGTATTAGGACGAATGGGTGATCACACGTGTGTTCAAGAAGAG
>Cs_NAMint2_2
TGGGTTATGCATGAATATCGTCTTGAAGGAAAATTTGCTTACCATTTTTTGTCCAAAAGCTCAAAGGTGACCTTAAAAATCTCCATCACTTAATGCTATTCTAGGGTTTATACTTTGTAGCATCTATATCTATAAGTTGGTACACAAAGAAAGATTTGATTTTGCATGGTGTCTTTTTGTTGGGATTGTGGATAAAGTTTGTATTTAATGCAGATTTTTAACGGTAAATCGCCTATTTTCTAGTACTAAAAGTTTTACTTTATCTTGTAACAGTTCTAATTAACT------AGTACGGAGTAAACTTATTTGTCTTTTTATT----------TACTTATAAAATCGCTAGTTAAATATGTCATTTACATTCACTGATT---TAAAAACATTTTCTCTTTGGATACTAAAAAAAATATAAATGTATGTCATTTAGCTTGAAATGACGGGATAATCAAGTGATTTGGCACATGTTTACTGAGGAAATATATGTCGTTGATTTCTGAAAGGACATGTTTTACCAGTCAGAAGTTTGGTGCATGACGATATTTGCGTACGAACTACTGTATACAAGTAACCTATTTTAGCTAAGAAACAGTTTGTT----------------TTCATTAAAGATTTTTAAGTTTGGTGTTTAAAATGTTTAAATAAATCTTGTTCTTGTGTATTGATAGTGATACTGATTATGTCTAAATTTGGTATTAGGACGAATGGGTGATCTCACGTGTGTTCAAGAAGAG
>Cs_NAMint2_34
TGGGTTATGCATGAATATCGTCTTGAAGGAAAATTTGCTTACCATTTTTTGTCCAAAAGCTCAAAGGTGACCTTAAAAATCTCCATCACTTAATGCTATTCTAGGGTTTATACTTTGTAGCATCTATATCTATAAGTTGGTACACAAAGAAAGATTTGATTTTGCATGGTGTCTTTTTGTTGGGATTGTGGATAAAGTTTGTATTTAATGCAGATTTTTAACGGTAAATCGCCTATTTTCTAGTACTAAAAGTTTTACTTTATCTTGTAACAGTTCTAATTAACT------AGTACGGAGTAAACTTATTTGTCTTTTTATT----------TACTTATAAAATCGCTAGTTAAATATGTCATTTACATTCACTGATT---TAAAAACATTTTCTCTTTGGATACTAAAAAATATATAAATGTATGTCATTTAGCTTGAAATGACGGGATAATCAAGTGATTTGGCACATGTTTACTGAGGAAATATATGTCGTTGATTTCTGAAAGGACATGTTTTACCAGTCAGAAGTTTGGTGCATGACGATATTTGCGTACGAACTACTGTATACAAGTAACCTATTTTAGCTAAGAAACAGTTTGTT----------------TTCATTAAAGATTTTTAAGTTTGGTGTTTAAAATGTTTAAATAAATCTTGTTCTTGTGTATTGATAGTGATACTGATTATGTCTAAATTTGGTATTAGGACGAATGGGTGATCTCACGTGTGTTCAAGAAGAG
>Cp_NAMint2-12
TGGGTTATGCATGAATATCGTCTTGAAGGAAAATTTGCTTACCATTTTTTATCCAAAAGCTCAAAGGTAACCTTAAAAATCTTCATCACTTAATGCTATTCTAGGGTTTATACTTTGTAGCATATATATCTATAAGTTGGTACACAAAGAAAGATTTGATTTTGCATGGTGTCTTTTTGTTGGGATTGTGGATAAAGTTTGTATTTAATGCAGATTTTTAACGGTAAATCGCCTATTTTCTAGTACTAAAAGTTTTACTTTATCTTGTAACAGTTCCAATTAACT------AGTACGGAGTAAACTTATTTGTCTTTTTATT----------TACTTATAAAATCGCTAGTTAAATATGTCATTTACATTCACTGATT---TAAAAACATTTTCTCTTTGGATACTAAAAAATATATAAATGTATGTCATTTAACTTGAAATGACGGGATAATCAAGTGATTTGGCACATGTTTACTGAGGAAATATATGTCGTTGATTTCTGAAAGGACATGTTTTACCAGTCAGAAGTTTGGTGCATGACGATATTTGCGTACGAACTACTGTATACAAGTAACCTATTTTAGTTAAGAAACAGTTTGTT----------------TTCATTAAAGATTTTTAAGTTTGGTGTTTAAAATGTTTAAATAAATCTTGTTCTTGTGTATTGATAGTGATACTGATTATGTCTAAATTTGGTATTAGGACGAATGGGTGATCTCACGTGTGTTCAAGAAGAG
>Cp_NAMint2-4
TGGGTTATGCATGAATATCGTCTTGAAGGAAAATTTGCTTACCATTTTTTATCCAAAAGCTCAAAGGTAACCTTAAAAATCTTCATCACTTAATGCTATTCTAGGGTTTATACTTTGTAGCATCTATATCTATAAGTTGGTACACAAAGAAAGAGTTGATTTTGCATGGTGTCTTTTTGTTGGGATTGTGGATAAAGTTTGTATTTAATGCAGATTTTTAACGGTAAATCGCCTATTTTCTAGTACTAAAAGTTTTACTTTATCTTGTAACAGTTCTAATTAACT------AGTACGGAGTAAACTTATTTGTCTTTTTATT----------TACTTATAAAATCGCTAGTTAAATATGTCATTTACATTCACTGATT---TAAAAACATTTTCTCTTTGGATACTAAAAAATATATAAATGTATGTCATTTAACTTGAAATGACGGGATAATCAAGTGATTTGGCACATGTTTACTGAGGAAATATATGTCGTTGATTTCTGAAAGGACATGTTTTACCAGTCAGAAGTTTGGTGCATGACGATATTTGCGTACGAACTACTGTATACAAGTAACCTATTTTAGTTAAGAAACAGTTTGT-----------------TTCATTAAAGATTTTTAAGTTTGGTGTTTAAAATGTTTAAATAAATCTTGTTCTTGTGTATTGATAGTGATACTGATTATGTCTAAATTTGGTATTAGGACGAATGGGTGATCTCACGTGTGTTCAAGAAGAG
>Cl_NAMint2-1234
TGGGTTATGCATGAATATCGTCTTGAAGGAAAATTTGCTTACCATTTTTTATCCAAAAGCTCAAAGGTAACCTTAAAAATCTTCATCACTTAATGCTATTCTAGGGTTTATACTTTGTAGCATCTATATCTATAAGTTGGTACACAAAGAAAGATTTGATTTTGCATGGTGTCTTTTTGTTGGGATTGTGGATAAAGTTTGTATTTAATGCAGATTTTTAACGGTAAATCGCCTATTTTCTAGTACTAAAAGTTTTACTTTATCTTGTAACAGTTCTAATTAACT------AGTACGGAGTAAACTTATTTGTCTTTTTATT----------TACTTATAAAATCGCTAGTTAAATATGTCATTTACATTCACTGATT---TAAAAACATTTTCTCTTTGGATACTAAAAAATATATAAATGTATGTCATTTAACTTGAAATGACGGGATAATCAAGTGATTTGGCACATGTTTACTGAGGAAATATATGTCGTTGATTTCTGAAAGGACATGTTTTACCAGTCAGAAGTTTGGTGCATGACGATATTTGCGTACGAACTACTGTATACAAGTAACCTATTTTAGTTAAGAAACAGTTTGTT----------------TTCATTAAAGATTTTTAAGTTTGGTGTTTAAAATGTTTAAATAAATCTTGTTCTTGTGTATTGATAGTGATACTGATTATGTCTAAATTTGGTATTAGGACGAATGGGTGATCTCACGTGTGTTCAAGAAGAG
>Cn_NAMint2-124
TGGGTTATGCATGAATATCGTCTTGAAGGAAAATTTGCTTACCATTTTTTGTCCAAAAGCTCAAAGGTAACCTTAAAAATCTTCATCACTTAATGCTATTCTAGGGTTTATACTTTGTAGCATCTATATCTATAAGTTGGTACACAAAGAAAGATTTGATTTTGCATGGTGTCTTTTTGTTGGGATTGTGGATAAAGTTTGTATTTAATGCAGATTTTTAACGGTAAATCGCCTATTTTCTAGTACTAAAAGTTTTACTTTATCTTGTAACAGTTCGAATTAACT------AGTACGGAGTAAACTTACTTGTCTTTTTATT----------TACTTATAAAATCGCTAGTTAAATATGTCATTTACATTCACTGATT---TAAAAACATTTTCTCTTTGGATAGTAAAAAATATATAAATGTATGTCATTTAACTTGAAATGACGGGATAATCAAGTGATTTGGCACATGTTTACTGAGGAAATATATGTCGTTGATTTCTGAAAGGACATGTTTTACCAGTCAGAAGTTTGGTGCATGACGATATTTGCGTACGAACTACTGTATACAAGTAACCTATTTTAGTTAAGAAACAGTTTGTT----------------TTCATTAAAGATTTTTAAGTTTGGTGTTTAAAATGTTTAAATAAATCTTGTTCTTGTATATTGATAGTGATACTGATTAAGTCTAAATTTGGTATTAGGACGAATGGGTGATCTCACGTGTGTTCAAGAAGAG
>Cri_NAMint2_1234
TGGGTTATGCATGAATATCGTCTTGAAGGAAAATTTGCTTACCATTTTTTGTCCAAAAGCTCAAAGGTAACCTTAAAAATCTTCATCACTTAATGCTATTCTAGGGTTTATCCTTTGTAGCATCTATATCTATAAGTTGGTACACAAAGAGAGATTTGATTTTGCATGGTGTCTTTTTGTTGGGATTCTGGATAAAGTTTGTATTTAATGCAGATTTTTAACGGTAAATCGCCTATTTGCTAGTACTAAAAGTTTTACTTTATCTTGTAACAGTTCTAATTAA------CTAGTACTGAGTAAACTTATTTGTCTTTTTATT----------TACTTATAAAATTGCTAGTTAAATATGTCATTTACATTCACTGATTTACTAAAAACGTTTTCTCTTTGGATACTTAAAGATATATAAATGTATGTCATTTAACTTGAAATGACCGGATAATCAAGTGATTTGGCACATGTTTACGGAGGAAATATATGTCGTTGATTTCTGAAAGGACATGTTTTACCAGTCAGAAGTTTGGTGCATGACGATATTTGCGTACGAACTACTGTATACAAGTAACCTATTTTAGTTAAGAAACAGTTTGTT----------------TTCATCAAAGATTTTTAAGTTTGGTGTTTAAAATGTTTAAATAAATCTTGTTCTTGTGTATTGATAGTGATACTGATTATGTCTAAATTTGGTATTAGGACGAATGGGTGATCTCACGTGTGTTCAAGAAGAG
>Cdi_NAMint2_18
TGGGTTATGCATGAATATCGTCTTGAAGGAAAATTTGCTTACCATTTTTTATCCAAAAGCTCAAAGGTAACCTTAAAAATCTTCATCAATTAATGCTATTCTAGGGTTTATACTTTGTAGCATCTATATCTATAAGTTTGTACACAAAGAAAGATTTGATTTTGCATGGTGTCTTTTTGTTGGGATTGTGGATAAAGTTTGTATTAAATGCAGATTTTTAACGGTAAATCGCCTATTTTCTAGTACTAAAAGTTTTACTTTATCTTGTGACAGTTCTAATTAACT------AGTACGGAGTAAACTTATTTGTCTTTTTATT----------TACTTATAAAATCGCTAGTTAAATATGTCATTTACATTCACTGATT---TAAAAACATTTTCTCTTTGGATACTAAAAAATATATAAATGTATGTCATTTAACTTGAAATGACGGGATAATCAAGTGATTTGGCACATGTTTACTGAGGAAATATATGTCGTTGATTTCTGAAAGGACATGTTTTACCAGTCAGAAGTTTGGTGCATGACGATATTTGCGTACGAACTACTGCATACAAGTAACCTATTTTAGTTAAGAAACAGTTTGTT----------------TTCATTAAAGATTTTTAAGTTTGGTGTTTAAAATGTTTAAATAAATCTTGTTCTTGTGTATTGATAGTGATACTGATTATGTCTAAATTTGGTATTAGGACGAATGGGTGATCTCACGTGTGTTCAAGAAGA-
>Cdi_NAMint2_234567
TGGGTTATGCATGAATATCGTCTTGAAGGAAAATTTGCTTACCATTTTTTATCCAAAAGCTCAAAGGTAACCTTAAAAATCTTCATCACTTAATGCTATTCTAGGGTTTATACTTTGTAGCATCTATATCTGTAAGTTGGTACACAAAGAAAGATTTGATTTTGCATGGTGTCTTTTTGTTGGGATTGTGGATAAAGTTTGTATTTAATGCAGATTTTTAACGGTAAATCGCCTATTTTCTAGTACTAAAAGTTTTACTTTATCTTGTAACAGTTCTAATTAACT------AGTACGGAGTAAACTTATTTGTCTTTTTATC----------TACTTATAAAATCGCTAGTTAAATATGTCATTTACATTCACTGATT---TAAAAACATTTTCTCTTTGGATACTAAAAAATATATAAATGTATGTCATTTAACTTGAAATGACGGGATAATCAAGTGATTTGGCACATGTTTACCGAGGAAATATATGTCGTTGATTTCTGAAAGGACATGTTTTACCAGTCAGAAGTTTGGTGCATGACGATATTTGCGTACGAACTACTGTATACAAGTAACCTATTTTAGTTAAGAAACAGTTTGTT----------------TTAATTAAAGATTTTTAAGTTTGGTGTTTAAAATGTTTAAATAAATCTTGTTCTTGTGTATTGATAGTGATACTGATTATGTCTAAATTTGGTATTAGGACGAATGGGTGATCTCACGTGTGTTCAAGAAGA-
>Cbo_NAMint2_23
TGGGTTATGCATGAATATCGTCTTGAAGGAAAATTTGCTTACCATTTTTTATCCAAAAGCTCAAAGGTAACCTTAAAAATCTTCATCACTTAATGCTATTCTAGGGTTTATACTTTGTAGCATCTATATCTATAAGTTGGTACACAAAGAAAGATTTGATTTTGCATGGTGTCTTTTTGTTGGGATTGTGGATAAAGTTTGTATTTAATGCAGATTTTTAACGGTAAATCGCCTATTTTCTAGTACTAAAAGTTTTACTTTATCTTGTAACAGTTCTAATTAACT------AGTACGGAGTAAACTTATTTGTCTTTTTATT----------TACTTATAAAATCGCTAGTTAAATATGTCATTTACATTCACTGATT---TAAAAACATTTTCTCTTTGGATACTAAAAAATATATAAATGTATGTCATTTAACTTGAAATGACGGGATAATCAAGTGATTTGGCACATGTTTACTGAGGAAATATATGTCGTTGATTTCTGAAAGGACATGTTTTACCAGTCAGAAGTTTGGTGCATGACGATATTTGCGTACGAACTACTGTATACAAGTAACCTATTTTAGTTAAGAAACAGTTTGTT----------------TTCATTAAAGATTTTTAAGTTTGGTGTTTAAAATGTTTAAATAAATCTTGTTCTTGTGTATTGATAGTGATACTGATTATGTCTAAATTTGGTATTAGGACGAATGGGTGATCTCACGTGTGTTCAAGAAGAG
>Cok-NAMint2-13
TGGGTTATGCATGAATATCGTCTTGAAGGAAAATTTGCTTACCATTTTTTATCCAAAAGCTCAAAGGTAACCTTAAAAATCTTCATCACTTAATGCTATTCTAGGGTTTATACTTTGTAGCATCTATATCTATAAGTTGGTACACAAAGAAAGATTTGATTTTGCATGGTGTCTTTTTGTTGGGATTGTGGATAAAGTTTGTATTTAATGCAGATTTTTAACGGTAAATCGCCTATTTTCTAGTACTAAAAGTTTTACTTTATCTTGTAACAGTTCTAATTAACT------AGTAAAGAGTAAACTTATTTGTCTTTTTATT----------TACTTGTAAAATCGCTAGTTAAATATGTCATTTACATTCACTGATT---TAAAAACATTTTCTCTTTGGATACTAAAAAATGTATAAATGTATGTCATTTAACTTGAAATGACGGGATAATCAAGTGATTTGGCACATGTTTACTGAGGAAATATATGTCGTTGATTTCTGAAAGGACATGTTTTACCAGTCAGAAGTTTGGTGCATGACGATATTTGCGTACGAACTACTGTATACAAGTAACCTATTTTAGTTAAGAAACAGTTTGTT----------------TTCATTAAAGATTTTTAAGTTTGGTGTTTAAAATGTTTAAATAAATCTTGTTCTTGTGTATTGATAGTGATACTGATTATGTCTAAATTTGGTATTAGGACGAATGGGTGATCTCACGTGTGTTCAAGAAGAG
>Cok-NAMint2-24
TGGGTTATGCATGAATATCGTCTTGAAGGAAAATTTGCTTACCATTTTTTATCCAAAAGCTCAAAGGTAACCTTAAAAATCTTCATCACTTAATGCTATTCTAGGGTTTATACTTTGTAGCATCTATATCTATAAGTTGGTACACAAAGAAAGATTTGATTTTGCATGGTGTCTTTTTGTTGGGATTGTGGATAAAGTTTGTATTTAATGCAGATTTTTAACGGTAAATCGCCTATTTTCTAGTACTAAAAGTTTTACTTTATCTTGTAACAGTTCTAATTAACT------AGTACGGAGTAAACTTATTTGTCTTTTTATT----------TACTTATAAAATCGCTAGTTAAATATGTCATTTACATTCACTGATT---TAAAAACATTTTCTCTTTGGATACTAAAAAATATATAAATGTATGTCATTTAACTTGAAATGACGGGATAATCAAGTGATTTGGCACATGTTTACTGAGGAAATATATGTCGTTGATTTCTGAAAGGACATGTTTTACCAGTCAGAAGTTTGGTGCATGACGATATTTGCTTACGAACTACTGTATACAAGTAACCTATTTTAGTTAAGAAACAGTTTGTT----------------TTCATTAAAAATTTTTAAGTTTGGTGTTTAAAATGTTTAAATAAATCTTGTTCTTGTGTATTGATAGTGATACTGATTATGTCTAAATTTGGTATTAGGACGAATGGGTGATCTCACGTGTGTTCAAGAAGAG
>CiXX_NAMint2-13
TGGGTTATGCATGAATATCGTCTTGAAGGAAAATTTGCTTACCATTTTTTATCCAAAAGCTCAAAGGTAACCTTAAAAATCTTCATCACTTAATGCTA---TAGTGTTTATACTTTGTAGCATCTATATCTATAAGTTGGTACACAAAGAAAGATTTGATTTTGCATGGTGTCTTTTTGTTGGGATTGTGGATAAAGTTTGTATTTAATGCAGATTTTTAACGGTAAATCGCCTATTTTCTAGTACTAAAAGTTTTACTTTATCTTGTAACAGTTCTAATTAACT------AGTACGGAGTAAACTTATTTGTCTTTTTATT----------TACTTATAAAATCGCTAGTTAAATATGTCATTTACATTCACTGATT---TAAAAACATTTTCTCTTTGGATACTAAAAAATATATAAATGTGTGTCATTTAACTTGAAATGACGGGATAATCAAGTGATTTGGCACATGTTTACTGAGGAAATATATGTCGTTGATTTCTGAAAGGACATGTGTTACCAGTCAGAAGTTTGGTGCATGACGATATTTGCGTACGAACTACTGTATACAAGTAACCTATTTTAGTTAAGAAACAGTTTGTT----------------TTCATTAAAGATTTTTAAGTTTGGTGTTTAAAATGTTTAAATAAATCTTGTTCTTGTGTATTGATAGTGATACTGATTATGTCTAAATTTGGTATTAGGACGAATGGGTGATCTCACGTGTGTTCAAGAAGAG
>CiXX_NAMint2-2
TGGGTTATGCATGAATATCGTCTTGAAGGAAAATTTGCTTACCATTTTTTGTCCAAAAGCTCAAAGGTAACCTTAAAAATCTTCATCACTTAATGCTATTCTAGGGTTTATACTTTGTAGCATCTATATCTATAAGTTGGTACACAAAGAAAGATTTGATTTTGCATGGTGTCTTTTTGTTGGGATTGTGGATAAAGTTTGTATTTAATGCAGATTTTTAACGGTAAATCGCCTATTTTCTAGTACTAAAAGTTTTACTTTATCTTGTAACAGTTCTAATTAACT------AGTACGGAGTAAACTTATTTGTCTTTTTATT----------TACTTATAAAATCGCTAGTTAAATATGTCATTTACATTCACTGATT---TAAAAACATTTTCTCTTTGGATACTAAAAAATATATAAATGTATGTCATTTAACTTGAAATGACGGGATAATCAAGTGATTTGGCACATGTTTACTGAGGAAATATATGTCGTTGATTTCTGAAAGGACATGTTTTACCAGTCAGAAGTTTGGTGCATGACGATATTTGCGTACGAACTACTGTATACAAGTAACCTATTTTAGTTAAGAAACAGTTTGTT----------------TTCATTAAAGATTTTTATGTTTGGTGTTTAAAATGTTTAAATAAATCTTGTTCTTGTATATTGATAGTGATACTGATTAAGTCTAAATTTGGTATTAGGACGAATGGGTGATCTCACGTGTGTTCAAGAAGAG
>CiXX_NAMint2-4
TGGGTTATGCATGAATATCGTCTTGAAGGAAAATTTGCTTACCATTTTTTATCCAAAAGCTCAAAGGTAACCTTAAAAATCTTCATCACTTAATGCTATTCTAGGGTTTATACTTTGTAGCATCTATATCTATAAGTTGGTACACAAAGAAAGATTTGATTTTGCATGGTGTCTTTTTGTTGGGATTGTGGATAAAGTTTGTATTTAATGCAGATTTTTAACGGTAAATCGCCTATTTTCTAGTACTAAAAGTTTTACTTTATCTTGTAACAGTTCTAATTAACT------AGTACGGAGTAAACTTATTTGTCTTTTTATT----------TACTTATAAAATCGCTAGTTAAATATGTCATTTACATTCACTGATT---TAAAAACATTTTCTCTTTGGATACTAAAAAATATATAAATGTATGTCATTTAACTTGAAATGACGGGATAATCAAGTGATTTGGCACATGTTTACTGAGGAAATATATGTCGTTGATTTCTGAAAGGACATGTGTTACCAGTCAGAAGTTTGGTGCATGACGATATTTGCGTACGAACTACTGTATACAAGTAACCTATTTTAGTTAAGAAACAG----------------------TTCATTAAAGATTTTTAAGTTTGGTGTTTAAAATGTTTAAATAAATCTTGTTCTTGTGTATTGATAGTGATACTGATTATGTCTAAATTTGGTATTAGGACGAATGGGTGATCTCACGTGTGTTCAAGAAGAG
>CiMZ-NAMint2-1
TGGGTTATGCATGAATATCGTCTTGAAGGAAAATTTGCTTACCATTTTTTGTCCAAAAGCTCAAAGGTGACCTTAAAAATCTCCATCACTTAATGCTATTCTAGGGTTTATACTTTGTAGCATCTATATCTATAAGTTGGTACACAAAGAAAGATTTGATTTTGCATGGTGTCTTTTTGTTGGGATTGTGGATAAAGTTTGTATTTAATGCAGATTTTTAACGGTAAATCGCCTATTTTCTAGTACTAAAAGTTTTACTTTATCTTGTAACAGTTCTAATTAACT------AGTACGGAGTAAACTTATTTGTCTTTTTATT----------TACTTATAAAATCGCTAGTTAAATATGTCATCTACATTCACTAATT---TAAAAACATTTTCTCTTTGGATACTAAAAAATATATAAATGTATGTCATTTAACTTGAAATGACGGGATAATCAAGTGATTTGGCACATGTTTACTGAGGAAATATATGTCGTTGATTTCTGAAAGGACATCTTTTACCAGTCAGAAGTTTAG----TGACGATATTTGCGTACGAATTACTGTATACAAGTAACCTATTTTAGTTAAGAAACAGTTTGTT----------------TTCATTTAAGATTTTTAACATTGGTGTTTAAAATGTTTAAATAAATCTTGTTCTTGTATATTGATAGTGATACTGATTAAGTCTAAATTTGGTATTAGGACGAATGGGTGATCTCACGTGTGTTCAAGAAGAG
>CiMZ-NAMint2-2
TGGGTTATGCATGCATATCGTCTTGAAGGAAAATTTGCTTACCATTTTTTGTCCAAAAGCTCAAAGGTAACATTAAAAATCTCCATCACTTAATGCTATTCTAGGGTTTATACTTTGTAGCATCTATATCTATAAGTTGGTACACAAAGAAAGATTTGATTTTGCATGGTGTCTTTTTGTTGGGATCGTGGATAAAGTTTGTATTTAATGCAGATTTTTAACGGTAAATCGCCTATTTTCTAGTACTAAAAGTTTTACTTTATCTTGTAACAGTTCTAATTAACT------AGTACGGAGTAAACTTATTTGTCTTTTTATT----------TACTTATAAAATCGCTAGTTCAATATGTCATTTACATTCACTGATT---TAAAAACATTTTCTCTTTGGATACTAAAAAATATATAAATGTATGTCATTTAACTTGAAATGACGGGATAATCAAGTGATTTGGCACATGTTTACTGAGGAAATATATGTCGTTGATTTCTGAAAGGACATTTTTTACCAGTCAGAAGTTTGGTGCATGACGATA-TTGCGTACGAACTACTGTATACAAGTAACCTATTTTAGTTAAGAAACAGTTTGTT----------------TTCATTAAAGATTTTTAAGTTCGGTGTTTAAAATGTTTAAATAAATCTTGTTCTTGTGTATTGATAGTGATACTGATTATGTCTAAATTTGGTATTAGGACGAATGGGTGATCTCACGTGTGTTCAAGAAGAG
>CiMZ-NAMint2-34
TGGGTTATGCATGAATATCGTCTTGAAGGAAAATTTGCTTACCATTTTTTATCCAAAAGCTCAAAGGTAACCTTAAAAATCTTCATCACTTAATGCTATTCTAGGGTTTATACTTTGTAGCATCTATATCTATAAGTTGGTACACAAAGAAAGATTTGATTTTGCATGGTGTCTTTTTGTTGGGATTGTGGATAAAGTTTGTATTTAATGCAGATTTTTAACGGTAAATCGCCTATTTTCTAGTACTAAAAGTTTTACTTTATCTTGTAACAGTTCTAATTAACTACTCCTAGTACGGAGTAAACTTATTTGTCTTTTTATT----------TACTTATAAAATCGCTAGTTAAATATGTCATTTACATTCACTGATT---TAAAAACATTTTCTCTTTGGATACTAAAAAATATATAAATGTATGTCATTTAACTTGAAATGACGGGATAATCAAGTGATTTGGCACATGTTTACTGAGGAAATATATGTCGTTGATTTCTGAAAGGACATGTTTTACCAGTCAGAAGTTTGGTGCATGACGATATTTGCGTACGAACTACTGTATACAAGTAACCTATTTTAGTTAAGAAACAGTTTGTT----------------TTCATTAAAGATTTTTAAGTTTGGTGTTTAAAATGTTTAAATAAATCTTGTTCTTGTATATTGATAGTGATACTGATTATGTCTAAATTTGGTATTAGGACGAATGGGTGATCTCACGTGTGTTCAAGAAGAG
>CiGY_NAMint2_1
TGGGTTATGCATGAATATCGTCTTGAAGGAAAATTTGCTTACCATTTTTTATCCAAAAGCTCAAAGGTAACCTTAAAAATCTTCATCACTTAATGCTATTCTAGGGTTTATACTTTGTAGCATCTATATCTATAAGTTGGTACACAAAGAAAGATTTGATTTTGCATGGTGTCTTTTTGTTGGGATTCTGGATAAAGTTTGTATTTAATGCAGATTTTTAACGGTAAATCGCCTATTTGCTAGTACTAAAAGTTTTACTTTATCTTATAACAGTGCTAATTAACT------AGTACGGAGTGGACTTATTTGTCTTTTTATTAGAGTTTAAATACTTAT-AAATCGCTCGTTAAATATGTCATTTACATTCACTGATTTACTAAAAACATTTTCTTTTTGGATACCTAAAAATATATAAATGTATGTCATTTAACTTGAAATGACGGGATAATCAAGTGATTTGGCACATGTTTACTGAGGAAATATATGTCGTTGATTTCTGAAAGGACATCTTTTACCAGTCAGAAGTTTAG----TGACGATATTTACGTACGCAATACTGTATACAAGTAACCTATT-TAGTTAAGAAACAGTTTGTTTT--TTAAACTAAACATTCATTGAAGATTTTTTAGTTTGGTATATAAAATATTTACATAAATCTTGTTCTTGTATATTGATAGTGATACTAATTATGTCTAAATTTGGTATTAGGACGAATGGGTGATCTCACGTGTGTTCAAGAAGAG
>CiGY_NAMint2_2
TGGGTTATGCATGAATATCGTCTTGAAGGAAAATTTGCTTACCATTTTTTGTCCAAAAGCTCAAAGGTAACCTTAAAAATCTTCATCACTTAATGCTATTCTAGGGTTTATACTTTGTAGCATCTATATCTATAAGTTGGTACACAAAGAAAGATTTGGTTTTGCATGGTGTCTTTTTGTTGGGATTGTGGATAAAGTTTGTATTTAATGCAGATTTTTAACGGTAAATCGCCTATTTGCTAGTACTCAAAGTTTTACTTTATCTTGTAACAGTGCTAATTAACTACTCGTAGTACGGAGTAAACTTATTTGTCTTTTTATTAAATTTTAATTACGTATAAAATCGTTAGTTAAATATGTCATTTACATTCACTGATTTACTAAAAACATTTTCTTTTTGGATACCTAAAAATATATTAATGTATGTCATTTAACTTGAAATGACGGGATAATCAAGTGATTTGGCACATGTTTACTGAGGAAATATATGTCGTTGATTTCTGAAAGGACATCTTTTACCAGTCAGAAATTTAG----TGACGATATTTACGTACGAAATACTGTATACAAGTAACCTGTTTTAGTTAAGAAACAGTTTGTTTT--TTAAACTAAACATTCATTGAAGATTTTTAAGTTTGGTGTTTAAAATGTTTAAATAAATCTTGTTCTTGTATATTGATAGTGATACTGATTATGTCTAAATTTGGTATTAGGACGAATGGGTGATCTCACGTGTGTTCAAGAAGAG
>CiGY_NAMint2_4
TGGGTTATGCATGAATATCGTCTTGAAGGAAAATTTGCTTACCATTTTTTATCCAAAAGCTCAAAGGTAACCTTAAAAATCTTCATCACTTAATGCTATTCTAGGGTTTATACTTTGTAGCATCTATATCTATAAGTTGGTACACAAAGAAAGATTTGATTTTGCATGGTGTCTTTTTGCTGGGATTGTGGATAAAGTTTGTATTTAATGCAGATTTTTAACGGTAAATCGCCTATTTTCTA------AAAGTTTTACTTTATCTTGTAACAGTTCTAATTAACT------AGTACGGAGTAAACTTATTTGTCTTTTTATT----------TACTTATAAAATCGCTAGTTAAATATGTCATTTACATTCACTGATT---TAAAAACATTTTCTCTTTGGATACTAAAAAATATATAAATGTATGTCATTTAACTTGAAATGACGGGATAATCAAGTGATTTGGCACATGTTTACTGAGGAAATATATGTCGTTGATTTCTGAAAGGACATGTTTTACCAGTCAGAAGTTTGGTGCATGACGATATTTGCGTACGAACTACTGTATACAAGTAACCTATTTTAGTTAAGAAACAGTTTGTT----------------TTCATTAAAGATTTTTAAGTTTGGTGTTTAAAATGTTTAAATAAATCTTGTTCTTGTGTATTGATAGTGATACTGATTATGTCTAAATTTGGTATTAGGACGAATGGGTGATCTCACGTGTGTTCAAGAAGAG
>Cv_NAMint2_2
TGGGTTATGCATGAATATCGTCTTGAAGGAAAATTTGCTTACCATTTTTTGTCCAAAAGCTCAAAGGTAACCTTAAAAATCTTCATCACTTAATGCTATTCTAGGGTTTATACTTTGTAGCATCTATATCTATAAGTTGGTACACAAAGGAAGATTTGATTTTGCATGGTGTCTTTTTGTTGGGATTGTGGATAAAGTTTGTATTTAATGCAGATTTTTAACGGTAAATCGCCTATTTGCTAGTACTAAAAGTTTTACTTTATCTTATAAAAGTGCTGATTAACT------AGTACGGAGTAGACTTATTTGTCTTTTTATTAGAGTTTAAATACTTAT-AAATCGCTATTTAAATATGTCATTTACATTCACTGATTTACTAAAAACATTTTCTTTTTGGATACCTAAAAATATATAAATGTATGTCATTTAACTTGAAATGACGGGATAATCAAGTGATTTGGCACATGTTTACTGAGGGAATATATGTCGTTGATTTCTGAAAGGACATATTTTACCAGTCAGAAGTTTAA----TGACGATATTTACGTACGAAATACTGTATACAAGTAACCTATTATAGTTAAGAAACAGTTTGTTTT--TTAAACTAAACATTCATTGAAGATTTTTAAGTTTGGCGTTTAAAATGTTTAAATAAATCTTGTTCTTGTATATTGATAGCGATACTGATTATTTCTAAATTTGGTATTAGGACGAATGGGTGATCTCACGTGTGTTCAAGAAGAG
>Cv_NAMint2_3
TGGGTTATGCATGAATATCGTCTTGAAGGAAAATTTGCTTACCATTTTTTGTCCAAAAGCTCAAAGGTAACCTTAAAAATCTTCATCACTTAATGCTATTCTAGGGTTTATACTTTGTAGCATCTATATCTATAAGTTGGTACACAAAGAAAGA-TTGATTTTGCATGGTGTCTTTTTGTTGGGATTCTGGATAAAGTTTGTATTTAATGCAGATTTTTTACGGTAAATCGCCTATTTGCTAGTACTAAAAGTTTTACTTTATCTTATAAAAGTGCTAATTAACT------AGTACGGAGTAGACTTATTTGTCTTTTTATTAGTGTTTAAATACTTAT-AAATCGCTAGTTAAATATGTCATTTACATTCACTGATTTACTAAAAACATTTTCTTTTTGGATACCTAAAAATATATAAATGTATGTCATTTAACTTGAAATGACGGGATAATCAAGTGATTTGGCACATGTTTACTGAGGAAATATATGTCGTTGATTTCTGAAAGGACATCTCCTACCAGTCACAAGTTTAG----TGACGATATTTGCGTACGAATGACTGTATACAAGTAGCCTATTTTAGTTAAGAAACAGTTTGTT----------------TTCATTAAAGATTTTTAAGTTTGGTGTTTAAAATGTTTAAATAAATCTTGTTCTTGTATATTGATAGCGATACTGATTATGTCTAAATTTGGTATTAGGACGAATGGGTCATCTCACGTGTGTTCAAGAAGAG
>Cv_NAMint2_7
TGGGTTATGCATGAATATCGTCTTGAAGGAAAATTTGCTTACCATTTTTTGTCCAAAAGCTCAAAGGTAACCTTAAAAATCCTCATCACTTAATGCTATTCTAGGGTTTATACTTTGTAGCATCTATATCTATAAGTTGGTACACAAAGAAAGATTTGATTTTGCATGGTGTATTTTTGTTGGGATTCTGGATAAAGTTGGTATTTAATGCAGATTTTTAACGGTAAATCGCCTATTTGCTAGTACTAAAAGTTTTACTTTATCTTGTAACAGTGCTAATTAACT------AGCACGGAGTACACTTATTTGTCTTTTTATTTGAATTTAAATAGTTATAAAATCGCTAGTT-AGTATGTCATTTACATTCACTGATTTACTAAAAACATTTTCTT---------------------AAATGTATGTCATTTAACTTGAAATGACGGGATAATCAAGTGATTTGGCACATGTTTACTGAGGAAATATATGTCGTTGATTTCTGAAAGGACATATTTTACCAGTCAGAAGTTTAG----TGACGATATTTACGTACGAAATACTGTATACAAGTAACCTATTTTAGTTAAGAAACAGTTTGTTTT--TTAAACTAAACATTCATTAAAGATTTTTAAGTTTGGTGTTTAAAATGTTTAAATAAATCTTGTTCTTGTATATTGATAGTGATACTGATTATGTCTAAATTTGGTATTAGGACGAATGGGTGATCTCACGTGTGTTCAAGAAGAG
>Ot-NAMint2-134
TGGGTTATGCATGAATATCGTCTTGAAGGAAAATTTGCTTACCATTTTTTGTCCAAAAGCTCAAAGGTAACCTTAAAAATCTTCATCACTTAATGCTATTCTGGGGTTTATACTTTGTAGCATCTATACCTATAAGTTGGTACACAAAGAGAGATTTGATTTTGCATGGTGTCTTTTTGTTGGGATTCTGGATAAAGTTTGTATTTAATGCAGATTTTTAACGGTAAATCGCCTATTTGCTAGTACTAAAAGTTTTACTTTATCTTGTAACAGTGCTAATTAACTACTTGTAGTACGGAGTACACTTATTTATCTTTTTATTAAACTTTAATTACATATAAAATCGTTAGCTAAATATGTCATTTACATTCACTTAGTTACTAAAAACATTTTCTTTTTGGATACTTAAAAATATATAATTGTATGTCATTTAACTTGAAATGACGGGATAATCAAGTGATTTGGCACATGTTTACTGAGGAAATATATGTCGTTGATTTCTGAAAGGACATCTTTTACCAGTCAGAAGTTTAG----TGACGATATTTGCGTACGAACTACTGTATACAA------------AGTTAAGAAACAGTTT----------------ACATTCATTAAAGATTTTTAAGTTTGG---------TGTTTAAATAAATCTTGTTTTTGTGTATTGATAGTGATACTGATTATGTCTAAATTTGGTATTAGGACGAATGGGTGATCTCACGTGTGTTCAAGAAGAG
>Ot-NAMint2-2
TGGGTTATGCATGAATATCGTCTTGAAGGAAAATTTGCTTACCATTTTTTGTCCAAAAGCTCAAAGGTAACCTTAAAAATCTTCATCATTTAATGCTATTCTAGGGTTTATACTTTGTAGCATCTATATCTATAAGTTGGTACACA--GAGAGATTTGATTTTGCATGGTGTCTTTTTGTTGGGATTCTGGATAAAGTTTGTATTTAATGCAGATTTTTAACGGTAAATCGCCTATTTGCTAGTACTAAAAGTTTTACTTTATCTTGTAACAGTGCTAATTAACTACTCGTAGTACGGAGTACACTTATTTATCTTTTTATTAAACTTTAATTACATATAAAATCGTTAGCTAAATATGTCATTTACATTCACTTGGTTACTAAAAACATTTTCTTTTTGGATACTTAAAAATATATAATTGTATGTCATTTAACTTGAAATGACGGGATAATCAAGTGATTTGGCACATGTTTACTGAGGAAATATATGTCGTTGATTTCTGAAAGGACATCTTTTACCAGTCAGAAGTTTAG----TGACGATATTTGCGTACGAACTACTGTATACAAGTAACCTATTTTAGTTAAGAAACAGTTT----------------ACATTCATTAAAGATTTTTAAGTTTGG---------TGTTTAAATAAATCTTGTTTTTGTGTATTGATAGTGATACTGATTATGTCTAAATTTGGTATTAGGACGAATGGGTGATCTCACGTGTGTTCAAGAAGAG
>Ol_NAMint2-124
TGGGTTATGCATGAATATCGTCTTGAAGGAAAATTTGCTTACCATTTTTTGTCCAAAAGCTCAAAGGTAACCTTAAAAATCTTCATCACTTAATGCTATTCTAGGGTTTATACTTTGTAGCATCTATATCTATAAGTTGGTACACAAAGAGAGATTTGATTTTGCATGGTGTCTTTTTGTTGGGATTCTGGATAAAGTTTGTATTTAATGCAGATTTTTAACGGTAAATCGCCTATTTGCTAGTACTAA----------------------------------CTATTCGTACTACGGAGTACACTTATTTATCTTTTTATTAAACTTTAATTACATATAAAATCGTTAGTTAAATATGTCATTTACATTCACTTAGTTACTAAAAACATTTTCTTTTTGGATACCTAAAATTATATAAATGTATGTCATTTAACTTGAAATGACGGGATAATCAAGTGATTTGGCACATGTTTACTGAGGAAATATATGTCGTTGATTTCTGAAAGGGCATATTTTACCAGTCAGAAGTTTAG----TGACGATATTTACGTACGAACTACTGTATACAAGTAACCTATTTTAGTTAAGAAACAGTTT----------------ACATTCATTAAAGATTTTTAAGTTTGG---------TGTTTAAATAAATCTTGTTCTTGTGTATTGATAGTGATACTGATTATGTCTAAATTTGGTATTAGGACGAATGGGTGATCTCACGTGTGTTCAAGAAGAG
>Cm_NAMint2_12
TGGGTTATGCATGAATATCGTCTTGAAGGAAAATTTGCTTACCATTTTTTGTCCAAAAGCTCAAAGGTAACCTTAAAAATCTTCATCACTTAATGCTATTCTAGGGTTTATACTTTGTAGCATCTATATCTATAAGTTGGTACACAAAGAAAGATTTGATTTTGCATGGTGTCTTTTTATTGGGATTCTGGATAAAGTTGGTATTTAATGCAGATTTTTAACGGTAAATCGCCTATTTGCTAGTACTAAAAGTTTTACTTTATCTTGTAACAGTGCTAATTAACTACTCGTAGTACGGAGTAGACTTATTTATCTTTTTATTAAACTTTAATTACATATAAAATCGTTAGTTAAGTATGTCATTTACATTCACTTAGTTACTAAAAACATTTTCTTTTTGGATACTTAAAAATATATAAATGTATGTCATTTAACTTGAAATGACGGGATAATCAAGTGATTTGGCACATGTTTACTGAGGAAATATATGTCGTTGATTTCTGAAAGGACATCTCTTACCAGTCACAAGTTTAG----TGACGATATTTGCGTACGAATTACTGTATACAAGTAACCTATTTTAGTTAAGAAACAGTTTGTT----------------TTCATTAAAGATTTTTAAGTTTGGTGTTTAAAATGTTTAAATAAATCTTGTTCTTGTATATTGATAGTGATACTGATTATGTCCAAACTTGGTATTAGGACGAATGGGTGATCTCACGTGTGTTCAAGAAGAG
>Cm_NAMint2_34
TGGGTTATGCATGAATATCGTCTTGAAGGAAAATTTGCTTACCATTTTTTGTCCAAAAGCTCAAAGGTAACCTTAAAAATCTTCATCACTTAATGCTATTCTAGGGTTTATACTTTGTAGCATCTATATCTATAAGTTGGTACACAAAGAAAGATTTGATTTTGCATGGTGTCTTTTTGTTGGGATTGTGGATAAAGTTTGTATTTAATGCAGATTTTTAACGGTAAATCGCCTATTTGCTAGTACTAAAAGTTTTACTTTATCTTATAAAAGTGCTAATTAACT------AGTACGGAGTAGACTTATTTGTCTTTTTATTAGAGTTTAAATACTTAT-AAATCGCTAGTTAAATATGTCATTTACATTCACTGATTTACTAAAAACATTTTCTTTTTGGATACCTAAAAATATATAAATGTATGTCATTTAACTTGAAATGACGGGATAATCAAGTGATTTGGCACATGTTTACTGAGGAAATATATGTCGTTGATTTCTGAAAGGACATATTTTACCAGTCAGAAGTTTAA----TGACGATATTTACGTACGAAATACTGTATACAAGTAACCTATTATAGTTAAGAAACAGTTTGTTTT--TTAAACTAAACATTCATTGAAGATTTTTAAGTTTGGTGTTTAAAATGTTTAAATAAATCTTGTTCTTGTGTTTTGATAATGATACTGATTATGTCTAAATTTGGTATTAGGACGAATGGGTGATCTCACGTGTGTTCAAGAAGAG
>Cmo_NAMint21234
TGGGTTATGCATGAATATCGTCTTGAAGGAAAATTTGCTTACCATTTTTTATCCAAAAGCTCAAAGGTAACCTTAAAAATCTTCATCACTTAATGCTATTCTAGGGTTTATACTTTGTAGCATCTATATCTATAAGTTGGTACACAAAGAAAGATTTGATTTTGCATGGTGTCTTTTTGTTGGGATTGTGGATAAAGTTTGTATTTAATGCAGATTTTTAACGGTAAATCGCCTATTTTCTAGTACTAAAAGTTTTACTTTATCTTGTAACAGTTCTAATTAACT------AGTAAAGAGTAAACTTATTTGTCTTTTTATT----------TACTTGTAAAATCGCTAGTTAAATATGTCATTTACATTCACTGATT---TAAAAACATTTTCTCTTTGGATACTAAAAAATGTATAAATGTATGTCATTTAACTTGAAATGACGGGATAATCAAGTGATTTGGCACATGTTTACTGAGGAAATATATGTCGTTGATTTCTGAAAGGACATGTTTTACCAGTCAGAAGTTTGGTGCATGACGATATTTGCGTACGAACTACTGTATACAAGTAACCTATTTTAGTTAAGAAACAGTTTGTT----------------TTCATTAAAGATTTTTAAGTTTGGTGTTTAAAATGTTTAAATAAATCTTGTTCTTGTGTATTGATAGTGATACTGATTATGTCTAAATTTGGTATTAGGACGAATGGGTGATCTCACGTGTGTTCAAGAAGAG
>Cmo_NAMint25678
TGGGTTATGCATGAATATCGTCTTGAAGGAAAATTTGCTTACCATTTTTTGTCCAAAAGCTCAAAGGTAACCTTAAAAATCTTCATCACTTAATGCTATTCTAGGGTTTATACTTTGTAGCATCTATATCTATAAGTTGGTACACAAAGAGAGATTTGATTTTGCATGGTGTCTTTTTGTTGGGATTCTGGATAAAGTTTGTATTTAATGCAGATTTTTAACGGTAAATCGCCTATTTGCTAGTACTAAAAGTTTCACTTTATCTTGTAACGGTGCTAATTAACTACTCCTAGTACGGAGTAGACTTATTTGTCTTTTTATTAGAGTTTAAATACTTATAAAATCGCTAGTTGAATATGTCATTTACATTCACTGATTTACAAAAAACATTTTCTT--------TTTGAAAATATATAAATGGATGTCATTTAACTTGAAATGACGGGATAATCAAGTGATTTGGCACATGTTTACTGAGGAAATATATGTCGTTGATTTCTGAAAGGACATATTTTACCAGTCAGAAGTTTAG----TGACGATATTTGCGTACGAACTACTGTATACAAGTAACCTATTTTAGTTAAGTAACAGTTTGTTGT-ATTAAACTAAACATTCATTAAAGAATTTTAAGTTTGATGTTTAAAATGTTAAAATAAATCTTGTTCTTGTATATTGATAGTGATACTGATTATGTCTAAATTTGGTATTAGGACGAATGGGTGATCTCACGTGTGTTCAAGAAGAG
>Cor_NAMint21234
TGGGTTATGCATGAATATCGTCTTGAAGGAAAATTTGCTTACCATTTTTTGTCCAAAAGCTCAAAGGTAACCTTAAAAATCTTCATCACTTAATGCTATTCTAGGGTTTATACTTTGTAGCATCTATATCTATAAGTTGGTACACAAAGAGAGATTTGATTTTGCATGGTGTCTTTTTGTTGGGATTCTGGATAAAGTTTGTATTTAATGCAGATTTTTAACGGTAAATCGCCTATTTGCTAGTACTAAAAGTTTTACTTTATCTTGTAACAGTGCTAATTAACTACTCGTAGTACGGAGTACACTTATTTATCTTTTTATTAAACTTTAATTACATATAAAATCGTTAGCTAAATATGTCATTTACATTCACTTAGTTACTAAAAACATTTTCTTTTTGGATACTTAAAAATATATAATTGTATGTCATTTAACTTGAAATGACGGGGTAATCAAGTGATTTGGCACATGTTTACTGAGGAAATATATGTCGTTGATTTCTGAAAGGACATCTTTTACCAGTCAGAAGTTTAG----TGACGATATTTGCGTACGAACTACTGTATACAAAAAAACTAAACTAGTTAAGAAACAGTTT----------------ACATTCATTAAAGATTTTTAAGTTTGG---------TGTTTAAATAAATCTTGTTTTTGTGTATTGATAGTGATACTGATTATGTCTAAATTTGGTATTAGGACGAATGGGTGATCTCACGTGTGTTCAAGAAGAG
>Csi_NAMint2_13
TGGGTTATGCATGAATATCGTCTTGAAGGAAAATTTGCTTACCATTTTTTGTCCAAAAGCTCAAAGGTAACCTTAAAAATCTTCATCACTTAATGCTATTCTAGGGTTTATACTTTGTAGCATCTATATCTATAAGTTGGTACACAAAGAGAGATTTGATTTTGCATGGTGTCTTTTTGTTGGGATTCTGGATAAAGTTTGTATTTAATGCTGATTTTTAACGGTAAATCGCCTATTTTCTAGTACTAAAAGTTTTACTTTATCCTGTAACAGTGCTA----------------ACGGAGTAGTCTTATTTGTCTTTTTATTAGAGTTTAAATACTTAT-AAATCGCTAGTTAAATATGTCATTTACATTCACTGATTTACTAAAAACATTTTCTTTTTGGATACC--AAAATATATAAATGTATGTCATTTAACTAGAAATGACGGGATAATCAAGTGATTTGGCACATGTTTACTGAGGAAATATATGTCGTTGATTTCTGAAAGGACATCTTTTACCAGTCAGAAGTTTAG----TGACGATATTTGCGTACGAAATACTGTATACAAGTAACCTATTTTAATAAAGAAACAGTTTGTTTT--TTAAACTAAACGTTCATTGAAGATTTTTGAGTTTGGTGTTTAAAATGTTTAAATAAATCTTGTTCTTGTATATTGATAGTGATACTGATTATGTCTAAATTTGGTATTAGGACGAATGGGTGATCTCACGTGTGTTCAAGAAGAG
>Csi_NAMint2_2
TGGGTTATGCATGAATATCGTCTTGAAGGAAAATTTGCTTACCATTTTTTGTCCAAAAGCTCAAAGGTAACCTTAAAAATCTTCATCACTTAATGCTATTCTAGGGTTTATAGTTTGTAGCATCTATATCTATAAGTTGGTACGCAAAGAGAGATTTGATTTTGCATGGTGTCTTTTTGTTGGGATTCTGGATAAAGTTTGTATTTAATGCAGATTTTTAACGGTAATTCGCCTATTTGCTAGTACTAAAAGTTTTACTTTATCTTGTAACAGTGCTAATTAACTACTCGTAGTACGGAGTACACTTATTTATCTTTTTACTAAACTTTAATTACATATAAAATCGTTAGTTAAATATGTCATTTACATTCACTTTGTTACTAAAAACATTTTCTTTTTAGATACTTGAAAATATATAAATGTATGTCATTTAACTTGAAATGACGCGATAATCAAGTGATTTGGCACATGTTTACTGAAGAAATATATGTCGTTGATTTCTGAAAGGACATCTTTTACCAGTCAGAAGTTTAG----TGACGATATTTGCGTACGAAATACTGTATACAAGTAGCCTATTTTAATTAAGAAACAGTTTGTTTT--TTAAACTAAACGTTCATTGAAGATTTTTAAGTTCGGTGTTTAAAATGTTTAAATAAATCTTGTTCTTGTATATTGATAGTGATACTGATTATGTCTAAATTTGGTATTAGGACGAATGGGTGATCTCACGTGTGTTCAAGAAGAG
>Csi_NAMint2_4
TGGGTTATGCATGAATATCGTCTTGAAGGAAAATTTGCTTACCATTTTTTGTCCAAAAGCTCAAAGGTAACCTTAAAAATCTTCATCACTTAATGCTATTCTAGGGTTTATACTTTGTAGCATCTATATCTATAAGTTGGTACACAAAGAAAGATTTGATTTTGCATGGTGTCTTTTTGTTGGGATTCTGGATAAAGTTTGTATTTAATGCAGATTTTTAACGGTAAATCGCCTATTTTCTAGTACTAGAAGTTTTACTTTATCTTATAACAGTGCTAATTAACT------AGTACGAAGTAGACTTATTTGTCTTTTCATTAAAGTTTTAATACTTATAAAATCGCTACTTAAATATGTCATTTACATTCACCGATTTACTAAAGACATTTTCTTTTTG----------AAAATATAAATGTATGTCATTTAACTTGAAGTGACTGGATAATCAAGTGATTTGGCACATGTTTACTGAGGAAATATATGTCGTTGATTTCTGAAAGGACATATTTTACCAGTCAGAATTTTAG----TGACGATATTTACGTACGAACTGCTGTATACAAGTAACCTATTTTAATTAAGAAACAGTTT----------------ACATTCATTAAAGATTTTTAAGTTTGG---------TGTTTAAATAAGTCTTGTTCTTGTGTATTGATAGTGATACTGATTATGCTTAAATTTGGTATTAGGACGAATGGGTGATCTCACGTGTGTTCAAGAAGAA
>Cna-NAMint2-1
TGGGTTATGCATGAATATCGTCTTGAAGGAAAATTTGCTTACCATTTTTTGTCCAAAAGCTCAAAGGTAACCTTAAAAATCTTCATCACTTAATGCTATTCTAGGGTTTATACTTTGTAGCATCTATGTCTATAAGTTGGTACACAAAGAGAGATTTGATTTTGCATGTTGTCTTTTTGTTGGGATTCTGGATAAAGTTTGTATTTAATGCAAATTTTTAACGGTAAATCGCCTATTTGCTAGTACTAAAAGTTTTACTTTATCTTGTACCAGTGCTAATTAACTACTCCTAGTACGGAGTAGACTTATTTGCCTTTTTATT----------TACTTATAAAATCGCTAGTTAAATATGTCATTTACATTCACTAATTTACTAAAAACATTTTCTTTTTGGATACTTGAAAATATATAAATGTATGTCATTTAACTTGAAATGACGGGATAATCAAGTGATTTGGCACATGTTTACTGAGGAAATATATGTCGTTGATTTCTGAAAGGACATCTTTTACCAGTCAGAAGTTTAG----TGACGATATTTGCGTACGAACTGCTGTATACAAGTAACCTATT-------TAAAACTGTTTGTTTTCATTAAAATAAACATTCATTCAAGATTTTTAAGTTTGGTGTTTAAAATGTTTAAATAAATCTTGTTCTTGTATATTGATAGTGATACTAATTATGTCTAAATTTGGTATTAGGACGAATGGGTGATCGCACGTGTGTTCAAGAAGA-
>Cna-NAMint2-2
TGGGTTATGCATGAATATCGTCTTGAAGGAAAATTTGCTTACCATTTTTTGTCCAAAAGCTCAAAGGTAACCTTAAAAATCTTCATCACTTAATGCTATTCTAGGGTTTATACTTTGTAGCATCTATATCTATAAGTTGGTACACAAAGAAAGATTTGATTTTGCATGGTGTCTTTTTGTTGGGATTCTGGATAAAGTTTGTATTTAATGCAGATTTTTAACGGTAAATCGCCTATTTGCTAGTACTAAAAGTTTTACTTTATCTTGTACCAGTGCTAATTAACT------AGTACGGAGTAGACTTATTTGCCTTTTTATT----------TACTTGTAAAATCGCTAGTTAAATATGTCATTGACATTCACTAATTTACTAAAAACATTTTCTTTTTGGATACTTGAAAATATATAAATGTATGTCATTTAACTTGAAATGACGGGATAATCAAGTGATTTGGCACATGTTTACTGAGGAAATATATGTCGTTGATTTCTGAAAGGACATAGTTTACCAGTCAGAAGTTTAG----TGACGATATTTACGTACGAAATACTGTATACAAGTAACCTATTTAAGTTAAGAAACAGTTTATTTT--TTAAACTAAACATTCATTGAAGATTTTTAAGTTTGGTGTTTAAAATGTTTAATTAAATCTTGTTCTTGTATATTGATAGTGATACTGATTATGTCTAAATTTGGTATTAGGACGAATGGGTGATCTCACGTGTGTTCAAGAAGAG
>Cna-NAMint2-34
TGGGTTATGCATGAATATCGTCTTGAAGGAAAATTTGGTTACCATTTTTTGTCCAAAAGCTCAAAGGTAACCTTAAAAATCTTCATCACTTAATGCTATTCTAGGGTTTATACTTTGTAGCATCTACATCTATAAGTTGGTACACAAAGAGAGATTTGATTTTGCATGGTGTCTTTTTGTTGGGATTCTGGATAAAGTTTGTATTTAATGCAGATTTTTAACGGTAATTCGCCTATTTGCTAGTACTAAAAGTTTTACTTTATCTTGTAACAGTGCTAATTAACTACTCGTAGTACGGAGTAGACTTATTTGTCTTTTTATTAAAG--TAATTACTTATAAAATCGTTAGTTAAATATGTCATTTACATTCACTTTGTTACTAAAAACATTTTCTTTTTGGATACTTAAAAATATATAAATGTATGTCATTTAACTTGAAATGACGCGATAATCAAGTGATTTGGCACATGTTTACTGAAGAAATATATGTCGTTGATTTCTGAAAGGACATCTTTTACCAGTCAGAAGTTTAG----TGACGATATTTGCGTACGAACTACTGTGTACAAGTAACCTATTTAAGTTAAGAAACAGTTT----------------ACATTCAATAAAGATTTTTAAGTTTGGTGTTTAAAATGTTTAAATAAATCTTGTGCTTGTATATTGATAGTGATACTGATTATATCTAAATTTGGTATTAGGACGAATGGGTGATCTCACGTGTGTTCAAGAAGAG
>Car_NAMint2-12
TGGGTTATGCATGAATATCGTCTTGAAGGAAAATTTGCTTACCATTTTTTGTCCAAAAGCTCAAAGGTAACCTTAAAAATCTTCATCACTTAATGCTATTCTAGGGTTTATACTTTGTAGCATCTATGTCTATAAGTTGGTACACAAAGAGAGATTTGATTTTGCATGGTGTCTTTTTGTTGGGATTCTGGATAAAGTTTGTATTTAATGCAGATTTTTAACGGTAAATCGCCTATTTGCTAGTACTAAAAGTTTTACTTTATCTTGTACCAGTGCTAATTAACT------AGTACGGAGTAGACTTATTTGCCTTTTTATT----------TACTTATAAAATCGCTAGTTAAATATGTCATTTACATTCACTAATTTACTAAAAACATTTTCTTTTTGGATACTTAAAAATATATAAATGTATGTCATTTAACTTGAAATGACGCGATAATCAAGTGATTTGGCACATGTTTACTGAGAAAATATATGTCGTTGATTTCTGAAAGGACATCTTTTACCAGTCAGAAGTTTAG----TGACGATATTTGCGTACGAAATACTGTATACAAGTAACCTATTTTAGTTAAGAAAAAGTTTGTTTT--TTAAACTAAACGTTCATTGAAGATTTTTAAGTTTGGTGTTAAAAATGTTTAAATAAATCTTGTTCTTGTATATTGATAGTGATACTGATTATGTCTAAATTTGGTATTAGGACGAATGGGTGATCTCACGTGTGTTCAAGAAGAG
>Cc_NAMint2_12
TGGGTTATGCATGAATATCGTCTTGAAGGAAAATTTGCTTACCATTTTTTGTCCAAAAGCTCAAAGGTAACCTTAAAAATCTTCATCACTTAATGCTATTCTAGGGGTTATAGTTTGTAGCATCTATGTCTATAAGTTGGTACACAAAGAGAGATTTGATTTTGCATGGTGTCTTTTTGTTGGGATTCTGGATAAAGTTTGAATTTAATGCAGATATTTAACGGTAATTCGCCTATTTGCTAGTACTAAAAGTTTTACTTTATCTTGTAACAGTGCTAATAAACTACTCGTAGTACGGAGTACACTTATTTATCTTTTTATTAAACTTTAATTACATATAAAATCGTTAGTTAAATATGTCATTTACATTCACTTTGTTACTAAAAACATTTTCTTTTTAGATACTTGAAAATATATAAATGTATGTCATTTAACTTGAAATGACGCGATAATCAAGTGAATTGGCACATGTTTACTGAAGAAATATATGTCGTTGATTTCTGAAAGGACATCTTTTACCAGTCAGAAGTTTAG----TGACGATATTTGCGTACGAAATACTGTATACAAGTAACCTATTTTAGTTAAGAAACAGTTTGTTTT--TTAAACTAAACGTTCATTGAAGATTTTTAAGATCGGTGTTTAAAATGTTTAATTAAACCTTGTTCTTGTATATTGATAGTGATACTGATTATGTCTAAATTTGGTATTAGGACGAATGGGTGATCTCACGTGTGTTCAAGAAGAG
>Cma_NAMint2_12
TGGGTTATGCATGAATATCGTCTTGAAGGAAAATTTGCTTACCATTTTTTGTCCAAAAGCTCAAAGGTAACCTTAAAATTCTTCATCACTTAATGCTATTCTAGGGTTTATAGTTTGTAGCATCTATATCTATAAGTTGGTAAACAAAGAGAGATTTGATTTTGCATGGTGTCTTTTTGTTGGGATTCTGGATAAAGTTTGTATTTAATGCAGATTTTTAACGGTAAATCGCCTATTTGCTAGTACTAAAAGTTTTACTTTATCTTGTAACAGTGCTAATTAACTACTCGTAGTACGGGGTAGACTTATTTGTCTTTTTATTAGAGTTTAAATACTTATAAAATCGCTAGTTAAATAAGTCATTTACATTCACTGATTTACTAAAAACATTTTCTTTTAGGATACTTGGAAATATATAAATGTATGTAACTTAACTTGAAATGACGGGATAATCAAGTGATTTGGCACATGTTTACTGAGGAAATATATGTCGTTGATTTCTGAAAGGACATATTTTACCAGTCAGAAGTTTAG----TGACGATATTTACGTACAAAATACTGTATACAAGAAACCTATTTAAGTTAAGAAACAGTTTGCTTT--TTAAACTAAACATTCATTGAAGATT----------------AAAATGTTTAAATAAATCTTGTTCTTGTATACTGATAGTGATACTGATTATGTCTAAATTTGGTATTAAGACAAATGGGTGATCTCACGTGTGTTCAAGAAGAG
>Cma_NAMint2_3
TGGGTTATGCATGAATATCGTCTTGAAGGAAAATTTGCTTACCATTTTTTGTCCAAAAGCTCAAAGGTAACCTTAAAAATCTTCATCACTTAATGCTATTCTAGGGTTTGTAGTTTGTAGCATCTATATCTATAAGTTGGTACACAAAGAGAGATTTAATTTTGCATGGTGTCTTTTTGTTGGGATTCTGGATAAAGTTTGTATTTAATGCAGATTTTTAACGGTAAATCGCCTATTTGCTAGTACTAAAAGTTTTACTTTATCTTGTACCAGTGCTAATTAA------CTAGTACGGAGTAGACTTATTTGCCTTTTTATT----------TACTTATAAAATCGCTAGTTAAATATGTCATTTACATTCACTAATTTACTAAAACCATTTTCTTTTTGGATACTTGAAAATATATAAATGTATGTCATTTAACTTGAAATGACGGGATAATCAAGTGATTTGGCACATGTTTACTGAGGAAATATATGTCGTTGATTTCTGAAAGGACATCTTTTACCAGTCAGAAGTTTAG----TGACGATATTTGCGTACGAACTGCTGTATACAAGTAATCTAT---ATTTAAGAAACTGTTTGTTTTCATTAAAATAAACATTCATTCAAGATTTTTGAGTTTGGTGTTTAAAATGTTTAAATAAATCTTGTTCTTGTATATTGATAGTGATACTGATAATGTCTAAATTTGGTATTAGGACGAATGGGTGATCTCACGTGTGTTCAAGAAGAG
>CzSK-NAMint21234
TGGGTTATGCATGAATATCGTCTTGAAGGAAAATTTGCTTACCATTTTTTGTCCAAAAGCTCAAAGGTAACCTTAAAAATCTTCATCACTTAATGCTATTCTAGGGTTTATACTTTGTAGCATCTATATCTATAAGTTGGTACACAAAGAGAGATTTGATTTTGCATGGTGTCTTTTTGTTGGGATTCTGGATAAAGTTTGTATTTAATGCAGATTTTTAACGGTAAATCGCCTATTTGCTAGTACTAAAAGTTTTACTTTATCTTGTAACAGTGCTAATTAACTACTCGTAGTACGGAGTACACTTATTTATCTTTTTATTAAACTTTAATTACATATAAAATCGTTAGCTAAATATGTCATTTACATTCACTTAGTTACTAAAAACATTTTCTTTTTGGATACTTAAAAATATATAATTGTATGTCATTTAACTTGAAATGACGGGATAATCAAGTGATTTGGCACATGTTTACTGAGGAAATATATGTCGTTGATTTCTGAAAGGACATCTTTTACCAGTCAGAAGTTTAG----TGACGATATTTGCGTACGAACTACTGTATACAAAAAAACTAAACTAGTTAAGAAACAGTTT----------------ACATTCATTAAAGATTTTTAAGTTTGG---------TGTTTAAATAAATCTTGTTTTTGTGTATTGATAGTGATACTGATTATGTCTAAATTTGGTATTAGGACGAATGGGTGATCTCACGTGTGTTCAAGAAGAG
>CzBT_NAMint2_L1
TGGGTTATGCATGAATATCGTCTTGAAGGAAAATTTGCTTACCATTTTTTGTCCAAAAGCTCAAAGGTAACCTTAAAAATCTTCATCACTTAATGCTATTCTAGGGTTTATAGTTTGTAGCATCTATATCTATAAGTTGGTACACAAAGAGAGATTTGATTTTGCATGGTGTCTTTTTGTTGGGATTCTGGATAAAGTTTGTATTTAATGCAGATTTTTAACGGTAAATCACCTATTTGCTAGTACTAAAAGTTTTACTTTATCTTGTAACAGTGCTAATTAACTACTCGTAGTACGGAGTAGACTTATTTGTCTTTTTATTAGAGTTTAAATACTTATAAAATCGTTAGTTAAATATGTCATTTACATTCACTGATTTACTAAAATCATTTTCTTTTTGGATACTTAAAAATATATTAATGTATGTAATTTAACTTGAAATGACGGGATAATCAAGTGATTTGGCACATGTTTACTGAGGAAATATATGTCGTTGATTTCTGAAAGGACATCTTTTGCCAGTCAGAAGTTTAG----TGACGATATTTGCGTACGAACTGCTGTATACAAGTAACCTATTTTAATTAAGAAACAGTTTATTGT--TTTAAAATAAAATGGATTAATAATT-TTAAGTTCGGTGTTTAAAAAGTTTAAATAAATCTTGTTATTGTGTATTGATAGTGATACTGATTATGTCTAAATTTGGTATTAGGACGAATGGGTGATCTCACGTGTGTTCAAGAAGAG
>CzBT_NAMint2_L24
TGGGTTATGCATGAATATCGTCTTGAAGGAAAATTTGCTTACCATTTTTTGTCCAAAAGCTCAAAGGTAACCTTAAAAATCTTCATCACTTAATGCTATTCTAGGGTTTATAGTTTGTAGCATCTATATCTATAAGTTGGTACACAAAGAGAGATTTGATTTTGCATGGTGTCTTTTGGTTGGGATTCTGGATAAAGTTTGTATTTAATGCAGATTTTTAACGGTAAATCACCTATTTGCTAGTACTAAAAGTTTTACTTTATCTTGTAACAGTGCTAATTAACTACTCGTAGTACGGAGTAGACTTATTTGTCTTTTTATTAGAGTTTAAATACTTATAAAATCGTTAGTTAAATATGTCATTTACATTCACTGATTTACTAAAATCATTTTCTTTTTGGATACTTGAATATATATAAATGTATGTAATTTAACTTGAAATGACGGGATAATCAAGTGATTTGGCACATGTTTACTGAGGAAATATATGTCGTTGATTTCTGACAGGACATCTTTTGCCAGTCAGAAGTTTAG----TGACGATATTTGCGTACGAACTGCTGTATACATGTAACCTATTTTAATTAAGAAACAGTTTATTGT--TTTAAAATAAAATGGATTAATAATT-TTAAGTTCGGTGTTTAAAAAGTTTAAATAAATCTTGTTCTTGTGTATTGATAGTGATACTGATAATGTCTAAATTTGGTATTAGGACGAATGGGTGATCTCACGTGTGTTCAAGAAGAG
>CzBT_NAMint2_S1
TGGGTTATGCATGAATATCGTCTTGAAGGAAAATTTGCTTACCATTTTTTGTCCAAAAGCTCAAAGGTAACCTTAAAAATCTTCATCACTTAATGCTATTCTAGGGTTTATACTTTGTAGCATCTATATCTATAAGTTGGTACACAAAGAGAGATTTGATTTTGCATGGTGTCTTTTTGTTGGGATTCTGGATAAAGTTTGTATTTAATGCAGATTTTTAACGGTAAATCGCCTATTTGCTAGTACTAAAAGTTTTACTTTATCTTGTAACAGTGCTAATTAACTACTCGTAGTACGGAGTACACTTATTTATCTTTTTATTAAACTTTAGTTACATATAAAATCGTTAGTTAAATGTGTCATTTACATTCACTTAGTTACTAAAAACATTTTCTTTGTGGATACTTAAATATATATAATTGTATGTCATTTAACTTGAAATGACGGGATAATCAAGTGATTTGGCACATGTTTACTGAGGAAATATATGTCGTTGATTTCTGAAAGGACATCTATTACCAGTCAGAAGTTTAG----TGACGATATTTGCGTACGAACTACTGTGTACAAGTAACCTATTTTAGTTAAGAAACAGTTTGTTGTCATCAAAATGAACATTCATTGAAGATTTTTAAGTTTGGTGTTTAAAATGTGTAAATAAATCTTGTTCTTGTATTTTGATAGTGATACTGATTATCTCTAAATTTGGTATTAGGACGAATGGGTGATCTCACGTGTGTTCAAGAAGAG
>CzBT_NAMint2_S34
TGGGTTATGCATGAATATCGTCTTGAAGGAAAATTTGCTTACCATTTTTTGTCCAAAAGCTCAAAGGTAACCTTAAAAATCTTCATCACTTAATGCTATTCTAGGGTTTATAGTTTGTAGCATCTATATCTATAAGTTGGTACACAAAGAGAGATTTGATTTTGCATGGTGTCTTTTTGTTGGGATTCTGGATAAAGTTTGTATTTAATGCAGATTTTTAACGGTAAATCGCCTATTTGCTAGTACTAAAAGTTTTACTTTATCTTGTATCAGTGCTAATTAA------CTAGTACGGAGTAGACTTATTTGCCTTTTTATT----------TACTTATAAAATCGCTAGTTAAATATGTCATTTACATTCACTAATTTACTAAAATCATTTTCTTTTTGGATACTTGAAAATATATAAATGTATGTCATTTAACTTGAAATGACGGGATAATCAAGTGATTTGGCACATGTTTACTGAGGAAATATATGTCGTTGATTACTGAAAGGACATCTTTTACCAGTCAGAAGTTTAG----TGACGATATTTGCGTACGAATTACTGTATACAAGTAACCTATTTAACTTAAGAAACAGTTTGTTGT-ATTAAAATAAACATTCATTAAAGATTTTTGAGTTTGGTGTTTAAAATGTTTAAATAAATCTTGTTCTTGTATATTGACAGTGATACTGATTATGTCTAAATTTGGTATTAGGACGAATGGGTGATCTCACGTGTGTTCAAGAAGAG
>Act_NAMint2_1
TGGGTTATGCATGAATATCGTCTTGAAGGAAAATTTGCTTACCATTTTTTGTCCAAAAGCTCAAAGGTAACCTTAAAAATCTTCATCACTTAATGCTATTCTAGGGTTTATAGTTTGTAGCATCTATATCTATAAGTTGGTACACAAAGAGAGATTTGATTTTGCATGGTGTCTTTTTGTTGGGATTCTGGATAAAGTTTGTATTTAATGCAGATTTTTAACGGTAAATCACCTATTTGCTAGTACTAAAAGTTTTACTTTATCTTGTAACAGTGCTAATTAACTACTCGTAGTACGGAGTAGACTTATTTGTCTTTTTATTAGAGTTTAAATACTTATAAAATCGTTAGTTAAATATGTCATTTACATTCACTGATTTACTAAAATCATTTTCTTTTTGGATACTTGAAAATATATAAATGTATGTAATTTAACTTGAAATGACGGGATAATCAAGTGATTTGGCACATGTTTACTGAGGAAATATATGTCGTTGATTTCTGAAAGGACATCTTTTGCCAGTCAGAAGTTTAG----TGACGATATTTGCGTACGAACTGCTGTATACAAGTAACCTATTTTTGTTAAG-AACAGTTTATTGT--TTTAAAATAAAATGGATTAATAATT-TTAAGTTCGGTGTTTAAAAAGTTTAAATAAATCTTGTTCTTGTGTATTGATAGTGATACTGATTATGTCTAAATTTGGTATTAGGACGAATGGGTGATCTCACGTGTGTTCAAGAAGA-
>Act_NAMint2_234
TGGGTTATGCATGAATATCGTCTTGAAGGAAAATTTGCTTACCATTTTTTGTCCAAAAGCTCAAAGGTAACCTTAAAAATCTTCATCACTTAATGCTATTCTAGGGTTTATACTTTGTAGCATCTATATCTATAAGTTGGTACACAAAGAGAGATTTGATTTTGCATGGTGTCTTTTTGTTGGGATTCTGAATAAAGTTTGTATTTAATGCAGATTTTTAACGGTAAATCGCCTATTTGCTAGTACTAAATTTTTTACTTTATCTTGTAACAGTTCTAATTAA------CTAGTACGGAGTACACTTATTTGTCTTTTTATTTGAGCTTAAATACTTATAAAATCGCTAGTT-AGTATGTCATTTACCTTCACTGATTTATTAAA-----------------------------------TGTATGTCATTTAACTTGAAATGACGGGATAATCAAGTGATTTGGCACATGTTTACTGAGGAAATATATGTCGTTGATTTCTGAAAGGACATGTTTTACCAGTCAGAAGTTTGGTGCATGACGATATTTGCGTACGAACTACTGTATACAAGTAACCTATTTTAGTTAAGAAACAGTCC----------------ACATTCATTAAAGATTTTTAAGTTTGG---------TATTTAAATAAATCTTGTTCTTGTGTATTGATAGTGATACTGATTATGTCTAAATTTGGTATTAGGACGAATGGGTGATCTCACGTGTGTTCAAGAAGA-
>Act_NAMint2_678
TGGGTTATGCATGAATATCGTCTTGAAGGAAAATTTGCTTACCATTTTTTGTCCAAAAGCTCAAAGGTAACCTTAAAAATCTTCATCACTTAATGCTATTCTAGGGTTTATACTTTGTAGCATCTATGTCTATAAGTTGGTACACAAAGAGAGATTTGATTTTGCATGGTGTCTTTTTGTTGGGATTCTGGATAAAGTTTGTATTTAATGCAGATTTTTAACGGTAAATCGCCTATTTGCTAGTACTAAAAGTTTTGCTTTACTTTGTAACAGTGCTAATTAACTACTCGCAGTACGGAGTACACATAT----CTTTTTATTAAACTTTAATTACATATAAAATCGTTAGTTAAATATGTCATTTACATTCACTTAGTTACTAAAAACATTTTCTTTTTGGATACTTAAAAATATATAAATGTATGTCATTTAACTTGAAATGACGGGATAATCAAGTGATTTGGCACATGTTTACTGAGGAAATATATGTCGTTGATTTCTGAAAGGACATCTTTTACCAGTCAGAAGTTTAG----TGACGATATTTGCGTACGAACTACTGTATACAAGTAACCTATTTTAGTTAAGAAACAGTTT----------------ACATTCATTAAAGATTTTTAAGTTTGG---------TGTTGAAATAAATCTTGTTCTTGTG--TTGATAGTGATACTGATAATGTCTAAATTTGGTATTAGGACGAATGGGTGATCTCACGTGTGTTCAAGAAGA-
>Cye_NAMint2234
TGGGTTATGCATGAATATCGTCTTGAAGGAAAATTTGCTTACCATTTTTTGACCAAAAGCTCAAAGGTAACCTTAAAAATCTTCATCACTTAATGCTATTCTAGGGTTTATACTTTGTAGCATCTATATCTATAAGTTGGTACACAAAGAGAGATTTGATTTTGCATGGTGTCTTTTTGTTGGGATTCTGGATAAAGTTTGTATTTAATGCAGATTTTTAACGGTAAATCGCCTATTTGCTAGTACTAAAAGTTTTACTTTATCTTGTACCAGTGCTAATTAACT------AGTACGGAGTAGACTTATTTGCCTTTTTATT----------TACTTGTAAAATCGCTAGTTAAATATGTCATTTACATTCACTAATTTACTAAAAACATTTTCTTTTTGGATACTTGAAAATATATAAATGTATGTCATTTAACTTGAAATGACGGGATAATCAAGTGATTTGGCACATGTTTACTGAGGAAATATATGTCGTTGATTTCTGAAAGGACATAGTTTACCAGTCAGAAGTTTAG----TGACGATATTTACGTACGAAATACTGTATACAAGTAACCTACTCTAGTTAAGAAACAGTTTGTTTT--TTAAACTAAACATTCATTGAAGATTTTTAAGTTTGGTGTTTAAAATGTTTAATTAAATCTTGTTCTTGTATATTGATAGTGATACTGATTATGTCTAAATTTGGTATTAGGACGAATGGGTGATCGCACGTGTGTTCAAGAAGAG
>Con_NAMint2_1
TGGGTTATGCATGAATATCGTCTTGAAGGAAAATTTGCTTACCATTTTTTGTCCAAAAGCTCAAAGGTAACCTTAAAAATCTTCATCACTTAATGCTATTCTAGGGTTTATACTTTGTAGCATCTATGTCTATAAGTTGGTACACAAAGAGAGATTTGATTTTGCATGGTGTCTTTTTGTTGGGATTCTGGATAAAGTTTGTATTTAATGCAGATTTTTAACGGTAATTCGCCTATTTGCTAGTACTAAAAGTTTTACTTTATCTTGTAACAGTGCTAATTAACTACTCGTAGTACGGAGTACACTTATTTATCTTTTTATTAAACTTTAATTACATATAAAATCGTTAGTTAAATATGTCATTTACATTCACTTTGTTACTAAAAACATTTTCTTTTTAGATACTTGAAAATATATAAATGTACGTCATTTAACTTGAAATGACGCGATAATCAAGTGATTTGTCACATGTTTACTGAAGAAATATATGTCGTTGATTTCTGAAAGGACATCTTTTACCAGTCAGAAGTTTAG----TGACGATATTTGCGTACGAAATACTGTATACAGGTATCCTATTTTAATTAAGAAACAGTTTGTTTT--TTAAACTAAACGTTCATTGAAGATTTTTAAGTTCGGTGTTTAAAATGTTTAAATAAATCTTGTTCTTGTATATTGATAGTGATACTGATTATGTCTAAATTTGGTATTAGGACGAATGGGTGATCTCACGTGTGTTCAAGAAGAG
>Con_NAMint2_2
TGGGTTATGCATGAATATCGTCTTGAAGGTAAATTTGCTTACCATTTTTTGTCCAAAAGCTCAAAGGTAACCTTAAAAATCTTCATCACTTAATGCTATTCTAGGGTTTATACTTTGTAGCATCTATGTCTATAAGTTGGTACACAAAGAGAGATTTGATTTTGCATGGTGTCTTTTTGTTGGGATTCTGGATAAAGTTTGTATTTAATGCAGATTTTTAACGGTAATTCGCCTATTTGCTAGTACTAAAAGTTTTACTTTATCTTGTAACAGTGCTAATTAACTACTCGTAGTACGGAGTACACTTATTTATCTTTTTATTAAACTTTAATTACATATAAAATCGTTAGTTAAATATGTCATTTACATTCACTTTGTTACTAAAAACATTTTCTTTTTAGATACTTGAAAATATATAAATGTACGTCATTTAACTTGAAATGACGCGATAATCAAGTGATTTGTCACATGTTTACTGAAGAAATATATGTCGTTGATTTCTGAAAGGACATCTTTTACCAGTCAGAAGTTTAG----TGACGATATTTGCGTACGAAATACTGTATACAGGTATCCTATTTTAATTAAGAAACAGTTTGTTTT--TTAAACTAAACGTTCATTGAAGATTTTTAAGTTCGGTGTTTAAAATGTTTAAATAAATCTTGTTCTTGTATATTGATAGTGATACTGATTATGTCTAAATTTGGTATTAGGACGAATGGGTGATCTCACGTGTGTTCAAGAAGAG
>Con_NAMint2_3
TGGGTTATGCATGAATATCGTCTTGAAGGAAAATTTGCTTACCATTTTTTGTCCAAAAGCTCAAAGGTAACCTTAAAAATCTTCATCACTTAATGCTATTCTAGGGTTTATAGTTTGTAGCATCTATATCTATAAGTTGGTACACAAAGAGAGATTTGATTTTGCATGGTGTCTTTTTGTTGGGATTCTGGATAAAGTTTGTATTTAATGCAGATTTTTAACGGTAAATCGCCTATTTGCTAGTACTAAAAGTTTTACTTTATCTTGTACCAGTGCTAATTAACT------AGTACGGAGTAGACTTATTTGCCTTTTTATT----------TACTTGTAAAATCGCTAGTTAAATATGTCATTTACATTCACTAATTTACTAAAAACATTTTCTTTTTGGATACTTAAAAATATATAAATGTATGTCATTTAACTTAAAATGACGGGATAATCAAGTAACTTGGCACATGTTTACTGAGGAAATATATGTCGTTGATTTCTGAAAGGACATCTTTTACCAGTCAGAAGTTTAG----TGACGATATTTGCGTACGAATTACTCTATACAAGTAACCTCTTTTAATTAAGAAACAGTTTGTT----------------TTCATCAAAGATTTTTAACTTTGGTGTTTAAAATGTTTAAAGAAATCTTGTTCTTGTATATTGATAGTGATACTGATTATGTCCAAATTTGGTATTAGGACGAATGGGTGATCTCACGTGTGTTCAAGAAGAG
>Con_NAMint2_4
TGGGTTATGCATGAATCTCGTCTTGAAGGAAAATTTGCTTACCATTTTTTGTCCAAAAGCTCAAAGGTAACCTTAAAAATCTTCATCACTTAATGCTATTCTAGGGTTTATACTTTGTAGCATCTATATCTATAAGTTGGTACACAAAGAGAGATTTGATTTTGCATGGTGTCTTTTTGTTGGGATTCTGGATAAAGTTTGTATTTAATGCAGATTTTTAACGGTAGATCGCTTATTTGCTAGTACTAAAAGTTTTACTTTATCTTGTAACAGTCCTAATTAACT------AGTACGGAGTAAACTTATTTGTCTTTTTATT----------TACTTATAAAATTGCTAGTTAAATATGTCATTTACATTCACTGATT---TAAAAACATTTTCTCTTTGGATACTAAAAAATATATAAATGTATGTCATTTAACTTGAAATGACGGGATAATCAAGTGATTTGGCACATGTTTACTGAGGAAATATATGTCGTTGATTTCTGAAAGGACATGTTTTACCAGTCAGAAGTTTGGTGCATGACGATATTTGCGTACGAACTACTGTATA----TATACTATTTTAGTTAAGAAACAGTTTGTT----------------TTCATTAAAGATTTTTAAGTTTGGTGTTTAAAATGTTTAAATAAATCTTGTTCTTGTGTATTGATAGTGATACTGATTATGTCCAAATTTGGTATTAGGACGAATGGGTGATCTCACGTGTGTTCAAGAAGAG
>Cmk_NAMint2_235678
TGGGTTATGCATGAATATCGTCTTGAAGGAAAATTTGCTTACCATTTTTTGTCCAAAAGCTCAAAGGTAACCTTAAAAATCTTCATCACTTAATGCTATTCTAGGGTTTATACTTTGTAGCATCTATATCTATAAGTTGGTACACAAAGAAAGATTTGATTTTGCATGGTGTCTTTTTATTGGGATTCTGGATAAAGTTGGTATTTAATGCAGATTTTTAACGGTAAATCGCCTATTTGCTAGTACTAAAAGTTTTACTTTATCTTGTAACAGTGCTAATTAACTACTCGTAGTACGGAGTAGACTTATTTATCTTTTTATTAAACTTTAATTACATATAAAATCGTTAGTTAAGTATGTCATTTACATTCACTTAGTTACTAAAAACATTTTCTTTTTGGATACTTAAAAATATATAAATGTATGTCATTTAACTTGAAATGACGGGATAATCAAGTGATTTGGCACATGTTTACTGAGGAAATATATGTCGTTGATTTCTGAAAGGACATCTCTTACCAGTCACAAGTTTAG----TGACGATATTTGCGTACGAATTACTGTATACAAGTAACCTATTTTAGTTAAGAAACAGTTTGTT----------------TTAATTAAAGATTTTTAAGTTTGGTGTTTAAAATGTTTAAATAAATCTTGTTCTTGTATATTGATAGTGATACTGATTATGTCCAAACTTGGTATTAGGACGAATGGGTGATCTCACGTGTGTTCAAGAAGA-
>Coc_NAMint2_L1S23
TGGGTTATGCATGAATATCGTCTTGAAGGAAAATTTGCTTACCATTTTTTATCCAAAAGCTCAAAGGTAACCTTAAAAATCTTCATCACTTAATGCTATTCTAGGGTTTATACTTTGTAGCATCTATATCTATAAGTTGGTACACAAAGAAAGATTTGATTTTGCATGGTGTCTTTTTGTTGGGATTGTGGATAAAGTTTGTATTTAATGCAGATTTTTAACGGTAAATCGCCTATTTTCTAGTACTAAAAGTTTTACTTTATCTTGTAACAGTTCTAATTAACT------AGTACGGAGTAAACTTATTTGTCTTTTTATT----------TACTTATAAAATCGCTAGTTAAATATGTCATTTACATTCACTGATT---TAAAAACATTTTCTCTTTGGATACTAAAAAATATATAAATGTATGTCATTTAACTTGAAATGACGGGATAATCAAGTGATTTGGCACATGTTTACTGAGGAAATATATGTCGTTGATTTCTGAAAGGACATGTGTTACCAGTCAGAAGTTTGGTGCATGACGATATTTGCGTACGAACTACTGTATACAAGTAACCTATTTTAGTTAAGAAACAGTTTGTT----------------TTCATTAAAGATTTTTAAGTTTGGTGTTTAAAATGTTTAAATAAATTTTGTTCTTGTGTATTGATAGTGATACTGATTATGTCTAAATTTGGTATTAGGACGAATGGGTGATCTCACGTGTGTTCAAGAAGAG
>Coc_NAMint2_L23
TGGGTTATGCATGAATATCGTCTTGAAGGAAAATTTGCTTACCATTATTTGTCCAAAAGCTCAAAGGTAACCTTAAAAATCTTCATCACTTAATGCTATTCTAGGGTTTATACTTTGTAGCATCTATATCTATAAGTTGGTACACAAAGAAAGATTTGATTTTGCATGGTGTCTTTTTGTTGGGATTCTGGATAAAGTTTGTATTTAATGCAGATTTTTAACGGTAAATCGCCTATTTGCTAGTACTAAAAGTTTTACTTTATCTTGTAACAGTGCTAATTAACTACTCGTAGTACGGAGTACACTTATTTATCTTTTTATTAAACTTTAATTACATATAAAATCGTTAGTTAAATATGTCAGTTACATTCACTTAGTTACTAAAAACATTTTCTTTATGGATACTTAAAAATATATAAATTTATGTCATTTAACTTTAAATGACGGGATAATCAAGTGATTTGGCACATGTTTACTGAGGAAATATATGTCGTTGATTTCTGAAAGGACATCTTTTACCAGTCAGTAGTTTAG----TGACGATATTTGCGTACGAACTACTGTATACAAGTAACCTATTATAGTTAAGTAACAGTTT----------------ACATTCATTAAATATTTTTAAGTTTGG---------TGTTTAAATAAATCTTGTTCTTGTGTATTGATAGTGATACTGATTATGTCTAAATTTGGTATTAGGACGAATGGGTGATCTCACGTGTGTTCAAGAAGAG
>Coc_NAMint2_S14
TGGGTTATGCATGAATATCGTCTTGAAGGAAAATTTGCTTACCATTTTTTGTCCAAAAGCTCAAAGGTAACCTTAAAAATCTCCATCACTTAATGCTATTCTAGGGTTTATACTTTGTAGCATCTATATCTATAAGTTGGTACACAAAGAAAGATTTGATTTTGCATGGTGTCTTTTTGTTGGGATTGTGGATAAAGTTTGTATTTAATGCAGATTTTTAACGGTAAATCGCCTATTTTCTAGTACCAAAAGTTTTACTTTATCTTGTAACAGTTCTAATTAACTAC----AGTACGGAGTAAACTTATTTGTCTTTTTATT----------TACTTATAAAATCGCTAGTTAAATATGTCATTTACATTCACTGATT---TAAAAACATTTTCTCTTTGGATACTAAAAAATATATAAATGTATGTCATTTAACTTGAAATGACGGGATAATCAAGTGATTTGGCACATGTTTACTGAGGAAATTTATGTCGTTGATTTCTGAAAGGACATGTTTTACCAGTCAGAAGTTTGGTGCATGACGATATTTGCGTACGAACTACTGTATACAAGTAACCTATTTTAGTTAAGAAACAGTTTGTT----------------TTCATTAAAGATTTTTAAGTTTGGTGTTTAAAATGTTTAAATAAATCTTGTTCTTGTGTATTGATAGTGATACTGATTATGTCTAAATTTGGTATTAGGACGAATGGGTGATCTCACGTGTGTTCAAGAAGAG
>Cyo_NAMint2_2358
TGGGTTATGCATGAATATCGTCTTGAAGGAAAATTTGCTTACCATTTTTTGTCCAAAAGCTCAAAGGTAACCTTAAAAATCTTCATCACTTAATGCTATTCTAGGGTTTATACTTTGTAGCATCTATATCTATAAGTTGGTACACAAAGAAAGATTTGATTTTGCATGGTGTCTTTTTATTGGGATTCTGGATAAAGTTGGTATTTAATGCAGATTTTTAACGGTAAATCGCCTATTTGCTAGTACTAAAAGTTT-ACTTTATCTTGTAACAGTGCTAATTAACTACTCGTAGTACGGAGTAGACTTATTTATCTTTTTATTAAACTTTAATTACATATAAAATCGTTAGTTAAGTATGTCATTTACATTCACTTAGTTACTAAAAACATTTTCTTTTTGGATACTTAAAAATATATAAATGTATGTCATTTAACTTGAAATGACGGGATAATCAAGTGATTTGGCACATGTTTACTGAGGAAATATATGTCGTTGATTTCTGAAAGGACATCTCTTACCAGTCACAAGTTTAG----TGACGATATTTGCGTACGAATTACTGTATACAAGTAACCTATTTTAGTTAAGAAACAGTTTGTT----------------TTCATTAAAGATTTTTAAGTTTGGTGTTTAAAATGTTTAAATAAATCTTGTTCTTGTATATTGATAGTGATACTGATTATGTCCAAACTTGGTATTAGGACGAATGGGTGATCTCACGTGTGTTCAAGAAGA-
>Cyo_NAMint2_67
TGGGTTATGCATGAATATCGTCTTGAAGGAAAATTTGCTTACCATTTTTTGTCCAAAAGCTCAAAGGTAACCTTAAAAATCTTCATCACTTAATGCTATTCTAGGGTTTATACTTTGTAGCATCTATATCTATAAGTTGGTACACAAAGAAAGATTTGATTTTGCATGGTGTCTTTTTGTTGGGATTCTGGATAAAGTTTGTATTTAATGCAGATTTTTAACGGTAAATCGCCTATTTGCTAGTACTAAATTTTTTACTTTATCTTGTAACAGTT------------------TACGGAGTACACTTATTTGTCTTTTTATTTGAGCTTAAATACTTATAAAATCGCTGGTT-AGTATGTCATTTACATTCACTGATTTATTAAAAACATTTTCTT---------------------AAATGTATGTCATTTAACTTGAAATGACGGGATAATCAAGTGATTTGGCACATGTTTACTGAGGAAATATATGTCGTTGATTTCTGAAAGGACATGTTTTACCAGTCAGAAGTTTGGTGCATGACGATATTTGCGTACGAACTACTGTATACAAGTAACCTATTTTAGTTAAGAAACAGTTC----------------ACATTCATTAAAGATTTTTAAGTTTGG---------TGTTTAAATAAATCTTGTTCTTGTGTATTGATAGTGATACTGATTATGTCTAAATTTGGTATTAGGACGAATGGGTGATCTCACGTGTGTTCAAGAAGA-
>Cyo-NAMint2-14
TGGGTTATGCATGAATATCGTCTTGAAGGAAAATTTGCTTACCATTTTTTATCCAAAAGCTCAAAGGTAACCTTAAAAATCTTCATCACTTAATGCTATTCTAGGGTTTATACTTTGTAGCATCTATATCTATAAGTTGGTACACAAAGAAAGATTTGATTTTGCATGGTGTCTTTTTGTTGGGATTGTGGATAAAGTTTGTATTTAATGCAGATTTTTAACGGTAAATCGCCTATTTTCTAGTACTAAAAGTTTTACTTTATCTTGTAACAGTTCTAATTAACT------AGTACGGAGTAAACTTATTTGTCTTTTTATT----------TACTTATAAAATCGCTAGTTAAATATGTCATTTACATTCACTGATT---TAAAAACATTTTCTCTTTGGATACTAAAAAATATATAAATGTGTGTCATTTAACTTGAAATGACGGGATAATCAAGTGATTTGGCACATGTTTACTGAGGAAATATATGTCGTTGATTTCTGAAAGGACATGTGTTACCAGTCAGAAGTTTGGTGCATGACGATATTTGCGTACGAACTACTGTATACAAGTAACCTATTTTAGTTAAGAAACAGTTTGTT----------------TTCATTAAAGATTTTTAAGTTTGGTGTTTAAAATGTTTAAATAAATCTTGTTCTTGTGTATTGATAGTGATACTGATTATGTCTAAATTTGGTATTAGGACGAATGGGTGATCTCACGTGTGTTCAAGAAGAG
>Ccr-NAMint2-1
TGGGTTATGCATGAATATCGTCTTGAAGGAAAATTTGCTTACCATTTTTTGTCCAAAAGCTCAAAGGTAACCTTAAAAATCTTTATCACTTCATGCTATTCTAGGGTTTATACTTTGTAGCATCTATATCTATAAGTTGGTACACAAAGAAAGATTTGATTTTGCATGGTGTCTTTTTGTTGGGATTCTGG---AAGTTT-TACTTTAT-----CTTATAAC-------------------AGTGCTAAAAGTTTTACTTTATCTTATAACAGTGCTAATTAACT------AGTACGAAGTAGACTTATTTGTCTTTTCATTAAAGTTTTAATACTTATAAAATCGCTACTTAAATATGTCATTTACATTCACTGATTTACTAAAAACATTTTCTTTTTG----------AAAATATAAATGTATGTCATTTAACTTGAAATGACTGGATAATCAAGTGATTTGGCACATGTTTACTGAGGAAATATATGTCGTTGATTTCTGAAAGGACATCTTTTACCAGTCAGAAGTTTAG----TGACGATATTTACGTACGAAATACTGTATATAAGTAACCTATTTAAGTTGAGAAACAATTTGTTTT--TTAAATTAAACATTCATTGAAGATTTTTAAGTTT-GTGTTTAAAATGTTTAAATAAATCTTGTTCTTGTGTTTTGATAATGATACTGAT--TGTCTAAATTTGGTATTAGGACGAATGGGTGATCTCACGTGTGTTCAAGAAGA-
>Ccr-NAMint2-23
TGGGTTATGCATGAATATCGTCTTGAAGGAAAATTTGCTTACCATTTTTTGTCCAAAAGCTCAAAGGTAACCTTAAAAATCTTCATCACTTAATGCTATTCTAGGGTTTATACTTTGTAGCATCTATATCTATAAGTTGGTACACAAAGAAAGATTTGATTTTGCATGGTGTCTTTTTGTTGGGATTGTGGATAAAGTTTGTATTTAATGCAGATTTTTAACGGTAAATCGCCTATTTGCTAGTACTAAAAGTTTTACTTTATCTTATAAAAGTGCTAATTAACT------AGTACGGAGTAGACTTATTTGTCTTTTTATTAGAGTTTAAATACTTTT-AAATCGCTAGTTAAATATGTCATTTACATTCACTGATTTACTATAAACATTTTCTTTTTGGATACCTAAAAATATATAAATGTATGTCATTTAACTTGAAATGACGGGATAATCAAGTGATTTGGCACATGTTTACTGAGGAAATATATGTCGTTGATTTCTGAAAGGACATATTTTACCAGTCAGAAGTTTAA----TGACGATATTTACGTACGAAATACTGTATACAAGTAACCTAT---AGTTAAGAAACAGTTTGTTTT--TTAAACTAAACATTCATTGAAGATTTTTAAGTTTGGTGTTTAAAATGTTTAAATAAATCTTGTTCTTGTGTTTTGATAATGATACTGATTA----------TGGTATTAGGACGAATGGGTGATCTCACGTGTGTTCAAGAAGAG
>Ccr-NAMint2-4
TGGGTTATGCATGAATATCGTCTTGAAGGAAAATTTGCTTACCATTTTTTGTCCAAAAGCTCAAAGGTAACCTTAAAAATCTTCATCACTTAATGCTATTCTAGGGTTTATACTTTGTAGCATCTATATCTATAAGTTGGTACACAAAGAAAGATTTGATTTTGCATGGTGTCTTTTTATTGGGATTCTGGATAAAGTTGGTATTTAATGCAGATTTTTAACGGTAAATCGCCTATTTGCTAGTACTAAAA-TTTTACTTTATCTTGTAACAGTGCTAATTAACTACTCGTAGTACGGAGTAGACTTATTTATCTTTTTATTAAACTTTAATTACATATAAAATCGTTAGTTAAGTATGTCATTTACATTCACTTGGTTACTAAAAACATTTTCTTTTTGGATACTTAAAAATATATAAATTTATGTCATTTAACTTGAAATGACGGGATAATCAAGTGATTTGGCACATGTTTACTGAGGAAATATATGTCGTTGATTTCTGAAAGGACATCTCTTACCAGTCACAAGTTTAG----TGACGATATTTGCGTACGAATTACTGTATACAAGTAACCTATTTTAGTTAAGAAACAGTTCGTT----------------TTCATCAAAGATTTTTAAGTTTGGTGTTTAAAATGTTTAAATAAATCTTGTTCTTGTATATTGATAGTGATACTGATTATGTCCAAACTTGGTATTAGGACGAATGGGTGATCTCACGTGTGTTCAAGAAGAG
