# Supplementary material for: Clarifying Recent Adaptive Diversification of the Chrysanthemum-Group on the Basis of an Updated Multilocus Phylogeny of Subtribe Artemisiinae (Asteraceae: Anthemideae)
Source: Front Plant Sci. 2021 May 26;12:648026. doi: 10.3389/fpls.2021.648026 (PMC8187803; doi:10.3389/fpls.2021.648026)
Supplement: Supplementary Data Sheet 1 — Datasets of the sequence alignments. [file Data_Sheet_1.ZIP › uep-CA.fas]

>Apl-UEP-6
GCCCACACCATATAAAGCCGATTTAGAAAGATTGACTTTGAGACCAGATGCTAGATAAAAGCACCTGAGAATCCGAAGTAAATTCTTCAAGTTCATGTATGACCATTCACCAAGAAAAATAGCATCATCGGCAAACTGTAAATGCGATACTGATAGAGAATCATTACCGATATGGCCACCATTAAAAATACCTCCCTCAATAGCTTCCTTGATGGCAACACTAAAAGCTTCAGCTATGATAAGAAATAGGAAAGGGGAAAGTGGATCTCCTTGGCGCACACCTTTTCCTACTTTGAATTCTTGAGTTGGTGACCCGTTTACTAAAATAGAAGTGTAAGAAGAATTTAGGCAACCCTTAATCCACTTCCTCCAAACATGACCGAATCCCATTTGACGCATAATATCATCAAGAAAATTCCAGTTAAGAGTGACAAGTGCCCTTTCAAAATCTACTTTGAAAATCATTAGCTTGGATCTTCGATGGGACACCCAATTGATGATCT
>Apa-UEP-1
GCCCACACCATATAAAGCCGATTTAGAAAGATTGACTTTGAGACCAGATGCTAGATAAAAGCACCTAAGAATCCGAAGTAACTTCTTCAAGTTCATGTACGACCATTCACCAAGAAAAATAACATCATCGGCAAACTGTAAATGCGATACTCTTAGAGAATCATTACCGATATAGTGACCATTAAGAATACCTCCCTCAATAGCATCCTCGATGGCAACACTAATAGCTTCAGCTACGATAAGAAATAGGAAAGGGGAAAGTGGATCTCCTTGGCGCTCACTTTTTCCTAGTTTGAATTCTTGAGTTGGTGACCCGTTTAATAAAATAGAAGTGTAA-AAGAATTTAGGCAACCCTTAATCCACTTCCTCCAAACATAA-CGAATCCCATTTGACGCATAATATCATCAAGAAAATTCCAATTAAGAGTGTCAAATGCCTTTTCCAAATCTACTTTGAAAATCATTAGCTTGGATCTTCGATGGGACACCCAATTGATGATCT
>Apa-UEP-34
GCCCACACCATATAAAGCCGATTTAGAAAGATTGACTTTGAGACCAGATGCTAGATAAAAGCTCCTGAGAATCCGAAGTAAATTCTTCAAGTTCATGTATGACCATTCACCAAGAAAAATAGCATCATCGGCAAACTGTAAATGCGATACTGATAGAGAATCATTACCGATATGGCCACCGTTAAAAATACCTCCCTATATAGCTTCCTCGATGGCAACACTAAGAGCCTCAACTACGATAAGAAATAGGAAAGGGGAAAGTGGATCTCCTTGGCGCACACCTTTTCCTACTTTGAATTCTTGAGTTGGTGACCCGTTTACTAAAATAGAAGTGTAAGAAGAATTTAGGCATCCCTTAATCCACTTCCTCCAAACATGACCGAATCCCATTTGACGCATAATATCATCAAAAAAAATCCAGTTAAGAGTGTCAAATGCCTTTTCAAAATCTACTTTGAAAATCATTAGCTTGGATCTTCGATGGGACACCCAATTGATGATCT
>Apr-UEP-1
GCCCACACCATATAAAGCCGATTTAGAAAGATTGACTTTGAGACCAGATGCTAGATAAAAGCACCTGAGAATCCGAAGTAAATTCTTCAAGTTCATGTATGACCATTCACCAAGAAAAATAGCATCATCGGCAAACTGTAAATGCGATACTGATAGAGACTCATTACCGGTATGGACACCGTTAAAAATACCTCCCTCAGTAGCTTCCTCGATGGCAACACTAAGAGCATCGGCTACGATATAAAATAGGAAAGGGGAAAGTGGGTCTCCTTGGCGCACACCTTTTCCTACTTTGAATTCTTGAGTTGGTGACCCGTTTACCAAAATAGAAGTGTAAGAAGAATTTAGGCAACCCTTAATCCACTTCCTCCAAACATGATCGAATCCCATTTGACGCATAATGTCATCAAGAAAATTCCAGTTAAGAGTGTCAAATGCTTTTTCAAAATCAACTTTGAAAATCAGTAGCTTGGATCTTCCATGGGACACCCAATTGATGATCT
>Apr-UEP-4
GCCCACACCATATAAAGCCGATTTATAAATATTGACTTTGAGACCAGATGCTAGATAAAAGCACCTAAGAATCCGAAGTAAATTCTTCAAGTTCA--TATGACCATTCACCAAGAAAAATAGCGTCATCGAAAAACTGTAAATGCGAGACTCTTAGAGAATCAATACCGATATGGACACCATCAAAAATACCTCCCTCAGTAGCTTCCTCGATGGCAACACTAAGAGCATCAGCTACGATATAAAATAGGAAAGGGGAAAGTGGGTCTCGTTGGCGCACACCTTTTCCTACTTTGAATTCTTGAGTTGGTGACCCGTTTACCAAAATAGAAGTGTAAGAAGAATTTAGGCAACCCTTAATCCACTTCCTCCAAACATGATCGAATCCCATTTGACGCATAATGTCATCAAGAAAATTCCAGTTAAGAGTGTCAAATGCTTTTTCAGAATCAACTTTGAAAATCAGTAGCTTGGATCTTCCATGGGACACCCAATTGATGATCT
>Af-UEP-13
GCCCACACCATATAAAGCCGATTTAGAAAGATTGACTTTGAGACCAGATGTTAGATAAAAGCACCTAAGAATTTGAAGTAAATTCTTCAAGTTCACGTATGACCATTCACCAAGAAAAATAGCATCATCGGCAAACTGTAAATGCGAGACTCTTAGAGAATCATTAACGATATGGACACCGTTAAAAATACCTCCCTCAATAGCTTCCTCGTTGGCAACACTAAGAGCTTCAGCTACGATAAGAAATAGGAAAGGGG-AAGTGGATCTCCTTGGCGCACACCTTTTCCTACTTTGAATTCTTGAGTTGGTGACCCGTTTACTAGAATAGAAGTGTAAGAAGAATTTAGACAACCCTTAATCCACTTCCTCCAAACATGACCGAATCCCATTTGGCGCATAATATCATCAAGAAAATTCCAGTTAAGAGTGTCAAATGCCTTTTCAAAATCTACTTTAAAAATCATTAGCTTGGATCTTCGATGGGACACCCAATTGATGATCT
>Af-UEP-4
GCCCACACCATATAAAGCCGATTTAGAAAGATTGACTTTCAGACCAGATGCTAGATAAAAGCATCTGAGAATCCAAAGTAAATTCTTCAAGTTCATGTATGATAATTCACCAAGAAAAATAGCATCATCGGCAAACTGTAAATGAGA-ACTGTTAGAGAATCATTACCGATATGGACACCGTTAAAAATACCTCCCTCAATAGCTTCCTCGATGGCAACACTAAAAGCTTCAGCTACGATAAGAAATAGGAAAGGGGAAAGTGGATCTCCTTGGCGCACACCTTTACCTACTTTGAATTCTTGAGTTGGTGACCCGTTTACTAAAGTAGAAGTGTAAGAAGAATTTAGGTAACCCTTAATCCACTTCCTCCAAACATGACCGAATCCCATTTGACGCATAATATCATCAAGAAAATTCCAGTTAAGAGTGTCAAATGCCTTTTCAAAACCTACTTTGAAAATCATTAGCTTGGACCTTCGATGGGACACCCAATTGATGATCT
>Aa-pUEP-14
GCCCACACCATATAAAGCCGATTTAGAAAGATTGACTTTGAGACCAGATGCTAGATAAAAGCACCTGAGAATCCGAAGTAAATTCTTCAAGTTCATGTATGACCATTCACCAAGAAAAATAGCATCATCGGCAAACTGTAAATGCGATACTGATAGAGACTCATTACCGATATGGACACCGTTAAAAATACCTCCCTCAATAGCTTCCTCGATGGCAACACTAAGAGCTTCAGCTACGATAAGAAATAGGAAAGGGGAAAGTGGATCTCCTTGGCGCACACCTTTTCCTACTTTGAATTCTTGAGTTGGTGACCCATTTACTAAAATAGAAGTGTAAGAAGAATTTAAGCAACCCTTAATCCACTTCCTCCAAACATGACCGAATCCCATTTGACGCATAATATCATCAAGAAAATTCCAGTTAAGAGTGTCAAATGCCTTTTCAAAATCTACTTTGAAAATCATTAGCTTGGATCTTCGATGGGACACCCAATTGATGATCT
>Aa-pUEP-3
GCCCACACCATATAAAGCCGATTTAGAAAGATTGACTTTCAGACCAGATGCTAGATAAAAGCACCTGAGAATCCGAAGTAAATTCTTCAAGCTCATGTATGATAATTCACCAAGAAAAATAGCATCATCGGCAAACTGTAAATGAGA-ACTGTTAGAGAATCATTACCGATATGGACACCGTTAAAAATACCTCCCTCAATAGCTTCCTTGATGGCAACACTGAGAGCTTCAGCCATGATAAGACATTGGAAAGGGGAAAGTGGGTCTCCTTGGCGTACACTTTTTTCTACTTTGAATTCTTGAGTTAGTGACCCGTTTACCAAA-TAGATGTGTAAGAAGAATTTAGGCAGACCTTAATCCACTTCCTACAAACATGACCGAATCCCATTTGACACATAATGTCATCAAG-AAATTCTTTTTAAGAGTGTCAAATGCCTTTTCAAAATCCATTTTGAAAATAATTAGTTTGGATCTTTGATGGGACACCCAATTGATGATCT
>Apv-pUEP
GCCCACACCATATAAAGCCGATTTAGAAAGATTGACTTTGAGACCAGATGTTAGATAAAAGCACCTGAGAATCCGAAGTAAATTCTTCAAGTTCATGTATGACCATTCACCAAGAAAAATAGCATCATCGGCAAACTGTAAATGCGATACTGATAGAGACTCATTACCGATATGGACACCGTTAAAAATACCTCCCTCAATAGCTTCCTCGATGGCAACACTAAGAGCTTCAGCTACGATAAGAAATAGGAAAGGGAAAAGTGGATCTCCTTGGCGCACACCTTTTCCTACTTTGAATTTTTGAGTTGGTGACCCATTTACTAAAATAGAAGTGTAAGAAGAATTTAAGCAACCCTTAATCCACTTCCTCCAAACATGACCGAATCCCATTTGACGCATAATATCATCAAGAAAATTCCAGTTAAGAGTGTCAAATGCCTTTTCAAAATCTACTTTGAAAATCATTAGCTTGGATCTTCGATGGGACACCCAATTGATGATCT
>Afr-pUEP-3
GCCCACACCATATAAAGCCGATTTAGAAAGATTGACTTTGAGACCAGATGTTAGATAAAAGCACCTAAGAATCTGAAGTAAATTCTTCAAGTTCACGTATGACCATTCACCAAGAAAAATAGCATCATCGGCAAACTATAAATGCGAGACTCTTAGAGAATCATTAACGATATGGACACCGTTAAAAATATCTCCCTCAATAGCTTCCTCGATGGCAACACTAAGAGCTTCAGCTACAATAAGAAATAGGAAATGGGAAAGTGGATCTCCTTGGCGCACACCTTTTCCTAGTTTAAATTCTTGAGTTGGTGACCCGTTTAATAAAATAGAAGTGTAAGAAGAATTTAGGCAACCCTTAATCCACTTCCTCCAAACATGACCGAATCCCATTTGACGCATAATATCATCAAGAAAATTCCAGTTAAGAGTGTCAAATACCTTTTCAAAACCTACTTTGAAAATCATTAGCTTGGATCTTCGATGGGACACCCAATTGATGATCT
>Afr-pUEP-1
GCCCACACCATATAAAGCCGATTTAGAAGGATTGACTTTGAGACCAGATGCTAGATAAAGGCACCTGAGAATCCGAAGTAAATTCTTCAAGTTCATGTATGACCATTCACCAAGAAAAATAGCATCATCGGCAAACTGTAAATGCGATACTGTTAGAGAATCATTACTGATATGGACACCGTTAAAAATACCTCCCTCAATAGCTTCCTCGTTGGCAACACTAAGAGCTTCAGCTACGATAAGAAATAGGAAAGGGG-AAGTGGATCTCCTTGGCGCACACCTTTTCCTACTTTGAATTCTTGAGTTGGTGACCCGTTTACTAGAATAGAAGTGTAAGAAGAATTTAGACAACCCTTAATCCACTTCCTCCAAACATGACCGAATCCCATTTGGCGCATAATATCATCAAGAAAATTCCAGTTAAGAGTGTCAAATGCCTTTTCAAAATCTACTTTAAAAATCATTAGCTTGGATCTTCGATGGGACACCCAATTGATGATCT
>Afr-pUEP-24
GCCCACACCATATAAAGCCGATTTAGAAAGATTGACTTTGAGACCAGATGTTAGATAAAAGCACCTAAGAATTTGAAGTAAATTCTTCAAGTTCACGTATGACCATTCACCAAGAAAAATAGCATCATCGGCAAACTGTAAATGCGAGACTCTTAGAGAATCATTAACGATATGGACACCGTTAAAAATATCTCCCTCAATAGCTTCCTCGATGGCAACACTAAGAGCTTCAGCTACAATAAGAAGTAGGAAAGGGGAAAGTGGATCTCCTTGGCGCACACCTTTTCCTAGTTTGAATTCTTGAGTTGGTGACCCGTTTAATAAAATAGAAGTGTAAGAAGAATTTAGGCAACCCTTAATCCACTTCCTCCAAACATGACCGAATCCCATTTGACGCATAATATCATCAAGAAAATCCCAGTTAAGAGTGTCAAATACCTTTTCAAAACCTACTTTGAAAATCATTAGCTTGGATCTTCGATGGGACACCCAATTGATGATCT
>Av-pUEP-2
GCCCACACCATATAAAGCCGATTTAGAAAGATTGACTTTGAGACCAGATGCTAGATAAAAGCACCTAAGAATCCGAAGTAACTTCTTCAAGTTCATGTATGACCATTCACCAAGAAAAATAACATCATCGGCAAACTGTAAATGCGATACTCTTAGAGAATCATTACCGATATAGTGACCATTAAAAATACCTCCCTCAATAGCATCCTCGATGGCAACACTAATAGCTTCAGCTACGATAAGAAATAGGAAAGGGGAAAGTGGATCTCCTTGGCGCTCACTTTTTCCTAGTTTGAATTCTTGAGTTGGTGACCCGTTTAATAAAATAGAAGTGTAA-AAGAATTTAGGCAACCCTTAATCCACTTCCTCCAAACATAA-CGAATCCCATTTGACGCATAATATCATCAAGAAAATTCCAGTTAAGAGTGTCAAATGCCTTTTCAAAATCTACTTTGAAAATCATTAGCTTGGATCTTCGATGGGACACCCAATTGATGATCT
>Av-pUEP-1
GCCCACACCATATAAAGCCGATTTAGAAAGATTGACTTTGAGACCAGATGCTAGATAAAAGCACCTAAGAATCCGAAGTAAATTCTTCAAGTTCATGTATGACCATTCACCAAGAAAAATAGCATCATCGACAAACTGTAAATGCGAGACTCTTAGAGAATCATTACCGATATGGACACCGTTAAAAATACCTCCCTCGATAGCTTCCTCGATGGCAACACTAAGAGCTTCAGCTACGATAAGAAATAGGAAA-GGGAAAGTGGATCTCCTTGGCACACACCTTTTCCTAGTTTGAATTCTTGAGTTGGTGACCCGTTTAATAAAATAGAAGTGTAAGAAGAATTTAGGCAACCCTTAATCCACTTCCTCCAAACATGACCGAATCCCATTTGACGCATAATATCATCAAGAAAATTCCAGTTAAGAGTGTCAAATGCCTTTTCAAAACCTACTTTGAAAATCATTAGCTTGGATCTTCGATGGGACACCCAATTGATGATCT
>Av-pUEP-34
GCCCACACCATATAAAGCCGATTTAGAAAGATTGACTTTGAGACCAGATGCTAGATAAAAGCTCCTGAGAATCCGAGGTAAATTCTTCAAGTTCATGTATGACCATTCACCAAGAAAAATAGCATCATCGGCAAACTGTAAATGCGATACTGATAGAGAATCATTACCGATATGGCCACCGTTAAAAATACCTCCCTATATAGCTTCCTCGATGGCAACACTAAGAGCTTCAACTACGATAAGAAATAGGAAAGGGGAAAGTGGATCTCCTTGGCGCACACCTTCTCCTACTTTGAATTCTTGAGTTGGTGACCCGTTTACTAAAATAGAAGTGTAAGAAGAATTTAGGCATCCCTTAATCCACTTCCTCCAAACATGACCGAATCCCATTTGATGCATAATATCATCAAAAAAAATCCAGTTAAGAGTGTCAAATGCCTTTTCAAAATCTACTTTGAAAATCATTAGCTTGGATCTTCGATGGGACACCCAATTGATGATCT
>Apo-pUEP-2
GCCCACACCATATAAAGCCGATTTAGAAAGATTGACTTTGAGACCAGATGCTAGATAAAAGCACCTAAGAATTCGAAGTAAATTATTCAAGTTCATGTATGACCATTCACCAAGAAAAATAGCATCATCGGCAAACTGTAAATGCGAGAATCTTAGAGAATCATTACCGATATGGACACCGTTACAAATACCTCCCTCAATAGCTTCCTCGATGGCAACACTAAGAGCTTCAGCTACGATAAGAAATAGGAAAGGGGAAAGTGGATCTCCTTGGCACACACCTTTTCCTACTTTGAATTCTTGAGTTGGTGACCCGTTTACTAACATAGAAGTGTAAGAAGAATTTAGGCAACCCTTAATCCACTTCCTCCAAACATGACCAAATCCCATTTGACGCATAATATCATCTAGAAAATTCCAGTTAAGAGTGTCAAATGCCTTTTCAAAATATACTTTGAAAATCATTAGCTTGGATCTTCGATGGGACACCCAATTGATGATCT
>Apo-pUEP-4
GCCCACACCATATAAAGCCGATTTAGAAAGATTGACTTTGAGACCAGATGCTAGATAAAAGCACCTGAGAATCCGAAGTAAATTCTTCAAGCTCATGTATGACCATTCACCAAGAAAAATAGCATCATCGGCAAACTGTAAATGCGAGAATCTTAGAGAATCATTACCGATATGGACACCGTTACAAATACCTCCCTCAATAGCTTCCTCGATGGCAACACTAAGAGCTTCAGCTACGATAAGAAATAGGAAAGGGGAAAGTGGATCTCCTTGGCGCACACCTTTTCCTACTTTGAATTCTTGAGTTGGTGACCCGTTTACTAAAATAGAAGTGTAAGAAGAATTTAGGCAACCCTTAATCCACTTCCTCCAAACATGACCAAATCCCATTTGACGCATAATATCATCTAGAAAATTCCAGTTAAGAGTGTCAAATGCCTTTTCAAAATATACTTTGGAAATCATTAGCTTGGATCTTCGATGGGACACCCAATTGATGATCT
>Ati-pUEP-14
GCCCACACCATATAAAGCCGATTTAGAAAGATTGACTTTGAGACCAGATGCTAGATAAAAGCACCTGAGAATCCGAAGTAAATTCTTCAAGTTCATGTATGACCATTCACCAAGAAAAATAGCATCATCGGCAAACTGTAAATGCGATACTGATAGAGACTCATTACCGATATGGACACCGTTAAAAATACCTCCCTCAATAGCTTCCTCGATGGCAACACTAAGAGCTTCAGCTACGATAAGAAATAGGAAAGGGGAAAGTGGATCTCCTTGGCGCACACCTTTTCCTACTTTGAATTCTTGAGTTGGTGACCCGTTTACTAAAATAGAAGTGTAAGAAGAATTTAAGCAACCCTTAATCCACTTCCTCCAAACATGACCGAATCCCATTTGACGCATAATATCATCAAGAAAATTCCAGTCAAGAGTGTCAAATGCCTTTTCAAAATCTACTTTGAAAATCATTAGCTTGGATCTTCGATGGGACACCCAATTGATGATCT
>Ati-pUEP-2
GCCCACACCATATAAAGCCGATTTAGAAAGATTGACTTTGAGACCAGATGCTAGATAAAAGCACCTGAGAATCCGAAGTAAATTCTTCAAGTTCATGTATGACCATTCACCAAGAAAAATAACATCATCGGCAAACTATAAATGCGATACTGATAGAGAATCATTACCGATATGGACACCGTTAAAAATACCTCCCTCAATAGCTTCCTCGATGGCAACACTAAGAGCTTCAGCTACGATAAGAAATAGGAAAGGGGAAAGTGGATCTCCTTGGCGCACACCTTTTCCTACTTTGAATTCTTGAGTTGGTGACCCGTTTACTAATATAGAAGTGTAAGAAGAATTTAGGCAACCCTTAATCCACTTCCTCCAAACATGACCGAATCCCATTTGACGCATAATATCATCAAGAAAATTCCAGTTAAGAGTGTCAAATGCCTTTTCAAAATCTACTTTGAAAATCATTAGCTTGGATCTTCGATGGGACACCCAATTGATGATCT
>Akh-pUEP-1
GCCCACACCATATAAAGCCGATTTAGAAAGATTGACTTTGAGACCAGTCGCAAGATAAAAGCACCTAAGAATCCGAAGTAAATTCTTCAAGTTCATGTATGACCATTCACCAAGAAAAATAGCATCATCGGCAAACTGTAAATGCGAGACTCTTAGAGAATCATTACCGATATAGACACCGTTAAAAATACCTCCCTCAATAGCTTCCTCGATGGCAACACTAAGAGCTTCAGCTACGATAAGAAATAGGAAAGGGGAAAGTGGATCTCCTTGGCACACACCTTTTCCTAGTTTGAATTTTTGAGTTGGTGACTCGTTTAATAAAATAGAAGTGTAAGAATAATTTAGGCAACCCTTAATCCACTTCCTCCAAACATGACCGAATCCCATTTGACGCATAATATCATCAAGAAAATTCCAGTTAAGAGTGTCAAATGCCTTTTCAAAATCTACTTTGAAAATCATTAGCTTGGATCTTCGATGGGACACCCAATTGATGATCT
>Akh-pUEP-2
GCCCACACCATATAAAGCCGATTTAGAAACATTGACTTTGAGACCAGATGTTAGATAAAAGCACCTAAGAATCTGAAGTAAATTCTTCAAGTTCACGTATGACCATTCACCAAGAAAAATAGCATCATCGGCAAACTATAAATGCGAGACTCTTAGAGAATCATTAACGATATGGACACCGTTAAAAATATCTCCCTCAATAGCTCCCTCGATGGCAACACTAAGAGCTTCAGCTACAATAAGAAATAGGAAATGGGAAAGTGGATCTCCTTGGCGCACACCTTTTCCTAGTTTAAATTCTTGAGTTGGTGACCCGTTTAATAAAATAGAAGTGTAAGAAGAATTTAGGCAACCCTTAATCCACTTCCTCCAAACATGACCGAATCCCATTTGACGCATAATATCATCAAGAAAATTCCAGTTAAGAGTGTCAAATACCTTTTCAAAACCTACTTTGAAAATCATTAGCTTGGATCTTCGATGGGACACCCAATTGATGATC-
>Akh-pUEP-34
GCCCACACCATATAAAGCCGATTTAGAAAGATTGACTTTGAGACCAGATGCTAGATAAAAGCACCTGAGAATCCGAAGTAAATTCTTCAAGTTCATGTATGACCATTCACCAAGAAAAATAACATCATCGGCAAACTGTAAATGCGATACTGATAGAGAATCATTACCGATATGGACACCGCTAAAAATACCTCCCTTAATAGCTTCCTCGATGGCAACACTAAGAGCTTTAGCTACGATAAGAAATAGGAAAGGGGAAAATGGATCTCCTTGGCGCACACCTTTTCCTACTTTGAATTCTTGAGTTGGTGACCCGTTTACTAAAATA---GTGTAAGAAGAATTTAGGCAACCCTTAATCCACTTCCTCCAAACATGACCGAATCCCATTTGACGCATAATATCATCAAGAAAATTCCAGTTAAGAGTGTCAAATGCCTTTTCAAAATCTACTTTGAAAATCATTAGCTTGGATCTTTGATGGGACACCCAATTGATGATCT
>Ate-pUEP-14
GCCCACACCATATAAAGCCGATTTAGAAAGATTGACTTTGAGACCAGATGTTAGATAAAAGCACCTAAGAATCCGAAGTAAATTCTTCAAGTTCACGTATGACCATTCACCAAGAAAAATAGCATCATCGGCAAATTGTAAATGCGAGACTCTTAGAGAATCGTTACCGATATGGACACCGTTAAAAATACCTCCCTCAATAGCTTCCTCGATGGCAACACTAAGAGCTTCAGCTACGATAAGAAATAGGAAAGGGGAAAGTGGATCTCCTTGGCGCACACCTTTTCCTACTTTGAATTCTTGAGTTGGTGACCCGTTTACTAAAATAAAAGTGTAAGAAGAATTTAGGCAACCCTTAATCCACTTCCTCCAAACATGACCGAATCCCATTTGACGCATAATATCATCAAGAAAATTCCAGTTAAGAGTGTCAAATGCCTTTTCAAAATCTACTTTGAAAATCATTAGCTTGGATCTTCGATGGGACACCCAATTGATGATCT
>Ate-pUEP-2
GCCCACACCATATAAAGCCGATTTAGAAATATTGACTTTGAGACCAGATGCTAGATAAAAGCACCTAAGAATCCGAAGTAAATTCTTTAAG--CATGTATGACCGTTCACCAAGAAAACTAGCATCATCGGCAACCTGTAAATGCGATACTCTTAGAGAATCATTACCGATATGGACATCGTTAAAAATACCTCCCTCAATAGCTTCCTCAATGGCAACACTAAGAGCTTCAACTACGATAAGAAATAGGAAAGGGGAAAGTGGATCTCCTTGGCGCACACCTTTTCCTACTTTGAATTCTTGAGTTGGTGACCCGTTTACTAAAATAAAAGTGTAAGAAGAATTTAGGCAACCCTTAATCCACTTCCTCCAAACATGACCGAATCCCATTTGACGCATAATATCATCAAGAAAATTCCAGTTAAGAGTGTCAAATGCCTTTTCAAAATCTACTTTGAAAATCATTAGCTTGGATCTTCGATGGGACACCCAATTGATGATCT
>Ate-pUEP-3
GCCCACACCATATAAAGCCGATTTAGAAAGATTGACTTTGAGACCAGATGCTAGATAAAATAACCTAAGAATCCGAAGTAAATTCTTCAAGTTCATGTATGACCATTCACCAAGAAAAATAGCATCATCGGCAAACTGTAAATGCGAGACTCTTAGAGAATCATTACCGATATGGACACCGTTAAAAATACCTCCCTCAATAGCTTCCTCGATGGCAACACTAAGAGCTTCAGCTACGATAAGAAATAGGAAAGGGGAAAGTGGATCTCCTTGGCACACACCTTTTCCTAGTTTGAATTCTTGAGTTGGTGACCCGTTTAATAAAATAGAAGTGTAAGAAGAATTTAGGCAACCCTTAATCCAATTCCTCCAAACATGACCGAATCACATTTGACGCATAATATCATCAAGAAAATTCCAGTTAAGAGTGTCAAATGCCTTTTCAAAACCTGCTTTGAAAATCATTAGCTTGGATCTTCGATGGGACACCCAATTGATGATCT
>Ab-pUEP-3
GCCCACACCATATAAAGCCGATTTAGAAAGATTGACTTTGAGACCAGATGCCAGATAAAAGCACCTGAGAATCCGAAGTAAATTCTTCAAGTTCATGTATGACCATTCACCAAGAAAAATAGCATCATCGGCAAACTGTAAATGCGATACTGATAGAGACTCATTACCGATATGGACACCGTTAAAAATACCTCCCTCAATAGCTTCCTCGATGGCAACACTAAGAGCTTCAGCTACGATAAGAAATAGGAAAGGGGAAAGTGGATCTCCTTGGCGCACACCTTTTCCTACTTTGAATTCTTTAGTTGGTGACCCATTTACTAAAATAGAAGTGTAAGAAGAATTTAGGCAACCCTTAATCCACTTCCTCCAAACATGACCGAATCCCATTTGACGCATAATATCATCAAGAAAATTCCAGTTAAGAGTGTCAAATGCCTTTCCAAAATCTACTTTGAAGATCATTAGCTTGGATCTTCGATGGGACACCCAATTGATGATCT
>Ab-pUEP-14
GCCCACACCATATAAAGCCGATTTAGAAAGATTGACTTTGAGACCAGATGCCAGATAAAAGCACCTGAGAATCCGAAGTAAATTCTTCAAGTTCATGTATGACCATTCACCAAGAAAAATAGCATCATCGGCAAACTGTAAATGCGATACTGATAGAGACTCATTACCGATATGGACACCGTTAAAAATACCTCCCTCAATAGCTTCCTCGATGGCAACACTAAGAGCTTCAGCTACGATAAGAAATAGGAAAGGGGAAAGTGGATCTCATTGGCGCACACCTTTTCCTACTTTGAATTCTTGAGTTGGTGACCCGTTTACTAAAATAGAAGTGTAAGAAGAATTTAAGCAACCCTTAATCCACTTCCTCCAAACATGACCGAATCCCATTTGACGCATAATATCATCAAGAAAATTCCAGTTAAGAGTGTCAAATGCCTTTTCAAAATCTACTTTGAAGATCATTAGCTTGGATCTTCGATGGGACACCCAATTGATGATCT
>Asa-pUEP-1
GCCCACACCATATAAAGCCGATTTAGAAAGATTGACTTTGAGACCAGATGCTAGATAAAAGCACCTAAGAATCCGAAGTAAATTCTTCAAGTTCATGTATAACCATTCACCAAGAAAAATAGCATCATCGGCAAACTGTAAATGCGAGACTCTTAGAGAATCATTACCGGTATGGACACCGTTAAAAATACCTCCCTCAATAGCTTCCTCGATGGCAACACTAAGAGCTTCAGCTACGATAAGAAATAGGAAA-GGGAAAGTGGATCTCCTTGGCACATACCTTTTCCTAGTTTGAATTCTTGAGTTGGTGACCCGTTTAATAAAATAGAAGTGTAAGAAGAATTTAGGCAACCCTTAATCCACTTCCTCCAAACATGACCGTATCCCATTTGACGCATAATATCATCAAGAAAATTCCAGTTATGAGTGTCAAATGCCTTTTCAAAACCTACTTTGAAAATCATTAGCTTGGATCTTCGATGGGACACCCAATTGATGATCT
>Asa-pUEP-2
GCCCACACCATATAAAGCCGATTTAGAAAGATTGACTTTGAGACCAGATGCTAGATAAAAGCACCTGAGAATCCGAAGTAAATTCTTCAAGTTCATGTATGACCATTCACCAAGAAAAATAGCATCATCGGCAAACTGTAAATGCGATACTGATAGAGAATCATTACCGATATGGCCACCGTTAAAAATACCTTCCTCAATAGCTTCCTCGATGGCAATACTAAGAGCTTCAGCTACGATAAGAAATAGGAAAGGGGAAAGTGGATCTCCTTGGCGCACACCTTTTCCTATTTTGAATTCTTGAGTTGGTGACCCGTTTACTAAAATAGAAGTGTAAGAAGAATTTAGGCAACCCTTAATCCACTTCCTCCAAACATGACCGAATACCATTTGACGCATAATATCATCAAGAAAATCCCAGTTAAGAGTGTCAAATGCCTTTTCAAAATCTACTTTGAAAATCATTAGCTTGGATCTTCGATGGGACACCCAATTGATGATCT
>Asa-pUEP-3
GCCCACACCATATAAAGCCGATTTAGAAAGATTGAATTTGAGACCAGATGTTAGATAAAAGCACCTAAGAATTTGAAGTAAATTCTTCAAGTTCACGTATGACCATTCACCAAGAAAAATAGCATCATCGGCAAACTGTAAATGCGAGACTCTTAGAGAATCATTAACGATATGGACACCGTTAAAAATATCTCCCTCAATAGCTTCCTCGATGGCAATACTAAGAGCTTCAGCTACGATAAGAAATAGGAAAGGGGAAAGTGGATCTCCTTGGCGCACACCTTTTCCTATTTTGAATTCTTGAGTTGGTGACCCGCTTACTAAAATAGAAGTGTAAGAAGAATTTAGGCAACCCTTAATCCACTTCCTCCAAACATGACCGAATACCATTTGACGCATAATATCATCAAGAAAATCCCAGTTAAGAGTGTCAAATGCCTTTTCAAAATCTACTTTGAAAATCATTAGCTTGGATCTTCGATGGGACACCCAATTGATGATCT
>Anb-pUEP-1
GCCCACACCATATAAAGCCGATTTAGAAAGATTGACTTTAAGACCAGA---------AAAGCACCTGAGAATCCGAAGTAAATTCTTCAAGTTCATGTATGACCATTCACCAAGAAAAATAACATCATCAGCAAACTGTAAATGCGATACTGTTAGAGAATCATTACCGATATGGACACCGTTAAAAATACCTCCCTTAATAGCTTCCTCGATGGCAACACTAAGAGCTTCAGCTACGATAAGAAATAGGAAAGGGGAAAGTGGATCTCCTTGGCGCACGCCTTTTCCTACTTTGAATTCTTGAGTTGGTGACCCGTTTACTAAAATAGAAGTGTAAGAATAATTTAGGCAACCCTTAATCCACTTCCCCCAAACATGACCGAAGCCCATTTGACGCATAATATCATCAAGAAAATTCCAGTTAAGAGTGTCAAATGCCTTTTCAAAACCTACTTTGAAAATCATTAGCTTGGATCTTCGATGGGACACCCAATTGATGATCT
>Anb-pUEP-3
GCCCACACCATATAAAGCCGATTTAGAAAGATTGACTTTGAGACCAGATGCTAGATAAAAGCACCTGAAAATCCGAAGTAAATTCTTCAAGTTCATGTATGACCATTCACCAAGAAAAATAGCATCATCGGCAAACTGTAAATGCGATACTGATAGAGAATCATTACCGATATGGACACCATTAAAAATACCTCCCTCAATAGCTTCCTCGATGGAAACACTAAGAGCTTCAGCTACGATAAGAAATAGGAAAGGGGAAAGTGGATCTCCTTGGCGCACACCTTTTCCTACTCTGAATTCTTGAGTTGGTGACCCGTTTACTAAAATAGAAGTGTAAGAATAATTTAGGCAACCCTTAAACCACTTCCCCCAAACATGACCGAATCCCATTTGACGCATAATATCATCAAGAAAAATCCAGTTAAGAGTGTCAAATGCCTTTTCAAAATCTACTTTGAAAATCATTAGCTTGGATCTTCGATGGGACACCCAATTGATGATCT
>Anb-pUEP-4
GCCCACACCATATAAAGCCGATTTAGAAAGATTGACTTTGAGACCAGATGCTAGATAAAAGCACCTGAGAATCCGAAGTAAATTCTTCAAGTTCATGTATGACCATTCACCAAGAAAAATAGCATCATCGGCAAACTGTAAATGCGATACTGATAGAGACTCATTACCGATATGGACACCGTTAAAAATACCTCCCTCAATAGCTTCCTCGATGGCAACACTAAGAGCTTCAGCTACGATAAGAAATAGGAAAGGGGAAAGTGGATCTCCTTGGCGCACACCTTTTCCTACTTTGAATTCTTGAGTTGGTGACCCGTTTACTAAAATAGAAGTGTAAGAAGAATTTAGGCAACCCTTAATCCACTTCCTCCAAACATGACCGAATCCCATTTGACGCATAATATCATCAAGAAAATTCCAGTTAAGAGTGTCAAATGCCTTTTCAAAATCTACTTTGAAAATCATTAGCTTGGATCTTCGATGGGACACCCAATTGATGATCT
>Ay-pUEP-1
GCCCACACCATATAAAGCCGATTTAGAAAGATTGACTTTGAGACCAGATGCTAGATAAAAGCACCTAAGAATCCGAAGTAAATTCTTCAAGTTCA--TATGACCATTCACCAAGAAAAATAGCGTCATCGAAAAAATGTAAATGCGAGACTCTTAGAGAATCAATACCGATATGGACACCATCAAAAATACCTCCCTCAGTAGCTTCCTCGATGGCAACACTAAGAGCATCAGCTACGATATAAAATAGGAAAGGGGAAAGTGGGTCTCCTTGGCGCACACCTTTTCCTACTTTGAATTCTTGAGTTGGTGACCCGTTTACCAAAATAGAAGTGTAAGAAGAATTTAGGCAACCCTTAATCCACTTCCTCCAAACATGATCGAATCCCATTTGACGCATAATGTCATCAAGAAAATTCCAGTTAAGAGTGTCAAATGCTTTTTCAAAATCAACTTTGAAAATCAGTAGCTTGGATCTTCCATGGGACACCCAATTGATGATCT
>Ay-pUEP-3
GCCCACACCATATAAAGCCGATTTAGAAAGATTGACTTTGAGACCAGATGCTAGATAAAAGCACCTGAGAATCCGAAGTAAATTCTTCAAGTTCATGTATGACCATTCACCAAGAAAAATAGCATCATCGGTAAACTGTAAATGCGATACTGATAGATAATCATTACCGATATGGACACCGTTAAAAATACCTCCCTCAATAGCTTCCTCGATGGCAACACTAAGAGCTTCAGCTACGATAAGAAATAGGAAAGGGGAAAGTGGATCTCCTTGGCGCACACCTTTTCCTACTTTGAATTCTTGAGTTGGTGACCCGTTTACCAAAATAGAAGTGTAAGAAGAATTTAGGCAACCCTTAATCCACTTCCTCCAAACATGATCGAATCCCATTTGACGCATAATGTCATCAAGAAAATTCCAGTTAAGAGTGTCAAATGCTTTTTCAAAATCAACTTTGAAAATCAGTAGCTTGGATCTTCCATGGGACACCCAATTGATGATCT
>Ay-pUEP-24
GCCCACACCATATAAAGCCGATTTAGAAAGATTGACTTTGAGACTAGATGCTAGATAAAAGCACCTGAGAATCCGAAGTAAATTCTTCAAGTTCATGTATGACCATTCACCAAGAAAAATAGCATCATCGGCAAACTGTAATTGCGATACTGATAGAGAATCATTACCGATATGGCCACCGTTAAAAATACCTCCCTCAATAGCTTCCTCGATGGCAACACTAAGAGCTTCAGCTACGATAAGAAATAGGAAAAGGGAAAGTGGACCTCCTTGGCACACACCTTTTCCTACTTTGAATTCTTGAGTTGGTGACCCGTTTACTAAAATAGAAGTGTAAGAAGAATTTAGGCAACCCTTAATCCACTTCCTCCAAACATGACCGAATCCCATTTGAGGCATAATATCATCAAGAAAATTCCAGTTAAGAGTGTCAAATGCCTTTTCAAAATCTACTTTGAAAATCATTAGCTTGGATCTTCGATGGGACACCCAATTGATGATCT
>Arl-pUEP-23
GCCCACACCATATAAAGCCGATTTAGAAAGATTGACTTTGAGACCAGATGCTAGATAAAAGCACCTGAGAATCCGAAGTAAATTCTTCAAGTTCATGTATGACCATTCACCAAGAAAAATAGCATCATCGGCAAACTGTAAATGCGATACTGATAGAGAATCATTACCGATATGGCCACCGTTAAAAATACCTCCCTCAATAGCTTCCTCGATGGCAACACTAAAAGCTTCAGCTACGATAAGAAATAGGAAAGGGGAAAGTGGATCTCCTTGGCGCACACCTTTACCTACTTTGAATTCTTGAGTTGGTGACCCGTTTACTAAAGTAGAAGTGTAAGAAGAATTTAGGCAACCCTTAATCCACTTCCTCCAAACATGACCGAATCCCATTTGACGCATAATATCATCAAGAAAATTCCAGTTAAGAGTGTCAAATGCCTTTTCAAAATCTACTTTGAAAATCATTAGCTTGGATCTTCGATGGGACACCCAATTGATGATCT
>Arl-pUEP-4
GCCCACACCATATAAAGCCGATTTAGAAAGATTGACTTTGAGACCAGATGCTAGATAAAAGCACCTGAGAATCCGAAGTAAATTCTTCAAGTTCATGTATGATAATTCACCAAGAAAAATAGCATCATCGGCAAACTGTAAATGAGA-ACTGTTAGAGAATCATTACCGATATGGACACCGTTAAAAATACCTCCCTCAATAGCTTCCTCGATGGCAACACTAAAAGCTTCAGCTACGATAAGAAATAGGAAAGGGGAAAGTGGATCTCCTTGGCGCACACCTTTACCTACTTTGAATTCTTGAGTTGGTGACCCGTTTACTAAAGTAGAAGTGTAAGAAGAATTTAGGCAACCCTTAATCCACTTCCTCCAAACATGACCGAATCCCATTTGACGCATAATATCATCAAGAAAATTCCAGTTAAGAGTGTCAAATGCCTTTTCAAAATCTACTTTGAAAATCATTAGCTTGGATCTTCGATGGGACACCCAATTGATGATCT
>Ant-pUEP-1
GCCCACACCATATAAAGCCGATTTAAAAAGATTGACTTTGAGACCAGATGCTAGATAAAAGCACCTGAGAATCCGAAGTAAATTCTTCAAGTTCATGTATGACCATTCACCAAGAGAAATTGCATCATCGGCAAACTGTAAATGCGATACTGATAGGGAATCATTACCGATATGGATACCACTAAAAATACCTCCCTCAATAGCTTCCTCGATGGCAACACTAAGAGCTTTAGCTACGATAAGAAATAGGAAAGGGGAAAGTGGATCTCCTTGGCGCACACCTTTTCTTACTTTGAATTCTTGAGTTGGTGACCCGTTTACTAAAATAGAGGTGTAAGAAGAATTTAGGCAGACCTTAATCCACTTCCTACAAACATGACCGAATCCCATTTGACACATAATGTCATCAAG-AAATTATTTTTAAGAGTGTCAAATGCCTTTTCAAAATCCATTTTGAAAATAATTAGTTTGGATCTTCGATGGGACACCCAATTGATGATCT
>Ant-pUEP-4
GCCCACACCATATAAAGCCGATTTAGAAAGATTGACTTTGAGACCAGATGCTAGATAAAAGCACCTGAGAATCCGAAGTAAATTCTTCAAGTTCATGTATG-------ACCAAGAAAAATAGCATCATCGGCAAACTGTAAATGCGATACTGATAGAGAATCATTACCGATATGGACACCGTTAAAAATACCTCCCTCAATAGCTTCCTCGATGGCAACACTAAGAGCTTCAGCTACGATAAGAAATAGGAAAGGGGAAAGTGGATCTCCTTGGCGCACACCTTTTCCTACTTTGAATTCTTGAGTTGGTGACCCGTTTACTAAAATAGAAGTGTAAGAAGAATTTAGGCAACCCTTAATCTACTTCCTCCAAACATGACCGAATCCCATTTGACACATAATATCATCAAGAAAATTCCAGTTAAGAGTGTCAAATGCGTTTTCAAAATCTACTTTGAAAATCATTAGCTTGGATCTTCGATGGGACACCCAATTGATGATCT
>Arm-pUEP-2
GCCCACACCATATAAAGCCGATTTAGAAAGATTGACTTTGAGACCAGATGCTAGATAAAAGCACCTAAGAATCCGAAGTAAATTCTTCAAGTTCATGTATGACCATTCACCAAGAAAAATAGCATCATCGGCAAACTGTAAATGCGAGACTCTTAGAGAATCATTACCGATATGGACACCGTTAAAAATACCTCCCTCAATAGCTTCCTCGATGGCAACACTAAGAGCTTCAGCTACGATAAGAAATAGGAAAGAGGAAAATGGATCTCCTTGGCACACACCTTTTCCTAGTTTGAATTTTTGAGTTAGTGACTCGTTTAATAAAATAGAAGTGTAAGAAGAATTTAGGCAACCCTTAATCCACTTCCTCCAAACATGACCGAATCCCATTTGACGCATAATATCATCAAGAAAATTCCAGTTAAGAGTGTCAAATGCCTTTTCAAAACCTACTTTGAAAATCATTAGCTTGGATCTTCGATGGGACACCCAATTGATGATCT
>Arm-pUEP-14
GCCCACACCATATAAAGCCGATTTAGAAAGATTGACTTTGAGACCAGATGCTAGATAAAAGCACCTGTGAATCCGAAGTAAATTCTTCAAGTTCATGTATGACCATTCACCAAGAAAAATAGCATCATCGGCAAACTGTAAATGCGATACTGCTAGAGACTCATTACCGATATGGACACCGTTAAAAATACCTCCCTCAATAGCCTCCTCGATGGCAACACTAAGAGCTTCAGCTACGATAAGAAATAGGAAAGGGGAAAGTGGATCTCCTTGGCGCACACCTTTTCCTACTTTGAATTCTTGAGTTGGTGACCCATTTACTAAAATAGAAGTGTAAGAAGAATTTAGGCAACCCTTAATCCACTTCCTCCAAACATGACCGAATCCCATTTGACGCATAATATCATCAAGAAAATTCCAGTTAAGAGTGTCAAATGCCTTTTCAAAATCTACTTTGAAAATCATTAGCTTGGATCTTCAATGGGACACCCAATTGATGATCT
>Ash-UEP-1
GCCCACACCATATAAAGCCGATTTAGAAAGATTGACTTTGAGACCAGATGCTAGATAAAAGCACTTGAGAATCCGAAGTAAATTCTTCAAGTTCGTGTATGACCATTCACCAAGAAAAATAGCATCATCGGCAAACTGTAAATGCGATACTGATAGAGAATCATTACCGATATGGCCACCGTTAAAAATACCTCCCTCAATAGCTTCCTCGATGGCAACACTAAGAGCTTCAGCTACGATAAGAAATAGGAAAGGGGAAAGTGGATCTCCTTGGCGCACACCTTTTCCTAGTTTGAATTCTTGAGTTGGTGACCCGTTTACTAAAATAGAAGTGTAAGAAGAATTTAGGCAACCCTTAATCCACTTCCTCCAAACATGACCGAATCCCATTTGTGGCATAATATCATCAAGAAAATTCCAGTTAAGAGTGTCAAATGCCTTTTCAAAACCTACTTTGAAAATCATTAGCTTGGATCTTCGATGGGACACCCAATTGATGATCT
>Ash-UEP-24
GCCCACACCATATAAAGCCGATTTAGAAAGATTGACTTTGAGACCAGATGCTAGATAAAAGCACCTGAGAATCCGAAGTAAATTCTGCGAGTTCATGTATGACCATTCACCAAGAAAAATAGCATCATCGGCAAACTGTAAATGCGATACTGATAGAGAATCATTACCAATATGGACAATGTTAAAAATACCTCCCTCAATACCTTCCTCTATGGCAACACTAAGAGCTTCAGCTACGATAAGAAATAGGAAAGGGGAAAGTGGATCTCCTTGGCTCACACCTTTGCCTACTTTGAATTCTTGAGTTGGTGACCCGTTTACTAAAATAGAAGTGTAAGAAGAATTTAGGCAACCCTTAATCCACTTCCTCCAAACATGACCGAATCCCATTTGACGCATAATATCATCAAGAAAATTCCAGTTAAGAGTGTCAAATGCCTTTTCAAAATCTACTTTGAAAATCATTAGCTTGGATCTTCGATGGGACACCCAATTGATGATCT
>Htr-UEP-2
GCCCACACCATATAAAGCCGATTTAGAAAGATTGAATTTCAGACCAGATGCTAGATAAAAGCACCTAAGAATCCGAAGTTAATTCTTCAAGTTCATGTATGATAATTCACTAAGAAAAATAGCATCATCGGCAAACTGTAAATGAGA-GCTGTTAGAGAATTATTACCGATATGGACACCGTTAAAAATACCTCCCTCAATAGCTTCCTCGATGGCAACACTAAGAGCTTCAGCTACGATACGAAATAGGAAAGGGGAAAGTGGATCTCCTTGGCGCACACCTTTACCTACTTTGAATTCTTGAGTTGGTGACCCATTTACTAAAGTAGAAGTGTAAGAAGAATTTAGGCAACCCTTAATCCACTTCCTCCAAACATGACCGAATCCCATTTGACGCATAATATCATCAAGAAAATTCCAGTTAAGAGTGTCAAATGCCTTTTCAAAATCTACTTTGAAAATCATTAGCTTGGATCTTCGATGGGACACCCAATTGATGATCT
>Htr-UEP-14
GCCCACACCATATAAAGCCGATTTAGAAAGATTGACTTTCAAACCAGATGCTAGATAAAAGCAC--------CCGAAGTAAATTCTTCAAGTTCATGTATGATAATTCACCAAGAAAAATAGCATCATCGACAAACTGTAAATGAGA-ACTGTTAGAGAATCATTACTGATATGGACACCGTTAAAAATACCTCCCTCAATAGCTTCCTCGATGGCAACACTAAGAGCTTCAGCTACGATAAGAAATAGGAAAGGGGAAAGTGGATCTCCTTGGCGCACACCTTTACCTACTTTGAATTCTTGAGTTGGTGACCCGTTTACTAAAGTAGAAGTGTAAGAAGAATTTAGGCAGACCTTAATCCACTTCCTACAAACATGACCGAATCCCATTTGACGCATAATATCATCAAGAAAATTCCAGTTAAGAGTGTCAAATGCCTTTTCAAAATCTACTTTGAAAATCATTAGCTTGGATCTTCGATGGGACACCCAATTGATGATCT
>Ei-UEP-13
GCCCACACCATATAAAGCCGATTTAGAAAGATTGGATTTGAGACCAGATGCTAGATAAAAACACCTAAGAATCCGAAGTAAATTCTTCAAGTTCATGTATGACCATTCACCAAGAAAAATAACATCATCGGCAAACTGTAAATGCAAGACTCTTAGAGAATCATTACCGATATGGACACCGTTAAAAATACGTCCCTCAATAGCTTCTTCGATGGCAACACTAAGAGCTTCAACTACGATAAGAAATATGAAAGGGGAAAGTGGATCTCCTTGGCGCACACCTTTTCCTAGTTTGAATTCTTGAGTTGGTGAACAATTTAATAGAATAGAAGTGTAAGAAGAACTTAGGCAACCCTTAATCCACTTCCTCCAAACATGACCGAATCCCATTTGACGCATAATATCATCAAGAAAATTCCAGTTAAGAGTGTCAAATACCTTTTCAAAATCTACTTTGAAAATCATTAGCTTGGATCTTTGATGGGACACCCAATTGATGATCT
>Cr-pUEP-1234
GCCCACACCATATAAAGCCGATTTAGAAAGATTGACTTTGAGACCAGATGCTAGATAAAAGCACCTGAGAATCCGAAGTAAATTCTTCAAGTTCATGTATGACCATTCACCAAGAAAAATAGCATCATCGGCAAACTGTAAATGCGATACTGATAGAGACTCATTACCGATATGGACACCGTTAAAAATACCTCCCTCAATAGCTTCCTCGATGGCAACACTAAGAGCTTCAGCTACGATAAGAAATAGGAAAGGGGAAAGTGGATCTCCTTGGCGCACACCTTTTCCTACTTTGAATTCTTGAGTTGGTGACCCGTTTACTAAAATAGAAGTGTAAGAAGAATTTAGGCAACCCTTAATCCACTTCCTCCAAACATGACCGAATCCCATTTGACCCATAATATCATCAAGAAAATTCCAGTTAAGAGTGTCAAATGCCTTTTCAAAATCTACTTTGAAAATCATTAGCTTGGATCTTCGATGGGACACCCAATTGATGATCT
>Chy-UEP-2
GCCCACACCATATAAAGCCGATTTATAAAGATTGACTTTGAGACCAGATGCTAGATAAAAGCACCTGAGAATCCGAAGTAAATTCTTCAAGTTCATATATGACCATTCACCAAGAAAAATAGCATCATCGGCAAACTGTAAATGCGATACTGATAGAGAATCATTACCGATATAGCCACCGTTAAAAATACCTCCCTCAATAGCTTCCTCGATGGCAACACTAAGAGCTTCAGCTACGATAAGAAATAGGAAAGGGGAAAGTGGATCTCCTTGGAGCACACCTTTTCCTACTTTGAATTCTTGAGTTGGTGACCCGTTTACTAAAATAGAAGTGTAAGAAGAATTTAGGCAACCCTTAATCCACTTCCTCCAAACATGACCGAATCCCATTTGACGCATAATATCATCAAGAAAATTCCAGTTAAGAGTGTCAAATGCCTTTTCAAAATCTACTTTGAAAATCGTTAGCTTGGATCTTCGATGGGACACCCAATTGATGATCT
>Chy-UEP-1
GCCCACACCATATAAAGCCGATTTAGAAAGATTGACTTTGAGACCAGATGCTAGATAAAAGCACCTAAGAATCCGAAGTAAATTCTTCAAGTTCATGTATGACCATTCACCAAGAAAAATAACATCATCGGCAAACTGTAAATGCGATACTCATAGAGAATCATTGCCGATATGGACAACGTTAAAAGTATAACCTTCAATAGCTTCCTCGATGGCAACACTAAGAGCTTCAGCTACGATAAGAAATAGGAAAGGGGAAAGTGGATCTCCTTGGCGCACACCTTTTCCTACTTTGAATTCTTGAGTTGGCGACCCGTTTACTAAAATAGAAGTGTAAGAAGAATTTAGGCAACCCTTAATCCACTTCCTCCAAACATGACCGAATCCCATTTGACGCATAATATCATCAAGAAAATTCCAGTTAAGAGTGTCAAATGCCTTTTCAAAATCTACTTTGAAAATCATTAGCTTGGATCTTCGATGGGACACCCAATTGATGATCT
>Chy-UEP-34
GCCCACACCATATAAAGCCGATTTAGAAAGATTGACTTTGAGACCAGATGCTAGATATAAGCACCTAAGAATCCGAAGTAAATTCTTCAAGTTCCTGTATGACCATTCACCAAGAAAAATAGCATCATCGGCAAACTGTAAATGCGAGACTCTTAGAGAATCATTACTGATATGGACACCGTTAAACATACCTCCCTCAATAGCTTCCTCGATGGCAACACTAAGAGCTTCAGCTACGATAAGAAATAGGAAAGGGGAAAGTGGATCTCCTTGGCGCACACCTTTTCCTACTTTGAATTCTTGAGTTGGTGACCCGTTTACTAAAATAGAAGTGTAAGAAGAACTTAGGCAACCCTTAATCCACTTCCTCCAAACGTGACCGAATCCCATTTGACGCATAATATCATCAAGAAAATTCCAGTTAAGAGTGTCAAATGCCTTTTCAAAATCTACTTTGAAAATCATTAGCTTGGATCTTCGATGGGACACCCAATTGATGATCT
>Cno-UEP-1234
GCCCACACCATATAAAGCCGATTTAGAAAGATTGACTTTGAGACCAGATGCTAGATAAAAGCACCTGAGAATCCGAAGTAAATTCTTCAAGTTCATGTATGACCATTCACCAAGAAAAATAGCATCATCGGCAAACTGTAAATGCGATACTGCTAGAGACTCATTACCGATATGGACACCGTTAAAAATACCTCCCTCAATAGCTTCCTCGATGGCAACACTAAGAGCTTCAGCTACGATAAGAAATAGGAAAGGGGAAAGTGGATCTCCTTGGCGCACACCTTTTCCTACTTTGAATTCTTGAGTTGGTGACCCATTTACTAAAATAGAAGTGTAAGAAGAATTTAGGCAACCCTTAATCCACTTTCTCCAAACATGACCGAATCCCATTTGACGCATAATATCATCAAGAAAATTCCAGTTAAGAGTGTCAAATGCCTTTTCAAAATCTACTTTGAAAATCATTAGCTTGGATCTTCGATGGGACACCCAATTGATGATCT
>Cb_pUEP-1
GCCCACACCATATAAAGCCGATTTAGAAAGATTGACTTTGAGACCTGATGCTAGATAAAAGCACCTGAGAATCCGAAGTAAATTCTTCAAGTTCATGTATGACCATTCACCAAGAAAAATAGCATCATCGGCAAACTGTAAATGCGATACTGATAGAGGATCATTATCGATATGGACACCGTTAAAAATACCTCCCTCAATATCTTCCTCGATGGCAACACTAAGAGCTTCAACTACGATAAGAAATAGGAAAGGGGAAAGTGGATCTCCTTGGCGCACACCTTTTCCTACTTTAAATTCTTGAGTTGGTGACCCGTTTACTAAAATAGAAGTGTAAGAAGAATTTAGGAAAACCTTAATCCACTTCCTCCAAACATGACCGAATCCCATTTGATGCATAATATCATCAAGAAAATTCCAGTTAAGAGTGTCAAATGCCTTTTCAAAATCTACTTTGAAAATCATTAGCTTTGATCTTCGATGGGACACCCAATTGATGATCT
>Cb_pUEP-2
GCCCACACCATATAAAGCCGATTTAGAAAGATTGACTTTGAGACCAGATGCTAGATAAAAGCACCTGAGAATCCGAAGTAAATTCTTCGAGTTCATGTATGACTATTCACCAAGAAAAATAGCATCATCGGCAAACTGTAAATGCGATACTGATAGAGAATCATTACCGATATGGACACCGTTAAAAATACCTCCCTCAATAGCTTCCTCGATGGCAACACTAAGAGCTTCAGCTACGATAAGAAATAGGAAAGGGGAAAGTGGATCTCCTTGGCGCACACCTTTTCCTACTATGAATTCTTGAGTTGGTGACCCGTTTACTAAAATAGAAGTGTAAGAAGAATTTAGGCAACCCTTAATCCACTTCCTCCAAACATGACCGAATCCCATTTGACGCATAATATCATCAAGAAAATTCCAGTTAAGAGTGTCAAATGCCTTTTCAAAATCTACTTTGAAAATCATTAGCTTGGATCTTCGATGGGACACCCAATTGATGATCT
>Cb_pUEP-3
GCCCACACCATATAAAGCCGATTTAGAAAGATTGACTTTGAGACCAGATGCTAGATAAAAGCACCTGAGAATCCGAAGTAAATTCTTCAAGTTCATGTATGACCATTCACCAAGAAAAATAGCATCATCGGCAAACTGTAAATGCGATACTGCTAGAGACTCATTACCGATATGGACACCGTTAAAAATACCTCCCTCAATAGCTTCCTCGATGGCAACACTAAGAGCTTCAGCTACGATAAGAAATAGGAAAGGGGAAAGTGGATCTCCTTGGCGTACACCTTTTCCTACTTTGAATTCTTGAGTTGGTGACCCGTTTACTAAAATAGAAGTGTAAGAAGAATTTAGGCAACCCTTAATCCACTTCCTCCAAACATGACCGAATCCCATTTGACGCATAATATCATCAAGAAAATTCCAGTTAAGAGTGTCAAATGCCTTTTCAAAATCTACTTTGAAAATCATTAGCTTGGATCTTCGATGGGACACCCAATTGATGATCT
>Cs-UEP-12
GCCCACACCATATAAAGCCGATTTAGAAAGATTGACTTTGAGACCAGATGCTAGATAAAAGCACCTGAGAATCCGAAGTAAATTCTTCAAGTTCATGTATGACCATTCACCAAGAAAAATAGCATCATCGGCAAACTGTAAATGCGATACTGCTAGAGACTCATTACCGATATGGGCACCGTTAAAAATACCTCCCTCAATAGCTTCCTCGATGGCAACACTAAGAGCTTCAGCTACGATAAGAAATAGGAAAGGGGAAAGTGGATCTCCTTGGCGCACACCTTTTCCTACTTTGAATTCTTGAGTTGGTGACCCGTTTACTAAAATAGAAGTGTAAGAAGAATTTAGGCAACCCTTAATCCACTTCCTCCAAACATGACCGAATCCCATTTGACGCATAATATCATCAAGAAAATTCCAGTTAAGAGTGTCAAATGCCTTTTCAAAATCTACTTTGAAAATCATTAGCTTGGATCTTCGATGGGACACCCAATTGATGATCT
>Cs-UEP-4
GCCCACACCATATAAAGCCGATTTAGAAAGATTGACTTTCAGACCGGATGCTAGATAAAATCACCTAAGAATCCGAAGTAAATTCTTCAAGTTCATGTATGATAATTCACCAAGAAAAATAGCATCATTGGCAAACTGTAAATGAGA-ACTGTTAGAGAATCATTACCGATATGGACACCGTTAAAAATACCTCCCTCAATAGCTTCCTCGATGGCAACACTAAGAGCTTCAGCTACGATAAGAAATAGGAAAGGGGAAAGTGGATCTCCTTGGCGCACACCTTTACCTACTTTGAATTCTTGAGTTGGTGACCCGTTTACTAAAGTAGAAGTGTAAGAAGAATTTAGGCAACCCTTAATCCACTTCCTCCAAACATGACCGAATCCCATTTGACGCATAATATCATCAAGAAAATTCCAGTTAAGAGTGTCAAATGCCTTTTCAAAATCTACTTTGAAAATCATTAGCTTGGATCTTCGATGGGACACCCAATTGATGATCT
>Cp_pUEP-1
GCCCACACCATATAAAGCCGATTTAGAAAGATTGACTTTGAGACAAGATGTCAGATAAAAGCACCTAAGAATCCGAAGTAAATTCTTCAAGTTCACGTATGACCATTCACCAAGAAAAATAGCATCATTGGCAAACTGTAAATGCGAGACTCTTAGAGAATCATTACCGATATGGACACGGTTAAAAATATCTCCCTCAATAGCTTCCTCGATGGCAACACTAAGAGCTTCAACTACAATAAGAAATAGGAAAGGGGAAAGTGGATCTCCTTGGCGCACACCTTTTCCTAGTTTGAATTCTTGAGTTGGTGACCCGTTTAATAAAATAGAAGTGTAAGAAGAATTTAGGCAACCCTTAATCCACTTCCTCCAAACATGACCGAATCCCATTTGACGCATAATATCATCAAGAAAATTCCACTTAAGAGTGTCAAATGCCTTTTCAAAACCTACTTTGAAAATCATTAGCTTGGATCTTCGATGGGACACCCAATTGATGATCT
>Cp_pUEP-4
GCCCACACCATATAAAGCCGATTTAGAAAGATTGACTTTGAGACCAGATGCTAGATAAAAGCACCTGAGAATCCGAAGTAAATTCTTCAAGTTCATGTATGACCATTCACCAAGAAAACTAGCATCATCGGCAAACTGTA-----GATACTGATAGAGAATCATTACCGATATGGCCACCGTTAAAAATACCTCCCTCAATAGCTTCCTTGATGGCAACATTATGAGCTTCAGCTACGATAAGAAATAGGAAAGGGGAAAGTGGATCTCCTTGGCGCACACCTTTTCCTACTTTGAATTCTTGAGTTGGTGACCCGTTTATTAAAATAGAAGTGTAAGAAGAATTTAGGCAACCCTTAATCCACTTCCTCCAAACATGACCGAATCCTATTTGACACATAATATCATCAAGAAAATTCCAGTTAAGAGTGTCAAATGCCTTTTCAAAATCTACTTTGAAAATCATTAGCTTGGATCTTCGATGGGACACCCAATTGATGATCT
>Cp_pUEP-23
GCCCACACCATATAAAGCCGATTTAGAAAGATTGACTTTCAGACCGGATGCTAGATAAAAGCACCTGAGAATCCGAAGTAAATTCTTCAAGTTCATGTATGATAATTCACCAAGAAAAATAGCATCATCGGAAAAATGTAAATGAGA-ACTGTTAGAGAATCATCACCGATATGGACACCGTTAAAAATACCTCCCTCAATAGCTTCCTCGATGGCAACACTAAGAGCTTCAGCTACGATAAGAAATAGGAAAGGGGAAAGTGGATCTCCTTGGCGCACACCTTTACCTACTTTGAATTCTTGAGTTGGTGAACCGTTTACTAAAATAGAAGTGTTAGAAGAATTTAGGCAACTCTTAATCCACTTCCTCCAAACATGACCGAATCCCATTTGACACATAATATCATCAAGAAAATTCCAGTTAAGAGTGTCAAATGCCTTTTC-AAATCTACTTTGAAAATCATTAGCTTGGATCTTCGATGGGACACCCAATTGATGATCT
>Cl-pUEP-1
GCCCACACCATATAAAGCCGATTTAGAAAAATTGACTTTGAGACAAGATGTTAGATAAAAGCACCTAAGAATCCGAAGTAAATTCTTCAAGTTCACGTATGACCATTCACCAAGAAAAATAGCATCATTGGCAAACTGTAAATGCGAGACTCTTAGAGAATCATTACCGATATGGACACCGTTAAAAATATCTCTCTCAATAGCTTCCTCGATGGCAACACTAAGAGCTTCAGCTACAATAAGAAATAGGAAAGGGGAAAGTGGATCTCCTTGGCGCACACCTTTTCCTAGTTTGAATTCTTGAGTTGGTGACCCGTTTAATAAAATAGAAGTGTAAGGAGAATTTAGGCAACCCTTAATGCACTTCCTCCAAACATGACCGAATCCCATTTGACGCATAATATCATCAAGAAAATTCCAGTTAAGAGTGTCAAATGCCTTTTCAAAACCTACTTTGAAAATCATTAGCTTGGATCTTCGATGGGACACCCAATTGATGATCT
>Cn-pUEP-123
GCCCACACCATATAAAGCCGATTTAGAAAGATTGACTTTGAGACCAGATGCTAGATAAAAGCACCTGAGAATCCGAAGTAAATTCTTCAAGTTCATGTATGACCATTCACCAAGAAAAATAGCATCATCGGCAAACTGTAAATGCGATACTGCTAGAGACTCATTACCGATATGGACACCGTTAAAAATACCTCCCTCAATAGCTTCCTCGATGGCAACACTAAGAGCTTCAGCTACGATAAGAAATAGGAAAGGGGAAAGTGGATCTCCTTGGCGCACACCTTTTCCTACTTTGAATTCTTGAGTTGGTGACCCGTTTACTAAAATAGAAGTGTAAGAAGAATTTAGGCAACCCTTAATCCACTTCCTCCAAACATGACCGAATCCCATTTGACGCATAATATCATCAAGAAAATTCTAGTTAAGAGTGTCAAATGCCTTTTCAAAATCTACTTTGAAAATCATTAGCTTGGATCTTCGATGGGACACCCAATTGATGATCT
>Cri-UEP-13
GCCCACACCATATAAAGCCGATTTAGAAAGATTGACTTTGAGACCAGATGCTAGATAAAAGCACCTGAGAATCCGAAGTAAATTCTTCAAGTTCATGTATGACCATTCACCAAGAAAAATAGCATCATCGGCAAACTGTAAATGCGATACTGATAGAGACTCATTACCGATATGGACACCGTTAAAAATACCTCCCTCAATAGCTTCCTCGATGGCAACACTAAGAGCTTCAGCTACGATGAGAAATTGGAAAGGGGAAAGTGGATCTCCTTGGCGCACACCTTTTCCTACTTTGAATTCTTGAGTTGGTGACCCGTTTACTAAAATAGAAGTGTAAGAAGAATTTAGGCAACCCTTAATCCACTTCCTCCAAACATGACCGAATCCCATTTGACGCATAATATCATCAAGAAAATTCCAGTTAAGAGTGTCAAATGCCTTTTCAAAATCTACTTTGAAAATCATTAGCTTGGATCTTCGATGGGACACCCAATTGATGATCT
>Cdi-pUEP-14
GCCCACACCATATAAAGCCGATTTAGAAAGATTGACTTTGAGACCAGATGCTAGATAAAAGCACCTGAGAATCCGAAGTAAATTCTTCAAGTTCATGTATGACTATTCACCAAGAAAAATAGCATCATCGACAAACTGTAAATGCGATACTGATAGAGAATCATTACCGATATGGACACCGTTAAAAATACCTCCCTCAATAGCTTCCTCGATGGCAACACTAAGAGCTTCAACTACAATAAGAAATAGGAAAGGGGAAAGTGGATCTCCTTGGCGCACACCTTTTCCTACCTTGAATTCTTGAGTTGGTGACCCGTTTACTAAAATAGAAGTGTAAGAAGAATTTAGGCAACCCTTAATCCACTTCCTCCAAACATGACCGAATCTCATTTGACGCATAATATCATCAAGAAAATTCCAGTTAAAAGTGTCAAATGCCTTTTCAAAATCTACTTTGAAAATCATTAGTTTGGATCTTCGATGGGACACCCAATTGATGATCT
>Cdi-pUEP-23
GCCCACACCATATAAAGCCGATTTAGAAAGATTGACTTTGAGACCAGATGCTAGATAAAAGCACCTGAGAATCCGAAGTAAATTCTTCAAGTTCATGTATGACCATTCACCAAGAAAAATAGCATCATCGGCAAACTGTAAATGCGATACTGCAAGAGACTCATTACCGATATGGACACCGTTAAAAATACCTCCCTCAATAGCTTCCTCGATGGCAACACTAAGAGCTTCAGCTACGATAAGAAATAGGAAAGGGGAAAGTGGATCTCCTTGGCGCACACCTTTTCCTACTTTGAATTCTTGAGTTGGTGACCCGTTTACTAAAATAGAAGTGTAAGAAGAATTTAGGCAACCCTTAATCCACTTCCTCCAAACATGACCGAATCCCATTTGACGCATAATATCATCAAGAAAATTCCAGTTAAGAGTGTCAAATGCCTTTTCAAAATCTACTTTGAAAATCATTAGCTTGGATCTTCGATGGGACACCCAATTGATGATCT
>Cbo-UEP-ctg
GCCCACCCCATATAAAGCCGATTTAGAAAGATTGACTTTGAGACCAGATGCTAGATAAAAGCACCTGAGAATCCGAAGTAAATTCTTCAAGTTCATGTATGACCATTCACCAAGAAAAATAGCATCATCGGCAAACTGTAAATGCGATACTGCTAGAGACTCATTACCGATATGGACACCGTTAAAAATACCTCCCTCAATAGCTTCCTCGATGGCAACACTAAGAGCTTCAGCTACGATAAGAAATAGGAAAGGGGAAAGTGGATCTCCTTGGCGCACACCTTTTCCTACTTTGAATTCTTGAGTTGGTGACCCGTTTACTAAAATAGAAGTGTAAGAAGAATTTAGGCAACCCTTAATCCACTTCCTCCAAACATGACCGAATCCCATTTGACGCATAATATCATCAAGAAAATTCCAGTTAAGAGTGTCAAATGCCTTTTCAAAATCTACTTTGAAAATCATTAGCTTGGATCTTCGATGGGACACCCAATTGATGATCT
>Cok-pUEP-1
GCCCACACCATATAAAGCCGATTTAGAAAGATTGACTTTGAGACCTGATGCTAGATAAAAGCACCTGAGAATCCGAAGTAAATTCTTCAAGTTCATGTATGACCATTCACCAAGAAAAATAGCATCATCGGCAAACTGTAAATGCGATACTGATAGTGGATCATTACCGATATGGACACCGTTAAAAATACCTCCCTCAATAGCTTCCTCGATGGCAACACTAAGAGCTTCAACTACGATAAGAAATAGGAAAGGGGAAAGTGGATCTCCTTGGCGCACACCTTTTCCTACTTTAAATTCTTGAGTTGGTGACCCGTTTACTAAAATAGAAGTGTAAGAAGAATTTAGGAAAACCTTAATCCACTTCCTCCAAACATGACCGAATCCCATTTGATGCATAATATCATCAAGAAAATTCCAGTTAAGAGTGTCAAATGCCTTTTCAAAATATACTTTGAAAATCATTAGCTTTGATCTTCGATGGGACACCCAATTGATGATCT
>Cok-pUEP-23
GCCCACACCATATAAAGCCGATTTAGAAAGATTGACTTTGAGACCAGATGCTAGATAAAAGCACCTGAGAATCCGAAGTAAATTCTTCAAGTTCATGTATGACCATTCACCAAGAAAAATAGCATCATCGGCAAACTGTAAATGCGATACTGCTAGAGACTCATTACCGATATGGACACCGTTAAAAATACCTCCCTCAATAGCTTCCTCGATGGCAACGCTAAGAGCTTCAGCTACGATAAGAAATAGGAAATGGGAAAGTGGATCTCCTTGGCGCACACCTTTTCCGACTTTGAATTCTTGAGTAGGTGACCCGTTTACTAAAATAGAAGTGTAAGAAGAATTTAGGCAACCCTTAATCCACTTCCTCCAAACATGACCGAATCCCATTTGACGCATAATATCATCAAGAAAATTCCAGTTAAGAGTGTCAAATGCCTTTTCAAAATCTACTTTGAAAATCATTAGCTTGGATCTTCGATGGGACACCCAATTGATGATCT
>CiXX-pUEP-14
GCCCACACCATATAAAGCCGATTTAGAAAGATTGACTTTGAGACCAGATGCTAGATAAAAGCACCTGAGAATCCGAAGTAAATTCTTCAAGTTCATGTATGACTATTCACCAAGAAAAATAGCATCATCGGCAAACTGTAAATGCGATACTGATAGAGAATCATTGCCGATATGGACACCGTTAAAAATACCTCCCTCAATAGCTTCCTCGATGGCAACACTAAGAGCTTCAGATACGATAAGAAATAGGAAAGGGGAAAGTGGATCTTCTTGGCGCACACCTTTTCCTACCTTGAATTCTTGAGTTGGTGACCCGTTTACTAAAATAGAAGTGTAATAAGAATTTAGGCAACCCTTAATCCACTTCCTCCAAACATGACCGAATCCCATTTGACGCATAATATCATCAAGAAAATTCCAGTTAAGAGTGTCAAATGCCTTTTCAAAATCTACTTTGAAAATCATTAGCTTGGATCTTCGATGGGACACCCAATTGATGATCT
>CiXX-pUEP-3
GCCCACACCATATAAAGCCGATTTAGAAAGATTGACTTTGAGACCAGATGCTAGATAAAAGC-------------------------------------------------------------------------------------------------------ACCGATATGGACACCGTTAAAAATACCTCCCTCAATAGCTTCCTCGATGGCAACACTAAGAGCTTCAGCTACGATAAGAAATAGGAAAGGGGAAAGTGGATCTCCTTGGCGCACACCTTTTCCTACTTTGAATTCTTGAGTTGGTGACCCGTTTACTAAAATAGAAGTGTAAGAAGAATTTAGGCAACCCTTAATCCACTTCCTCCAAACATGACCGAATCCCATTTGACGCATAATATCATCAAGAAAATTCCAGTTAAGAGTGTCAAATGCCTTTTCAAAATCCACTTTGAAAATCATTAGCTTGGATCTTCGATGGGACACCCAATTGATGATCT
>CiMZ-pUEP-12
GCCCACACCATATAAAGCCGATTTAGAAAGATTGACTTTGAGACCAGATGCTAGAT-----------TGAATCCGAAGTAAATTCTGCAAGTTCATGTATGACTATTCACCAAGAAAAATAGCATCATCGGCAAACTGTAAATGCGATACTGATAGAGAATCATTACCAATATGGACACTGTTAAAAATACCTCCCTCAATAGCTTCCTCGATGGCAACACTAAGAGCTTCAGCTACGATAAGAAATAGGAAAGGGGAAAGTGGATCTCCTTGGCTCACACCTTTGCCTACTTTGAATTCTTGAGTTGGTGACCCGTTTACTAAAATAGAAGTGTAAGAAGAATTTAGGCAACCCTTAATCCACTTCCTCCAAACATGACCGAATCCCATTTGACGCATAATATCATCAAGAAAATTCCAGTTAAGAGTGTCAAATGCCTTTTCAAAATCTACTTTGAAAATCATTAGCTTGGATCTTCGATGGGACACCCAATTGATGATCT
>CiMZ-pUEP-3
GCCCACACCATATAAAGCCGATTTAGAAAGATTGACTTTGAGACAAGACGTTAGATAAAAGCACCTAAGAATCCGAAGTAAATTCTTCAAGTTCACGTATGACCATTCACCAAGAAAAATAGCATCATCGGCAAACTGTAAATGCGAGACTCTTAGAGAATCATTACCGATATGGACACCGTTAAAAATATCTCCGTCAATAGCTTCCTCGATGGCAACACTAAGAGCTTCGGCTACAATAAGAAATAGGAAAGGGGAAAGTGGATCTCCTTGGCGCACACCTTTTCCTAGTTTGAATTCTTGAGTTGGTGACCTGTTTAATAAAATAGAAGTGTAAGAAGAATTTAGGCAACCCTTAATCCACTTCCTCCAAACATGACCGAATCCCATTTGACGCATAATATCATCAAGAAAATTCCAGTTAAGAGTGTCAAATGCCTTTTCAAAACCTAATTTGAAAATCATTAGCTTGGATCTTCGATGGGACACCCAATTGATGATCT
>CiMZ-pUEP-4
GCCCACACCATATAAAGCCGATTTAGAAAGATTGACTTTGAGACCAGATGCTAGATAAAAGCACCTGAGAATCCGAAGTAAATTCTTCAAGTTCATGTATGACCATTCACCAAGAAAAATAGCATCATCGGCAAACTGTAAATGCGATACTGCTAGAGACTCATTACCGATATGGACACCGTTAAAAATACCTCCCTCAATAGCTTCCTCGATGGCAACACTAAGAGCTTCAGCTACGATAAGAAATAGGAAAGGGGAAAGTGGATCTCCTTGGCGCACACCTTTTCCTACTTTGAATTCTTGAGTTGGTGACCCGTTTACTAAAATAGAAGTGTAAGAAGAATTTAGGAAACCCTTAATCCACTTCCTCCAAACATGACCGAATCCCATTTGAGGCATAATATCATCAAGAAAATTCCAGTTAAGAGTGTCAAATGGCTTTTCAAAATCTACTTTGAAAATCATTAGCTTGGATCTTCGATGGGACACCCAATTGATGATCT
>CiGY-pUEP-1
GCCCACACCATATAAAGCCGATTTAGAAAGATTGACTTTGAGACCAGATGCTAGATAAAAGCACCTGAGAATCCGAAGTAAATTCTTCAAGTTCATGTATGACCATTCACCAAGAAAAATAGCATCATCGGCAAACTGTAAATGCGATACTGATAGAGAATCATTACCGATATGGACACCGTTAAAAATACCTCCCTCTATAGCTTCCTCGATGGCAACACTAAGAGCTTCAGCTACGATAAGAAATAGGAAAGGGGAAAGTGGATCTCCTTGGCGCACACCTTTTCCTACTTTGAATTCTTGAGTTGGTGACCCGTTTAATAAAATAGAAGTGTAAGAAGAATTTAGGCAACCCTTAATCCACTTCCTCCAAACATGACCGAATCCCATTTGACGCATAATATCATCAAGAAAATTCCAGTTAAGAGTGTCAAATGCCTTTTCAAAACCTACTTTGAAAATCATTAGCTTGGATCTTCGATGGGACACCCAATTGATGATCT
>CiGY-pUEP-2
GCCCACACCATATAAAGCCGATTTAGAAAGATTGACTTTGAGACCAGATGCTAGATAAAAGCACCTGAGAATCCGAAGTAAATTCTTCCAATTCATGTATGACTATTCACCAAGAAAAATAGCATCATCGGCAAACTGTAAATGCGATACTGATAGAGAATCATTACCGATATGGACACCGTTAAAAATACCTCCCTCAATAGCTTCCTCGATGGCAACACTAAGAGCTTCAGCTACGATAAGAAATAGGAAAGGGGAAAGTGGGTCTCCTTGGCGCACACCTTTTCCTACTTTGAATTCTTGAGTTGGTGACCCGTTTACTAAAATAGAAGTGTAAGAAGAATTTAGGCAACCCTTAATCCACTTCCTCCAAACATGACCGAATCCCATTTGACGCATAATATCATCAAGAAAATTCCAGTTAAGAGTGTCAAATGCCTTTTCAAAATCTACTTTGAAAATCATTAGCTTGGATCTTCGATGGGACACCCAATTGATGATCT
>CiGY-pUEP-3
GCCCACACCATATAAAGCCGATTTAGAAAGATTGACTTTGAGACCAGATGCTAGATAAAAGCACCTGAGAATCCGAAGTAAATTCTTCAAGTTCGTGTATGACCATTCACCAAGAAAAATAGCATCATCGGCAAACTGTAAATGCGATACTGATAGAGAATCATTACCGATATGGCCACCGTTAAAAATACCTCCCTCAATAGCTTCCTCGATGGCAACACTAAGAGCTTCAGCTACGATAAGAAATAGGAAAGGGGAAAGTGGATCTCCTTGGCGCACACCTTTTCCTGCTTTGAATTCTTGAGTTGGTGACCCGTTTACTAAAATAGAAGTGTAAGAAGAATTTAGGCAACCCTTAATCCACTTCCTCCAAACATGACCGAATCCCATTTGAGGCATAATATCATCAAGAAAATTCCAGTTAAGAGTGTCAAATGCCTTTTCAAAATCTA---TGAAAATCATTAGCTTGGATCTTCGATGGGACACCCAATTGATGATCT
>CiGY-pUEP-4
GCCCACACCATATAAAGCCGATTTAGAAAGATTGACTTTGAGACCAGATGCTAGATAAAAGCACCTGAGAATCCGAAGTAAATTCTTCAAGTTCATGTATGACCATTCACCAAGAAAAATAGCATCATCGGCAAACTGTAAATGCGATACTGATAGAGAATCATTACCGATATGGACACCGTTAAAAATACCTCCCTCTATAGCTTCCTCGATGGCAACACTAAGAGCTTCAGCTACGATAAGAAATAGGAAAGGGGAAAGTGGATCTCCTTGGCGCACACCTTTTCCTACTTTGAATTCTTGAGTTGGTGACCCGTTTACTAAAATAGAAGTGTAAGAAGAATTTAGGCAACCCTTAATCCACTTCCTCCAAACATGATCGAATCCCATTTGACGCATAATATCATCAAGAAAATTCCAGTTAAGAGTGTCAAATGCCTTTTCAAAATCTACTTTGAAAATCATTAGCTTGGATCTTCGATGGGACACCCAATTGATGATCT
>CvSY-pUEP-2
GCCCACACCATATAAAGCCGATTTATAAAGATTGACTTTGAGACCAGATGTTAAATAAAAGCACCTAAGAATCCAAAGTAAATTCTTCAAGTTCACGTATGACCATTTACCAAGAAAAATAGCATCATCGACAAACTGTAAATGCGAGACTCTTAGAGAATCATTACCGATATGGACACCGTTAAAAATATCTCCCTCAATAGCTTCCTCGATGGCAACACTAAGAGCTTCAGCTACAATAAGAAATAGGAAAGGGGAAAGTGGATCTCCTTGGCGCACACATTTTCCTAGTTTGAATTCTTGAGTTGGTGACCCGTTTAATAAAATAGAATTGTAAGAAGAATTTAGGCAACCCTTAATCCACTTCCTCCAACCATGAATGAATCCCATTTGACGCATAATATCATTAAGAAAATCCCAAGTAAGAGTGTCAAATGCCTTTTCAAAACCTACTTTGAAAATCATTAGCTTGGATCTTCGATGGGACACCCAATTGATGATCT
>CvSY-pUEP-1
GCCCACACCATATAAAGCCGATTTAGAAAGATTGACTTTGAGACCAGATTCTAGATAAAAGCACCTGAGAATCCGAAGTAAATTCTTCAAGTTCATGTATGACCATTCACCAAGAAAAATAGCATCATCGGCAAACTGTAAATGCGATACTGATAGAGACTCATTACCGATATGGACACTGTTAAAAATACCTCCCTCAATAGCTTCCTCGATGGCAACACTAAGAGCTTCAGCTACGATAAGAAATAGGAAAGGGGAAAGTGTTTCTCCTTGGCGCACACCTTTTCCTACTTTGAATTCTTGAGTTGGTGACCCGTTTACTAAAATAGAATTGTAAGAAGAATTTAGGAAACCCTTAATCCACTTCCTCCTAACATGACCGAATCCCATTTGACGCATAATATCATCAAGAAAATTCCAGTTAAGAGTGTCAAATGCCTTTTCAAAATCTACTTTGAAAATCATTAGCTTGGATCTTCGATGGGACACCCAATTGATGATCT
>CvSY-pUEP-3
GCCCACACCATATAAAGCCGATTTAGAAAGATTGACTTTGAGACCAGATGCTAGATAAAAGCACCTGAGAATCCGAAGTAAATTCTTCAAGTTCATGTATGACCATTCACCAAGAAAAATAGCATCATCGGCAAACTGTAAATGCGATACTGCTAGAGACTCATTACCGATATGGACACCGTTAAAAATACCTCCCTCAATAGCTTCCTCGATGGCAACACTAAGAGCTTCAGCTACGATAAGAAATAGGAAAGGGGAAAGTGGATCTCCTTGGCGCACACCTTTTCCTACTTTGAATTCTTGAGTTGGTGACCCGTTTACTAAAATAGAAGTGTAAGAAGAATTTAGGCAACCCTTAATCCACTTCCTCCAAACATGACCGAATCCCATTTGACGCATAATATCATCAAGAAAATTCCAGTTAAGAGTGTCAAATGCCTTTTCAAAATCTACTTTGAAAATCATTAGCTTGGATCTTCGATGGGACACCCAATTGATGATCT
>CvSY-pUEP-4
GCCCACACCATATAAAGCCGATTTAGAAAGATTGACTTTGAGACCAGATGCTAGATAAAAGCACCTAAGAATCCGAAGTAAATTCTTCAAGTTCATGTATGACCATTCACCAAGAAAAATAGCATCATCGGCAAACTGTAAATGCGAGACTCTTAGAGAATCATTACCGATATGGACACCGTTAAAAACACCTCCCTCAATAGCCTCCTCGATGGCCACACTAAGAGCTTCAGCTACGATAAGAAATAGGAAAGGGGAAAGTGGATCTCATTGGCACACACCTTTTCCTAGTTTGAATTCTTGAGTTGGTGACCCGTTTAATAAAATAGAAGTGTAAGAAGAATTTAGGCAACCCTTAATCCACTTCCTCCAAACATGACCGAATCCCATTTGATGCATAATATCAACAAGAAAATTCCAGTTAAGAGTGTCAAATGCCTTTTCAAAATCTACTTTGAAAATCATTAGCTTGGATCTTCGATGGGACACCCAATTGATGATCT
>Ot-UEP-12
GCCCACACCATATAAAGCCGATTTAGAAAGATTGACTTTGAGACCAGATGCTAGATAAAAGCACCTGAGAATCCGAAGTAAATTCTTCAAGTTCATGTATGACCATTCACCAAGAAAAATAGCATCATCGGCAAACTGTAAATGCGATACTGATAGAGAATCATTACCGATATGGACACCGTTAAAAATTCCTCCCTCAATAGCTTCCTCGATAGCAACACTAAGAGCTTCAGCTACGATAAGAAATAGGAAAGGGGAAAGTGGATCTCCTTGGCGCACACCTTTTCCTACTTTGAATTCTTGAGTTGGTGACCCGTTTACTAAAATAGAAGTGTAAGAAGAATTTAGGCAACCCTTAATCCACTTCCTCCAAACATGACCGAATCCCATTTGACGCATAATATCATCAAGAAAATTCCAGTTAAGAGTGTCAAATGCCTTTTCAAAATCTACTTTGAAAATCATTAGCTTGGATGTTCGATGGGACACCCAATTGATGATCT
>Ot-UEP-4
GCCCACACCATATAAAGCCGATTTAGAAAGATTGACTTTCAGACCAGATGCTAGATAAAAGCACCTGAGAATCCGAAGTAAATTCTTCAAGTTCATGTATGACCATTCACCAAGAAAAATAGCATCATCGGCAAACTGTAAATGCGATACTGTTAGAGAATCATTACCGATATGGACACCGTTAAAAATACCTCCCTCAATAGCTTCCTCGATGGCAACACTAAGAGCTTCAACTACGATAAGAAATAGGAAAGGGGAAAGTGGATCTCCTTGGCGCACACCTTTACCTACTTTGAATTCTTGAGTTGGTGACCCGTTTACTAAAATAGAAGTGTAAGAAGAATTTAGGCAACCCTTAATCCACTTCCTCCAAACATGACCGAATCCCATTTGACGCATAATATCATCAAGAAAATTCCAGTTAAGAGTGTCAAATGCCTTTTCAAAATCTACTTTGAAAATCATTAGCTTGGATGTTCGATGGGACACCCAATTGATGATCT
>Ol_pUEP-23
GCCCACACCATATAAAGCCGATTTAGAAAGATTGACTTTCAGACCAGATGCTAGATAAAAGCACCTGAGAATCCGAAGTAAATTCTTCAAGTTCATGTATGACCATTCACCAAGAAAAATAGCATCATCGGCAAACTGTAATTGCGATACTGTTAGAGAATCATTACCGATATGGACACCGTTAAAAATACCTCCCTCAATAGCTTCCTCGATGGAAACACTAAGAGCTTCAGCTACGATAAGAAATAGGAAAGGGGAAAGTGGATCTACTTGGCGCACACCTTTACCTACTTTGAATTCTTGAGTTGGTGACCCGTTTACTAAAATAGAAGTGTAAGAAGAATTTAGGCAACCCTTAATCCACTTCCTCCAAACATGACCGAATCCCATTTGACGCATAATATCATCAAGAAAATTCCAGTTAAGAGTGCCAAATGCCTTTTCAAAATCTACTTTGAAAATCATTAGCTTGGATCTTCGATGGGACACCCAATTGATGATCT
>Cm-UEP-12
GCCCACACCATATAAAGCCGATTTAGAAAGGTTGACTTTGAGACCAGATGCTAGATAAAAGCACCTGAGAATCCGAAGTAAATTCTTCAAGTTCATGTATGACCATTCACCAAGAAAAATAGCATCATCGGCAAACTGTAAATGCGATACTGCTAGAGACTCATTACCGATATGGACACCGTTAAAAATACCTCCCTCAATAGCTTCCTCGATGGCAACACTAAGAGCTTCAGCTACGATAAGAAATAGGAAAGGGGAAAGTGGATCTCCTTGGCGCACACCTTTTCCTACTTTGAATTCTTGAGTTGGTGACCCATTTACTAAAATAGAAGTGTAATAAGAATTTAGGCAACCCTTAATCCACTTCCTCCAAACATGACCGAATCCCATTTGACGCATAATATCATCAAGAAAATTCTAGTTAAGAGTGTCAAATGCCTTTTCAAAATCTACTTTGAAAATCATTAGCTTGGATCTTCGATGGGACACCCAATTGATGATCT
>Cm-UEP-34
GCCCACACCATATAAAGCCGATTTAGAAAGATTGACTTTGAGACCAGATGCTAGATAAAAGCACCTGAGAATCCGAAGTAAATTCTTCAAGTTCATGTATGACCATTCACCAAGAAAAATAGCATCATCGGCAAACTGTAAATGCGATACTGATAGAGAATCATTACCGATATGGCCACCGTTAAAAATACCTCCCTATATAGCTTCCTCTATGGCAACACTAAGAGCTTCAACTACGATAAGAAATAGGAAAGGGGAAAGTGGATCTCCTTGGCGCACACCTTTTCCTACTTTGAATTCTTGAGTTGGTGACCCGTTTACTAAAATAGAAGTGTAAGAAGAATTTAGGCATCCCTTAATCCACTTCCTCCAAACATGACCGAATCCCATTTGACGCATAATATCATCAAGAAAATTCCAGTTAAGAGTGTCAAATGCCTTTTCAAAATCTACTTTGAAAATCATTAGCTTGGATCTTCGATGGGACACCCAATTGATGATCT
>Cmo-pUEP-14
GCCCACACCATATAAAGCCGATTTAGAAAGATAGACTTTGAGACCAGATGCTAGATAAAAGCACCTGAGAATCTGAAGTAAATTCTTCAAGTTCATGTATGACCATTCACCAAGAAAAATAGCACCATCGGCAAACTGTAAATACGATACTGTTAGAGAATCATTACCGATATGGAAACCGTTAAAAATACCTCCCTCAATAGCTTCCTCGATGGCAACACTAAGAGCTTCAGCTACGATAAGAAATATGAAAGGGGAAAGTGGATCTCCTTGGCGCACACTTTTACCTACTTTGAATTCTTGAGTTGGTGACCCGTTTACTAAAATAGAAGTGTAAGAAGAATTTAGGCAACCCTTAATCCACTTCCTCCAAACATGACCGAATCCCATTTGACGCATAATATCATCAAGAAAATTCCAGCTAAGAGTGTCAAATGCCTTTTCAAAATCTACTTTGAAAATCATTAGCTTGGATCTTCGATGGGACACCCAATTGATGATCT
>Cmo-pUEP-2
GCCCACACCATATAAAGCCGATTTAGAAAGATTGACTTTGAGACCAGATGCTAGATAAAAGCAGATGAGAATCCGAAGTAAATTCTTCAAGTCCATGTATGTCCATTCACCAAGAAAAATAGCATCATTGGCAAACTGTAAATGCGATACTGTTAGAGAATCGTTACCGATATGGACACCGTTAAAAATACCTCCCTCAATAGCTTCCTCGATGGCAACACTAAGAGCTTCAGCTACGATAAGAAATAGGAAAGGGGAAAGTGGATCTCCTTGGCGCACACCTTTACCTACTTTGAATTCTTGAGTTGGTGACCCGTTTACTAAAATAGAAGTGTAAGAAGAATTTAGGCAACCCTTAATCCACTTCCTCCAAACATGACCGAATCCCATTTGACGCATAATATTATCAAGAAAATTCCAGTTAAGAGTGTCAAATGCCTTTTCAAAATCTACTTTGAAAATCATTAGCTTGGATCTTCGATGGGACACCCAATTGATGATCT
>Cmo-pUEP-3
GCCCACACCATATAAAGCCGATTTAGAAAGATTGACTTTGAGACCAGATGCTAGATAAAAGCAGATGAGAATCCGAAGTAAATTCTTCAAGTTCATGTATGACCATTCACCAAGAAAAATAGCATCATCGGCAAACTGTAAATGCGATACTGTTAGAGAATCATTACCGATATGGACACCGTTAAAAATACCTCCCTCAATAGCTTCCTCGATGGCAACACTAAGAGCTTCAGCTACGATAAGAAATAGGAAAGGGGAAAGTGGATCTCCTTGGCGCACACCTTTACCTACTTTGAATTCTTGAGTTGGTGACCCGTTTACTAAAATAGAAGTGTAAGAAGAATTTAGGCAACCCTTAATCCACTTCCTCCAAACATGACCGAATCCCATTTGACGCATAATATCATCAAGAAAATTCCAGTTAAGAGTGTCAAATGCCTTTTCAAAATCTACTTTGAAAATCATTAGCTTGGATCTTCGATGGGACACCCAATTGATGATCT
>Cor-pUEP-1
GCCCACACCATATAAAGCCGATTTAGAAAGATTGACTTTGAGACCAGATGCTAGATAAAAGCACCTGAGAATCCGAAGTAAATTCTTCAAGTTCATGTATGACCATTCACCAAGAAAAATAGCATCATCGGCAAACTGTAAATGCGATACTGATAGAGAATCATTACCGATATCGACACCGTTAAAAATACCTCCCTCAATAGCTTCCTCGATGGCAACACTAAGAGCTTCAGCTACGATAAGAAATAGGAAAGGGGAAAGTGGATCTCCTTGGCGCACACCTTTTCCTACTTTGAATTCTTGAGTTGGTGACCCGTTTACTAAAATAGAAGTGTAAGAAGAATTTAGGCAACCCTTAATCCACTTCCTCCAAACATGACCGAATCCCATTTGACGCATAATATCATCAAGAAAATTCCAGTTAAGAGTGTCAAATGCCTTTTCAAAATCTACTTTGAAAATCATTAGCTTGGATCTTCGATGGGACACCCAATTGATGATCT
>Cor-pUEP-234
GCCCACACCATATAAAGCCGATTTAGAAAGATTGACTTTGAGACCAGATGCTAGATAAAAGCACCTGAGAATCCGAAGTAAATTCTTCAAGTTCATGTATGACCATTCACCAAGAAAAATAGCATCATCGGCAAACTGTAAATGCGAAACTGATAGAGAATCATTACCGATATGGACACCGTTAAAAATACCTCCCTCAATAGCTTCCTCGATGGCAACACTAAGAGCTTCAGCTACGATAAGAAATAGGAAAGGGGAAAGTGGATCTCCTTGGCGCACACCTTTTCCTACTTTGAATTCTTGAGTTGGTGACCCGTTTACTAAAATAGAAGTGTAAGAAGAATTTAGGCAACCCTTAATCCACTTCCTCCAAACATGACCGAATCCCATTTGACGCATAATATCATCAAGAAAATTCCAGTTAAGAGTGTCAAATGCCTTTTCAAAATCTACTTTGAAAATCATTAGCTTGGATCTTCGATGGGACACCCAA-TGATGATCT
>Csi_pUEP-1
GCCCACACCATATAAAGCCGATTTAGAAAGATTGACTTTGAGACCAGATGCTAGATAAAAGCACCTGAGAATCCGAAGTAAATTCTTCAAGTTCATGTATGACCATTCACCAAGAAAAATAGCATCATCGGCAAACTGTAAATGCGATACTGATAGAGAATCATTACCGATATGGCCACCGTTAAAAATAACTCCCTCAATAGCTTTCTCGATGGCAACTCTAAGAGCTTCAGCTACGATAAGAAATAGGAAAGGGGAAAGTGGTTCTCCTTGGCGCACACCTTTTCCTACTTTGAATTCTTGAGTTGGTGACCCGTTTACTAAAATAGAAGTGTAAGAAGAATTTAGGCAACCCTTAATCCACTTCCTCCAAACATGACCGAATACCATTTGACGCATAATATCATCAAGAAAATCCCAGTTAAGAGTGTCAAATGCCTTTTCAAAATCTACTTTGAAAATCATTAGCTTGGGTCTTCGATGGGACACCCAATTGATGATCT
>Csi_pUEP-23
GCCCACACCATATAAAGCCGATTTAGAAAGATTGACTTTGAGACCAGATGCTAGATAAAAGCACCTGAGAATCCGAAGTAAATTCTTCAAGTTCATGTATGACCATTCACCAAGAAAAATATCATCATCGGCAAACTGTAAATGCGATACTGATAGAGAATCATTACCGATATGGCCACCGTTAAAAATACCTCCCTCAATAGCTTCCACGATGGCAACACTAAGAGCTTCAGCTACGATAAGAAATAGGAAAGGGGAAAGTGGATCTCCTTGGCGCACACCTTTTCCTACTTTGAATTCTTGAGTTGGTGACCCGTTTACTAAAATAGAAGTGTAAGAAGAATTTAGGCAACCCTTAATCCACTTCCTCCAAACATAACCGAATCCCATTTGAGGCATAATATCATCAAGAAAATTCCAGTTAAGAGTGTCAAATGCCTTTTCAAAATCTACTTTGAAAATCATTAGCTTGGATCTTCGATGGGACACCCAATTGATGATCT
>Csi_pUEP-4
GCCCACACCATATAAAGCCGATTTAGAAAGATTGACTTTGAGACCAGATGCTAGATAAAATCACCTGAGAATCCGAAGTAAATTCTTCAAGTTCATGTATGACCATTCACCAAGAAAAATAGCATCATCGGCAAAATGTAAATGCGATACTGTTAGAGAATCATTACCGATATGGACACCGTTAAAAATACCTCCCTCAATAGCTTCCTCGATGGCAA-ACTAAGAGCTTCAGCTACGATAAGAAATAGGAAAGGGGAAAGTGGATCTCCTCGGCGCACACCTTTACCTACTTTGAATTCTTGAGTTGGTGACCCGTTTACTAAAATAGAAGTGTAAGAAGAATTTAGGCAACCCTTAATCCACTTCCTCCAAACATGACCGAATCCCATTTGACGCATAATATTATCAAGAAAATTCCAGTTAAGAGTGTCAAATGCCTTTTCAAAATCTACTTTGAAAATCATTAGCTTGGATCTTCGATGGGACACCCAATTGATGATCT
>Cna-pUEP-2
GCCCACACCATATAAAGCCGATTTAGAAAGATTGACTTTGAGACCAGATGCTAGATAAAAGCACCTAAGAATCCGAAGTAAATTCTTCAAGTTCATGTATAACCATTCACCAAGAAAAATAGCATCATCGGCAAACTGTAAATGCGAGACTCTTAGAGAATCATTACCGATATGGACACCGTTAAAAATACCTCCCTCAATAGCTTCCTCGATGGCAACACTAAGAGCTTCAGCTACGATAAGAAATAGGAAA-GGGAAAGTGGATCTCCTTGGCACATACCTTTTCCTAGTTTGAATTCTTGAGTTGGTGACCCGTTTAATAAAATAGAAGTGTAAGAAGAATTTAGGCAACCCTTAATCCACTTCCTCCAAACATGACCGAATCCCATTTGACGCATAATATCATCAAGAAAATTCCAGTTATGAGTGTCAAATGCCTTTTCAAAACCTACTTTGAAAATCATTAGCTTGGATCTTCGATGGGACACCCAATTGATGATCT
>Car-pUEP-12
GCCCACACCATATAAAGCCGATTTAGAAAGATTGACTTTGAGACCAGATGCTAGATAAAAGCACCTAAGAATCCGAAGTAAATTCTTCAAGTTCATGTATGACCATTCACCAAGAAAAATAGCATCATCGGCAAACTGTAAATGCGAGACTCTTAGAGAATCATTACCGATATGGACATCGTTAAAAATACCTCCCTCAATAGCTTCCTCGATGGCAACACTAAGAGCTTCATCTACGATAAGAAATAGGAAAGGGGAAAGTGGATCTCCTTGGCACACAACTTTTCCTACTTTGAATTTTTGAGTTGGTGACCCGTTTACTAAAATAGAAGTGTAAGAAGAATTTAGGCAACCCTTAATCCACTTCCTCCAAACATGACCGAATCCCATTTGAGGCATAATATCATCAAGAAAATTCCAGTTAAGAGTGTCAAATGCCTTTTCAAAACCTACTTTGAAAATCATTAGCTTGGATCTTCGATGGGACACCCAATTGATGATCT
>Car-pUEP-4
GCCCACACCATATAAAGCCGATTTAGAAAGATTGACTTTGAGACCAGATGCTAGATAAAAGCAGATGAGAATCCGAAGTAAATTCTTCAAGTTCATGTATGACCATTCACCAAGAAAAATAGCATCATCGGCAAACTGTAAATGCGATACTGTTAGAGAATCATTACCGATATGGACACCGTTAAAAATACCTCCCTCAATAGCTTCCTCGATGGCAACACTAAGAGCTTCAGCTACGATAAGAAATAGGAAAGGGGAAAGTGGATCTCCTTGGCGCACACCTTTACCTACTTTGAATTCTTGAGTTGGTGACCCGTTTACTAAAATAGAAGTGTAAGAAGAATTCAGGCAACCCTTAATCCACTTCCTCCAAACATGACCGAATCCCATTTGACGCATAATATCATCAAGAAAATTCCAGTTAAGAGTGTCAAATGCCTTTTCAAAATCTACTTTGAAAATCATTAGCTTGGATCTTCGATGGGACACCCAATTGATGATCT
>Cc-UEP-2
GCCCACACCATATAAAGCCGATTTAGAAAGATTGACTTTGAGACCAGATGCTAGATAAAAGCACCTGAGAATCCGAAGTAAATTCTTCAAGTTCATGTATGACCATTCACCAAGAAAAATAGCATCATCGGCAAACTGTAAATGCGATACTGATAGAGACTCATTACCGATATGGACACCGTTAAAAATACCTCCCTCAATAGCTTCCTCGATGGCAACACTAAGAGCTTCAGCTACGATAAGAAATAGGAAAGGGGAAAGTGGATCTCCTTGGCGCACACCTTTTCCTACTTTGAATTCTTGAGTTGGTGACCCGTTTACTAAAATAGAAGTGTAAGAATAATTTAGGCAACCCTAAATCCACTTCCTCCAAACATGACCGAATCCCATTTGACGCATAATATCATCAATAAAATTCCAGTTAAGAGTGTCAAATGCCTTTTCAAAATCTACTTTGAAAATCATTAGCTTGGATCTTCGATGGGACACCCAATTGATGATCT
>Cma-pUEP-1
GCCCACACCATATAAAGCCGATTTAGAAAGATTGACTTTGAGACCAGATGTTAGATAAAAGCACCTAAGAATCTGAAGTAAATTCTTCAAGTTCACGTATGACCATTCACCAAGAAAAATAGCATCATCGGCAAACTGTAAATGCAAGACTCTTAGAGAATCATTAACAATATGGACACCGTTAAAAATATCTCCCTCAATAGCTTCCTCGATGGCAACACTAAGAGCTTCAGCTACAATAAGAAATAGGAAAGGGGAAAGTGGATCTCCTTGGCGCACACCTTTTCCTAGTTTGAATTCTTGAGTTGGTGACCCGTTTAATAAAACAGAAGTGTAAGAAGAATTTAGGCAACCCTTAATCCACTTCCTCCAAACATGACCGAATCCCATTTGACGCATAATATCATCAAGAAAATTCTAGTTAAGAGTTTCAAATGCCTTTTCAAAACCTACTTTGAAAATCATTAGCTTGGATCTTCGATGGGACACCCAATTGATGATCT
>Cma-pUEP-2
GCCCACACCATATAAAGCCGATTTAGAAAGATTGACTTTCAGACCAGATGCTAGATAAAAGCACCTGAGAATCCGAAGTAAATTCTTCAAGTTCATGTATGACCATTCACCAAGAAAAATAGCATCATCGGCAAACTGTAAATGCGATACTGTTAGAGAATAATTACCGATATGGGCACCGTTAAAAATACCTCCCTCAATAGCTTCCTCGATGGCAACACTAAGAGCTTCAGCTACGATAAGAAATAGGAAAGGGGAAAGTGGATCTCCTTGGCGCACACCTTTACCTACTTTGAATTCTTGAGTTGGTGACCCGTTTAATAAAATATAAGTGTAAGAAGAATTTAGGCAACCCTTAATCCACTTCCTCCAAACATGACCGAATCCCATTTGACGCATAATATCATCAAGAAAATTCCAGTTAAGAGTGTCAAATGCCTTTTCAAAACCTACTTTAAAAATCATTAGCTTAGATCTTCGATGGGACACCCAATTGATGATCT
>CzSK-pUEP-2
GCCCACACCATATAAAGCCGATTTAGAAAGATTGACTTTGAGACCAGATGCTAGATAAAAGCACCTGAGAATCCAAAGTAAATTCTTCAAGTTCATGTATGACCATTCACCAAGAAAAATAGCATCAACGACAAACTGTAAATGCGATACTGATAGAGAATCATTACCGATATGGACACCATTAAAAATACCTCCCTCAATAGCTTCCTCGATGGCAACACTAAGAGCTTCAGCTACGATAAGAAATAGGAAAGGGGAAAGTGGATCTCCTTGGCGCACACCTTTTCCTACTTTGAATTCTTGAGTTGGTGACCCGTTCACTAAAATAGAAGTGTAAGAAGAATTTAGGCAACCCTTAATCCACTTCCTCCAAACATGAACGAATCCCATTTGACGCATAATATCATCAAGAAAATTCCAGTTAAGAGTGTCAAATGCCTTCTCAAAATCTACTTTGAAAATCATTAGCTTGGATCTTCGATGGGACACCCAATTGATGATCT
>CzSK-pUEP-134
GCCCACACCATATAAAGCCGATTTAGAAAGATTGACTTTGAGACCAGATGCTAGATAAAAGCACCTGAGAATCCGAAGTAAATTCTTCAAGTTCATGTATGACCATTCACCAAGAAAAATAGCATCATCGGCAAACTGTAAATGCGATACTGCTAGAGACTCATTACCGATATGGACACCGTTAAAAATACCTCCCTCAATAGCTTCCTCGATGGCAACACTAAGAGCTTCAGCTACGATAAGAAATAGGAAAGGGGAAAGTGGATCTCCTTGGCGCACACCTTTTCCTACTTTGAATTCTTGAGTTGGTGACCCGTTTACTAAAATAGAAGTGTAAGAAGAATTTAGGCAACCCTTAATCCACTTCCTCCAAACATGACCGAATCCCATTTGACGCATAATATCATCAAGAAAATTCCAGTTAAGAGTGTCAAATGCCTTTTCAAAATCCACTTTGAAAATCATTAGCTTGGATCTTCGATGGGACACCCAATTGATGATCT
>CzBT-pUEP-13
GCCCACACCATATAAAGCCGATTTAGAAAGGTTGACTTTGAGATCAGATGCTAGATAAAAGAACCTAAGAATCCGAAGTTAATTCTTCAAGTTCATGTATGACCATTCACCAAGAAAAATAGCATCATCGGCAAACTGTAAATGCGATACTCTTAGAGAATCATTACAGATATGGAAAACGTTAAAAATATCACCCTCAATAGCTTCCTTGATGGCAACACTAAGAGCTTCAGCTACGATAAGAAATAGGAAAGGGGAAAGTGGATCTCCTTGGCGCCCACCTTTTCCTACTTTGAATTCTTGAGTTGGTGACCCGTTTACTAAAATAGAAGTGTAAGAAGAATTTAGGCAACCCTTAATCCACTTCCTCCAAACATGACCGAATCCCATTTGACGCATAATATCATCAAGAAATTTCCAGTTAAGAGTGTCAAATGCCTTTTCAAAACCTACTTTGAAAATCATTAGCTTGGATCTTCGATGGGACACCCAATTGATGATCT
>CzBT-pUEP-2
GCCCACACCATATAAAGCCGATTTAGAAAGATTGACTTTGAGATCATATGCTAGATAAAAGAACCTAAGAATCCGAAGTTAATTCTTCAAGTTCATGTATGACCATTCACCAAGAAAAATAGCATCATCGGCAAACTGTAAATGCGATACTCTTAGAGAATCATTACAGATATGGACAACGTTAAAAATATCACCCTCAATAGCTTCCTCGATGGCAACACTAAGAGCTTCAGCTACGATAAGAAATAGGAAAGGGGAAAGTGGATCTCCTTGGCGCCCACCTTTTCCTACTTTGAATTCTTGAGTTGGTGACCCGTTTACTAAAATAGAAGTGTAAGAAGAATTTAGGCAACCCTTAATCCACTTCCTCCAAACATGACCGAATCCCATTTGACGCATAATATCATCAAGAAATTTCCAGTTAAGAGTGTCAAATGCCTTTTCAAAATCTACTTTGAAAATCATTAGCTTGGATCTTCGATGGGACACCCAATTGATGATCT
>Act-pUEP-1
GCCCACACCATATAAAGCCGATTTAGAAAGATTGACTTTCAGACCAGATGCTAGATAAAAGCACCTGAGAATCCGAAGTAAATTCTTCAAGTTCATGTATGACCATTCACCAAGAAAAATAGCATCATCGGCAAACTGTAAATGCGATACTGTTAGAGAATTATTACCGATATGGACACCGTTAAAAATACCTCCCTCAATAGCTTCCTCGATGGCAACACTAAGAGCTTCAACTACGATAAGAAATAGGAAAGGGGAAAGTGGATCTCCTTGGCGCACACCTTTACCTACTTTGAATTCTTGAGTTGGTGACCCGTTTACTAAAATAGAAGTGTAAGAATAATTTAGGCAACCCTTAATCCACTTCCTCCAAACATGACCGAATCCCATTTGACGCATAATATCATCAAGAAAATTCCAGTTAAGAGTGTCAAATGCCTTTTCAAAATCTACTTTGAAAATCATTAGCTTGGATCTTCGATGGGACACCCAATTGATGATCT
>Act-pUEP-7
GCCCACACCATATAAAGCCGATTTAGAAAGATTGACTTTCAGACCAGACGCTAGATAAAAGCACCTGAGAATCCGAAGTAAATTCTTCAAGTTCATGTATGACCATTCACCAAGAAAAATAGCATCATCGGCAAACTGTAAATGCGATACTGTTAGAGAATCATTACCGATATGGACACCGTTAAAAATACCTCCCTCAGTAGCTTCCTCGATGGCAACACTAAGAGCTTCAGCTACGATAAGAAATAGGAAAGGGGAAAGTGGATCTCCTTGGCGCACACCTTTACCTACTTTGAATTCTTGAGTAGGTGACCCGTTTACTAAAATAGAAGTGTAAGAAGAATTTAGGCAACCCTTAATCCACTTCCTCCAAACATGACCGAATCCCATTTGACGCATAATATCATCAAGAAAATTCCAGTTAAGAGTGTCAAATGCCTTTTCAAAATCTACTTTGAAAATCATTAGCTTGGATCTTCGATGGGACACCCAATTGATGATCT
>Act-pUEP-6
GCCCACACCATATAAAGCCGATTTAGAAAGATTGACTTTGAGACCAGATGCTAGATAAAAGCACCTGAGAATCCGAAGTAAATTCTTCAAGTTCATGTATGACCATTCACCAAGAAAAATAGCATCATCGGCAAACTGTAAATGCGATACTGATAGAGAATCATTACCGATATGGACACAGTTAAAAATACCTCCCTCAATAGCTTCCTCGATGGCAACACTAAGAGCTTCAGCTACGATAAGAAATAGGAAAGGGGAAAGTGGATCTCCTTGGCGCACACC----CCTACTTTGAATTCTTGAGTTGGTGACCCGTTTACTAAAATAGAAGTGTAAGAAGAATTTAGGCAACCCTTAATCCACTTCCTCCAAACATGACCAAATCCCATTTGACGCATAATATCATCAAGAAAATTCCAGTTAAGAGTGTCAAATGCCTTTTCAAAATCTACTTTGAAAATCACTAGCTTGGATCTTTGATGGGACACCCAATTGATGATCT
>Act-pUEP-345
GCCCACACCATATAAAGCCGATTTAGAAAGATTGACTTTGAGACCAGATGCTAGATAAAAGCACCTGAGAATCCGAAGTAAATTCTTCAAGTTCATGTATGACCATTCACCAAGAAAAATAGCATCATCGGCAAACTGTAAATGCGATACTGATAGAGAATCATTACCGATATGGCCACCGTTAAAAATACCTCCCTCAATAGCTTCCTCGATGGCAACACTAAGAGCTTCAGCTACGATAAGAAATAGGAAAGGGGAAAGTGGATCTCCTTGGCGCACACCTTTTCCTACTTTGAATTCTTGAGTTGGTGACCCGTTTACTAAAATAGAAGTGTAAGAAGAATTTAGGAAACCCTTAATCCACTTCCTCCAAACATGACCGAATCCCATTTGAGGCATAATATCATCAAGAAAATTCCAGTTAAGAGTGTCAAATGCCTTTTCAAAATCTACTTTGAAAATCATTAGCTTGGATCTTCGATGGGACACCCAATTGATGATCT
>Cye-UEP-2
GCCCACACCATATAAAGCCGATTTAGAAAGATTGACTTTGAGACCATATGCTAGATAAAAGCACCTAAGAATCCGAAGTAAATTCTTCAAGTTCATGTATGACCATTCACCATGAAAAATAGCATCATCGAAAAACTATAAATGCGATACTCTTAGAGAATCATTACCGATATGGAAACCGTTAAAAATACCTCCCTCAATAGCTTCCTCGATGGAAACACTAAGAGCTTCAGCTACAATAAGAAATAGGAAAGGGGAAAGTGGATCTCCTTGGCGCACACCTTTTCCTACTTTGAATTCTTTAGTTGGTGACCCGTTTACTGAAATAGAAGTGTAAGAAGAATTTAGGCAACCCTTAATCCACTTCCTCCAAACATGACCGAATCCCATTTGGCGCATAATATCATCAAGAAAATTCCAGTTAAGAGTGTCAAATGCCTTTTCAAAATCTACTTTGAAAATCATTAGCTTGGATCTTCGATGGGACACCCAATTGATGATCT
>Cye-UEP-134
GCCCACACCATATAAAGCCGATTTAGAAAGATTGACTTTGAGACCAGATGCTAGATAAAAGCACCTAAGAATCCGAAGTAAATTCTTCAAGTTCATGTATGACCATTCACCAAGAAAAATAGCATTATCGACAAACTGTAAATGCGAGACTCTTAGAGAATCATTACCGATATGGACAGCGTTAAAAATACCTCCCTCAATAGCTTCCTCGATGGCAACACTAAGAGCTTCAGCTACGATAAGAAATAGGAAA-GGGAAAGTGGATCTCCTTGGCACACACCTTTTCCTAGTTTGAATTCTTGAGTTGGTGACCCGTTTAATAAAATAGAAGTGTAAGAAGAATTTAGGCAACCCTTAATCCACTTCCTCCAAACATGACCGAATCCCATTTGACGCATAATATCATCAAGAAAATTCCAGTTAAGAGTGTCAAATGCCTTTTCAAAACCTACTTTGAAAATCATTAGCTTGGATCCTCGATGGGACACCCAATTGATGATCT
>Con_pUEP-2
GCCCACACCATATAAAGCCGATTTAGAAAGATTGACTTTGAGACCAGATGCTAGATAAAAGCACCTGAGAATCCGAAGTAAATTCTTCAAGTTCATGTATGACTATTCACCAAGAAAAATAGCATCATCGGCAAACTGTAAATGCGATACTGATAGAGAATCATTACCGATATGGCCACCGTTAAAAATACCTCCCTCAATAGCTTCCTCGATGGCAACACTAAGAGCTTCAGCTACGATAAGAAATAGGAAAGGGGAAAGTGGATCTCCTTGGCGCACACCTTTTCCTACTTTGAATTCTTGAGTTGGTGACCCGTTTACTAAAATAGAAGTGTAAGAAGAATTTAGGCAACCCTTAATCCACTTCCTCCAAACATGACCGAATCCCATTTTAGGCATAATATCATCAAGAAAATTCCAGTTAAGAGTGTCAAATGTCCTTTCAAAATCTACTTTGAAAATCATTAGCTTGGATCTTCGATGGGACACCCAATTGATGATCT
>Con_pUEP-3
GCCCACACCATATAAAGCCGATTTAGAAAGATTGACTTTGAGACCAGATGCTAGATAAAAGCACCTGAGAATCCGAAGTAAATTCTTCAAGATCATGTATGACCATTCACCAAGAAAAATAGCATCATCGGCAAACTGTAAATGCGATACTGCTAGAGACTCATTACCGATATGGACACCGTTAAAAATACCTCCCTCAATAGCTTCCTCGATGGCAACACTAAGAGCTTCAGCTACGATAAGAAATAGGAAAGGGGAAAGTGGATCTCCTTGGCGCACACCTTTTCCTACTTTGAATTCTTGAGTTGGTGACCCGTTTACTAAAATAGAAGTGTAAGAAGAATTTAGGCAACCCTTAATCCACTTCCTCCAAACATGATCGAATCCCATTTGACGCATAATATCATCAAGAAAATTCCAGTTAAGAGTGTCAAATGCCTTTTCAAAATCTACTTTGAAAATCATTAGCTTGGATCTTCGATGGGACACCCAATTGATGATCT
>Con_pUEP-4
GCCCACACCATATAAAGCCGATTTAGAAAGATTGACTTTGAGACCAGATGCTAGATAAAAGCACCTAAGAGTCCGAAGTAACTTCTTCAAGTTCATGTATGACCATTCACCAAGAAAAATAACATCATCGGCAAACTGTAAATGCGATACTCTTAGAGAATCATTACCGATATAGTGACCATTAAAAATACCTCCCTCAATAGCTTCCTCGATGGCAACACTAAGAGCTTCAGCTACGATAAGAAATAGGAAAGGGGAAAGTGGATCTCCTTGGCGCTCACCTTTTCCTAGTTTGAATTCTTGAGTTGGTGACCCGTTTAATAAAATAGAAGTGTAA-AAGAATTTAGGCAACCCTTAATCCACTTCCTCCAAACATAA-CGAATCCCATTTGACGCATAATATCATCAAGAAAATTCCAATTAAGAGTGTCAAGTGCCTTTTCCAAATCTACTTTGAAAATCATTAGCTTGGATCTTCGATGGGACACCCAATTGATGATCT
>Cmk-pUEP-13
GCCCACACCATATAAAGCCGATTTAGAAAGATTGACTTTGAGACCAGATGCTAGATAAAAGCACCTGAGAATCCGAAGTAAGTTCTTCAAGTTCATGTATGACCATTCACCAAGAAAAATAGCATCATCGGCAAACTGTAAATGCGATACTGATAGAGAATCATTACCGATATGGCTACCGTTAAAAATACCTCCCTATATAGCTTCCTCGATGGCAACACTAAGAGCTTCAACTACGATAAGAAATAGGAAAGGGGAAAGTGGATCTCCTTGGCGCACACCTTTTCCTACTTTGAATTCTTGAGTTGGTGACCCGTTTACTAAAATAGAAGTGTAAGAAGAATTTAGGCATCCCTTAATCCACTTCCTCCAAACATGACCGAATCCCATTTGACGCATAATATCATCAATAAAATTCCAGTTAAGAGTGTCAAATGCCTTTTCAAAATCTACTTTGAAAGTCATTAGCTTGGATCTTCGATGGGACACCCAATTGATGATCT
>Cmk-pUEP-24
GCCCACACCATATAAAGCCGATTTAGAAAGATTGACTTTGAGACCAGATGCTAGATAAAAGCACCTGAGAATCCGAAGTAAATTCTTCAAGTTCATGTATGACCATTCACCAAGAAAAATAGCATCATCGGCAAACTGTAAATGCGATACTGATAGAGAATCATTACCGATATGGCCACCGTTAAAAATACCTCCCTCAATAGCTTCCTCGATGGCAACACTAAGAGCTTCAGCTATGATAAGAAATAGGAAAGGGGAAAGTGGATCTCCTTGGCGCACACCTTTTCCTACTTTGAATTCTTGAGTTGCTGACCCGTTTACTAAAATAGAAGTGTAAGAAGAATTTAGGCAACCCTTAATCCACCTCCTCCAAACATGACCGAATCCCATTTGACGCATAATATCATCAATAAAGTTCCAATTAAGAGTGTCAAATGCCTTTTCAAAATCTACTTTGAAAATCATTAGCTTGGATCTTCGATGGGACACCCAATTGATGATCT
>Coc-UEP-124
GCCCACACCATATAAAGCCGATTTAGAAAGATTGACTTTGAGACCAGATGCTAGATAAAAGCACCTGAGAATCCGAAGTAAATTCTTCAAGTTCGTGTATGACCATTCACCAAGAAAAATAGCATCATCGGCAAACTGTAAATGCGATACTGATAGAGAATCATTACCGATATGGCCACCGTTAAAAATACCTCCCTCAATAGCTTCCTCGATGGCAACACTAAGAGCTTCAGCTACGATAAGAAATAGGAAAGGGGAAAGTGGATCTCCTTGGCGCACACCTTTTCCTAGTTTGAATTCTTGAGTTGGTGACCCGTTTACTAAAATAGAAATGTAAGAAGAATTTAGGCAACCCTTAATCCACTTCCTCCAAACATGACCGAATCCCATTTGTGGCATAATATCATCAAGAAAATTCCAGTTAAGAGTGTCAAATGCCTTTTCAAAATCTACTTTGAAAATCATTAGCTTGGATCTTCGATGGGACACCCAATTGATGATCT
>Coc-UEP-3
GCCCACACCATATAAAGCCGATTTAGAAAGATTGACTTTGAGACAAGATGTTAGATAAAAGCACCTAAGAATCCGAAGTAAATTCTTCAAGTTCACGTATGACCATTCACCAAGAAAAATAGCATCATCGGCAAACTGTAAATGCGAGACTCTTAGAGAATCATTACCGATATGGACACCGTTAAAAATATCTCCCTCAATAGCTTCCTCGATGGCAACACTAAGAGCTTCAGCTACAATAAGAAATAGGAAAGGGGAAAGTGGATCTCCTTGGCGCACACCTTTTCCTAGTTTGAATTCTTGAGTTGGTGACCCGTTTAATAAAATAGAAGTGTAAGAAGAATTTAGGCAACCCTTCATCCACTTCCTCCAAACATGACCGAATCCCATTTGACGCATAATATCATCAAGAAAATTCCAGTTAAGAGTGTCAAATGCCTTTTCAAAATCTACTTTGAAAATCATTAGCTTGGATCTTCGATGGGACACCCAATTGATGATCT
>Cyo-UEP-1
GCCCACACCATATAAAGCCGATTTAGAAAGATTGACTTTGAGACCAGATGCTAGATAAAAGCACCTGAGAATCCGAAGTAAATTCTTCAAGTTCATGTATGACCATTCACCAAGAAAAATAGCATCATCGGAAAACTGTAAATGCGATACTGATAGAGAATCATTACCGATATGGCCACAGTTAAAAATACCTCCCTATATAGCTTCCTCGATGGCAACACTAAGAGCTTCAACTACGATAAGAAATAGGAAAGGGGAAAGTGGATCTCCTTGGCGCACACCTTTTCCTACTTTGAATTCTTGAGTTGGTGACCCGTTTACTAAAATAGAAGTGTAAGAAGAATTTAGGCATCCCTTAATCCACTTCCTCCAAACATGACCGAATCCCATTTGACACATAATATCATCAAG-AAATTCTAGTTAAGAGTGTCAAATGCCTTTTCAAAATCCATTTTGAAAATAGTTAGTTTGGATCTTCAATGGGACACCCAATTGATGATCT
>Cyo-UEP-2
GCCCACACCATATAAAGCCGATTTAGAAAGATTGACTTTGAGACCAGATGCTAGATAAAAGCACCTAAGAATCCGAAGTAACTTCTTCAAGTTCATGTATGACCATTCACCAAGAAAAATAACATCATCGGCAAACTGTAAATGCGATACTCTTAGAGAATCATTACCGATATAGTGACCATTAAAAATACCTCCCTCAATAGCTTCCTCGATGGCAACACTAAGAGCTTCAGCTACGATAAGAAATAGGAAAGGGGAAAGTGGATCTCCTTGGCGCTCACCTTTTCCTAGTTTGAATTCTTGAGTTGGTGACCCGTTTAATAAAATAGAAGTGTAA-AAGAATTTAGGCAACCCTTAATCCACTTCCTCCAAACATAA-CAAATCCCATTTGACGCATAATATAATCAAGAAAATTCCAATTAAGAGTGTCAAATGCCTTTTCCAAATCTACTTTGAAAATCATTAGCTTGGATCTTCGATGGGACACCCAATTGATGATCT
>Ccr-UEP-1
GCCCACACCATATAAAGCCGATTTAGAAATATTGACTTTGAGACCAGATGCTAGATAAAAGCACCTAAGAATCCGAAGTAACTTCTTCAAGTTCATGTATGACCATTCACCAAGAAAAATAACATCATCGGCAAACTGTAAATGTGATACTCTTAGAGAATCATTACCGATATAGTGACCATTAAAAATACCTCCCTCAATAGCTTCCTCGATGGCAACACTAAGAGCTTCAGCTACGATAAGAAATAGGAAAGGGGAAAGTGGATCTCCTTGGCGCTCACCTTTTCCTAGTTTGAATTCTTGAGTTGGTGACCCGTTTAATAAAATAGAAGTGTAA-AAGAATTTAGGCAACCCTTAATCCACTTCCTCCAAACATAA-CGAATCCCATTTGACGCATAATATCATCAAGAAAATTCCAATTAAGAGTGTCAAATGCCTTTTCCAAATCTACTTTGAAAATCATTAGCTTGGATCTTCGATGGGACACCCAATTGATGATCT
>Ccr-UEP-2
GCCCACACCATATAAAGCCGATTTAGAAAAATTGACTTTGAGACCAGATGCTAGATAAAAGCACCTGAGAATCCGAAGTAAATTCTTCAAGTTCGTGTATGACCATTCACCAAGAAAAATAGCATCATCGGCAAACTGTAAATGCGATACTGATAGAGAATCATTACCGATATGGCCACCGTTAAAAATACCTCCCTCAATAGCTTCCTCGATGGCAACACTAAGAGCTTCAGCTACGATAAAAAATAGGAAAGGGGAAAGTGGATCTCCTTGGCACACACATTTTCCTAGTTTGAATTCTTGAGTTGGTGACCCGTTTAATAAAATAGAAGTGTAAGAAGAATTTAGGCAACCCTTAATCCACTTCCTCCAAACATGACCGAATCCCATTTGACGCATAATATCATCAAGAAAATTCCAGTTAAGAGTGTCAAATGCCTTTTCAAAACCTACTTTGAAAATCATTAGCTTGGATCTTCGATGGGACACCCAATTGATGATCT
>Ccr-UEP-34
GCCCACACCATATAAAGCCGATTTAGAAAGATTGACTTTGAGACCAGATGCTAGATAAAAGCACCTGAGAATCCGAAGTAAATTCTTCAAGTTCATGTATGACCATTCACCAAGAAAAATAGCATCATCGGCAAACTGTAAATGCGATACTGCTAGAGACTCATTACCGATATGGACACCGTTAAAAATACCTCCCTCAATAGCTTCCTCGATGGCAACACTAAGAGCTTCAGCTACGATAAGAAATAGGAAAGGGGAAAGTGGATCTCCTTGGCGCACACCTTTTCCTACTTTGAATTCTTGAGTTGGTGACCCGTTTACTAAAATAGAAGTGTAAGAAGAATTTAGGCAACCCTTAATCCACTTCCTCCAAACATGACCGAATCCCATTTGACGCATAATATCATCAAGAAAATTCCAGTTAAGAGTGTCAAATGCCTTTTCAAAATCTACTTTGAAAATCATTAGCTTGGATCTTCGATGGGACACCCAATTGATGATCT
