# Supplementary material for: Clarifying Recent Adaptive Diversification of the Chrysanthemum-Group on the Basis of an Updated Multilocus Phylogeny of Subtribe Artemisiinae (Asteraceae: Anthemideae)
Source: Front Plant Sci. 2021 May 26;12:648026. doi: 10.3389/fpls.2021.648026 (PMC8187803; doi:10.3389/fpls.2021.648026)
Supplement: Supplementary Data Sheet 1 — Datasets of the sequence alignments. [file Data_Sheet_1.ZIP › cds-CA.fas]

>Apl-CDS-1
AGGTTGGTATGACTGCTGTAAATGATGGTCATATGCTTCGCAACCATGTCCATAGAATCCTAAAGAAACATTTTCATGAAAAGGCTTATTATGTGCATCTAGTGGACCTATTCAACGAGGCGGAATTTCAAACAGTCTGTGGACAAATGATTGATGTTATCGCTACACTTGATGGAAAAAAAGATCTTTCAAAGTATACCATGTCTCTTAATCGTCGGATTTTTGAGTACAAAAGTTCTTACTATTCATTTTACCTTCCGATTGCGTGCGCACTCCTTATGTTTGGAGAGAATCTAGATGATCATGTTCTAGCTAAAGATATCCTTGTTGAAATTGGTATCTATTATCAAGTGCAG
>Apl-CDS-2
AGGTTGGTATGACTGCTGTAAATGATGGTCATATGCTTCGCAACCATGTTCATAGAATCCTGAAGAAACATTTTCATGAAGAGGCTTATTATGTGCATCTAGTGGACCTATTCAACGAGGCGGAATTTCAAACAGTCTGTGGACAAATGATTGATGTTATCGCTACACTTGATGGAAAAAATGATCTTTCAAAGTATACCATGTCTCTTAATCGTCGGATTTTTGAGTACAAAAGTTCTTATTATTCATTTTACCTTCCGATTGCGTGCGCACTCCTTATGTTTGGAGAGAATCTAGATGATCATGTTCTAGCTAAAGACATCCTTGTTGAAATTGGTATCTATTATCAAGTGCAG
>Apa-CDS-1
AGGTTGGTATGACTGCTGTAAATGATGGTCATATGCTTCGCAACCATGTCCATAGAATCCTGAAGAAACATTTTCATGAAGAGGCTTATTATGTGCATCTAGTGGACCTATTCAACGAGGCGGAATTTCAAACAGTCTGTGGACAAATGATTGATGTTATTGCTACACTTGATGGGAAAAAAGATCTTTCAAAGTATACCATGTCTCTTAATCGTCGGATTTTTTAGTACAAAAGTTCTTACTATTCATTTTACCTTCCGATTGCGTGCGCACTCCTTATGTTTGGAGAGAATCTAGATGATCATGTTCTAGCTAAAGATATCCTTGTTGAAATTGGTATCTATTATCAAGTGCAG
>Apa-CDS-2
AGGTTGGTATGACTGCTGTAAATGATGGTCATATGCTTCGCAACCATGTCCATAGAATCCTGAAGAAACATTTTCATGAAGAGGCTTATTATGTGCATCTAGTGGACCTATTCAACGAGGCGGAATTTCAAACAGTCTGTGGACAAATGATTGATGTTATTGCTACACTTGATGGGAAAAAAGATCTTTCAAAGTATACCATGTCTCTTAATCGTCGGATTTTTGAGTACAAAAGTTCTTACTATTCATTTTACCTTCCGATTGCGTGCGCACTCCTTATGTTTGGAGAGAAGCTAGATGATCATGTTCTAGCTAAAGATATCCTTGTTGAAATTGGTATCTATTATCAAGTGCAG
>Apr-CDS-1
AGGTTGGTATGACTGCTGTAAATGATGGTCATATGCTTCGCAACCATGTCCATAGAATCCTGAAGAAACATTTTCATGAAAAGGCTTATTATGTGCATTTAGTGGACCTATTCAACGAGGCGGAATTTCAAACAGTCTGTGGACAAATGATTGATGTTATCGCTACATATGATGGAAAAAAAGATCTTTCAAAGTATACCATGTCCCTTAATCGTCGGATTTTTGAGTACAAAAGTTCTTATTATTCATTTTACCTTCCGATTGCGTGCGCACTCCTTATGTTTGGAGAGAATCTAGATGATCATGTTCTAGCTAAACACATCCTTGTTGAAATTGGCGTCTATTATCAAGTGCAG
>Af-CDS-1
AGGTTGGTATGACTGCTGTAAATGATGGTCATATGCTTCGCAACTATATCGATAGAATCCTGAAGAAACATTTTCATGAAAAGGCTTATTATGTGCATCTAGTGGACCTATTCAACGAGGCGGAATTTCAAACAGTCTGTGGACAAATGATTGATGTTATCGCTACACTTGATGGAAAAAAAGATCTTTCAAAGTATACCATGTCTCTTAATCGTCGGATTTTTGAGTACAAAAGTTCTTACTATTCATTTTACCTTCCGATTGTGTGCGCACTCCTTATGTTTGGAGAGAATCTAGATGATCAAGTTCTAGCTAAAGATATCCTTGTTGAAATTGGTATTTATTATCAAGTGCAG
>Aa-CDS-1
AGGTTGGTATGATTGCTGTAAATGATGGTCATATGCTTCGCAACCATGTCCATAGAATCCTGAAGAAACATTTTCATGAAAAGGCTTATTATATGCATCTAGTGGACCTATTCAACAAGGCGGAATTTCAAACAGTCTGTGGACAAATGATTGATGTTATCGCTACACTTGATGGAAAAAAAGATCTTTCAAAGTATACCATGTCTCTTAATCGTCAGATTTTTGAGTACAAAAGTTCTTACTATTCATTTTACCTTCCGATTGCGTGCGCACTCCTTATGTTTGGAGAGAATCTAGATGATCATGTTCTAGCTAAAGATATCCTTGTTGAAATTGGTATCTATTATCAAGTGCAG
>Aa-CDS-2
AGGTTGGTATGATTGCTGTAAATGATGGTCATATGCTTCGCAACCATGTCCATAGAATCCTGAAGAAACATTTTCATAAAAAAGCTTATTATGTGCATCTAGTGGACCTATTCAACGAGGCGGAATTTCAAACAGTCTGTGGACAAATGATTGATGTTATCGCTACACTTGATGGAAAAAAAGATCTTTCAAAGTATACCATGTCTCTTAATCGTCGGATTTTTGAGTACAAAAGTTCTTACTATTCATTTTACCTTCCGGTTGCGTGCGTACTCCTTATGTTTGGAGAGAATCTAGATGATCATGTTCTTGCTAAAGATATCCTTGTTGAAATTGGTATATATTATCAAGTGCAG
>Aa-CDS-3
AGGTTGGTATGACTGCTGTAAATGATGGTCATATGCTTCGCAACCATGTCCATAGAATCCTGAAGAAACATTTTCATAAAAAAGCTTATTATGTGCATCTAGTGGACCTATTCAACGAGGCGGAATTTCAAACAGTCTGTGGACAAATGATTGATGTTATCGCTACACTTGATGGAAAAAAAGATCTTTCAAAGTATACCATGTCTCTTAATCGTCGGATTTTTGAGTACAAAAGTTCTTACTATTCATTTTACCTTCCGGTTGCGTGCGTACTCCTTATGTTTGGAGAGAATCTAGATGATCATGTTCTAGCTAAAGATATCCTTGTTGAAATTGGTATATATTATCAAGTGCAG
>Apv-CDS-1
AGGTTGGTATGACTGCTGTAAATGATGGTCATATGCTTCGCAACCATGTCCATAGAATCCTGAAGAAACATTTTCATGAAAAGGCTTATTATGTGCATCTAGTGGACCTATTCAACGAGGCGGAATTTCAAACAGTCTGTGGACAAATGATTGATGTTATCGCTACACTTGATGGAAGAAAAGATCTTTCAAAGTATACCATGTCTCTTAATCGTCGGATTTTTGAGTACAAAAGTTCTTACTATTCATTTTATCTTCCGGTTGCGTGCGCACTCCTTATGTTTGGAGAGAATCTAGATGATCATGTTCTAGCTAAAGATATCCTTGTTGAAATTGGTATATATTATCAAGTGCAG
>Afr-CDS-1
AGGTTGGTATGACTGCTGTAAATGATGGTCATATGCTTCGCAACCATGTCCATAGAATCCTGAAGAAAGATTTTCATGAAAAGGCTTATTATGTGCATTTAGTGGACCTATTCAACGAGGCGGAATTTCAAACAGTCTGTGGACAAATGATTGATGTTATCGCTACACATGATGGAAAAAAAGATCTTTCAAAGTATACCATGTCTCTTAATCGTCGGATTTTTGAGTACAAAAGTTCTTATTATTCATTTTACCTTCCGATTGCGTGCGCACTTCTTATGTTTGGAGAGAATCTAGATGATCATGTTCTAGCTAAAGACATCCTTGTTGAAATTGGCATCTATTATCAAGTGCAG
>AplJJ-CDS-1
AGGTTGGTATGACTGCTGTAAATGATGGTTATATGCTTCGCAACCATGTCCATAGAATCCTGAAGAAACAATTTCATGAAGAGGCTTATTATGTGCATCTAGTGGACCTATTCAACGAGGCGGAATTTCAAACAGTCTGTGGACAAATGATTGATGTTATCGCTACACTTGATGGAAAAAAAGATCTTTCAAAGTATACCATGTCTCTTAATCGTCGGATTTTTGAGTACAAAAGTTCTTACTATTCATTTTACCTTCCGATTGCGTGCGCACTCCTTATGTTTGGAGAGAATCTAGATGATCATGTTCTAGCTAAAGATATCCTTGTTGAAATTGGTATCTATTATCAAGTGCAG
>Apo-CDS-1
AGGTTGGTATGACTGCCGTAAATGATGGTCATATGCTTCGCAACCATGTCCATAGAATCCTGAAGAAACATTTTCATGAAAAGGCTTATTATGTGCATCTAGTGGACCTATTCAACGAGGCGGAATTTCAAACAGTCTGTGGACAAATGATTGATGTTATTGCTACACTTGATGGAAAAAAAGATCTTTCAAAGCATACCATGTCTCTTAAGCGTCGGATTTTTGAGTACAAAAGTTCTTACTATTCATTTTACCTTCCGATTGCGTGCGCACTTCTTATGTTTGGAGATAATCTAGATGATCATGTTCTAGCTAAAGATATCCTTGTTGAAATTGGTATCTATTATCAAGTGCAG
>Apo-CDS-2
AGGTTGGTTAGACTGCTGTAAATGATGGTCATATGCTTCGCAACCATGTTCATAGAATCCTGAAGAAACATTTTCATGAAAAGGCTTATTATGTGCATTTAGTGGACCTATTCAACGAGGCGGAATTTCAAACAGTCTTTGGACAAATGATTGATGTTATCGCTACACATGATGGAAAAAAAGATCTTTCAAAGTATACCATGTCTCTTAATCGTCGGATTTTTGAGTACAAAGCCTCTTATTATTCATTTTACCTTCCGATTGCATGCGCACTCCTTATGTTTGGAGAGAATATAGATGATCATGTTCTAGCTAAAGACATCCTTTTTGAAATTGGCATCTATTATCAAGTGCAG
>Ati-CDS-1
AGGTTTGTATGACTGCTGTAAATGATGGTCATATGCTTCGCAACCATGTCCATAGAATCCTGAAGAAACATTTTCATGAAAAGGCTTATTATGTGCATTTAGTGGACCTATTCAACGAGGCGGAATTTCAAACAGTCTGTGGACAAATGATTGATGTTATCGCTAAACATGATGGAAAAAAAGATCTTTCAAAGTATACCATGTCTCTTAATCGTCGGATTTTTGAGTACAAATGTTCTTATTATTCATTTTACCTTCCGATTGCGTGCGCACTCCTTATGTTTGGAGAGAATCTAGATGATCATGTTCTAGCTAAAGACATCCTTGTTGAAATTGGCATCTATTATCAAGTGCAG
>Ati-CDS-2
AGGTTGGTATGACTGCTGTAAATGATGGTCATATGCTTCGCAACCATGTCCATAGAATCATGAAGAAACATTTTCATGAAAAGGCTTATTATGTGAATTTATTGGACCTATTCAGCGAGGCGGAATTTCAAACAGTCTGTGGACAAATGATTGATGTTATCGCTACACATGATGGAAAAAAAGATCTTTCAAAGTATACCATGTCTCTTAATCGTCGGATTTTTTAGTACGAAAGTTCTTATTATTCATTTTACCTTCCGATTGCGTGCGCACTCCTTATGTTTGGAGAGAATCTAGATGATCATGTTCTAGCTAAAGAGATCCTTGTTGAAATTGGCATCTATTATCAAGTGCAG
>Akh-CDS-1
AGGTTGGTATGGCTGCTATAAATGATGGTCTTATGCTTCGCAACCATGTCCATAGAATCCTGAAGAAACATTTTCATGAAGAGGCTTATTATGTGCATCTAGTGGACCTATTCAACGAGGCGGAATTTCAAACAGTCTGTGGAGAAATGATTGATGTTATCGCTACACATGATGGAAAAAAAGATCTTTCAAAGTATACCATGTCTCTTAATCGTCGAATTTTTGAGTACAAAAGTTCTTACTATTCATTTTACCTTCCGATTGCGTGCGCACTCCTTATGTTTGGAGAGAATCTAGATGATCATGTTCTAGCTAAAGATATCCTTGTTGAAATTGGTATCTATTATCAAGTGCAG
>Akh-CDS-2
AGGTTGGTATGGCTGCTATAAATGATGGTCTTATGCTTCGCAACCATGTCCATAGAATCCTGAAGAAACATTTTCATGAAGAGGCTTATTATGTGCATCTAGTGGACCTATTCAACGAGGCGGAATTTCAAACAGTCTGTGGACAAATGATTGATGTTATCGCTACATATGATGG-AAAAAAGATCTTTCAAAGTATACCATGTCTCTTATTCGTCGGATTTTTGAGTACAAAAGTTCTTATTATTCATTTTACCTTCCGATTGCGTGCGCACTCCTTATGTTTGGAGAGAATCTAGATGATCATGTTCTAGCTAAAGACATCCTTGTTGAAATTGGTATCTATTATCAAGTGCAG
>Ate-CDS-1
AGGTTGGTATGACTGCTGTAAATGATGGTCATATGCTTCGCAACCATGTCCATAGAATCCTGAAGAAACATTTTCATGAAAAGGCTTATTATGTGCATTTAGTGGACCTATTCAACGAGGCGGAATTTCAAACAGTCTGTGGACAAATGATTGATGTTATCGCTACATATGATGGAAAAAAAGATCTTTCAAAGTATACCATGTCTCTTAATCGTCGGATTTTTGAGTACAAAAGTTCTTATTATTCATTTTACCTTCCGATTGCGTGCGCACTCCTTATGTTTGGAGAGAATCTAGATGATCATGATCTAGCTAAAGACATCCTTGTTGAAATTGGCATCTATTATCAAGTGCAG
>Ate-CDS-2
AGGTTGGTATGACTGCTGTAAATGATGGTCATATGCTTCGCAACCATGTCCATAGAATCCTGAAGAAACATTTTCATGAAAAGGCTTATTATGTGCATTTAATGGACCTATTCAACGAGGCGGAATTTCAAACAGTCTGTGGACAAATGATTGATGTTATCGCTACACATGATGGAAAAAAAGATCTTTCAAAGTATACCATGTCTCTTAATCGTCGAATTTTTGAGTACAAAAGTTCTTATTATTCATTTTACCTTCCGATTGCGTGCGCACTCCTTATGTTTGGAGAGAATCTAGATGATCATGTTCTAGCTAAAGACATCCTTGTTGAAATTGGCATCTATTATCAAGTGCAG
>Ab-CDS-1
AGGTTGGTATGACTGCTGTAAATGATGGTCATATGCTTCGCAACCATGTCCATAGAATCCTGAAGAAACATTTTCATGAAAAGGCTTATTATATGCATCTAGTGGACCTATTCAACGAGGCGGAATTTCAAACAGTCTGTGGACAAATGATTGATGTTATCGCTACACTTGATGGAAAAAAAGATCTTTCAAAGTATACCATGTCTCTTAATCGTCGGATTTTTGAGTACAAAAGTTCTTACTATTCAATTTACCTTCCGATTGTGTGCGCACTCCTTATGTTTGGAGAGAATCTAGATGATCATGTTCTAGCTAAAGATATTTTTGTTGAAATTGGTATCTATTATCAAGTGCAG
>Ab-CDS-2
AGGTTGGTATGACTGCTGTAAATGATGGTCATATGCTTCGCAACCATGTACATAGAATCCTGAAGAAACATTTTCATGAAAAGGCTTATTATGTGCATTTAGTGGACCTATTCAACGAGGCGGAATTTCAAACAGTCTGTGGACAAATGATTGATGTTATCGCTACATATGATGGAAAAAAAGATCTTTCAAAGTATACCATGTCTCTTAATCGTCGGATTTTTTAGTACAAAAGTTCTTATTATTCATTTTACCTTCCGATTGCGTGCGCACTCCTTATGTTTGGAGAGAATCTAGATGATCATGTTCTAGCCAAAGATATCCTTGTTGAAATTGGTATCTATTATCAAGTGCAG
>Ab-CDS-3
AGGTTGGTATGACTGCTGTAAATGATGGTCATATGCTTCACAACCATGTCCATAGAATCTTGAAGAAACATTTTCATGAAAAGGCTTATTATATGCATCTAGTGGACCTATTCAACGAGGCGGAATTTCAAACAGTCTGTGGACAAATGATTGATGTTATCGCTACACTTGATGGAAAAAAAGATCTTCCAAAGTATACCATGTCTCTTAATCGTCGGATTTTTGAGTACAAAAGTTCTTACTATTCATTTTACCTTCCAATTGCGTGCGCACTCCTTATGTTTGGAGAGAATCTAGATGATCATGTTCTAGCTAAAGATATCCTTGTTGAAATTGGTATCTATTATCAAGTGCAG
>Asa-CDS-1
AGGTTGGTATGACTACTGTAAATGATGGTCATATGCTTCGCAACCATGTCCATAGAATCCTAAAGAAACATTTTCATGACAAGGCTTATTATGTGCATCTAGTGGACCTATTCAACGAGGCAGAATTTCAAACAGTCTGTGGACAAATGATTGATGTTATCGCTACACTTGATGGAAAAAAAGATCTTTCAAAGTATACCATGTCTCTTAATCATCGGATTTTTGAGTACAAAAGTTCTTACTATTCATTTTACCTTCCGATTGCGTGCGCACTCCTTATGTTTGGAGAGAATCTAGAAGATCATGTTCTAGCTAAAGATATCCTTGTTGAAATTGGTATCTATTATCAAGTGCAG
>Anb-CDS-1
AGGTTGGTATGACTGCTGTAAATGATGGTCATATGCTTCGCAACCATGTCCATAGAATCCTGAAGAAACATTTTCATAAAAAGGCTTATTATGTGCATCTAGTGGACCTATTCAACGAGGCGGAATTTCAAACAGTCTGTGGACAAATGATTGATGTTATCGCTACACTTGATGGAAAAAAAGATCTTTCAAAGTATGCCATGTCTCTTAATCGTCGGATTTTTGAGTACAAAAGTTCTTATTATTCATTTTACCTTCCGATTGCGTGCGCACTCCTTATGTTTGGAGAGAATCTAGATGATCATGTTCTAGCTAAAGATATCCTTGTTGAAATTGGTATCTATTATCAAGTGCAG
>Anb-CDS-2
AGGTTGGTATGACTGCTGTAAATGATGGTCATATGCTTCGCAACCATGTCCATAGAATCCTGAAGAAACATTTTCATGAAGAGACTTATTATGTGCATCTAGTGGACCTATTCAACGAGGCGGAATTTCAAACAGTCTGTGGACAAATGATTGATGTTATCGCTACACTTGATGGAAAAAAAGATCTTTCAAAGTATACCATGTCTCTTAATCGTCGGATTTTTTAGTACAAAAGTTCTTATTATTCATTTTACCTTCCAGTTGCGTGCGCACTCCTTATGTTTGGAGAGAATCTAGATGATCATGTTCTAGCTAAAGACATCCTTGTTGAAATTGGCATCTATTATCAAGTGCAG
>Ay-CDS-1
AGGTTGGTATGACTGCTGTAAATGATGGTCATATGCTTCGCAACCATGTCCATAGAATCCTGAAGAAACATTTTCATGAAAAGGCTTATTATGTGCATCTAGTGGACCTATTCAACGAGGCGGAATTTCAAACAGTCTGTGGACAAATGATTGATGTTATCGCTACACTTGATGGAAAAAAAGATCTTTCAAAGTATACCATGTCTCTTAATCATCGGATTTTTGAGTACAAAAGTTCTTACTATTCATTTTACCTTCCGATTGCGTGCGCACTCCTTATGTTTGGAGAGAATCTAGATGATCATGTTCTAGCTAAAGATATCCTTGTTGAAATTGGTATCTATTATCAAGTGCAG
>Ay-CDS-2
AGGTTGGTATGACTGCTGTAAATGATGGTCATATGCTTCGCAACCATGTCCATAGAATCCTGAAGAAACATTTTCATGAAAAGGCTTATTATATGCATCTAGTGGACCTATTCAACGAGGCGGAATTTCAAACAGTCTGTGGACAAATGATTGATGTTATCGCTACACTTGATGG-AAAAAAGATCTTTCAAAGTATACCATGTCTCTTAATCGTCGGATTTTTGAGTACAATAGTTCTTACTATTCATTTTACCTTCCGATTGCGTGCGCACTCCTTATGTTTGGAGAGAATCTAGATGATCATGTTCTAGCTAAAGATATCCTTGTTGAAATTGGTATCTATTATCAAGTGCAG
>Arl-CDS-1
AGGTTGGTATGACTGCTGTAAATGATGGTCATATGCTTCGCAACCATGTCCATAGAATCCTGAAGAAACAATTTCATGAAAAGGCTTATTATGTGCATCTAGTGGACCTATTCAACGAGGCGGAATTTCAAACAGTCTGTGGACAAATGATTGATGTTATTGCTACACTTGATGGAAAAAAAGATCTTTCAAAGTATACCATGTCTCTTAATCGTCGGATTTTTGAGTACAAAAGTTCTTACTATTCATTTTACCTTCCGATTGTGTGCGCACTCCTTATGTTTGGAGAGAATCTAGATGATCAAGTTCTAGCTAAAGATATCCTTGTTGAAATTGGTATTTATTATCAAGTGCAG
>Ant-CDS-1
AGGTTGGTATGACTGCTGTAAATGATGGTCATATGCTTCGCAACCATGTCCATAGAATCCTGAAGAAACATTTTCATGAAAAAGCTTATTATATGCATCTAGTGGACCTATTCAACGAGGCGGAATTTCAAACAGTCTGTGGACAAATGATTGATGTTATCGCTACACTTGATGGAAAAAAAGATCTTTCAAAGTATACCATGTCTCTTAATCGTCGGATTTTTGAGTACAAAAGTTCTTACTATTCATTTTACCTTCCGATTGCGTGCGCACTCCTTATGTTTGGAGAGAATCTAGATGATCATGTTCTAGCTAAAGATATCCTTGTTGAAATTGGTATCTATTATCAAGTGCAG
>Ant-CDS-2
AGGTTGGTATGACTGCTGTAAATGATGGTCATATGCTTCGCAACCATGTCATAAGAATCCTGAAGAAACATTTTCATGAAAAAGCTTATTATATGCATCTAGTGGACCTATTCAACGAGGCGGAATTTCAAACAGTCTGTGGACAAATGATTGATGTTATCGCTACACTTGATGGAAAAAAAGATCTTTCAAAGTATACCATGTCTCTTAATCGTCGGATTTTTGAGTACAAAAGTTCTTACTATTCATTTTACCTTCCAATTGCGTGCGCACTCCTTATGTTTGGAGAGAATCTAGATGATCATGTTCTAGCTAAAGATATCCTTGTTGAAATTGGTATCTATTATCAAGTGCAG
>Ant-CDS-3
AGGTTGGTATGACTGCTGTAAATGATGGTCATATGCTTCGCAACCATGTCCATAGAATCCTGAAGAAACATTTTCATGAAAAGGCTTATTATATGCATCTAGTGGACCTATTCAACGAGGCGGAATTTCAAACAGTCTGTGGACAAATGATTGATGTTATCGCTACACTTGATGGAAAAAAAGATCTTTCAAAGTATACCATGTCTCTTAATCGTTGGATTTTTGAGTACAAAAGTTCTTACTATTCATTTTACCTTCCGATTGCGTGCGCACTCCTTATGTTTGGAGAGAATCTAGATGATCATGTTCTAGCTAAAGATATCCTTGTTGAAATTGGTATCTATTATCAAGTGCAG
>Arm-CDS-1
AGGTTGGTATGACTGCTGTAAATGATGGTCATATGCTTCGCAACCATATCCATAGAATCCTGAAGAAACATTTTCATGAAAAGGCTTATTATGTGCATTTAGTGGACCTATTCAACGAGGTGGAATTTCAAACAGTCTGTGGACAAATGATTGATGTTATCGCTACACATGATGGAAAAAAAGATCTTTCAAAGTATACCATGTCTCTTAATCGTCGGATTTTTGAGTACAAAGCCTCTTATTATTCATTTTACCTTCCGATTGCGTGCGCACTCCTTATGTTTGGAGAGAATCTAGATGATCATGTTCTAGCTAAAGACATCCTTTTTGAAATTGGCATCTATTATCAAGTGCAG
>Ash-CDS-1
AGGTTGGTATGACTGCTGTAAATGATGGTCATATGCTTCGCAACCATGTCCATAGAATCCTGAAGAAACATTTTCATGAAGAGGCTTATTATGTGCATCTAGTGGACCTATTCAACGAGGCGGAATTTCAAACAGTCTGTGGACAAATGATTGATGTTATTGCTACACTTGATGGGAAAAAAGATCTTTCAAAGTATACCATGTCTCTTAATCGTCGGATTTTTGAGTACAAAAGTTCTTACTATTCATTTTACCTTCCGATTGCGTGCGCACTCCTTATGTTTGGAGAGAATCTAGATGATCATGTTCTAGCTAAAGATATCCTTGTTGAAATTGGTATCTATTATCAAGTGCAG
>Ash-CDS-2
AGGTTGGTATGACTGCTGTAAATGATGGCCATATGCTTCGCAACCATGTCCATAGAATCCTGAAGAAACATTTTCATGAAGAGGCTTATTATGTGCATCTAGTGGACCTATTCAACGAGGTGGAATATCAAACAGTCTGTGGACAAATGATTGATGTTATCGCTACACATGATGGAAAAAAAGATCTTTCAAAGTATACCATGTCTCTTAATCGTCGGATTTTTGAGTACAAAAGTTCTTACTATTCATTTTACCTTCCGATTGCGTGGGCACTCCTTATGTTTGGAGAGAATCTAGATGATCATGTTCTAGCTAAAGATATCCTTTTTGAAATTGGTATCTATTATCAAGTGCAG
>Ash-CDS-3
AGGTTGGTATGACTGCTGTAAATGATGGCCATATGCTTCGCAACCATGTCCATAGAATCCTGAAGAAACATTTTCATGAAGAGGCTTATTATGTGCATCTAGTGGACCTATTCAACGAGGTGGAATATCAAACAGTCTGTGGACAAATGATTGATGTTATCGCTACACATGATGGAAAAAAAGATCTTTCAAAGTATACCATGTCTCTTAATCGTCGGATTTTTGAGTACAAAAGTTCTTACTATTCATTTTACCTTCTGATTGCGTGCGCACTCCTTATGTTTGGAGAGAATCTAGATGATCATGTTCTAGCTAAAAATTTCCTTTTTGAAATTGGTATCTATTATCAAGTGCAG
>Htr-CDS-1
AGGTTGGTATGACTGCTGTAAATGATGGTCATATGCTTCGCAACCATGTCCATAGAATCCTGAAGAAACATTTTCATGAAAAGGCTTATTATGTGCATTTAGTGGACCTATTCAACGAGGCGGAATTTCAAACAGTCTGTGGACAAATGATTGATGTTATCGCTACACATGATGGAAAAAAAGATCTTTCAAAGTATACCATGTCTCTTAATCGTCGGATTTTTGAGTACAAAAGTTCTTACTATTCATTTTACCTTCCGATTGCGTGCGCACTCCTTATGTTTGGAGAGAATCTAGACGATCATGTTCTAGCTAAAGATATCATTGTTGAAATTGGTATCTATTATCAAGTGCAG
>Htr-CDS-2
AGGTTGGTATGACTGCTGTAAATGATGGTCATATGGTTCGCAACCATGTCCATAGAATCCTGAAGAAACATTTTCTTGAAAAGGCTTATTATGTGCATTTAGTGGACCTATTCAACGAGGCGGAATTTCAAACAGTGTGTGGACAAATGATTGATGTTATCGCTACACATGATGGAAAAAAAGATCTTTCAAAGTATACCATGTCTCTTAATCGTCGGATTTTTGAGTACAAAAGTTCTTATTATTCATTTTACCTTCCGATTGCGTGTGCACTCCTTATGTTTGGAGAGAATCTAGATGATCATGTTCTAGCTAAAGACATCCTTGTTGAAATTGGCATCTATTATCAAGTGCAG
>Ei-CDS-1
AGGTTGGCATGGTTGCTGTCAATGATGCTATTCTTCTTCGTAGCCAGATACCAAGGATTCTGAAAAAACATTTTAGTGGAAAGGCTTATTATGTGAACCTACTGGACCTATTTAATGAGGCAGACTTTCAAACGGTCTCGGGACAAATGATTGATGCGATCACGACACTTGTTGGAGAGAAAGATCTATCAAAGTATTCTATGTCTCTTAACCGTCGGATTATTCAATACAAATGTTCTTATTACTCGTGTTACCTTCCATTTGCATGTGCCCTCCTTATGCTTGGAGAGAATCTGGATGATCATGTTCAAGTGAAAGACATCCTTGTTGAAATGGGTATCTATTAT---------
>Cr-CDS-1
AGGTTGGTATGACTGCTGTAAATGATGGTCATATGCTTCGCAACCATGTCCATAGAATCCTGAAGAAACATTTTCATGAAAAGGCTTATTATGTGCATCTAGTGGACCTATTCAACGAGGCGGAATTTCAAACAGTCTGTGGACAAATGATTGATGTTATCGCTACACTTGATGGAAAAAAAGATCTTTCAAAGTATACCATGTCTCTTAATCGTCGGATTTTTGAGTACAAAAGTTCTTACTATTCATTTTACCTTCCGATTGCGTGCGCACTCCTTATGTTTGGAGAGAATCTAGATGATCATGTTCTAGCTAAAGATATCCTTGTTGAAATTGGTATCTATTATCAAGTGCAG
>Chy-CDS-1
AGGTTGGTATGACTGCTGTAAATGATGGTCATATGCTTCGCAACCATGTCCATAGAATCCTGAAGAAACATTTTCATGAAAAGGCTTATTATGTGCATCTAGTGGACCTATTCAACGAGGCGGAATTTCAAACAGTCTGTGGACAAATGATTGATGTTATCGCTACACTTGATGGAAAAAAAGATCTTTCAAAGTATACCATGTCTCTTAATCGTCGGATTTTTGAGTACAAAAGTTCTTACTATTCATTTTACCTTCCGATTGCTTGCGCACTCCTTATGTTTGGAGAGAATCTAGATGATCATGTTCTAGCTAAAGATATCCTTGTTGAAATTGGTATCTATTATCAAGTGCAG
>Chy-CDS-2
AGGTTGGTATGACTGCTGTAAATGATGGTCATATGCTTCGCAACCATGTCCATAGAATCCTGAAGAAACATTTTCATGAAAAGGCTTATTATGTGCATCTAGTGGACCTATTCAACGAGGCGGAATTTCAAACAGTCTGTGGACAAATGATTGATGTTATCGCTACACTTGATGGAAAAAAAGATCTTTCAAAGTATACCATGTCTCTTAATCGTCGGATTTTTGAGTACAAAAGTTCTTACTATTCATTTTACCTTCCGATTGCTTGCGCACTCCTTATGTTTGGAGAGAATCTAGATGATCATGTTCTAGCTAAAGATATCCTTGTTGAAATTGGTATCTATTATCAAGTGCAG
>Cno-CDS-1
AGGTTGGCATGACTGCTGTAAATGATGGTCATATGCTTCGCAACCATGTCCATAGAATCCTGAAGAAACATTTTCATGAAGAGGCTTATTATGTGCATCTAGTGGACCTATTCAACGAGGCGGAATTTCAAACAGTCTGTGGACAAATGATTGATGTTATCGCTACACATGATGGAAAAAAAGATCTTTCAAATTATACCATGTCTCTTAATCGTCGGATTTTTGAGTACAAAAGTTCTTATTATTCATTTTACCTTCCGATTGCATGCGCACTCCTTATGTTTGGAGAGAATCTAGATGATCATGTTCTAGCTAAAGACATCCTTGTTGAAATTGGTATCTATTATCAAGTGCAG
>Cbi-CDS-1
AGGTTGGTATGGCTGCTGTAAATGATGGTCTTATGCTTCGCAACCATGTCCATAGAATCCTGAAGAAACATTTTCATGAAGAGGCTTATTATGTGCATCTAGTGGACCTATTCAACGAGGCGGAATTTCAAACAGTCTGTGGACAAATGATTGATGTTATTGCTACACTTGATGGGAAAAAGGATCTTTCAAAGTATACCATGTCTCTTAATCGTCGGATTTTTGAGTACAAAAGTTCTTACTATTCATTTTACCTTCCGATTGCGTGCGCACTCCTTATGTTTGGAGAGAATCTAGATGATCATGTTCTAGCTAAAGATATCCTTGTTGAAATTGGTATCTATTATCAAGTGCAG
>Cbi-CDS-2
AGGTTGGTATGACTGCTGTAAATGATGGTCATATGCTTCGCAACCATGTCCATAGAATCCTGAAGAAACATTTTCATGAAGAGGCTTATTATGTGCATCTAGTGGATCTATTCAACGAGGCGGAATTTCAAACAGTCTGTGGAGAAATGATTGATTTTATCGCTACACATGATGGAAAAAAAGATCTTTCAAAGTATACCATGTCTCTTAATCGTCGGATTTTTGAGTACAAAAGTTCTTACTATTCATTTTACCTTCCGATTGCGTGCGCACTCCTTATGTTTGGAGAGAATCTAGATGATCATGTTCTAGCTAAAGATATCCTTGTTGAAATTGGTATCTATTATCAAGTGCAG
>Cs-CDS-1
AGGTTGGTATGACTGCTGTAAATGATGGTCATATGCTTCGCAACCATGTCCATAGAATCCTGAAGAAACATTTTCATGAAGAGGCTTATTATGTGCATCTAGTGGATCTATTCAACGAGGCGGAATTTCAAACAGTCTGTGGACAAATGATTGATGTTATTGCTACACTTGATGGGAAAAAAGATCTTTCAAAGTATACCATGTCTCTTAATCGTCGGATTTTTGAGTACAAAAGTTCTTACTATTCATTTTACCTTCCGATTGCGTGCGCATTCCTTATGTTTGGAGAGAATCTAGATGATTATGTTCTAGCTAAAGATATCCTTGTTGAAATTGGTATCTATTATCAAGTGCAG
>Cs-CDS-2
AGGTTGGTATGACTGCTGTAAATGATGGTCATATGCTTCGCAACCATGTCCATAGAATCCTGAAGAAACATTTTCATGAAGAGGCTTATTATGTGCATCTAGTGGACCTATTCAACGAGGTGGAATATCAAACAGTCTGTGGACAAATGATTGATGTTATCGCTACACATGATGGAAAAAAAGATCTTTCAAAGTATACCATGTCTCTTAATCGTCGGATTTTTGAGTACAAAAGTTCTTACTATTCATTTTACCTTCCGATTGCGTGCGCACTCCTTATGTTTGGAGAGAATCTAGATGATCATGTTCTAGCTAAAGATATCCTTTTTGAAATTGGTATCTATTATCAAGTGCAG
>Cp-CDS-1
AGGTTGGTATGACTGCTGTAAATGATGGTCATATGCTTCGCAACCATGTCCATAGAATCCTGAAGAAACATTTTCATGAAGAGGCTTATTATGTGCATCTAGTGGACCTATTCAACGAGGCGGAATTTCAAACAGTCTGTAGACAAATGATTGATGTTATTGCTACACTTGATGGGAAAAAAGATCTTTCAAAGTATACCATGTCTCTTAATCGTCGGATTTTTGAGTACAAAAGTTCTTACTATTCATTTTACCTTCCGATTGCGTGCGCACTCCTTATGTTTGGAGAGAATCTAGATGATTATGTTCTAGCTAAAGATATCCTTGTTGAAATTGGTATCTATTATCAAGTGCAG
>Cp-CDS-2
AGGTTGGTATGACTGCTGTAAATGATGGTCATATGCTTCGCAACCATGTCCATAGAATCCTGAAGAAACATTTTCATGAAGAGGCTTATTATGTGCATCTAGTGGATCTATTCAACGAGGCGGAATTTCAAACAGTCTGTGGACAAATGATTGATGTTATTGCTACACTTGATGGGAAAAAAGATCTTTCAAAGTATACCATGTCTCTTAATCGTCGGATTTTTGAGTACAAAAGTTCTTACTATTCATTTTACCTTCCGATTGCGTGCGCACTCCTTATGTTTGGAGAGAATCTAGATGATCATGTTCTAGCTAAAGATATCCTTGTTGAAATTGGTATCTATTATCAAGTGCAG
>Cl-CDS-1
AGGTTGGTATGACTGCTGTAAATGATGGTCATATGCTTCGCAACCATGTCCATAGAATCCTGAAGAAACATTTTCATGAAGAGGCTTATTATGTGCATCTAGTGGATCTATTCAACGAGGCGGAATTTCAAACAGTCTGTGGACAAATGATTGATGTTATTGCTACACTTGATGGGAAAAAAGATCTTTCAAAGTATACCATGTCTCTTAATCGTCGGATTTTTGAGTACAAAAGTTCTTACTATTCATTTTACCTTCCGATTGCGTGCGCACTCCTTATGTTTGGAGAGAATCTAGATGATTATGTTCTAGCTAAAGATATCCTTGTTGAAATTGGTATCTATTATCAAGTGCAG
>Cl-CDS-2
AGGTTGGTATGACTGCTGTAAATGATGGTCATATGCTTCGCAACCATGTCCATAGAATCCTGAAGAAACATTTTCATGAAGAGGCTTATTATGTGCATCTAGTGGATCTATTCAACGAGGCGGAATTTCAAACAGTCTGTGGACAAATGATTGATGTTATTGCTACACTTGATGGGAAAAAAGATCTTTCAAAGTATACCATGTCTCTTAATCGTCGGATTTTTGAGTACAAAAGTTCTTACTATTCATTTTACCTTCCGATTGCGTGCGCACTCCTTATGTTTGGAGAGAATCTAGATGATTATGTTCTAGCTAAAGATATCCTTGTTGAAATTGGTATCTATTATCAAGTGCAG
>Cn-CDS-1
AGGTTGGCATGTCTGCTGTAAATGATGGTCATATGCTTCGCAACCATGTTCATAGAATCTTGAAGAAACATTTTCATGAAGAGGCTTATTATGTGCATCTAGTGGACCTATTCAACGAGGCGGAATTTCAAACAGTCTGTGGACAAATGATTGATGTTATCGCTACACTTGATGGAAAAAAAGATCTTTCAAAGTATACCATGTCTCTTAATCGTCGGATTTTTGAGTACAAAAGTTCTTATTATTCATTTTACCTTCTGATTGCGTGCGCACTCCTTATGTTTGGAGAGAATCTAGATGATCATGTTCTAGCTAAAGACATCCTTGTTGAAATTGGTATCTATTATCAAGTGCAG
>Cri-CDS-1
AGGTTGGTATGACTGCTGTAAATGATGGTCATATGCTTCGCAACCATGTCCATAGAATCCTGAAGAAACATTTTCATGAAGAGGCTTATTATGTGCATCTAGTGGACCTATTCAACGAGGTGGAATTTCAAACAGTCTGTGGACAAATGATTGATGTTATTGCTACACTTGATGGGAAAAAAGATCTTTCAAAGTATACCATGTCTCTTAATCGTCGGATTTTTGAGTACAAAAGTTCTTACTATTCATTTTACCTTCCGATTGCGTGCGCACTCCTTATGTTTGGAGAGAATCTAGATGATCATGTTCTAGCTAAAGATATCCTTGTTGAAATTGGTATCTATTGTCAAGTGCAG
>Cri-CDS-2
AGGTTGGTATGACTGCTGTAAATGATGGTCATATGCTTCGCAACCATGTCCATAGAATCCTGAAGAAACATTTTCATGAAGAGGCTTATTATGTGCATCTAGTGGACCTATTCAACGAGGCGGAATTTCAAACAGTCTGTGGACAAATGATTGATGTTATTGCTACACTTGATGGGAAAAAAGATCTTTCAAAGTATACCATGTCTCTTAATCGTCGGATTTTTGAGTACAAAAGTTCTTACTATTCATTTTACCTTCCGATTGCGTGCGCACTCCTTATGTTTGGAGAGAATCTAGATGATCATGTTCTAGCTAAAGATATCCTTGTTGAAATTGGTATCTATTATCAAGTGCAG
>Cdi-CDS-1
AGGTTGGTATGACTGCTGTAAATGATGGTCATATGCTTCGCAACCATGTCCATAGAATCCTGAAGAAACATTTTCATGAAGAGGCTTATTATGTGCATCTAGTGGATCTATTCAACGAGGCGGAATTTCAAACAGTCTGTGGACAAATGATTGATGTTATTGCTACACTTGATGGGAAAAAAGATCTTTCAAAGTATACCATGTCTCTTAATCGTCGGATTTTTGAGTACAAAAGTTCTTACTATTCATTTTACCTTCCGATTGCGTGCGCACTCCTTATGTTTGGAGAGAATCTAGATGATTATGTTCTAGCTAAAGATATCCTTGTTGAAATTGGTATCTATTATCAAGTGCAG
>Cdi-CDS-2
AGGTTGGTATGACTGCTGTAAATGATGGTCATATGCTTCGCAACCATGTCCATAGAATCCTGAAGAAACATTTTCATGAAGAGGCTTATTATGTGCATCTAGTGGACCTATTCAACGAGGTGGAATATCAAACAGTCTGTGGACAAATGATTGATGTTATCGCTACACATGATGGAAAAAAAGATCTTTCAAAGTATACCATGTCTCTTAATCGTCGGATTTTTGAGTACAAAAGTTCTTACTATTCATTTTACCTTCCGATTGCGTGCGCACTCCTTATGTTTGGAGAGAATCTAGATGATCATGTTCTAGCTAAAGATATCCTTTTTGAAATTGGTATCTATTATCAAGTGCAG
>Cbo-CDS-1
AGGTTGGTATGACTGCTGTAAATGATGGTCATATGCTTCGCAACCATGTCCATAGAATCCTGAAGAAACATTTTCATGAAGAGGCTTATTATGTGCATCTAGTGGACCTATTCAACGAGGCGGAATTTCAAACAGTCTGTGGACAAATGATTGATGTTATTGCTACACTTGATGGGAAAAAAGATCTTTCAAAGTATACCATGTCTCTTAATCGTCGGATTTTTGAGTACAAAAGTTCTTACTATTCATTTTACCTTCCGATTGCGTGCGCACTCCTTATGTTTGGAGAGAATCTAGATGATCATGTTCTAGCTAAAGATATCCTTGTTGAAATTGGTATCTATTATCAAGTGCAG
>Cbo-CDS-2
AGGTTGGTATGACTGCTGTAAATGATGGTCATATGCTTCGCAACCATGTCCATAGAATCCTGAAGAAACATTTTCATGAAGAGGCTTATTATGTGCATCTAGTGGACCTATTCAACGAGGCGGAATTTCAAACAGTCTGTGGACAAATGATTGATGTTATTGCTACACTTGATGGGAAAAAAGATCTTTCAAAGTATACCATGTCTCTTAATCGTCGGATTTTTGAGTACAAAAGTTCTTACTATTCATTTTACCTTCCGATTGCGTGCGCACTCCTTATGTTTGGAGAGAATCTAGATGATCATGTTCTAGCTAAAGATATCCTTGTTGAAATTGGTATCTATTATCAAGTGCAG
>Cok-CDS-1
AGGTTGGTATGACTGCTGTAAATGATGGTCATATGCTTCGCAACCATGTCCATAGAATCCTGAAGAAACATTTTCATGAAGAGGCTTATTATGTGCATCTAGTGGACCTATTCAACGAGGTGGAATATCAAACAGTCTGTGGACAAATGATTGATGTTATCGCTACACATGATGGAAAAAAAGATCTTTCAAAGTATACCATGTCTCTTAATCGTCGGATTTTTGAGTACAAAAGTTCTTACTATTCATTTTACCTTCCGATTGCGTGCGCACTCCTTATGTTTGGAGAGAATCTAGATGATCATGTTCTAGCTAAAAATTTCCTTTTTGAAATTGGTATCTATTATCAAGTGCAG
>CiXX-CDS-1
AGGTTGGTATGACTGCTGTAAATGATGGTCATATGCTTCGCAACCATGTCCATAGAATCCTGAAGAAACATTTTCATGAAGAGGCTTATTATGTGCATCTAGTGGATCTATTCAACGAGGCGGAATTTGAAACAGTCTGTGGACAAATGATTGATGTTATTGCTACACTTGATGGGAAAAAAGATCTTTCAAAGTATACCATGTCTCTTAATCGTCGGATTTTTGAGTACAAAAGTTCTTACTATTCATTTTACCTTCCGATTGCGTGCGCACTCCTTATGTTTGGAGAGAATCTAGATGATTATGTTCTAGCTAAAGATATCCTTGTTGAAATTGGTATCTATTATCAAGTGCAG
>CiXX-CDS-2
AGGTTGGTATGACTGCTGTAAATGATGGTCATATGCTTCGCAACCATGTCCATAGAATCCTGAAGAAACATTTTCATGAAGAGGCTTATTATGTGCATCTAGTGGATCTATTCAACGAGGCGGAATTTCAAACAGTCTGTGGACAAATGATTGATGTTATTGCTACACTTGATGGGAAAAAAGATCTTTCAAAGTATACCATGTCTCTTAATCGTCGGATTTTTGAGTACAAAAGTTCTTACTATTCATTTTACCTTCCGATTGCGTGCGCACTCCTTATGTTTGGAGAGAATCTAGATGATTATGTTCTAGCTAAAGATATCCTTATTGAAATTGGTATCTATTATCAAGTGCAG
>CiMZ-CDS-1
AGGTTGGTATGACTGCTGTAAATGATGGTCATATGCTTCGCAACCATGTCCATAGAATCCTGAAGAAACATTTTCATGAAGAGGCTTATTATGTGCATCTAGTGGATCTATTCAACGAGGCGGAATTTCAAACAGTCTGTGGACAAATGATTGATGTTATTGCTACACTTGATGGGAAAAAAGATCTTTCAAAGTATACCATGTCTCTTAATCGTCGGATTTTTGAGTACAAAAGTTCTTACTATTCATTTTACCTTCCGATTGCGTGCGCACTCCTTATGTTTGGAGAGAATCTAGATGATTATGTTCTAGCTAAAGATATCCTTGTTGAAATTGGTATCTATTATCAAGTGCAG
>CiMZ-CDS-2
AGGTTGGTATGACTGCTGTAAATGATGGTCATATGCTTCGCAACCATGTCCATAGAATCCTGAAGAAACATTTTCATGAAGAGGCTTATTATGTGCGTCTAGTGGATCTATTCAACGAGGCGGAATTTCAAACAGTCTGTGGACAAATGATTGATGTTATTGCTACACTTGATGGGAAAAAAGATCTTTCAAAGTATACCATGTCTCTTAATCGTCGGATTTTTGAGTACAAAAGTTCTTACTATTCATTTTACCTTCCGATTGCGTGCGCACTCCTTATGTTTGGAGAGAATCTAGATGATTATGTTCTAGCTAAAGATATCCTTGTTGAAATTGGTATCTATTATCAAGTGCAG
>CiGY-CDS-1
AGGTTGGTATGACTGCTGTAAATGATGGTCATATGCTTCGCAACCATGTCCATAGAATCCTGAAGAAACATTTTCATGAAGAGGCTTATTATGTGCATCTAGTGGATCTATTCAACGAGGCGGAATTTCAAACAGTCTGTGGACAAATGATTGATGTTATTGCTACACTTGATGGGAAAAAAGATCTTTCAAAGTATACCATGTCTCTTAATCGTCGGATTTTTGAGTACAAAAGTTCTTACTATTCATTTTACCTTCCGATTGCGTGCGCACTCCTTATGTTTGGAGAGAATCTAGATGATTATGTTCTAGCTAAAGATATCCTTGTTGAAATTGGTATCTATTATCAAGTGCAG
>Cv-CDS-1
AGGTTGGTATGACTGCTGTAAATGATGGTCATATGCTTCGCAACCATGTCCATAGAATCCTGAAGAAACATTTTCATGAAGAGGCTTATTATGCGCATCTAGTGGACCTATTCAACGAGGCGGAATTTCAAACAGTCTGTGGACAAATGATTGATGTTATTGCTACACTTGATGGGAAAAAAGATCTTTCAAAGTATACCATGTCTCTTAATCGTCGGATTTTTTAGTACAAAAGTTCTTACTATTCATTTTACCTTCCGATTGCGTGCGCACTCCTTATGTTTGGAGAGAATCTAGATGATCATGTTCTAGCTAAAGATATCCTTGTTGAAATTGGTATCTATTATCAAGTGCAG
>Cv-CDS-2
AGGTTGGTATGACTGCTGTAAATGATGGTCATATGCTTCGCAACCATGTCCATAGAATCCTGAAGAAACATTTTCATGAAAAGGCTTATTATGTGCATCTAGTGGACCTATTCAACGAGGCAGAATTTCAAACAGTCTGTGGACAAGTGATTGATGTTATCGCTACACTTGATGGAAAAAAAGATCTTTCAAAGTATACCATGTCTCTTAATCGTCGGATTTTTGAGTACAAAAGTTCTTACTATTCATTTTACCTTCCGATTGCGTGCGCACTCCTTATGTTTGGAGAGAATCTAGATGATCATGTTCTAGCTAAAGATATCCTTGTTGAAATTGGTATCTATTATCAAGTGCAG
>Ot-CDS-1
AGGTTGGTATGACTGCTGTAAATGATGGTCATATGCTTCGCAACCATGTCCATAGAATCCTGAAGAAACATTTTCATGAAGAGGCTTATTATGTGCATCTAGTGGACCTATTCAACGAGGCGGAATTTCAAACAGTCTGTGGACAAATGATTGATGTTATCGTTACACTAGATGGAAAAAAAGATCTTTCAAAGTATACTATGTCTCTTAATCGTCGGATTTTTGAGTACAAAAGTTCTTATTATTCATTTTACCTTCCGATTGCATGCGCACTCCTTATGTTTGGAGAGAATCTAGATGATCATGTTCTAGCTAAAGACATCCTTGTTGAAATTGGTATCTATTGTCAAGTGCAG
>Ot-CDS-2
AGGTTGGTATGACTGCTGTAAATGATGGTCATATGCTACGCAACCATGTCCATAGAATCCTGAAGAAACATTTTCATGAAGAGGGTTATTATGTGCATCTAGTGGACCTATTCAACGAGGCGGAATTTCAAACAGTCTGTGGACAAATGATTGATGTTATCGCTACACTTGATGGAAAAAAAGATCTTTCAAATTATACTATGTCTCTTAATTGTCGGATTTTTGAGTACAAAAGTTCTTATTATTCATTTTACCTTCCGATTGCTTGCGCACTCCTTATGTTTGGAGAGAATCTAGATGATCATGTTCTAGCTAAAGACATCCTTGTTGAAATTGGTATCTATTATCAAGTGCAG
>Ol-CDS-1
AGGTTGGTATGACTGCTGTAAATGATGGTCATATGCTTCGCAACCATGTCCATAGAATCCTGAAGAAACATTTTCATGAAGAGGCTTATTATGTGCATCTAGTGGACCTATTCAACGAGGCGGAATTTCAAACAGTCTGTGGACAAATGATTGATGTTATCGCTACACTTGATGGAAAAAAAGATCTTTCAAAGTATACTATGTCTCTTAATCGTTGGATTTTTGAGTACAAAAGTTCTTATTATTCATTTTACCTTCCGATTGCGTGCGCACTCCTTATGTTTGGAGAGAATCTAGATGATCATGTTCTAGCTAAAGACATCCTTGTTGAAATTGGTATCTATTATCAAGTGCAG
>Cm-CDS-1
AGGTTGGTATGGCTGCTGTAAATGATGGTCTTATGCTTCGCAACCATGTCCATAGAATCCTGAAGAAACATTTTCATGAAGAGGCTTATTATGTGCATCTAGTGGACCTATTCAACGAGGCGGAATTTCAAACAGTTTGTGGAGAAATGATTGATGTTATCGCTACACATGATGGAAAAAAAGATCTTTCAAAGTATACCATGTCTCTTAATCGTCGGATTTTTGAGTACAAAAGTTCTTACTATTCATTTTACCTTCCGATTGCGTGCGCACTCCTTATGTTTGGTAAGAATCTAGATGATCATGTTCTAGCTAAAGATATCCTTGTTGAAATTGGTATCTATTATCAAGTGCAG
>Cm-CDS-2
AGGTTGGTATGGCTGCTGTAAATGATGGTCTTATGCTTCGCAACCATGTCCATAGAATCCTGAAGAAACATTTTCATGAAGAGGCTTATTATGTGCATCTAGTGGACCTATTCAACGAGGCGGAATTTCAAACAGTTTGTGGAGAAATGATTGATGTTATCGCTACACATGATGGAAAAAAAGGTCTTTCAAAGTATACCATGTCTCTTAATCGTCGGATTTTTGAGTACAAAAGTTCTTACTATTCATTTTACCTTCCGATTGCGTGCGCACTCCTTATGTTTGGTGAGAATCTAGATGATCATGTTCTAGCTAAAGATATCCTTGTTGAAATTGGTATCTATTATCAAGTGCAG
>Cm-CDS-3
AGGTTGGTATGGCTGCTGTAAATGATGGTCTTATGCTTCGCAACCATGTCCATAGAATCCTGAAGAAACATTTTCATGAAGAGGCTTATTATGTGCATCTAGTGGACCTATTCAACGAGGCGGAATTTCAAACAGTCTGTGGAGAAATGATTGATGTTATCGCTACACATGATGGAAAAAAAGATCTTTCAAAGTATACCATGTCTCTTAATCGTCGGATTTTTGAGTACAAAAGTTCTTACTATTCATTTTACCTTCCGATTGCGTGCGCACTCCTTATGTTTGGTGAGAATCTAGATGATCATGTTCTAGCTAAAGATATCCTTGTTGAAATTGGTATCTATTATCAAGTGCAG
>Cmo-CDS-1
AGGTTGGTATGACTGCTGTAAATGATGGTCCTATGCTTCGCAACCATGTCCATAGAATCCTGAAGAAACATTTTCATGAAGAGGCTTATTATGTGCATCTAGTGGACCTATTCAACGAGGCGGAATTTCAAACAGTCTGTGGACAAATGATTGATGTTATCGCTACACTTGATGGAAAAAAAGATCTTTCAAAGTATACTATGTCTCTTAATCGTCGGATTTTTGAGTACAAAAGTTCTCATTATTCATTTTACCTTCCGATTGCATGCGTACTCCTTATTTTTAGAGAGAATCTAGATGATCATGTTCTAGCTAAAGACATCCTTGTTGAAATTGGTATCTATTGTCAAGTGCAG
>Cmo-CDS-2
AGGTTGGCATGACTGCTGTAAATGATGGTCATATGCTTCGCAACCATGTCCATAGAATCCTGAAGAAACATTTTCATGAAGAGGCTTATTATGTGCATCTAATGGACCTATTCAACGAGGCGGAATTTCAAACAGTCTGTGGACAAATGATTGATGTTATCGCTACACTTGATGGAAAAAAAGATCTTTCAAAGTATACTATGTCTCTTAATCGTCGGATTTTTGAGTACAAAAGTTCTTATTATTCATTTTACCTTCCGATTGCGTGCACACTCCTTATGTTTGGAGAGAATCTAGATGATCATGTTCTAGCTAAAGACATCCTTGTTGAAATTGGTATCTATTATCAAGTGCAG
>Cor-CDS-1
AGGTTGGTATGACTGCTGTAAATGATGGTCATATGCTTCGCAACCATGTCCATAGAATCCTAAAGAAACATTTTCATGAAAAGGCTTATTATGTGCATCTAGTGGATCTATTCAACGAGGCGGAATTTCAAACAGTCTGTGGACAAATGATTGATGTTATCACTACACTTGATGGAAAAAAAGATCTTTCAAAGTATACCATGTCTCTTAATCGTCGGATTTTTGAGTACAAAAGTTCTTACTATTCATTTTACCTTCCGATTGCGTGCGCACTCCTTATGTTTGGAGAGAATCTAGATGATCATGTTCTAGCTAAAGATATCCTTGTTGAAATTGGTATCTATTATCAAGTGCAG
>Cor-CDS-2
AGGTTGGTATGACTGCTGTAAATGATGGTCATATGCTTCGCAACCATGTCCATAGAATCCTAAAGAAACATTTTCATGAAAAGGCTTATTATGTGCATCTAGTGGATCTATTCAACGAGGCGGAATTTCAAACAGTCTGTGGACAAATGATTGATGTTATCGCTACACTTGATGGAAAAAAAGATCTTTCAAAGTATACCATGTCTCTTAATCGTCGGATTTTTGAGTACAAAAGTTCTTACTATTCATTTTACCTTCCGATTGCGTGCGCACTCCTTATGTTTGGAGAGAATCTAGATGATCATGTTCTAGCTAAAGATATCCTTGTTGAAATTGGTATCTATTATCAAGTGCAG
>Csi-CDS-1
AGGTTGGTATGACTGCTGTAAATGATGGTCATATGCTTCGCAACCATGTCCATAGAATCCTAAAGAAACATTTTCATGAAAAGGCTTATTATGTGCATCTAGTGGACCTATTCAACGAGGCGGAATTTCAAACAGTCTGTGGACAAATGATTGATGTTATCGCTACACTTGATGGCAAAAAAGATCTTTCAAAGTATACCATGTCTCTTAATCGTCGGATTTTTGAGTACAAAAGTTCTTACTATTCATTTTACCTTCCGATTGCGTGCGCACTCCTTATGTTTGGAGAGAATCTAGATGATCATGTTCTAGCTAAAGATATCCTTGTTGAAATTGGTATCTATTATCAAGTGCAG
>Cna-CDS-1
AGGTTGGCATGACTGCTGTAAATGATGGTCATATGCTTCGCAACCATGTCCATAGAATCCTGAAGAAACATTTTCATGAAGAGACTTATTATGTGCATCTAGTGGACCTATTCAGCGAGGCGGAATTTCAAACAGTCTGTGGACAAATGATTGATGTTATCGTTACACTAGATGGAAAAAAAGATCTTTCAAAGTATACTATGTCTCTTAATCGTCGGATTTTTGAGTACAAAAGTTCTCATTATTCATTTTACCTTCCGATTGCATGCGCACTCCTTATGTTTGGAGAGAATCTAGATGATCATGTTCTAGCTAAAGACATCCTTGTTGAAATTGGTATCTATTATCAAGTGCAG
>Cna-CDS-2
AGGTTGGTATGACTGCTGTAAATGATGGTCATATGCTTCGCAACCATGTCCATAGAATCCTGAAGAAACATTTTCATGAAGAGGCTTATTATGTGCATCTAGTGGACCTATTCAACGAGGCGGAATTTCAAACAGTCTGTGGACAAATGATTGATGTTATCGTTACACTAGATGGAAAAAAAGATCTTTCAAAGTATACTATGTCTCTTAATCGTCGGATTTTTGAGTACAAAAGTTCTTATTATTCATTTTACCTTCCGATTGCGTGCGCACTCCTTATGTTTGGAGAGAATCTAGATGATCATGTTCTAGCTAAAGACATCCTTGTTGAAATTGGTATCTATTATCAAGTGCAG
>Car-CDS-1
AGGTTGGTATGGCTGCTGTAAATGATGGTCTTATGCTTCGCAACCATGTCCATAGAATCCTGAAGAAACATTTTCATGAAGAGGCTTATTATGTGCATCTAGTGGACCTATTCAACGAGGCGGAATTTCAAACAGTCTGTGGAGAAATGATTGATGTTATCGCTACACATGATGGAAAAAAAGATCTTTCAAAGTATACCATGTCTCTTAATCGTCGGATTTTTGAGTACAAAAGTTCTTACTATTCATTTTACCTTCCGATTGCGTGCGCACTCCTTATGTTTGGAGAGAATCTAGATGATCATGTTCTAGCTAAAGATATCCTTGTTGAAATTGGTATCTATTATCAAGTGCAG
>Car-CDS-2
AGGTTGGTATGACTGCTGTAAATGATGGTCATATGCTTCGCAACCATGTCCATAGAATCCTGAAGAAACATTTTCATGAAGAGGCTTATTATGTGCATCTAGTGGACCTATTCAACAAGGCGGAATTTCAAACAGTCTGTGGACAAATGATTGATGTTATCGTTACACTAGATGGAAAAAAAGATCTTTCAAAGTATACTATGTCTCTTAATCGTCGGATTTTTGAGTACAAAAGTTCTTATTATTCATTTTACCTTCCGATTGCGTGCGCACTCCTTATGTTTGGAGAGAATCTAGATGATCATGTTCTAGCTAAAGACATCCTTGTTGAAATTGGTATCTATTATCAAGTGCAG
>Cc-CDS-1
AGGTTGGCATGACTGCTGTAAATGATGGTCATATGCTTCGCAACCATGTCCATAGAATCCTGAAGAAACATTTTCATGAAGAGGCTTATTATGTGCATCTAGTGGACCTATTCAACGAGGCGGAATTTCAAACAGTCTGTGGACAAATGATTGATGTTATCGCTACACTTGATGGAAAAAAAGATCTTTCAAAGTATACTATGTCTCTTAATCGTCGGATTTTTGAGTACAAAAGTTCTTATTATTCATTTTACCTTCCGATTGCGTGCGCACTCCTTATGTTTGGAGAGAATCTAGATGATCATGTTCTAGCTAAAGACATCCTTGTTGAAATTGGTATCTATTATCAAGTGCAG
>Cc-CDS-2
AGGTTGGCATGACTGCTGTAAATGATGGTCATATGCTTCGCAACCATGTCCATAGAATCCTGAAGAAACATTTTCATGAAGAGGCTTATTATGTGCATCTAGTGGACCTATTCAACGAGGCGGAATTTCAAACAGTCTGTGGACAAATGATTGATGTTATCGCTACACTTGATGGAAAAAAAGATCTTTCAAAGTATACTATGTCTCTTAATCGTCGGATTTTTGAGTACAAAAGTTCTTATTATTCATTTTACCTTCCGATTGCGTGCGCACTCCTTATGTTTGGAGAGAATCTAGATGATCATGTTCTAGCTAAAGACATCCTTGTTGAAATTGGTATCTATTATCAAGTGCAG
>Cc-CDS-3
AGGTTGGCATGACTGCTGTAAATGATGGTCATATGCTTCGCAACCATGTCCATAGAATCCTGAAGAAACATTTTCATGAAGAGGCTTATTATGTGCATCTAGTGGACCTATTCAACGAGGCGGAATTTCAAACAGTCTGTGGACAAATGATTGATGTTATCGCTACACTTGATGGAAAAAAAGATCTTTCAAAGTATACTATGTCTCTTAATCGTCGGATTTTTGAGTACAAAAGTTCTTATTATTCATTTTACCTTCCGATTGCGTGCGCACTCCTTATGTTTGGAGAGAATCTAGATGATCATGTTCTAGCTAAAGACATCCTTGTTGAAATTGGTATCTATTATCAAGTGCAG
>Cma-CDS-1
AGGTTGGCATGACTGCTGTAAATGATGGTCATATGCTTCGCAACCATGTCCATAGAATCCTGAAGAAACATTTTCATGAAGAGGCTTATTATGTGCATCTAGTGGACCTATTCAACGAGGCGGAATTTCAAACAGTCTGTGGACAAATGATTGATGTTATCGCTACACTTGATGGAAAAAAAGATCTTTCAAAGTATACTATGTCTCTTAATCGTCGGATTTTTGAGTACAAAAGTTCTTATTATTCATTTTACCTTCCGATTGCGTGCGCACTCCTTATGTTTGGAGAGAATCTAGATGATCATGTTCTAGCTAAAGACATCCTTGTTGAAATTGGTATCTATTATCAAGTGCAG
>Cma-CDS-2
AGGTTGGCATGACTGCTGTAAATGATGGTCATATGCTTCGCAACCATGTCCATAGAATCCTGAAGAAACATTTTCATGAAGAGGTTTATTATGTGCATCTAGTGGACCTATTCAACGAGGCGGAATTTCAAACAGTCTGTGGACAAATGATTGATGTTATCGCTACACTTGATGGAAAAAAAGATCTTTCAAAGTATACTATGTCTCTTAATCGTCGGATTTTTGAGTACAAAAGTTCTTATTATTCATTTTACCTTCCGATTGCGTGCGCACTCCTTATGTTTGGAGAGAATCTAGATGATCATGTTCTAGCTAAAGACATCCTTGTTGAAATTGGTATCTATTATCAAGTGCAG
>Cma-CDS-3
AGGTTGGTATGGCTGCTGTAAATGATGGTCTTATGCTTCGCAACCATGTCCATAGAATCCTGAAGAAACATTTTCATGAAGAGGCTTATTATGTGCATCTAGTGGACCTATTCAACGAGGCGGAATTTCAAACAGTCTGTGGACAAATGATTGATGTTATCGCTACACTTGATGGAAAAAAAGATCTTTCAAAGTATACTATGTCTCTTAATCGTCGGATTTTTGAGTACAAAAGTTCTTATTATTCATTTTACCTTCCGATTGTGTGCGCACTCCTTATGTTTGGAGAGAATCTAGATGATCATGTTCTAGCTAAAGACATCCTTGTTGAAATTGGTATCTATTATCAAGTGCAG
>CzSK-CDS-1
AGGTTGGTATGACTGCTGTAAATGATGGTCATATGCTTCGCAACCATGTCCATAGAATCCTGAAGAAACATTTTCATGAAGAGGCTTATTATGTGCATCTAGTGGACCTATTCAACGAGGCGGAATTTCAAACAGTCTGTGGACAAATGATTGATGTTATTGCTACACTTGATGGGAAAAAAGATCTTTCAAAGTATACCATGTCTCTTAATCGTCGGATTTTTGAGTACAAAAGTTCTTACTATTCATTTTACCTTCCGATTGCGTGCGCACTCCTTATGTTTGGAGAGAATCTAGATGATCATGTTCTAGCTAAAGATATCCTTGTTGAAATTGGTATCTATTATCAAGTGCAG
>CzSK-CDS-2
AGGTTGGTATGACTGCTGTAAATGATGGTCATATGCTTCGCAACCATGTCCATAGAATCCTGAAGAAACATTTTCATGAAGAGGCTTATTATGTGCATCTAGTGGACCTATTCAACGAGGCGGAATTTCAAACAGTCTGTGGACAAATGATTGATGTTATTGCTACACTTGATGGGAAAAAAGATCTTTCAAAGTATACCATGTCTCTTAATCGTCGGATTTTTGAGTACAAAAGTTCTTACTATTCATTTTACCTTCCGATTGCGTGCGCACTCCTTATGTTTGGAGAGAATCTAGATGATCATGTTCTAGCTAAAGATATCCTTGTTGAAATTGGTATCTATTATCAAGTGCAG
>CzBT-CDS-1
AGGTTGGTATGACTGCTGTAAATGATGGTCATATGCTTCGCAACCATGTCCATAGAATCCTGAAGAAACATTTTCATGAAAAGGCTTATTATGTGCATCTAGTGGACCTATTCAACGAGGCGGAATTTCAAACAGTCTGTGGACAAATGATTGATGTTATCGCTACAATTGATGGAAAAAAAGATCTTTCAAAGTATACCATGTCTCTTAATCGTCGGATTTTTGAGTACAAAAGTTCTTACTATTCATTTTACCTTCCGATTGCGTGCGCACTCCTTATGTTTGGAGAGAATCTAGATGATCATGTTCTAGCTAAAGATATCCTTGTTGAAATTGGTATCTATTATCAAGTGCAG
>Act-CDS-1
AGGTTGGTATGACTGCTGTAAATGATGGTCATATGCTTCGCAACCATGTCCATAGAATCCTAAAGAAACATTTTCATGAAAAGGCTTATTATGTGCATCTAGTGGACCTATTCAACGAGGCGGAATTTCAAACAGTCTGTGGACAAATGTTTGATGTTATCGCTACACTTGATGGAAAAAAAGATCTTTCAAAGTATACCATGTCTCTTAATCGTCGGATTTTTGAGTACAAAAGTTCTTACTATTCATTTTACCTTCCGATTGCGTGCGCACTCCTTATGTTTGGAGAGAATCTAGATGATCATGTTCTAGCTAAAGATATCCTTGTTGAAATTGGTATCTATTATCAAGTGCAG
>Cye-CDS-1
AGGTTGGTATGACTGCTGTAAATGATGGTCATATGCTTCGCAACCATGTCCATAGAATCCTGAAGAAACATTTTCATGAAGAGGCTTATTATGCGCATCTAGTGGACCTATTCAACGAGGCGGAATTTCAAACAGTCTGTGGACAAATGATTGATGTTATTGCTACACTTGATGGGAAAAAAGATCTTTCAAAGTATACCATGTCTCTTAATCGTCGGATTTTTGAGTACAAAAGTTCTTACTATTCATTTTACCTTCCGATTGCGTGCGCACTCCTTATGTTTGGAGAGAATCTAGATGATCATGTTCTAGCTAAAGATATCCTTGTTGAAATTGGTATCTATTATCAAGTGCAG
>Con-CDS-1
AGGTTGGTATGACTGCTGTAAATGATGGTCATATGCTTCGCAACCATGTCCATAGAATCCTGAAGAAACATTTTCATGAAAAGGCTTATTATGTGCATCTAGTGGACCTATTCAACGAGGCAGAATTTCAAACAGTCTGTGGACAAATGATTGATGTTATCGCTACACTTGATGGAAAAAAAGATCTTTCAAAGTATACCATGTCTCTTAATCGTCGGATTTTTGAGTACAAAAGTTCTTACTATTCATTTTACCTTCCGATTGCGTGCGCACTCCTTATGTTTGGAGAGAATCTAGATGATCATGTTCTAGCTAAAGATATCCTTGTTGAAATTGGTATATATTATCAAGTGCAG
>Cmk-CDS-1
AGGTTGGTATGACTGCTGTAAATGATGGTCATATGCTACGCAACCATGTCCATAGAATCCTGAAGAAACATTTTCATGAAGAGGCTTATTATGTGCATCTAGTGGACCTATTCAACGAGGCGGAATTTCAAACAGTCTGTGGACAAATGATTGATGTTGTTGCTACACTTGATGGGAAAAAAGATCTTTCAAAGTATACCATGTCTCTTAATCGTCGGATTTTTGAGTACAAAAGTTCTTACTATTCACTTTACCTTCCGATTGTGTGCGCACTCCTTATGTTTGGAGAGAATCTAGATGATCATGTTCTAGCTAAAGATATCCTTGTTGAAATTGGTATCTACTATCAAGTGCAG
>Coc-CDS-1
AGGTTGGTATGACTGCTGTAAATGATGGTCATATGCTTCGCAACCATGTCCATAGAATCCTGAAGAAACATTTTCATGAAGAGGCTTATTATGTGCATCTAGTGGATCTATTCAACGAGGCGGAATTTCAAACAGTCTGTGGACAAATGATTGATGTTATTGCTACACTTGATGGGAAAAAAGATCTTTCAAAGTATACCATGTCTCTTAATCGTCGGATTTTTGAGTACAAAAGTTCTTACTATTCATTTTACCTTCCGATTGCGTGCGCACTCCTTATGTTTGGAGAGAATCTAGATGATTATGTTCTAGCTAAAGATATCCTTGTTGAAATTGGTATCTATTATCAAGTGCAG
>Coc-CDS-2
AGGTTGGTATGACTGCTGTAAATGATGGTCATATGCTTCGCAACCATGTCCATAGAATCCTGAAGAAACATTTTCATGAAGAGGCTTATTATGTGCATCTAGTGGATCTATTCAACGAGGCGGAATTTCAAACAGTCTGTGGACAAATGATTGATGTTATTGCTACACTTGATGGGAAAAAAGATCTTTCAAAGTATACCATGTCTCTTAATTGTCGGATTTTTGAGTACAAAAGTTCTTACTATTCATTTTACCTTCCGATTGCGTGCGCACTCCTTATGTTTGGAGAGAATCTAGATGATTATGTTCTAGCTAAAGATATCCTTGTTGAAATTGGTATCTATTATCAAGTGCAG
>Cyo-CDS-1
AGGTTGGTATGACTGCTGTAAATGATGGTCATATGCTACGCAACCATGTCCATAGAATCCTGAAGAAACATTTTCATGAAGAGGCTTATTATGTGCATCTAGTGGACCTATTCAACGAGGCGGAATTTCAAACAGTCTGTGGACAAATGATTGATGTTGTTGCTACACTTGATGGGAAAAAAGATCTTTCAAAGTATACCATGTCTCTTAATCGTCGGATTTTTGAGTACAAAAGTTCTTACTATTCATTTTACCTTCCGATTGCGTGCGCACTCCTTATGTTTGGAGAGAATCTAGATGATCATGTTCTAGCTAAAGATATCCTTGTTGAAATTGGTATCTACTATCAAGTGCAG
>Ccr-CDS-1
AGGTTGGTATGACTGCTGTAAATGATGGTCATATGCTACGCAACCATGTCCATAGAATCCTGAAGAAACATTTTCATGAAGAGGCTTATTATGTGCATCTAGTGGACCTATTCAACGAGGCGGAATTTCAAACAGTCTGTGGACAAATGATTGATGTTGTTGCTACACTTGATGGGAAAAAAGATCTTTCAAAGTATACCATGTCTCTTAATCGTCGGATTTTTGAGTACAAAAGTTCTTACTATTCATTTTACCTTCCGATTGCGTGCGCACTCCTTATGTTTGGAGAGAATCTAGATGATCATGTTCTAGCTAAAGATATCCTTGTTGAAATTGGTATCTACTATCAAGTGCAG
>Ccr-CDS-2
AGGTTGGTATGACTGCTGTAAATGATGGTCATATGCTTCGCAACCATGTCCATAGAATCCTGAAGAAACATTTTCATGAAGAGGCTTATTATGTGCATCTAGTGGACCTATTCAACGAGGCGGAATTTCAAACAGTCTGTGGACAAATGATTGATGTTATTGCTACACTTGATGGGAAAAAAGATCTTTCAAAGTATACCATGTCTCTTAATCGTCGGATTTTTGAGTACAAAAGTTCTTACTATTCATTTTACCTTCCGATTGCGTGCGCACTCCTTATGTTTGGAGAGAATCTAGATGATCATGTTCTAGCTAAAGATATCCTTGTTGAAATTGGTATCTACTATCAAGTGCAG
>Ccr-CDS-3
AGGTTGGTATGACTGCTGTAAATGATGGTCATATGCTACGCAACCATGTCCATAGAATCCTGAAGAAACATTTTCATGAAGAGGCTTATTATGTGCATCTAGTGGACCTATTCAACGAGGCGGAATTTCAAACAGTCTGTGGACAAATGATTGATGTTGTTGCTACACTTGATGGGAAAAAAGATCTTTCAAAGTATACCATGTCTCTTAATCGTCGGATTTTTGAGTACAAAAGTTCTTACTATTCATTTTACCTTCCGATTGCGTGCGCACTCCTTATGTTTGGAGAGAATCTAGATGATCATGTTCTAGCTAAAGATATCCTTGTTGAAATTGGTATCTACTATCAAGTGCAG
